# Supplementary material for: Urinary proteome profiling for stratifying patients with familial Parkinson’s disease
Source: EMBO Mol Med. 2021 Jan 22;13(3):e13257. doi: 10.15252/emmm.202013257 (PMC7933820; doi:10.15252/emmm.202013257)
Supplement: Supplementary file 2 — Dataset EV1 [file EMMM-13-e13257-s002.xlsx]

## Sheet: description
table description
Summary of demographics of all participants in both cohorts. This table lists the samples analysed in this study and sample-associated information including clinical information. The samples that were excluded from the statistical analysis are also indicated in a seperate column.

## Sheet: Columbia
Sample ID	Gender	PD status	LRRK2 status	GBA status	Age at sample collection	MoCA total	UPDRS-III total	Excluded from the analysis
1	Female	PD-	LRRK2-	GBA-	67	28	0	-
2	Male	PD+	LRRK2-	GBA+	58	27	9	-
3	Male	PD+	LRRK2+	GBA-	64	NA	25	-
4	Female	PD-	LRRK2-	GBA-	61	29	0	-
5	Male	PD-	LRRK2+	GBA-	38	28	1	-
6	Male	PD+	LRRK2-	GBA-	72	23	7	-
7	Male	PD+	LRRK2-	GBA+	64	26	35	-
8	Female	PD-	LRRK2-	GBA-	62	28	0	-
9	Male	PD+	LRRK2-	GBA-	72	28	14	-
10	Male	PD+	LRRK2-	GBA-	82	25	37	-
11	Female	PD+	LRRK2+	GBA-	90	22	27	-
12	Female	PD-	LRRK2+	GBA-	62	29	0	-
13	Male	PD+	LRRK2-	GBA+	64	26	24	-
14	Female	PD-	LRRK2-	GBA-	61	27	0	excluded
15	Male	PD+	LRRK2-	GBA-	56	27	38	-
16	Male	PD+	LRRK2-	GBA-	55	28	12	-
17	Male	PD+	LRRK2-	GBA+	59	27	6	-
18	Male	PD+	LRRK2-	GBA+	55	24	NA	-
19	Male	PD+	LRRK2-	GBA-	71	26	18	-
20	Female	PD-	LRRK2-	GBA+	52	NA	2	-
21	Male	PD+	LRRK2+	GBA-	65	24	19	-
22	Male	PD+	LRRK2-	GBA-	62	28	8	-
23	Female	PD-	LRRK2-	GBA-	60	29	0	-
24	Male	PD+	LRRK2-	GBA-	67	30	17	-
25	Male	PD-	LRRK2-	GBA-	85	24	4	-
26	Male	PD+	LRRK2+	GBA-	81	8	22	-
27	Female	PD-	LRRK2+	GBA-	62	29	3	excluded
28	Female	PD+	LRRK2-	GBA-	76	27	14	-
29	Male	PD+	LRRK2-	GBA+	49	29	9	-
30	Male	PD-	LRRK2-	GBA-	76	27	0	-
31	Female	PD+	LRRK2+	GBA+	75	28	18	-
32	Male	PD-	LRRK2-	GBA-	72	26	1	excluded
33	Female	PD+	LRRK2-	GBA+	67	26	15	-
34	Male	PD-	LRRK2-	GBA-	68	23	1	-
35	Female	PD+	LRRK2-	GBA-	54	27	5	-
36	Female	PD+	LRRK2-	GBA+	71	27	9	-
37	Male	PD-	LRRK2-	GBA-	57	30	4	excluded
38	Male	PD+	LRRK2-	GBA-	63	28	7	-
39	Female	PD+	LRRK2+	GBA-	80	27	26	-
40	Male	PD-	LRRK2-	GBA-	85	26	1	-
41	Male	PD+	LRRK2-	GBA-	75	23	15	-
42	Female	PD-	LRRK2-	GBA-	69	28	0	-
43	Male	PD+	LRRK2-	GBA-	48	27	6	-
44	Female	PD+	LRRK2-	GBA-	45	28	8	-
45	Male	PD+	LRRK2-	GBA-	79	25	11	-
46	Female	PD+	LRRK2+	GBA-	66	29	16	-
47	Male	PD-	LRRK2-	GBA-	68	28	3	-
48	Male	PD+	LRRK2+	GBA-	82	27	12	-
49	Female	PD-	LRRK2-	GBA-	76	29	0	-
50	Male	PD-	LRRK2+	GBA-	63	29	0	-
51	Male	PD-	LRRK2-	GBA+	71	26	1	excluded
52	Male	PD-	LRRK2-	GBA-	72	30	1	-
53	Male	PD+	LRRK2-	GBA-	67	28	8	-
54	Male	PD+	LRRK2-	GBA-	73	28	32	-
55	Female	PD-	LRRK2-	GBA-	68	29	0	-
56	Male	PD+	LRRK2-	GBA-	65	27	17	-
57	Female	PD+	LRRK2+	GBA-	73	30	14	-
58	Female	PD+	LRRK2+	GBA-	64	27	15	-
59	Female	PD-	LRRK2+	GBA-	65	27	1	-
60	Male	PD+	LRRK2+	GBA-	63	28	29	-
61	Male	PD-	LRRK2-	GBA-	76	26	5	-
62	Male	PD+	LRRK2+	GBA-	79	28	28	excluded
63	Female	PD-	LRRK2-	GBA+	73	NA	1	-
64	Female	PD+	LRRK2-	GBA-	68	25	6	-
65	Female	PD-	LRRK2-	GBA-	62	28	0	-
66	Male	PD-	LRRK2-	GBA-	73	28	0	-
67	Male	PD+	LRRK2+	GBA-	62	30	28	-
68	Male	PD-	LRRK2-	GBA-	65	29	0	-
69	Female	PD+	unknown (later confirmed to be LRRK2-)	GBA-	70	30	9	-
70	Female	PD+	LRRK2-	GBA-	67	30	33	excluded
71	Male	PD-	LRRK2-	GBA-	66	27	1	-
72	Female	PD-	LRRK2-	GBA+	57	29	0	-
73	Female	PD+	LRRK2-	GBA-	63	28	8	-
74	Female	PD-	LRRK2-	GBA-	70	24	1	-
75	Male	PD-	LRRK2+	GBA-	51	30	2	-
76	Female	PD+	LRRK2+	GBA-	80	23	14	-
77	Male	PD+	LRRK2-	GBA-	72	27	27	excluded
78	Female	PD+	LRRK2-	GBA-	73	27	27	-
79	Male	PD-	LRRK2-	GBA-	79	27	4	-
80	Female	PD+	LRRK2-	GBA-	68	29	32	-
81	Female	PD-	LRRK2-	GBA-	60	28	0	-
82	Male	PD+	LRRK2+	GBA-	76	25	31	-
83	Male	PD+	LRRK2-	GBA+	66	26	28	-
84	Female	PD-	LRRK2+	GBA-	53	28	2	-
85	Male	PD-	LRRK2+	GBA-	69	28	0	-
86	Male	PD-	LRRK2+	GBA-	59	28	0	-
87	Male	PD+	LRRK2+	GBA+	63	27	37	-
88	Female	PD-	LRRK2+	GBA-	43	30	2	-
89	Male	PD+	LRRK2+	GBA-	66	26	28	-
90	Female	PD-	LRRK2+	GBA-	39	30	0	-
91	Male	PD-	LRRK2-	GBA-	65	30	0	-
92	Female	PD-	LRRK2-	GBA+	60	27	0	-
93	Female	PD+	LRRK2+	GBA-	59	29	9	-
94	Male	PD-	LRRK2+	GBA+	56	30	0	-
95	Male	PD+	LRRK2+	GBA-	62	29	23	-
96	Female	PD+	LRRK2-	GBA-	57	28	23	-
97	Female	PD+	LRRK2+	GBA-	65	30	11	-
98	Female	PD+	LRRK2+	GBA-	68	26	1	-
99	Female	PD-	LRRK2+	GBA-	66	27	2	-
100	Male	PD-	LRRK2-	GBA-	69	27	3	-
101	Male	PD-	LRRK2+	GBA-	37	30	0	-
102	Male	PD+	LRRK2+	GBA+	76	27	20	-
103	Female	PD+	LRRK2-	GBA-	73	27	23	-
104	Male	PD-	LRRK2-	GBA+	88	22	2	-
105	Male	PD-	LRRK2+	GBA-	62	29	0	-
106	Male	PD+	LRRK2+	GBA-	70	28	15	-
107	Female	PD+	LRRK2+	GBA-	77	25	30	-
108	Male	PD+	LRRK2+	GBA-	77	19	19	-
109	Male	PD+	LRRK2+	GBA-	65	29	18	-
110	Male	PD+	LRRK2+	GBA-	58	29	NA	-
111	Male	PD+	LRRK2+	GBA-	56	30	21	-
112	Female	PD-	LRRK2+	GBA-	83	27	0	-
113	Female	PD-	LRRK2-	GBA-	68	29	4	-
114	Male	PD+	LRRK2-	GBA-	74	27	25	-
115	Female	PD+	LRRK2-	GBA-	51	27	22	-
116	Female	PD-	LRRK2-	GBA-	69	30	0	-
117	Female	PD+	LRRK2-	GBA+	61	27	16	-
118	Female	PD+	LRRK2-	GBA+	54	29	8	-
119	Male	PD+	LRRK2-	GBA-	80	25	18	-
120	Male	PD-	LRRK2-	GBA+	31	29	1	-

## Sheet: LCC
Sample ID	Gender	PD status	LRRK2 status	Age at sampe collection	Excluded from the analysis
2	Male	PD-	LRRK2+	54	-
3	Male	PD+	LRRK2-	66	-
4	Female	PD+	LRRK2+	68	-
6	Male	PD+	LRRK2+	65	-
7	Female	PD+	LRRK2-	56	-
8	Female	PD+	LRRK2+	70	-
9	Male	PD+	LRRK2-	73	-
10	Male	PD-	LRRK2+	48	-
12	Female	PD-	LRRK2-	51	-
14	Male	PD+	LRRK2+	73	-
15	Male	PD+	LRRK2-	50	-
16	Male	PD+	LRRK2-	65	-
17	Male	PD+	LRRK2-	77	excluded
18	Female	PD-	LRRK2+	37	excluded
19	Male	PD+	LRRK2+	82	-
20	Male	PD+	LRRK2-	57	-
21	Male	PD+	LRRK2+	66	-
24	Male	PD+	LRRK2-	63	-
25	Male	PD-	LRRK2-	73	-
26	Male	PD+	LRRK2+	74	-
27	Female	PD+	LRRK2-	68	excluded
28	Female	PD-	LRRK2+	47	-
29	Male	PD+	LRRK2+	67	-
30	Female	PD-	LRRK2+	NA	-
32	Female	PD+	LRRK2-	47	-
33	Female	PD+	LRRK2+	60	-
34	Female	PD-	LRRK2-	54	-
35	Male	PD+	LRRK2+	74	-
36	Female	PD-	LRRK2-	46	-
37	Female	PD-	LRRK2-	37	-
38	Male	PD+	LRRK2-	62	-
39	Male	PD+	LRRK2-	60	-
40	Female	PD+	LRRK2-	55	-
41	Male	PD-	LRRK2+	67	-
42	Male	PD-	LRRK2+	40	-
44	Female	PD+	LRRK2+	65	-
45	Male	PD-	LRRK2+	38	-
48	Male	PD-	LRRK2+	43	-
49	Female	PD-	LRRK2+	68	-
50	Male	PD-	LRRK2-	31	-
51	Male	PD-	LRRK2-	59	-
53	Male	PD-	LRRK2+	50	-
54	Male	PD-	LRRK2+	49	-
55	Female	PD+	LRRK2+	NA	-
57	Female	PD-	LRRK2-	46	-
58	Female	PD+	LRRK2+	66	-
59	Male	PD-	LRRK2-	78	-
61	Male	PD-	LRRK2-	34	-
62	Male	PD-	LRRK2-	42	-
63	Female	PD+	LRRK2+	71	-
64	Male	PD+	LRRK2-	71	excluded
70	Male	PD+	LRRK2-	80	-
71	Female	PD-	LRRK2-	56	-
72	Male	PD-	LRRK2+	69	-
76	Male	PD-	LRRK2+	40	-
77	Female	PD-	LRRK2+	35	-
79	Female	PD-	LRRK2+	57	-
80	Female	PD+	LRRK2+	68	-
82	Male	PD+	LRRK2-	78	-
84	Female	PD+	LRRK2-	79	-
85	Female	PD-	LRRK2-	52	-
89	Female	PD+	LRRK2-	57	-
91	Male	PD+	LRRK2-	67	-
92	Female	PD+	LRRK2-	58	-
93	Male	PD-	LRRK2-	58	-
94	Male	PD+	LRRK2-	55	-
95	Male	PD+	LRRK2+	68	-
96	Female	PD+	LRRK2+	68	-
97	Female	PD-	LRRK2-	75	-
98	Male	PD-	LRRK2+	54	-
101	Female	PD-	LRRK2+	42	-
104	Female	PD-	LRRK2-	40	-
107	Female	PD+	LRRK2+	69	-
109	Female	PD-	LRRK2+	57	-
110	Female	PD+	LRRK2-	71	-
111	Male	PD+	LRRK2-	71	-
112	Male	PD-	LRRK2+	58	-
113	Male	PD-	LRRK2+	58	-
114	Female	PD+	LRRK2-	69	-
117	Female	PD+	LRRK2+	62	-
118	Male	PD-	LRRK2-	42	-
119	Male	PD+	LRRK2-	66	-
120	Female	PD-	LRRK2+	36	-
121	Male	PD-	LRRK2-	77	-
123	Male	PD+	LRRK2-	68	-
124	Male	PD-	LRRK2+	67	-
125	Female	PD-	LRRK2-	67	-
126	Female	PD-	LRRK2+	56	-
127	Male	PD-	LRRK2+	62	-
128	Male	PD-	LRRK2+	48	-
130	Female	PD+	LRRK2+	72	-
133	Male	PD-	LRRK2-	58	-
134	Female	PD-	LRRK2-	66	-
136	Male	PD+	LRRK2+	59	-
137	Male	PD-	LRRK2-	40	-
138	Female	PD-	LRRK2-	85	-
139	Female	PD-	LRRK2-	40	-
140	Male	PD-	LRRK2+	66	-
143	Female	PD-	LRRK2+	85	-
144	Female	PD-	LRRK2+	43	excluded
145	Female	PD-	LRRK2+	40	-
146	Male	PD-	LRRK2+	59	-
147	Male	PD+	LRRK2-	68	-
148	Male	PD-	LRRK2+	56	-
150	Male	PD-	LRRK2+	63	-
151	Male	PD-	LRRK2+	32	-
152	Male	PD+	LRRK2+	69	-
153	Female	PD-	LRRK2-	80	-
154	Male	PD+	LRRK2-	78	-
155	Female	PD-	LRRK2+	42	excluded
156	Male	PD+	LRRK2-	78	-
158	Female	PD-	LRRK2+	45	-
161	Female	PD-	LRRK2-	72	-
162	Female	PD+	LRRK2+	68	-
163	Female	PD-	LRRK2+	63	-

## Sheet: summary
Table 1. Demographics of all participants
LCC cohort	LRRK2‐/PD‐ (n = 26)	LRRK2+/PD‐ (n = 37)	LRRK2‐/PD+ (n = 29)	LRRK2+/PD+ (n = 23)
Age at collection, mean (SD)	56.1 (16)	52.1 (12.1)	65 (9.1)	68.4 (5)
Age at onset, mean (SD)	n/a	n/a	58.4 (9.1)	57.7 (7.6)
Sex (female/male)	15/11	16/21	9/20-	13/10-
Columbia cohort	LRRK2‐/PD‐ (n = 35)	LRRK2+/PD‐ (n = 16)	LRRK2‐/PD+ (n = 40)	LRRK2+/PD+ (n = 28)
Age at collection, mean (SD)	67.5 (10.3)	56.8 (12.7)	64.9 (9.2)	70.7 (8.7)
Age at onset, mean (SD)	n/a	n/a	57.8 (11)	57.9 (11.3)
Sex (female/male)	17/18	8/8-	15/25	11/17-
GBA (mut/WT)	7/28-	1/15-	11/29-	3/25-
MoCA	27.5 (2)	28.7 (1.1)	26.9 (1.6)	26.3 (4.5)
UPDRS-III	1.1 (1.5)	0.8 (1.1)	17.7 (10)	20.6 (8)
