# Supplementary material for: Urinary proteome profiling for stratifying patients with familial Parkinson’s disease
Source: EMBO Mol Med. 2021 Jan 22;13(3):e13257. doi: 10.15252/emmm.202013257 (PMC7933820; doi:10.15252/emmm.202013257)
Supplement: Supplementary file 3 — Dataset EV2 [file EMMM-13-e13257-s003.xlsx]

## Sheet: Columbia
1	2	3	4	5	6	7	8	9	10	11	12	13	15	16	17	18	19	20	21	22	23	24	25	26	28	29	30	31	33	34	35	36	38	39	40	41	42	43	44	45	46	47	48	49	50	52	53	54	55
14.8842	16.2575	16.8417	16.0056	16.9975	16.8412	12.3676	17.0311	14.4156	17.6038	16.0034	15.8336	16.5895	18.375	16.3677	16.7327	17.3425	18.0157	14.7618	16.6149	17.4499	19.0031	15.6898	16.4814	18.2299	17.3104	16.4898	16.6435	16.2671	16.3803	17.1321	16.1586	17.8741	17.5155	17.1583	17.0574	17.0865	16.771	17.5598	16.3325	17.2465	17.3743	17.6051	17.4522	16.487	17.3075	16.891	20.0242	16.99	16.8838
18.8975	18.2923	20.0831	17.0227	19.924	19.5951	18.0164	17.5376	17.3641	18.3217	17.5329	17.1636	17.5115	20.6186	18.8092	18.2789	18.7894	18.4332	16.2711	21.0242	19.7782	20.7279	18.3866	18.4195	18.4432	18.7613	19.2821	19.3972	18.2829	19.9344	19.0062	17.6229	17.8736	18.9128	19.3882	20.29	19.0445	17.9569	18.7402	19.0397	18.8229	18.3174	19.8491	19.3196	17.6547	18.0625	18.112	18.6331	20.4336	16.9897
14.3866	12.1858	15.4916	13.245	15.5894	11.663	12.6772	13.1553	13.8776	13.4586	14.0904	14.2154	14.8032	15.7428	13.1882	13.6095	14.7737	15.6315	11.6148	13.5449	15.5016	15.7251	12.9197	13.9545	15.0865	14.4922	13.7604	12.7627	13.4295	13.0967	13.8038	13.9745	14.1969	13.7135	13.7597	13.6088	14.8914	14.3034	13.7809	13.0234	15.1537	12.4092	12.4667	14.6813	13.8061	15.0776	13.4278	13.7701	15.7117	13.2831
14.2599	13.909	15.3481	12.3605	14.3624	14.079	16.1469	12.9317	13.7641	16.1383	14.6779	14.0428	15.3565	17.7751	13.962	17.2719	13.0166	15.9823	12.414	14.8163	16.5162	15.8699	14.2441	15.8165	16.0353	13.9233	14.0894	13.3225	16.2336	14.1178	13.3762	15.3867	14.6734	15.2064	13.1064	14.1443	16.7864	12.887	14.2422	16.0927	15.5148	16.4864	16.9509	14.2868	12.6677	14.6942	14.1185	15.7635	13.255	13.8059
14.7007	14.3695	16.6951	15.9681	18.6983	16.0906	16.7348	15.8526	14.1977	16.0133	14.7123	15.2027	16.3812	15.8466	14.6295	17.652	17.0822	17.181	14.329	16.8278	16.2254	15.5693	14.3404	17.0747	15.9006	15.0344	13.7393	15.3567	13.7292	15.8466	15.5963	14.8356	14.6666	15.7137	16.2027	15.5262	15.9572	14.6794	16.341	14.9182	16.3038	11.6964	17.2026	16.0674	14.792	16.2916	16.2222	14.8502	16.5855	15.6423
12.4032	12.3543	12.3206	11.768	13.536	11.8306	12.4059	12.1	12.5297	13.3028	12.1782	11.5673	15.3828	13.3296	14.5498	13.4423	11.2949	14.6363	11.4472	13.6478	13.3007	13.98	12.2894	11.9457	15.2647	11.8886	12.6111	11.9048	13.0897	15.3682	12.9296	11.1667	12.5305	12.9522	13.6201	11.144	13.5756	15.4927	12.0252	11.8961	12.0311	12.569	12.333	13.8496	12.1188	12.0647	11.8398	10.9138	14.7114	11.6397
11.9572	18.0483	18.149	14.6414	18.0251	18.0006	18.8244	16.7894	14.2156	17.3247	16.0754	16.7527	17.5656	18.3898	16.1365	15.6589	15.9541	17.8877	16.3881	17.1245	17.903	18.3455	14.0568	17.9964	19.4767	15.4748	18.0261	17.3341	16.5761	18.5908	16.2855	17.0626	18.0864	18.1291	17.6461	18.4218	16.552	17.4456	18.0219	16.2867	19.3502	15.6164	18.5296	18.6218	16.5345	18.3965	18.4243	16.8011	18.5966	16.5657
20.9279	20.0517	23.0676	20.685	17.393	22.8608	23.2946	21.0082	21.0833	22.3826	15.277	16.1552	21.5252	23.6414	22.0646	22.0339	21.8775	22.6376	21.0144	23.3834	21.945	22.2483	21.734	21.6764	22.6694	21.4998	20.8413	22.1778	19.6583	21.8794	20.588	20.9741	21.1593	20.39	20.5929	22.8966	23.0856	20.8692	22.0066	21.6197	21.8571	19.7583	22.7033	22.3607	19.9378	22.4623	21.915	21.1145	22.1449	20.4529
17.1598	18.4427	20.2911	18.2004	20.9233	18.4685	19.7165	17.3098	17.1503	20.0326	18.4847	18.5555	19.3655	21.1214	18.8494	16.9338	18.4483	19.1427	17.5992	19.0764	17.9663	18.1907	18.5225	18.1151	19.8563	17.3376	18.1628	18.8042	18.3905	19.2518	18.0868	17.3844	19.5066	17.8976	19.2212	20.4596	20.4115	18.5776	19.9697	18.1241	19.4844	18.3951	19.992	18.9456	17.846	19.6664	19.0694	17.9235	19.2079	18.4693
17.3989	17.8808	19.6587	17.3971	20.1708	18.7207	19.3135	18.0948	17.854	18.621	18.2795	17.6087	17.8453	20.3573	17.7247	19.0934	18.6116	19.6565	17.3343	18.661	16.6021	18.0251	18.1174	18.4253	18.7546	18.4447	17.6912	18.3267	17.2014	18.1342	17.227	16.9692	17.7801	18.6016	19.7247	19.4276	19.9374	17.6221	19.443	18.4183	18.5191	17.8244	19.5902	17.5837	16.8155	18.4249	18.4085	17.8342	18.5586	18.3908
20.3244	20.6571	22.602	20.1402	22.8664	21.8326	22.1462	19.8046	20.265	21.3511	19.3027	20.4792	20.9625	22.6293	20.718	20.5986	20.6306	21.6338	20.5008	22.0306	21.9446	22.0854	20.3763	21.5851	21.9044	20.5525	20.9506	21.7374	19.6857	21.4395	20.2302	20.7099	20.4933	20.7999	20.8652	22.1675	22.4954	20.6001	20.79	21.0374	22.6528	19.2113	22.3302	21.1591	18.9937	21.5573	21.8924	20.0665	22.0004	19.9057
13.6597	13.3645	13.4492	12.3123	15.6603	12.8035	13.2095	12.4905	13.099	14.9109	14.154	14.5582	13.2036	13.3339	14.3404	14.0377	13.3194	14.4774	12.7154	12.8618	13.9361	12.7557	13.1604	12.8801	13.587	14.0442	12.4664	11.6525	11.6546	11.7163	13.1887	11.9842	12.8088	14.7794	11.7992	13.7725	14.3276	12.2604	13.6692	13.3078	14.673	13.5537	13.627	12.6124	12.4585	13.4283	13.415	12.8451	14.0023	13.3889
15.5634	14.6947	18.1963	17.1003	19.4953	17.0929	12.7222	16.5315	16.1349	15.2966	17.4387	16.8681	17.4735	19.6198	16.0269	18.6908	17.1783	18.4674	16.9031	19.1788	17.3057	17.4587	14.6677	16.8943	18.3819	16.9379	15.9241	17.2064	16.8396	18.0095	16.2395	18.0612	17.0247	17.4597	16.8928	18.6898	17.4892	16.5213	18.5661	16.2705	17.6367	16.1944	18.0437	17.8847	15.2692	16.9526	18.0052	16.2996	18.0537	16.0906
13.0201	14.334	16.8874	15.0054	16.4693	15.8008	17.6548	13.8353	15.438	13.6806	14.8681	15.2088	15.4475	14.9672	15.403	14.9992	15.3579	17.0735	15.1068	16.721	16.4102	16.2387	14.9193	15.6181	16.9764	15.4405	15.6222	15.7939	15.0402	16.2176	15.1907	13.8782	14.0873	13.5886	16.079	17.0646	17.2945	15.2558	16.2675	16.1836	16.693	14.4723	16.0746	17.1178	14.0076	15.9777	16.625	15.3545	16.5222	13.1636
12.3666	12.316	15.1996	11.7312	13.4983	11.7925	12.371	12.0635	12.4928	13.3382	14.1766	11.9629	14.5672	17.6345	15.1035	13.4803	11.2573	14.0816	11.4853	11.3026	13.0858	11.4426	14.1453	11.906	12.5654	13.4987	12.651	11.9443	14.5659	12.2506	10.9838	13.8404	12.4908	11.9505	11.9428	11.1822	11.793	12.3426	11.9879	17.1478	11.9922	12.5327	12.3694	11.7271	12.1594	12.102	11.6765	12.2203	11.4133	11.6015
15.771	15.6945	17.2894	17.5075	18.6944	16.9318	16.2108	16.7541	14.4128	17.5	11.1847	19.1039	16.9575	18.4293	17.2823	18.4456	16.7269	18.1657	15.8761	16.9072	16.8785	16.8897	15.5057	16.2257	17.2753	17.3232	15.3001	15.6826	14.2634	17.0919	16.3411	15.3218	16.2787	20.0862	16.9439	16.7885	17.5002	15.744	17.671	16.0757	17.2321	16.8078	17.4082	16.5481	21.9926	17.4165	15.7655	16.3924	16.8676	16.3078
18.2671	17.8372	19.3122	17.8676	18.4565	18.4465	19.7806	17.5075	17.9179	19.1991	17.6116	18.0495	18.6684	20.133	18.777	16.4366	17.8695	18.9973	17.8061	19.9299	18.4702	18.9133	16.0999	18.6373	18.7692	17.8406	17.9834	19.2963	18.4849	19.3542	17.6102	17.4927	19.2896	17.7455	18.1355	19.3718	20.6973	18.5598	17.8558	18.2733	19.3211	17.6336	18.1712	18.7471	17.1802	18.8842	18.4365	18.1605	18.7953	17.628
14.7446	12.8898	16.7768	12.2505	16.6792	17.2438	16.7564	14.7691	14.5984	15.6617	14.1413	14.3758	14.9968	16.3443	14.7947	14.019	14.1511	16.1526	14.4575	16.5338	15.6121	15.3476	13.8455	14.7842	14.672	12.6261	13.7938	13.7433	12.6827	14.3642	12.8558	14.1527	13.7601	13.8085	12.3868	15.602	15.7043	13.63	14.8171	14.2909	16.5439	11.8647	15.9135	15.5936	12.8759	15.4587	15.2874	13.2784	15.6317	12.3187
14.0841	12.5368	15.6337	14.565	19.5006	11.7607	15.182	14.1026	12.2798	14.9257	13.5789	13.8957	15.549	13.7617	13.827	13.4791	13.2419	12.6747	13.6777	14.9932	13.4217	12.752	12.1867	12.3543	13.1145	12.3242	11.8476	12.014	12.1113	12.7545	10.9114	11.5293	12.0716	12.3574	12.6305	13.8975	11.8411	11.7764	11.9222	11.7902	12.3039	12.0895	12.5482	12.1157	12.1707	14.2396	11.1866	12.156	11.3488	11.844
12.4091	13.0173	11.7494	14.4334	12.8002	12.4903	12.3448	12.7318	11.8117	12.8745	12.6173	14.1729	17.2639	16.3383	15.4469	14.2239	11.9456	15.4776	14.6487	12.5412	14.4613	11.646	15.0121	15.0384	16.3789	14.6998	15.1168	15.818	13.562	15.8286	14.9015	14.7633	13.9052	14.4859	15.6476	16.3415	18.1473	14.5912	16.3651	17.2538	16.5096	14.8205	16.7387	14.5899	14.5452	16.351	16.1496	13.4172	16.8855	15.5439
14.1776	13.711	16.3754	14.7	14.4325	14.0161	13.8193	13.181	14.0549	15.2335	13.2183	12.8624	14.239	16.6327	14.623	14.8075	13.7605	14.4778	12.9733	14.1722	15.7195	13.9704	15.5542	15.9985	14.6213	18.5015	15.3698	14.3922	15.9752	14.9027	15.5826	15.97	15.6979	14.9186	17.3136	17.4542	16.1507	16.2024	15.9485	15.1908	16.6872	15.8641	17.108	16.4966	14.9528	16.7094	16.4173	15.6921	15.963	13.7611
15.1413	12.9838	16.8554	14.8619	17.2496	16.4573	17.955	12.7008	13.675	12.7208	16.6293	16.3294	16.2391	14.3981	16.1107	18.293	16.0177	17.8061	15.154	18.2868	16.4786	15.9699	16.1293	15.6839	18.26	17.1247	14.6128	16.2705	17.0694	16.8277	16.8663	14.4752	12.7706	17.5085	16.3486	17.7711	17.6048	15.4088	17.114	17.368	17.0909	15.8463	18.7656	15.9868	14.6986	16.2699	16.0257	15.6232	16.6764	15.7082
15.787	15.4452	18.7839	14.796	20.4317	15.4833	17.5245	17.4359	15.1947	17.8878	17.0179	16.2123	19.0516	18.2917	15.6653	17.6628	15.3098	16.6743	14.5993	15.2493	16.9845	17.8631	16.1256	16.9517	18.0219	17.7035	16.08	16.8101	16.4868	17.4046	16.2206	17.0001	16.4014	18.6389	16.6685	17.3707	17.2031	15.5713	17.3375	17.5871	17.8607	17.0596	17.1	16.5485	15.7541	16.6639	16.6233	16.3483	16.6848	16.3323
13.0823	13.4491	14.7421	13.7141	17.0327	13.302	14.7303	14.9679	13.267	15.3266	14.711	13.9918	13.9989	15.4809	13.8765	16.8963	14.5474	15.3814	13.2684	14.4745	14.2138	12.9621	13.0207	14.5956	13.847	14.2394	13.3514	14.5272	13.3691	13.539	13.3505	13.864	13.3747	14.5636	15.057	14.9628	15.0191	13.3258	14.0646	14.5154	15.035	12.598	15.4407	13.9446	13.4657	13.2094	13.3361	12.8646	14.4385	13.627
15.6943	16.1241	19.432	17.9039	21.0001	16.405	19.4767	18.4499	17.469	20.5157	18.73	18.0144	19.659	20.4495	17.7646	21.3573	18.9455	19.7533	17.3723	19.3429	18.8101	18.0005	18.2551	18.9567	19.02	19.1468	17.9275	18.8021	18.6034	18.5255	17.6444	18.3844	18.0574	20.0543	19.5935	20.0061	19.4944	17.767	18.6324	19.1725	20.3771	19.2244	19.7453	18.4489	17.8873	18.4794	17.8885	17.9922	18.913	18.0973
15.8657	16.4533	18.3492	17.5216	20.5788	17.3958	19.2578	18.0177	17.4776	20.8581	18.087	17.9479	18.5614	20.5561	18.2676	18.682	18.6179	19.4846	17.6807	20.2602	19.1696	17.8321	16.7532	19.1059	18.2355	19.861	17.3987	17.6253	18.0796	18.4537	18.0636	18.5423	17.4181	20.6366	19.1087	19.6478	19.145	18.8332	18.6863	18.6918	19.9935	18.9133	18.5553	18.4002	17.5385	18.5084	18.9008	19.1422	18.7348	17.8138
13.1297	13.3873	13.954	12.7046	15.9629	11.4568	13.6165	13.691	12.9137	13.6502	15.0273	14.0216	15.009	14.8162	13.918	13.8152	14.8622	14.6768	13.3766	14.6573	11.2581	11.1069	11.924	11.556	13.6856	13.5508	13.6543	13.8238	13.3143	12.8619	12.2744	12.2986	12.1406	14.5595	15.4027	14.1025	14.1856	11.3053	13.2933	13.3642	14.6566	12.809	12.5575	11.8758	13.6786	13.7529	14.476	12.9916	11.0904	12.995
14.4399	12.8318	12.0629	13.7183	14.6433	12.2114	16.244	15.3056	12.849	13.2262	15.4361	12.2513	16.8191	17.608	15.2864	17.2825	11.9025	16.5941	13.4881	14.5828	15.4654	15.5904	12.0545	14.3996	16.2875	15.9476	13.5885	14.6876	13.858	14.2394	15.6759	14.6538	14.6603	15.128	14.5373	16.0541	12.1513	12.2579	14.1397	15.347	11.8784	15.019	15.8131	14.4445	13.6433	14.2607	14.7764	12.541	15.9158	15.8123
14.0638	14.7745	14.9212	14.8732	17.8664	13.654	15.8222	16.2922	13.8171	15.6898	15.0731	15.8349	15.8148	16.267	15.0248	17.0913	14.0789	15.7593	14.6542	16.5319	15.0668	14.688	13.7406	14.9326	14.4343	14.9534	13.9115	14.2874	14.6141	15.2334	14.4265	15.3113	13.6205	16.4835	15.0938	15.5579	15.3355	13.6567	14.8016	16.2881	15.1884	15.4369	15.1978	14.5558	15.1122	14.6637	15.302	14.3936	14.5766	14.3621
14.2908	18.2172	16.202	14.0317	15.5564	15.2699	19.1731	15.1011	16.7657	16.8536	14.0551	17.2738	17.1068	15.7486	15.34	15.4227	14.243	15.5955	14.0998	16.6464	14.9228	16.3298	12.9272	15.8258	15.7227	15.3013	14.0753	14.3432	18.1219	15.3489	15.57	12.9263	17.9805	15.8002	13.9706	15.3485	18.0208	14.3199	18.0767	13.4304	18.7168	13.1887	15.4894	15.5204	14.341	15.5965	14.5196	14.0183	16.1742	13.8817
13.6991	12.3712	16.6065	12.6448	16.8399	11.596	17.3652	14.951	13.5484	17.1029	14.1359	14.8435	16.7149	17.7114	14.1083	15.6866	15.5537	16.2785	13.5726	14.9906	13.1376	14.8574	12.302	15.5506	15.7818	14.9768	14.3247	14.0239	14.6547	14.7873	13.5721	14.5688	14.289	15.6869	15.3117	11.6139	10.232	11.4242	14.7832	14.4878	15.6712	14.9313	14.9979	14.5097	13.2594	15.7205	15.3914	13.6798	14.7539	11.6365
19.9224	20.8591	21.4467	19.9391	20.4735	22.2235	22.022	20.2069	20.4545	20.7986	20.1924	19.8602	20.4143	21.7197	20.879	14.4028	20.4171	20.5191	18.8037	22.0981	20.9082	21.2665	19.276	20.9511	22.6549	19.0078	20.2658	20.8592	19.7258	20.9953	19.6145	20.0938	21.4755	19.4443	20.9089	21.4838	22.6771	20.7525	20.3287	20.3523	21.4469	19.4052	20.2286	21.2273	18.9551	21.5761	21.7534	20.3182	21.2954	20.3027
17.2773	17.1287	20.265	11.5747	20.6163	17.4803	18.3253	18.0292	16.5342	20.9623	17.7211	17.3495	19.2836	19.2542	16.9196	19.5107	12.481	18.1294	16.9111	18.894	17.0422	19.6967	17.1812	16.9988	18.2279	17.8775	17.2553	17.6377	17.467	18.5688	17.4647	16.5332	12.322	19.1199	18.2534	19.1647	18.3939	17.101	17.4677	20.658	19.2377	17.9244	18.0314	17.9975	17.4593	17.0923	17.2396	17.7529	17.5346	17.5023
12.2501	12.8309	15.103	12.1562	17.502	12.1628	15.4369	13.1677	12.3342	15.3933	13.6924	12.4452	15.1708	13.9354	14.2941	16.872	13.8285	14.549	12.3774	12.9889	11.7688	13.1457	13.3104	11.7342	13.3488	13.1846	13.0353	12.9524	11.642	13.8706	12.8675	11.618	13.3803	14.7483	12.9554	14.8585	13.3568	12.3812	13.4911	14.012	14.6723	11.5921	13.8426	13.588	12.7127	13.3769	12.5037	12.8432	13.1637	13.1341
14.5464	15.1718	16.1253	15.0435	17.8591	15.3617	16.1208	15.9629	15.378	17.6998	15.9993	16.0201	16.6813	18.0446	15.5493	18.6025	16.0207	16.9247	14.5137	18.6758	15.5218	14.7797	14.2074	15.9962	16.4691	15.577	14.6446	15.0722	15.857	15.3201	14.8842	15.7953	15.2794	16.3309	16.4372	17.8922	16.2871	15.6637	15.7543	15.4581	17.188	16.0647	15.9919	15.8036	14.8015	16.1808	15.7082	15.2733	15.3979	15.9748
16.3442	15.9304	17.9375	16.4802	19.3843	15.7819	18.2854	17.1467	15.6047	19.237	17.9592	16.9949	18.6518	20.1906	17.5686	20.3431	17.4064	18.3649	15.837	18.4189	17.1595	17.109	14.9989	15.8501	15.0263	15.5216	15.6021	16.1639	15.3468	15.3735	16.238	15.9291	15.4284	16.6522	16.3462	17.9695	16.8424	16.0764	16.8603	17.5839	18.2991	15.2437	17.2949	16.7394	16.4536	16.353	16.0299	16.5263	16.9929	16.1358
14.0837	12.8979	16.8123	12.5267	16.8593	12.8399	16.4548	14.6402	14.6536	17.1477	16.2331	15.2896	14.4738	17.4721	15.465	16.2758	16.4234	17.4446	13.5754	16.0483	13.9616	14.5671	15.1467	14.4869	16.4043	12.8708	15.6655	14.1379	12.2829	16.8535	14.8181	15.0061	15.6644	15.6387	15.3606	16.7957	16.2326	11.2864	16.0798	16.5969	16.1076	16.0395	14.8994	14.7514	11.7678	12.4001	14.3308	14.2294	15.838	16.5943
17.7882	17.1134	19.3225	17.3626	20.3418	18.1264	19.5524	17.7659	17.6989	19.8048	17.2467	17.6235	18.1566	20.5316	17.8704	18.8465	17.8378	19.3465	17.9708	19.469	18.4857	18.375	17.1882	17.8827	18.526	17.1512	17.2563	18.0391	16.932	18.346	16.8657	16.9353	17.8673	17.5237	18.1684	19.7096	18.9177	17.7933	18.3312	17.8709	18.2696	16.6419	18.5434	18.8954	16.3831	18.1239	18.0475	17.1685	18.4702	16.95
15.2814	14.7475	17.5905	15.9527	19.1527	16.8164	17.4773	16.0089	15.1472	17.1394	16.3857	15.9932	16.4703	17.1663	15.9248	17.6007	16.1464	17.419	15.7681	17.3918	15.9058	16.0538	15.4906	16.1029	16.4909	16.9935	14.8896	15.2062	11.8954	16.0601	14.845	16.1354	15.0519	16.9849	16.4496	17.1689	16.4468	15.4246	16.5764	17.9434	17.2725	15.2003	16.7926	16.3597	15.0987	17.3564	16.4982	15.283	16.2619	14.7077
16.9815	17.21	18.1534	17.0907	19.013	17.1318	18.4542	17.4892	17.2219	18.8586	17.1795	17.2216	17.211	19.8168	17.215	18.8329	16.7657	18.3257	16.8728	19.2951	18.0684	17.9352	16.3709	17.4715	18.2371	16.8862	17.0798	17.8563	16.1018	17.5814	16.3858	16.7236	17.6178	17.7934	18.1358	18.1773	18.638	17.567	17.9438	17.2894	17.9096	16.7714	18.2635	18.0742	16.2863	17.975	17.9811	17.1762	17.727	16.9822
14.1872	14.6681	13.3483	14.0238	16.5051	12.6664	15.3071	15.0226	13.7409	14.8399	14.9808	14.6895	14.4433	14.1232	14.4303	16.8782	14.0214	15.4375	14.2584	14.7304	13.0543	13.735	11.4866	14.9011	13.9864	14.735	13.8559	14.3243	13.223	14.6888	14.1756	14.3396	12.8079	15.8841	16.2304	15.8154	15.8331	13.6766	13.6292	14.9779	14.7532	14.7101	14.9141	14.8809	14.4103	14.0686	13.3171	13.4182	14.0869	14.4039
12.2404	12.1212	12.006	14.6763	13.1191	13.5574	11.9052	13.7374	14.5325	13.0162	13.5237	14.659	11.557	13.369	12.037	13.8916	11.3942	11.7442	15.048	11.6737	14.1567	14.6485	12.5909	13.0669	11.7711	11.925	15.1194	15.3554	12.5439	14.2993	15.2853	13.5099	14.2761	11.9629	11.6566	13.8812	14.9853	14.9143	12.4247	12.4905	11.8805	11.6953	13.8153	14.0697	13.6654	14.1661	11.577	14.6031	11.7465	14.1801
13.1645	13.0706	14.2312	12.3378	12.6971	12.353	12.6627	12.5394	11.5875	12.7459	11.6455	11.7368	14.3374	13.8232	14.5673	14.3066	14.3627	12.7258	13.6148	13.8179	13.8601	12.8741	11.7932	11.9046	11.675	12.6012	13.4755	12.8651	14.1462	11.0371	12.934	13.4479	13.0727	14.0367	13.5062	13.4192	12.5966	13.4348	12.1584	13.0469	11.1283	13.0074	13.0277	13.5451	12.975	11.7245	11.9356	11.4564	12.1283	12.1614
15.6281	18.2315	18.7925	16.4595	18.8105	17.386	17.9457	15.6822	13.4794	18.4775	17.3738	15.7039	15.9317	18.9739	16.1701	17.6705	16.6876	16.9444	16.1042	18.1888	16.9022	16.8195	16.5886	15.6793	17.7046	17.9133	14.7521	14.6418	15.2781	17.2708	14.1277	15.8464	17.4495	14.6407	17.3884	17.9616	19.8468	16.3954	16.6265	17.543	17.87	16.4063	17.655	17.9614	16.781	18.4222	16.6236	16.1695	13.804	14.7478
12.1757	14.8876	12.9125	12.236	13.7059	12.2315	13.1125	12.3271	13.2845	13.2437	13.1216	11.5831	12.7685	15.1558	13.929	16.7609	13.5007	14.644	12.1258	14.6972	13.4873	12.2573	12.0319	11.9198	12.1279	11.5563	12.6296	12.4047	12.1187	12.3154	11.8043	11.7897	12.6371	13.0785	12.2715	14.139	12.2188	11.7078	11.7885	11.505	13.1961	12.6333	13.1887	11.9231	12.2593	12.2312	12.2417	13.2878	12.55	11.9744
11.7927	13.0625	11.5097	12.3279	12.6581	15.8258	11.4789	12.4141	11.4305	12.5841	16.3073	11.7136	11.736	14.2584	14.5979	14.3555	12.3186	12.1821	12.0752	15.1552	11.1059	10.8527	13.4269	11.4387	11.2803	11.4761	11.2995	12.1252	11.5641	11.6358	13.9343	12.1053	12.6171	12.8565	12.115	17.1065	15.4353	14.5008	14.8617	11.2633	14.9668	12.5882	16.9548	11.1769	15.1686	14.1207	12.1382	11.6549	14.7839	12.3688
14.6834	15.3845	12.7517	15.3038	15.3445	17.0704	17.6768	15.5946	16.7517	13.8916	15.0456	15.7876	14.7721	14.6987	13.5341	14.4535	14.7812	14.0548	15.0797	13.464	13.7703	14.7491	16.3459	14.8305	15.2377	14.3988	14.4526	14.7635	14.2117	14.2745	12.6375	14.6315	15.2707	13.6862	14.4301	14.0126	14.1609	14.3482	14.0259	13.7457	13.4069	14.6504	13.4694	14.8303	12.6482	14.369	14.3781	13.2809	13.7157	15.354
19.5911	18.7824	22.2757	19.2071	22.5239	21.3375	21.9606	18.715	19.4728	21.0329	19.1356	19.3657	20.423	22.9021	20.2522	20.5158	19.9196	21.5962	19.5702	22.2746	21.2871	21.0669	20.1798	20.4352	21.242	20.0407	19.4988	20.2818	19.3201	20.643	19.5781	19.8338	19.2245	20.3966	19.9282	21.8484	21.885	19.5289	20.4253	20.8821	21.9651	18.8136	21.7403	20.3501	18.4619	20.7452	20.7585	19.304	21.1054	18.402
12.043	13.387	11.9214	12.7618	13.1652	11.4565	12.063	11.7413	12.168	13.6504	14.9901	14.0454	11.9925	14.3054	11.1364	13.8155	12.3091	12.4525	13.7808	14.2595	14.0505	13.8447	11.9238	15.1891	12.2108	11.5274	11.5344	12.2933	17.1925	11.9005	15.9616	16.4698	12.1404	12.9672	12.274	16.0865	12.1121	11.3056	15.012	16.0333	15.899	16.1307	15.582	15.7124	16.9864	16.0873	14.5455	15.5628	13.3678	16.2884
14.1398	13.6709	12.3216	14.0644	13.788	14.3436	13.1208	13.3089	14.679	13.414	13.0787	12.8035	12.3371	14.3604	13.7014	14.3953	13.7829	12.484	12.4097	13.9336	13.8554	13.8716	13.4368	13.4212	12.8455	13.1544	13.0431	12.6175	14.0488	13.5745	13.7868	12.4444	13.1327	13.3255	13.0806	13.7457	13.2043	12.7229	14.3909	12.8849	13.3561	13.7846	13.7484	13.2963	14.2529	13.6261	12.246	11.8609	13.0788	12.7319
14.5549	15.2266	13.4848	14.5527	13.6188	14.6222	13.109	13.8483	13.7456	13.3076	14.6999	14.6708	14.4555	13.6817	14.6871	13.9456	14.2396	13.1875	15.1012	12.8138	14.8523	14.828	14.904	14.6353	12.4829	14.3766	13.3515	13.9365	14.6292	14.1127	15.2222	14.7663	14.5121	12.7063	14.7333	13.3596	15.0736	15.0296	13.4019	14.3218	14.641	14.4823	13.4176	13.7694	14.2759	14.5664	14.1361	14.4131	12.574	15.2102
15.2506	16.6283	15.687	15.9127	15.7621	14.6204	15.8343	16.4928	15.7833	15.8928	15.7851	16.2002	15.564	14.9813	15.8209	14.549	16.4808	15.8158	16.1547	14.7845	15.4501	16.0753	16.5085	16.9718	15.8097	15.9215	15.8296	15.8769	15.9352	16.2408	15.9047	17.1655	16.1468	15.5177	15.7537	15.385	15.9315	15.4059	15.5305	16.1128	16.232	16.5006	15.7798	16.2498	15.8475	16.0264	16.1712	16.3699	15.285	15.8441
14.5563	15.8633	12.3876	15.0945	13.7595	15.0622	12.2686	14.9782	14.805	13.7171	14.468	15.3405	14.9138	14.2341	14.1927	14.2282	12.2358	12.4281	15.5833	12.1225	14.7743	15.4724	12.4211	13.5028	12.9224	11.9903	14.5177	14.8581	12.1127	14.6829	15.2295	14.0448	15.3242	12.876	13.951	14.6101	15.9545	15.9883	13.6766	14.1475	12.5837	12.2091	14.1135	13.7846	13.7345	14.468	14.6562	14.4209	12.7407	15.2977
16.3035	14.0205	17.1835	13.4802	17.3184	16.262	16.5545	13.7562	14.1593	17.2609	16.0796	13.4732	15.0657	15.1343	14.2678	16.3955	15.4169	15.6215	15.2584	14.2986	15.2927	14.3994	15.8137	14.5322	16.75	16.8429	12.4777	12.4877	13.7507	14.0896	12.7098	13.5809	16.395	17.1484	16.8739	14.948	13.2849	12.3613	18.3138	12.809	13.9387	15.6506	16.0964	12.807	12.142	15.0698	13.1801	12.8258	13.5037	13.49
13.6871	15.4279	15.1411	13.7922	13.223	14.0837	15.4022	16.0533	13.5995	13.3389	13.8311	13.2685	14.3414	15.3069	13.4008	14.0779	13.4909	14.3311	15.8283	14.8605	13.9798	12.578	12.5723	14.1984	14.4015	15.0197	13.2835	12.0065	13.8297	13.9469	13.6792	14.8357	15.0567	14.887	14.2075	14.2898	15.2773	15.0256	13.3937	15.8283	15.2462	16.2279	12.4579	13.7156	13.4958	14.4675	15.9657	13.8132	14.062	14.959
14.2134	14.4681	14.4261	13.1513	14.0569	14.034	12.8452	14.6029	12.8186	14.1785	12.8568	14.1326	13.1116	14.983	14.119	15.0277	14.3182	14.2245	14.1519	13.4669	13.6464	13.8524	13.9478	14.1899	14.1895	13.9348	14.1821	14.5734	13.8788	14.2232	13.6717	14.4928	14.1897	13.58	14.2236	12.3484	13.3616	13.6782	14.3184	13.1263	15.211	13.6486	13.4123	13.3747	13.8189	13.6417	14.1441	13.744	13.9596	13.8885
15.1831	16.6164	16.2179	15.8909	16.5006	17.046	15.9363	15.6576	17.3152	14.8713	16.7009	15.9003	16.5744	16.9434	15.3491	16.1445	15.4008	15.6228	15.0708	16.8301	16.608	16.3178	15.4229	15.1237	17.3615	15.9637	16.4049	16.7435	16.0483	16.7799	17.1415	15.4841	16.7545	15.4107	15.8664	16.7218	16.9364	17.2024	16.2791	16.1907	16.3668	15.7699	17.5947	17.3655	16.4638	17.5359	17.4624	17.0797	17.2763	15.5522
12.3125	14.4287	12.0859	14.4626	13.1933	13.0758	11.9737	13.8774	11.9524	13.0858	12.829	12.6864	13.8919	13.4401	12.2913	13.2093	11.4681	13.3673	13.0508	11.5916	11.9019	12.911	12.5177	12.0013	11.8501	12.5342	12.6154	11.6622	12.4656	11.0733	11.2773	11.1563	13.1802	12.0343	11.5829	14.2925	12.1627	14.1201	12.2542	12.1314	13.7659	11.7666	12.1101	12.9612	13.8827	11.8362	11.5063	11.1376	13.1657	11.5041
12.4169	14.0119	12.9493	13.5413	13.2565	13.6546	13.221	13.599	13.6534	14.5885	14.5067	13.9692	14.4588	13.8175	13.9926	15.1996	13.5102	13.8234	13.6564	14.8602	13.6233	13.913	13.7033	14.7658	12.2687	13.9193	14.0798	13.5969	13.8153	13.9517	14.2568	14.9896	14.7068	13.9908	13.6269	13.74	14.6701	14.3155	12.5433	13.5361	13.8759	13.6977	14.273	13.1714	13.5701	12.699	13.7789	14.393	14.2014	14.5575
12.2302	13.0227	12.3128	13.0824	13.213	12.2404	12.4306	13.4047	12.7437	13.1089	13.0503	12.4256	13.3355	13.9553	12.8751	14.5206	11.8929	12.5255	12.4679	13.175	12.5184	13.0488	12.5071	12.9394	12.2632	12.6437	12.9755	12.8709	12.3324	13.1049	13.0574	13.1653	13.2022	13.2507	12.363	12.8991	13.1582	12.8696	12.5304	11.9847	12.7239	12.4451	12.2601	12.7229	13.0009	12.4217	12.7556	13.7342	13.0874	14.1167
16.3475	16.7081	16.0349	16.4628	16.6743	16.0742	16.2691	16.6653	16.3291	16.9582	16.2284	16.9165	16.1911	17.6434	16.4686	18.2022	16.5254	16.3318	15.7622	16.06	16.172	16.2993	17.1297	16.7855	16.6095	17.0598	16.7964	16.8955	16.1544	16.9619	16.5079	16.7702	16.6275	17.3027	15.5839	15.7475	16.3628	16.168	15.9021	15.8654	16.2048	16.9325	16.62	16.6227	16.5103	16.1693	16.7692	16.997	17.009	17.2903
21.7563	19.3458	21.0423	21.6207	22.4749	21.5977	22.5695	21.5094	23.4991	16.3902	21.0592	21.3958	21.8716	22.0939	22.9113	18.0088	22.6931	22.6855	21.3392	23.2034	22.7009	22.5856	20.8642	22.6099	20.978	21.9273	21.8885	22.1028	20.915	23.014	21.6952	22.0258	22.7816	22.1976	20.8343	21.2583	22.4647	21.5845	23.259	22.3017	21.4362	20.5141	22.3782	21.6498	21.1285	23.5053	23.4992	22.2375	21.7842	20.7028
12.6505	12.5492	12.4606	11.834	13.5413	11.7731	15.3355	11.9243	12.2918	13.412	12.0625	12.2243	16.7512	13.7735	14.0918	16.409	11.8146	15.7502	11.5647	15.5287	14.6512	11.0384	14.7524	14.8312	14.3494	12.3362	16.8971	13.9552	12.0983	13.6913	10.898	11.5429	15.1123	12.3693	12.6183	13.8541	11.8293	13.5122	11.4684	13.3316	13.9527	12.1013	12.5364	15.0111	11.462	12.1797	15.4908	14.6159	16.3764	13.583
12.0258	12.7811	12.1112	12.1783	13.3352	12.2553	12.2144	12.9562	11.5848	12.9694	11.9266	11.0633	12.2642	13.6972	12.3028	13.8271	11.7024	11.5959	12.5189	12.888	11.7152	11.8809	11.9405	11.6361	11.8168	12.1286	11.671	11.5929	13.0942	10.8261	12.0292	11.5409	13.1793	12.3297	12.2353	12.0856	12.3419	11.9157	12.1578	12.3168	11.7988	12.5634	12.0395	11.5671	12.9954	11.8301	11.0793	10.7813	11.8643	11.9289
18.7454	19.4977	19.2699	18.065	18.7107	19.0223	18.4543	18.5744	18.4155	18.7426	18.5923	19.2458	18.1841	18.7801	18.9092	18.1019	18.6327	18.2909	18.9153	18.3693	18.8851	18.826	19.3473	18.8709	18.8992	18.78	18.4432	19.0564	18.181	19.1218	18.1704	18.747	19.2953	18.5184	18.8634	18.767	18.9734	18.5329	18.8727	18.5357	19.5332	18.2637	19.2425	18.8367	18.0764	18.8515	18.9848	18.4328	18.4912	18.5097
14.0355	14.3726	17.0343	13.6661	14.9121	15.208	16.3805	13.73	13.7826	15.1141	13.8969	14.795	14.2435	16.2368	14.5742	13.9676	14.0698	15.828	14.1951	15.4513	13.7602	15.3873	15.4514	14.3568	17.0443	14.9627	14.1479	14.5566	14.0758	15.8654	13.8248	13.7383	14.9316	13.8124	14.4448	14.3365	15.5517	13.2815	16.32	15.2797	15.3459	13.9268	15.3731	14.3284	14.1658	15.8486	14.6467	14.019	15.5204	12.7718
12.4562	12.4095	12.3793	11.8212	13.5905	15.2885	12.4563	12.1528	12.5828	13.6164	15.8368	11.5123	11.7494	13.3819	11.5778	13.7015	11.3492	12.0484	11.8475	11.2005	12.1567	12.2043	12.2451	12.003	12.6636	14.5148	12.5535	12.3859	13.6989	11.5186	10.908	11.2273	12.5879	12.0393	11.8511	14.026	11.7047	12.2521	12.6115	11.7237	13.7866	13.5054	12.7611	11.8266	13.4023	12.6409	11.5887	11.4266	13.625	11.6949
13.7778	14.3097	13.6154	14.4043	13.0691	12.2285	13.6625	13.9813	13.7793	13.0129	13.0759	14.0213	13.824	14.0236	12.9819	14.0069	12.6834	12.5658	14.3322	12.7937	13.0901	13.7588	14.0403	14.5518	13.9431	13.2876	13.6537	13.7096	12.8088	13.7818	13.7379	14.355	14.8196	12.3918	12.7006	12.5896	13.1855	13.615	13.4405	13.4676	13.0802	11.7912	12.5953	13.1341	13.688	14.0354	13.4809	13.6737	12.6332	13.9429
14.1614	15.3167	14.5016	14.5562	14.4634	14.1687	14.4752	14.7298	14.3643	14.4326	15.7749	14.5961	15.7244	14.7848	15.4811	16.5104	14.6148	15.118	14.0698	16.1764	14.5705	14.3702	14.2564	14.3316	14.0205	15.1504	15.2634	14.0196	15.0747	14.2321	14.7666	15.1706	14.3805	14.8655	14.4018	16.3272	15.1971	14.6586	13.289	14.2239	15.3814	14.1024	15.0926	14.4493	15.0712	13.6053	14.1326	15.1076	14.8914	15.114
16.4106	17.8102	13.2329	16.6073	14.4507	13.7513	12.6655	16.4321	16.5007	14.0724	14.1983	16.0516	12.8481	14.8947	12.4346	15.3117	12.8834	13.2757	15.7687	12.4739	14.4729	14.2004	13.0905	15.2131	12.8012	12.8042	15.7408	15.2634	12.5315	14.2582	12.5707	14.8291	15.8316	13.5547	13.0912	12.8168	13.5831	14.2111	13.906	14.3499	12.9447	12.8001	13.5116	13.8715	12.5555	15.6942	15.6463	14.8353	12.7389	15.9076
12.8306	13.2249	12.4284	12.2229	12.5822	13.7461	11.4689	12.4364	12.9206	12.8624	13.1655	11.9913	12.7872	13.7321	12.709	14.4186	13.4521	13.1964	12.5003	14.0194	12.6264	12.9782	12.407	11.5601	11.8287	12.4297	11.9368	11.5794	13.6649	11.812	13.0765	12.2645	12.5842	12.3698	12.3958	12.5838	12.4758	12.3377	12.2099	12.4609	11.5806	12.9456	13.0629	12.7365	13.6656	12.3607	11.7683	12.5018	12.9219	12.7133
18.0904	18.696	16.4976	18.1576	15.8151	18.3521	16.9354	18.1345	17.9228	16.7907	18.1775	18.1543	18.3536	15.5568	18.0373	17.4176	16.6224	16.5491	18.2091	17.7732	18.0494	17.8698	17.3087	17.7362	16.8164	17.1635	18.1302	18.2368	17.2317	17.7164	18.2125	17.0964	17.9676	16.5252	17.8294	18.291	18.4693	18.1486	17.13	17.1178	16.4125	17.8184	17.626	18.1325	17.6933	17.7394	18.2477	18.2402	17.4298	18.2311
13.7011	14.6783	12.2684	14.5507	13.0628	14.7941	12.7681	13.8357	14.5617	12.9445	14.4045	13.9335	14.1914	13.7579	13.3512	14.0412	13.4594	12.9495	14.2958	13.7028	14.1399	14.6049	13.1473	13.7595	13.5214	13.3299	14.0482	13.6781	14.8233	13.6775	14.9124	13.7164	14.2282	12.4343	13.1351	14.4756	14.7084	14.4214	13.2362	13.9654	12.9135	13.0196	14.2819	14.5934	15.0083	13.0875	13.5684	13.9562	13.776	13.8339
12.9439	12.8748	12.1664	12.2249	13.4578	12.2053	12.319	12.496	12.2536	13.5422	12.8428	12.0905	12.0005	14.0597	12.4283	14.0327	11.9797	12.411	12.9928	12.0628	13.0018	13.0043	12.2646	11.6316	12.2085	11.9711	12.8244	12.851	12.1358	12.3238	13.2062	12.1155	12.852	12.6786	12.1702	12.2844	12.8499	13.176	12.6137	11.908	12.0668	12.1577	12.9676	12.8251	12.5835	12.2397	12.6772	13.1074	11.9917	12.9554
15.7177	15.8291	14.6587	14.7856	13.2912	15.6934	13.3012	14.8033	15.2681	13.3323	15.5338	14.8035	14.767	13.7394	14.3778	14.162	12.435	12.9238	14.9863	12.9322	15.4739	14.8956	12.9612	14.2874	13.1774	12.7462	14.6487	14.4149	13.0299	14.9356	15.7413	13.9711	15.6543	13.0746	14.4729	15.1228	14.3455	15.5457	12.4301	13.2561	13.5867	13.6895	14.6577	14.5521	14.7524	14.5809	13.7658	15.2189	12.6813	15.4195
17.5761	17.1912	19.7027	16.4944	18.7243	18.8597	19.5589	16.3776	17.7197	18.4926	17.3097	17.5325	17.6325	19.3845	17.9741	17.6434	17.3463	18.9381	17.7821	19.0487	18.4821	18.7392	18.1717	18.6189	19.3347	17.3016	17.8285	18.2209	17.243	18.7566	17.5069	17.8638	19.3423	17.4297	17.4751	18.2046	18.9203	17.7937	19.021	18.3274	17.9358	16.3578	18.5322	18.3623	16.534	18.919	18.4188	17.6366	18.6482	16.8459
14.3676	15.7346	14.9128	14.4775	13.2791	16.5952	14.8889	14.4127	14.9129	13.5761	15.039	14.3102	15.1005	14.3121	15.1331	13.7492	13.8073	14.5411	14.1794	14.4799	15.3402	14.9971	15.4353	15.6487	15.9827	14.1237	14.7334	15.7212	14.1231	15.2373	15.0425	14.8388	15.5191	13.2381	14.5231	16.0653	15.8157	14.6478	14.948	15.0163	14.479	13.9758	15.2996	16.0214	14.4158	15.029	15.6109	14.6927	15.5553	14.484
12.7763	17.2269	12.3119	15.7082	13.4238	14.7654	12.2093	15.6297	14.8089	14.4836	15.5963	14.7311	16.0719	14.301	14.4401	13.6962	12.7702	12.98	15.956	14.7627	15.5606	14.7212	15.0701	16.8691	13.0116	14.6153	15.3582	15.8255	14.1047	15.7753	14.1281	15.1633	16.4171	14.5295	13.8818	13.7108	15.7282	16.4337	13.1318	14.8198	14.0531	13.6281	12.2285	13.0703	11.6356	14.1598	14.2663	15.7316	15.4951	15.7644
16.5404	15.9763	16.7263	16.4207	16.3475	15.3425	16.4343	16.6964	16.042	15.2863	15.9224	16.2059	15.7664	14.6424	15.9355	16.5651	15.6457	16.5255	16.5137	15.4312	16.2566	16.3527	17.4533	16.8059	15.0207	16.07	16.5014	13.8814	15.4525	16.4647	15.6999	17.3631	15.9355	16.4559	16.4186	15.7363	15.7647	16.2734	16.2903	16.2567	17.1368	16.7337	16.2123	16.2855	16.8064	15.2372	16.5422	15.8819	16.5758	16.6855
16.8533	15.9227	15.5194	17.3021	16.2194	17.1235	16.359	17.4305	16.7189	16.8631	17.4827	17.1452	17.0147	16.3279	17.0649	18.6051	16.2095	16.5975	16.7944	17.1741	17.1751	17.1923	16.8768	16.7096	16.0359	16.6455	16.7167	16.1365	16.2349	16.6973	16.5723	17.3904	16.7547	16.9309	16.4914	17.104	16.8149	16.6034	16.1535	15.6114	16.7346	16.7025	17.316	16.2744	16.637	16.0395	16.9448	16.4338	16.2084	17.3033
18.5227	17.1862	17.1635	18.792	17.5653	18.6767	18.2305	19.0787	18.4112	18.4878	18.778	18.9877	18.598	17.339	18.0918	19.5223	17.3974	17.9896	18.2267	18.6337	18.5924	18.6403	18.4345	18.8596	18.3481	18.0727	18.4591	18.5739	17.5756	18.7758	18.6019	19.3277	19.1615	18.1308	17.7376	18.5584	18.2016	18.0216	17.9206	17.9559	18.3371	18.2495	19.0318	18.1711	17.6132	17.5687	19.0239	18.2775	17.937	19.0437
15.9495	16.0531	20.0687	15.6368	19.3098	18.1637	18.4198	15.5726	17.4075	16.463	16.7164	16.4443	15.8136	19.6511	15.4702	17.5085	16.1079	16.4985	15.7004	17.1289	15.2177	15.8341	16.8977	17.0001	18.6615	15.6818	16.3682	16.2033	16.5854	16.986	15.7162	16.0836	17.392	15.9268	16.2979	16.8731	16.0732	16.1203	17.5828	16.7416	16.4071	15.7328	18.3966	16.4397	15.3566	18.3896	17.3679	15.709	16.8948	15.2573
17.6098	18.2731	16.5845	17.5926	16.8043	17.8986	17.2837	17.8241	17.3374	18.643	17.4555	18.1842	17.283	15.9423	17.569	18.3635	17.2809	16.9839	18.0132	16.7785	18.0822	17.6909	17.4661	18.1225	17.7921	18.3165	17.7297	18.3745	16.2477	18.3188	18.256	18.3805	17.7487	17.1177	18.1663	17.5545	17.9697	18.375	17.6081	17.1025	18.2639	17.6727	18.003	17.8248	17.206	17.6641	18.204	18.0165	17.7562	18.6146
14.6989	16.6634	11.5702	15.3629	13.0289	14.3705	11.9065	15.2822	15.9748	13.1878	11.8165	14.8837	13.201	14.0546	11.9713	14.0443	12.0864	12.3772	14.9944	11.835	13.5732	13.5088	11.8349	13.2823	12.0924	11.7897	15.3709	15.2811	11.6778	13.7026	12.4318	13.5203	16.199	12.6749	13.0243	12.9281	14.5751	15.1367	12.7183	11.4941	11.7911	12.344	12.5102	13.3722	11.8848	14.8857	15.573	13.8772	12.7169	16.0459
25.135	28.0617	24.1188	26.3154	24.6409	25.6377	23.5719	27.2133	26.5196	25.0781	24.3719	25.1334	24.4713	26.0888	23.7836	21.7457	23.5629	22.9191	26.898	23.1243	24.9955	24.9029	23.7347	26.3506	24.3929	22.6437	26.1126	25.4475	23.3135	24.7345	24.0551	26.6	27.9997	23.5349	24.9084	24.4715	25.5317	26.1584	23.9618	23.9311	23.8471	23.7366	23.9617	23.8675	23.2097	25.221	25.6142	24.4445	23.5287	27.1635
13.7307	13.4286	16.2269	12.671	15.8989	14.5318	14.5552	12.8455	14.8041	14.5948	14.0434	13.2458	13.1414	15.8834	13.5149	14.3568	14.6437	13.9404	12.906	14.5736	13.6219	13.5736	14.1437	13.8429	14.932	13.9685	13.6274	12.6852	15.0296	13.8117	14.6108	12.5796	13.093	13.5935	12.754	15.0518	13.6018	13.0301	13.8148	13.1584	13.867	14.2745	14.7896	14.2073	13.5044	14.9814	13.5311	14.3989	15.3179	12.6489
17.3567	17.253	16.973	18.1802	17.3251	17.8843	16.211	17.0088	16.4846	16.4349	16.9334	16.4488	17.0392	16.8027	16.2755	17.2227	16.9665	16.5412	16.8307	16.9776	16.7358	17.7747	16.6288	16.2397	16.662	16.3284	16.6365	14.7396	18.2696	16.2976	17.5706	16.4449	18.415	16.8987	16.467	17.7097	16.3365	16.5392	12.2344	17.3761	16.3165	16.7999	16.3965	16.8756	17.6609	16.7405	15.6763	16.437	16.3898	16.4521
14.6553	14.1877	14.0414	14.2256	13.3442	14.627	13.4256	15.5599	14.1264	13.5148	14.806	13.625	15.1328	14.1134	13.7036	14.9175	13.3861	13.795	14.306	13.7974	12.9977	14.3056	12.9043	13.128	12.6919	13.984	13.4507	14.812	14.0992	14.9718	14.7236	14.5016	13.006	13.3772	12.6144	12.4558	12.8485	13.0314	14.3443	14.6209	13.1168	12.9798	14.0292	13.6046	14.6781	13.1241	12.9916	13.9305	14.0584	13.9955
17.4267	16.9431	18.5321	17.4709	17.3832	18.435	17.8156	16.8678	17.4443	17.148	17.7474	17.3437	17.4217	17.7551	17.9576	14.0554	17.4977	17.4834	17.1321	16.3918	17.8676	17.1838	17.5375	16.6946	16.9058	16.871	16.7549	17.304	16.8882	17.1197	17.7016	16.0125	16.3419	16.6979	17.7275	17.561	17.9361	17.988	17.332	17.3665	17.5272	17.0946	17.3175	17.7307	17.337	17.2141	17.3262	17.1514	17.3162	17.5598
19.6016	21.5799	12.1222	19.72	17.8446	18.3571	16.3448	20.4127	20.313	18.8115	19.1105	18.5358	17.1862	18.6691	16.2328	13.6277	16.4271	16.651	20.3307	17.1236	19.0128	17.9805	17.2179	18.9664	17.0005	15.4619	18.8251	18.0102	15.8649	16.8774	16.7975	19.4281	21.2352	15.9122	17.483	17.3309	19.6357	19.8966	17.7821	16.3203	17.3701	17.4907	16.3983	17.1865	16.0494	18.7821	19.1973	17.2225	17.5722	21.3564
15.7594	16.5943	12.3509	15.9058	13.0776	16.4181	11.9249	13.5493	15.4646	13.0601	15.96	16.2519	15.2958	13.8684	14.3743	14.0528	11.8744	12.4041	15.8426	11.9229	15.8376	16.1394	11.8932	14.0409	13.2394	12.0381	15.2693	15.439	12.1835	15.4471	16.0122	14.3214	16.6802	12.5081	14.8585	15.3724	16.7676	16.6864	13.3195	13.8187	12.6296	13.5983	13.543	15.1972	14.2541	15.4412	15.863	14.874	11.8721	16.235
14.4357	13.2834	14.3597	14.3616	13.063	14.991	14.4854	14.3407	14.3378	13.7462	14.2022	14.6365	14.6809	14.2075	14.8496	13.9183	14.3238	13.9	14.2425	14.3564	14.158	14.2882	14.5588	14.5182	14.784	14.2196	14.8186	14.9352	13.9335	15.0001	14.5375	14.3537	12.0329	13.8477	13.7482	14.2809	14.1274	13.8927	14.8229	14.0104	14.6761	14.0919	15.1463	14.2852	14.2437	14.5227	14.1755	14.463	14.5092	13.2792
14.1215	15.0543	17.0722	14.8217	16.1637	16.7697	18.3986	16.1564	16.6824	16.9931	15.0651	15.5152	17.0831	18.2238	15.2455	14.0592	15.7358	16.6183	15.3365	18.4946	17.1487	17.2007	12.8828	17.6767	18.5851	15.3433	16.9101	16.2381	16.0427	17.3056	16.4477	16.2676	17.3142	17.5345	16.4182	18.3103	17.7045	15.9848	15.49	16.9004	18.0422	15.3943	14.8583	17.3189	14.1565	17.8073	17.0772	16.189	17.3733	15.6454
12.4165	13.5338	12.2061	12.8106	13.3017	12.0132	12.614	13.6338	12.83	13.3039	12.1785	13.8485	13.8652	13.9986	13.4881	13.9548	12.8104	13.045	11.9141	12.2322	13.8905	13.1527	12.2896	11.718	11.9684	12.4066	13.189	13.0979	12.0941	13.5399	13.9063	12.1584	12.8147	12.8919	12.0276	14.2811	13.6559	13.7348	12.4258	12.0449	12.3189	12.7355	12.4151	13.7253	14.0987	12.3375	12.8772	14.0816	13.3739	12.4183
13.7115	13.429	11.7974	14.0258	12.9216	12.3998	12.6967	13.8117	13.2072	13.4036	13.7207	12.9563	12.8508	13.8069	13.0514	14.1893	11.891	13.4789	13.9808	12.9436	12.6645	13.1063	12.8798	10.9838	12.0654	13.3609	12.0713	12.0508	12.9065	12.4771	13.6084	11.251	12.5499	12.8882	11.9058	13.763	12.359	12.729	12.4617	12.5027	11.7615	13.383	12.5433	12.6482	14.1688	11.7472	11.8882	11.8089	12.4699	12.5803
15.2682	16.9548	15.6529	15.7521	15.4519	16.1356	15.4282	15.5084	15.8754	15.387	16.3039	15.6767	15.8967	14.8201	17.4109	19.5152	16.7225	17.3681	15.1786	17.8931	16.0093	15.4005	15.7593	15.115	16.3034	16.4946	15.914	15.8316	15.4489	15.9987	15.5558	16.0992	15.6318	17.2857	16.1007	18.5224	16.1089	15.5169	15.9188	14.7691	16.3431	15.6071	17.4881	15.819	15.9583	15.6577	15.715	16.5144	16.1694	16.1813
18.229	17.1695	18.2488	17.2007	18.799	18.955	20.3792	16.7509	18.3382	18.5105	18.5533	17.2907	18.7576	19.5694	19.3031	17.5184	19.5024	18.262	17.7383	19.4416	18.3243	18.0612	18.13	17.7241	19.1269	19.0059	18.2114	18.8399	18.6368	18.4961	19.9906	17.4717	17.4987	17.9458	18.2993	19.4194	19.3746	18.6905	17.7389	18.1764	18.9137	18.3518	19.8995	19.2222	18.6257	18.2466	18.4125	18.9969	20.0103	17.143
13.6497	13.3638	13.2583	12.9324	13.1851	12.9918	13.2744	13.1062	12.7358	13.3647	13.7814	13.8379	14.0873	13.9644	14.4268	14.3362	13.3484	13.8044	12.9074	13.7996	13.1512	13.9371	14.2806	13.4871	13.4068	14.1995	13.5812	12.6734	13.9778	13.0019	13.9438	14.1824	13.6354	14.4561	13.0551	14.2082	13.4268	13.2277	14.0826	13.4944	12.0355	13.9994	14.0817	14.125	13.9657	13.6434	13.3874	13.9625	14.0237	12.8157
11.8218	13.093	11.5421	12.4073	12.6881	12.3142	11.5067	12.4127	13.7883	12.8956	13.1398	13.1787	11.1313	14.1111	12.0947	14.3259	12.1402	15.7721	13.3176	12.1352	12.7645	12.2956	11.6339	11.179	12.1563	11.7569	11.2684	11.6936	12.4253	11.8095	11.8059	11.9983	12.943	12.628	12.2074	12.3008	12.2329	11.6922	11.8339	15.22	11.6825	11.7678	12.0206	10.9843	11.5253	11.882	11.945	11.9472	11.609	12.5775
13.7945	16.3864	12.742	14.8093	13.9108	13.0512	12.7443	15.7887	15.773	13.9569	12.5735	14.7581	12.583	14.3298	12.1264	14.3372	12.3505	12.832	15.145	11.9963	14.2964	13.8987	12.7172	12.5129	12.5445	12.4928	15.2588	15.3587	12.5647	13.3124	11.6772	12.9084	16.3735	12.9477	13.566	12.158	14.5401	16.049	12.5816	12.2859	12.5084	12.7098	12.8579	12.1525	12.4644	14.7881	15.1324	12.5086	12.0464	17.7227
14.5362	13.7649	13.2381	13.2312	13.3933	13.0375	13.5958	14.5428	13.2632	13.3075	14.9009	12.2815	14.7846	13.8218	13.7271	14.6314	13.107	13.28	12.8569	14.2753	12.8619	13.748	13.425	12.8578	13.6416	14.5144	13.4198	12.2966	14.7927	12.6475	14.4836	13.0012	13.6832	13.4161	12.4098	13.8243	13.3753	14.2976	13.1562	14.5436	13.8732	14.5763	14.053	13.7265	15.0603	12.5926	13.0838	12.4104	14.0751	13.8166
14.1218	12.6649	12.5833	11.9453	13.6554	11.8882	12.401	13.7754	12.403	13.2908	11.944	12.1092	13.2907	13.8827	11.329	13.352	11.9282	12.5547	11.4972	15.1611	11.4713	11.1534	12.5876	17.6798	12.3421	11.0942	11.714	12.022	17.1213	18.0077	17.7547	11.6697	12.2045	17.5495	18.0018	15.7691	17.097	17.4457	17.8352	17.578	12.4344	18.1114	12.4266	17.6376	17.083	17.3758	17.6114	17.4361	17.4012	18.1249
12.3775	12.3281	12.2939	11.7422	13.51	11.8045	12.3478	12.7142	12.9818	13.5544	13.5477	12.5963	13.5514	14.0265	12.6926	14.5119	11.8469	13.1662	11.7664	14.3226	11.6673	12.0539	12.1464	12.6785	11.9093	13.4768	12.0083	12.8892	13.1166	12.811	13.0718	13.7757	13.0042	12.2036	11.9631	13.1393	13.1726	11.9008	12.0115	11.8386	13.2829	12.868	12.6069	12.3153	11.977	11.936	12.4057	12.8935	13.3003	12.3184
12.6383	12.9753	13.4522	12.2433	13.238	12.4803	12.6048	12.5918	12.0316	12.8468	12.5192	12.9829	12.7119	14.0637	13.222	14.321	12.0223	12.2815	12.363	12.1964	12.5195	13.5191	13.1552	11.9941	13.2892	13.1537	12.2778	12.6331	12.301	13.3525	13.2079	12.0195	12.549	12.7244	12.1442	11.6729	12.2092	12.5928	13.5564	13.575	12.5532	12.3791	12.1125	11.8344	11.5826	13.2891	12.5071	12.2921	12.788	12.4159
13.4408	12.3573	12.2899	14.7419	13.4463	11.7103	13.3344	16.16	12.6458	13.8302	13.929	12.9033	14.9244	13.4711	13.3677	13.5506	13.5715	14.2359	13.3655	12.9158	12.2662	12.8528	12.2926	12.0655	12.3363	14.3355	13.6354	11.9023	15.1946	13.171	14.0358	12.4847	12.2375	14.3458	11.6899	13.5601	13.4039	13.3077	12.3828	14.0517	13.1786	14.448	13.807	13.6058	14.5541	13.6447	12.9351	14.0194	13.2738	14.6742
13.2809	13.5683	12.2502	13.5666	13.7702	13.3343	13.0555	14.0015	14.308	13.4601	13.6314	12.9291	13.3704	13.5974	12.7224	14.1988	12.8893	12.41	13.0845	13.7272	12.1249	13.1361	13.0449	13.2014	13.0561	12.8754	13.5681	12.7639	14.1555	12.8556	13.0554	12.7149	14.044	13.2794	12.5722	13.1594	13.3412	13.2386	12.8356	12.5665	12.6556	13.1411	12.6308	13.1025	14.6425	13.0305	12.5156	12.9617	13.0768	12.7976
13.6849	13.242	12.3463	13.7035	13.0995	12.71	12.6654	13.7633	13.3872	13.0508	13.4622	13.7221	13.8666	13.8864	13.7535	13.9523	13.1502	13.2465	13.5926	13.0882	13.9311	13.32	13.6623	13.4528	13.993	13.9697	14.2074	13.3009	13.3525	13.1247	14.0061	13.3623	12.944	12.739	16.155	12.6217	13.8282	13.7644	12.617	13.0053	13.1034	12.3733	13.6953	13.2451	13.3284	12.199	12.9655	13.0823	13.5055	13.7526
13.0648	13.111	12.8543	13.1742	13.3881	12.6231	12.5072	14.4063	13.2068	13.1126	14.0885	12.1784	14.3461	13.8913	13.5963	14.0175	12.3826	12.7788	13.3888	13.8259	12.2033	12.8685	12.5714	11.9396	12.5391	14.2193	12.961	12.6182	14.7903	12.7012	13.2725	12.7623	12.8341	13.1758	12.5958	13.5706	12.8515	13.2282	12.3497	12.8652	13.3333	13.2871	12.7463	12.8052	14.074	12.447	11.9371	13.2524	13.634	13.5808
13.7119	13.3161	12.3794	13.3283	13.5781	13.7173	12.825	14.7147	13.0642	13.5098	14.2739	12.3365	14.4712	14.0525	13.9564	14.7085	13.2393	13.1068	13.6462	14.3208	12.7393	13.7336	12.5696	11.9235	12.9018	14.3076	12.4746	12.2049	15.2282	12.5196	13.8457	12.7346	13.0509	13.7181	12.6329	13.4099	12.8697	12.8798	12.1133	13.7916	13.5549	13.8689	12.4361	12.8195	14.3621	12.1402	12.1465	13.3475	13.4121	13.1146
14.3854	14.0597	13.5932	14.4257	13.3101	13.7939	13.3584	15.0053	13.9761	13.4491	14.8398	12.8702	14.5756	14.8057	14.7398	14.8771	14.1081	12.8152	14.3895	15.19	12.1708	14.1374	13.0613	12.0018	13.1514	14.7712	13.6774	12.1302	15.8273	12.9616	14.2729	13.9345	13.2727	13.7813	12.8375	13.4889	14.0026	11.7905	12.5773	14.1515	13.7201	14.3316	12.5733	13.7972	15.3556	13.0186	12.541	13.8498	13.9349	13.4235
15.7352	15.0979	16.2637	15.6579	16.2761	15.8138	16.4404	15.2206	15.2247	16.3249	15.7981	16.053	15.7729	15.6762	16.5572	16.5254	16.2828	15.7276	15.7463	16.6108	15.9027	15.6761	16.1849	15.7995	15.7408	16.2632	15.1529	15.5981	16.0319	15.7118	16.2576	15.5997	15.1032	15.5282	15.1834	15.81	16.2206	15.5529	16.1404	15.9197	16.3528	15.4999	16.2016	15.9664	15.7974	15.7448	15.7645	15.9291	15.8798	15.3984
16.1941	17.0752	12.1995	16.7209	13.4277	16.1063	12.5295	16.6938	16.4516	13.9985	12.1144	16.181	12.5448	14.3607	12.2891	14.852	12.4033	12.8654	16.1805	12.4304	12.4532	13.9126	12.8316	12.6239	12.8122	12.0284	16.0676	13.2395	12.276	13.5775	12.111	12.9866	18.1789	12.9567	13.5769	12.3275	15.1964	15.3925	12.6194	11.9689	12.4656	12.6888	12.8376	13.0248	11.574	15.4139	15.4652	14.1802	12.4727	13.9524
14.57	15.069	13.5639	14.7427	13.6525	13.8607	13.4889	14.5885	15.1202	13.4718	13.1255	14.5098	13.3812	13.9266	12.983	14.0218	13.0394	13.343	14.2238	12.8622	13.3494	13.5524	13.813	14.8491	14.0124	12.8159	14.9346	14.6216	12.2721	13.8959	12.6895	14.3349	14.8898	12.8983	13.3004	12.9057	13.8096	13.974	14.5272	13.83	12.9206	12.4367	12.7611	13.5716	12.6064	14.6264	14.6776	13.8389	13.4626	14.8238
12.0702	14.6099	11.872	14.3444	13.0396	12.0314	11.8773	14.1564	11.904	13.2562	12.5	11.029	12.7102	14.0151	11.5395	14.016	12.0513	11.7921	14.5582	11.6286	11.7401	11.8654	11.9106	11.8385	11.7542	11.9156	12.3361	11.9476	11.7274	11.471	11.5687	11.8827	13.0853	12.6332	11.7075	11.5504	12.1439	14.2248	12.5967	12.9215	11.8981	11.6784	12.356	11.6275	13.5935	12.1832	12.0026	11.4424	11.6614	13.5247
18.7021	19.9729	13.7444	19.5576	13.5238	19.1422	13.4938	18.8704	18.4395	13.3688	16.4034	19.5516	17.1371	14.5476	15.174	14.482	13.3163	14.5145	19.8296	13.0771	18.3815	19.0263	12.9456	14.8444	14.0419	13.5566	18.3951	18.8046	13.7047	18.2372	18.0013	15.5701	20.137	13.6483	17.449	17.3529	19.3353	20.3255	15.003	15.4775	13.7155	14.799	15.1761	17.452	15.7218	18.4459	19.2028	17.6006	13.7409	19.811
13.5594	14.6234	11.69	13.771	12.8255	14.3363	14.4428	14.4374	14.733	12.741	14.8677	13.7291	14.0158	14.4188	14.4999	14.187	12.4853	12.0231	13.405	14.5669	14.9176	14.0484	14.2386	14.4249	13.6643	11.703	12.5912	14.6021	14.5497	13.7573	13.2252	13.2674	12.7933	13.0176	13.3399	14.1589	12.5149	13.2815	12.1345	11.0931	13.7542	11.4129	11.8878	14.2063	13.7563	14.2951	14.221	13.449	14.4934	14.5767
14.9462	14.7853	14.5014	14.702	14.3233	14.9235	15.0947	14.8904	14.7744	13.9076	14.3799	14.487	16.1582	15.0347	15.1836	15.7951	15.4742	15.881	14.8662	14.8006	15.7967	14.6383	15.1826	14.866	14.2883	14.6042	15.8067	15.135	14.4139	15.2025	15.0303	14.2891	14.7526	13.8821	14.6144	14.5277	13.7036	15.0402	14.4429	14.5644	14.2323	14.9505	14.7888	14.9958	14.8091	14.2433	15.6514	15.4677	15.9641	14.8731
12.2831	13.1845	14.8622	12.1623	13.9607	14.1371	14.4604	12.3123	12.8541	13.5548	13.0558	12.6297	12.8907	14.4546	13.4473	14.0499	12.5816	13.5018	13.1978	13.7981	13.4219	13.7584	13.5652	14.2594	14.0942	12.5599	13.1855	13.6553	12.8887	13.6918	13.3784	13.5865	14.9348	12.6871	14.6167	14.2955	14.9015	13.3268	14.0299	13.5724	14.158	12.6746	14.0064	13.6613	12.0222	14.2218	13.7656	12.8661	14.1027	12.7795
12.5009	13.5765	13.4974	14.2761	13.1773	12.2435	12.5842	14.5085	14.0947	13.4195	14.3725	13.7646	14.0746	14.0357	12.4429	13.5908	13.5405	13.6979	12.3237	14.5843	12.5153	13.5123	13.0083	14.1383	13.1633	14.01	12.8165	13.4937	14.2743	13.5827	13.5829	13.7033	12.5664	14.394	13.7718	14.6216	13.3338	13.7145	13.3485	13.2903	13.9166	13.2232	13.7098	13.9621	14.3113	13.6772	12.3976	13.6832	13.7889	13.2064
12.4775	13.2448	11.5455	12.506	12.8559	12.8903	12.054	13.2458	12.861	12.9002	13.4697	13.0747	13.6688	13.8786	12.9736	14.0719	12.3105	12.6452	12.9818	12.8753	12.0553	12.1515	12.6844	13.7189	12.2904	12.3869	13.5425	12.0392	12.6411	12.6014	13.0413	13.179	13.8776	12.648	12.4481	13.3056	13.5748	13.5935	11.9659	12.0681	12.9226	12.5564	12.9104	12.2711	12.3716	12.2323	12.9894	13.4805	13.2221	13.6937
11.8957	13.234	11.76	11.9851	13.0139	12.0654	11.922	14.3225	12.0202	13.224	14.7166	12.549	14.1225	14.4238	13.5933	14.0017	13.2667	12.2022	13.3153	14.0844	11.1712	11.7154	11.7744	11.3693	12.0509	13.9836	11.562	11.8252	13.385	11.7425	13.8866	12.0331	12.7787	12.7915	12.4579	13.6943	12.3225	11.723	12.2539	12.9352	14.1776	14.8314	12.2539	11.3831	14.8387	11.9854	12.1692	10.2882	13.9531	12.3013
14.9735	13.7025	14.8937	15.0465	14.6686	15.1641	15.3311	14.7882	13.9834	14.5805	14.1877	15.5694	14.4611	14.7217	15.4675	14.7235	15.6214	14.5703	15.0772	15.0227	14.9062	14.8834	15.6514	15.5722	13.9985	15.115	14.5239	14.9798	15.167	14.4208	15.1391	15.5427	15.3475	15.1764	14.8742	14.4429	14.7324	14.878	15.1862	14.929	14.5342	15.2403	14.9073	15.415	15.1022	14.906	14.5739	15.249	15.223	15.0132
12.2895	13.2804	12.3025	12.6868	13.3296	12.6864	12.2985	11.8412	13.2065	13.5919	13.2592	13.9572	13.1588	13.7272	12.7008	13.6718	12.4988	12.3142	13.0081	12.3135	13.5275	13.2953	12.7021	11.9261	12.1807	12.4987	13.5609	13.3759	12.0966	13.1634	13.3875	11.5291	14.0192	12.3393	12.2612	12.7285	13.6637	13.635	12.2323	11.9693	12.2605	12.5021	13.2134	12.9834	12.3195	12.4036	13.3145	13.4259	11.96	14.5259
18.2193	18.4151	19.8229	18.2552	20.6459	18.9664	19.6401	18.0867	18.6819	19.4883	17.7162	18.1983	18.6709	21.1993	18.8807	20.3901	18.323	19.8627	17.6384	20.1613	18.9693	18.9706	19.1418	19.2791	19.8075	18.4474	18.4845	18.795	18.5775	18.976	17.6554	18.5516	19.2793	19.5055	14.2967	19.8856	20.275	18.4319	19.6829	19.0437	19.5146	17.949	20.0905	19.8456	17.4073	19.8754	19.0848	18.404	19.4287	17.7487
13.2713	14.2052	12.6664	13.269	13.52	13.8556	13.8012	13.5848	13.0703	13.2291	13.3327	12.0433	14.9994	14.1387	13.0234	15.3597	13.4629	14.179	12.8159	13.6788	13.6802	12.776	13.6966	12.7576	12.7084	12.5277	14.9081	12.8222	13.5887	13.2368	13.4834	12.8723	13.2278	13.6789	12.1587	14.1127	12.6226	13.5641	12.3014	12.4165	12.6411	12.1197	12.426	13.6465	13.3344	13.7819	13.1179	13.0954	14.8223	13.3603
12.4683	13.7505	12.9246	13.057	13.2217	12.1192	12.721	14.4787	11.9787	13.0567	14.1446	11.9328	11.6626	14.3997	11.5674	13.9077	12.4355	12.3871	13.9909	11.9656	11.3065	13.205	12.1225	11.6284	13.9206	15.0518	12.3008	11.7189	14.2619	11.431	13.8042	11.7023	12.4466	14.0828	12.1581	12.6832	12.2464	13.0312	11.807	13.9331	14.5393	14.4566	12.257	11.4098	14.4781	11.9663	12.2216	11.9826	12.1548	12.0313
15.5082	16.4082	15.5979	15.9055	14.8967	15.9295	16.099	16.3408	16.0115	15.3158	16.2181	15.8771	16.3392	15.3559	16.0799	15.4877	15.8959	16.1208	16.3901	16.3629	16.364	16.1713	16.4812	16.1904	16.0134	16.3019	16.2901	16.229	16.0741	16.3184	16.1593	15.6501	15.7892	15.99	15.8749	16.108	15.8739	16.5058	15.9819	16.1563	16.867	16.3287	16.4198	16.3707	16.5381	15.9436	16.5084	16.3723	16.5093	16.1592
12.0838	12.6219	11.6915	13.8681	13.2129	11.9812	12.2774	12.4331	12.3501	13.367	12.6284	13.4748	12.139	13.8926	12.8699	14.2148	13.5023	12.4634	13.4328	14.0333	11.3756	11.475	11.8659	14.1585	12.288	11.835	11.5911	11.8472	12.8722	12.3527	13.8945	14.3463	12.5315	12.7383	12.4747	11.4417	12.2546	11.9598	12.2979	12.4128	12.3617	12.2839	12.2917	12.2143	12.96	12.0868	11.8991	13.0774	12.2336	12.5225
17.7175	19.413	14.7403	18.5105	13.5674	18.4494	14.044	18.6183	18.779	13.4642	17.6417	18.5265	17.6918	14.05	17.136	14.2127	13.9679	14.8272	18.575	13.9302	17.9973	18.0161	14.7261	17.5283	17.0397	15.7193	18.3042	18.4936	14.29	17.5871	17.5734	17.8853	18.9626	13.0481	17.5629	17.8215	18.5593	18.4795	16.736	16.9934	15.0373	16.224	17.897	17.6174	16.8797	17.8419	18.2879	17.6601	16.2712	18.8707
16.3489	16.8817	16.6513	15.1241	17.1987	19.7936	17.3756	15.5314	16.7396	16.3273	14.7938	15.7986	16.9036	17.1648	16.107	15.4069	16.9146	16.5759	15.7142	16.8411	16.141	16.8552	14.9721	16.673	16.6682	15.8015	16.4673	17.2699	15.4004	17.3063	14.8864	15.3881	17.2014	14.9257	15.9363	16.1893	18.4799	16.1139	17.3332	15.2982	17.1203	14.7808	15.9225	18.0064	14.3478	17.7436	16.2422	15.8055	16.7189	16.0336
12.2877	12.791	11.2885	12.1883	12.5773	12.2652	13.0312	12.486	12.6364	12.7624	13.1836	12.5029	13.819	13.4909	12.8279	14.2258	13.0028	12.8859	12.2964	15.466	12.4195	11.8978	14.0382	12.0986	11.5849	14.2352	14.0576	12.5109	13.5942	13.2989	13.7901	13.2348	12.9837	15.7761	11.4775	13.3495	12.6757	14.6656	12.3757	13.5988	14.5517	11.6469	13.587	13.6545	14.3688	12.3933	11.2308	13.4643	14.5331	13.5535
14.117	14.9731	11.9685	13.9035	13.151	14.0514	12.6244	14.0351	14.1111	13.0973	13.0404	13.5236	14.0861	14.0164	14.572	13.9528	14.0048	13.1763	14.1398	14.06	13.9889	13.8073	14.3184	14.0111	14.0326	13.2476	13.9751	14.1477	12.4919	13.9454	13.4685	13.8505	14.115	12.6267	13.0368	13.8028	14.0103	13.6946	14.4555	13.6389	13.8904	13.3183	14.3417	14.1783	13.6283	14.2907	14.8976	14.1635	14.6793	13.8726
19.2174	18.3276	19.6655	18.5555	18.1863	18.038	19.4872	17.3678	19.1825	18.1132	18.2075	18.3823	17.9535	18.1942	18.7128	17.228	17.9043	19.1525	18.5929	18.3201	19.1341	18.6857	19.9039	19.19	19.5325	18.4127	18.6894	19.476	17.901	18.2992	18.5925	19.2978	19.4962	17.8414	17.3918	19.2127	19.3942	18.4804	19.8723	18.7795	17.957	17.9086	19.8623	19.3916	18.1137	19.0656	18.9932	18.9157	19.4076	18.4804
17.2052	17.7681	16.969	16.3264	16.7032	16.8433	15.4561	17.4803	18.3678	17.1545	17.2456	16.4094	16.6273	16.457	14.4953	16.5895	15.74	13.8408	15.9515	15.8164	16.2678	16.3953	15.9207	17.4714	16.3093	14.7165	17.7796	16.0787	16.2785	16.054	16.098	15.5817	16.5445	16.2732	16.1521	18.0456	16.9456	16.2872	15.6998	13.8436	15.7249	16.4973	15.5101	15.9877	14.6622	16.7609	16.453	15.6468	15.8026	16.8436
12.3635	13.125	12.6051	12.4816	13.1922	13.6652	12.9129	12.3291	12.176	13.1737	12.1377	11.6526	13.1312	13.7537	13.3303	15.3323	13.234	13.2054	12.0519	13.6179	12.0726	12.0831	11.9793	11.5743	12.2571	13.1421	11.9771	11.934	13.6651	11.644	13.6154	11.9628	12.6497	13.4838	12.0238	13.5698	12.3355	13.01	12.3913	12.9245	11.8587	12.8375	12.204	12.3704	13.6581	11.9971	11.8492	11.6905	12.6202	12.5469
15.0123	13.8904	14.0063	14.3583	13.9277	14.7817	14.1905	14.7951	14.5021	14.3016	15.1701	14.933	14.3971	13.8125	15.0521	16.0041	14.4502	14.688	14.5315	13.7447	14.5701	15.0917	15.4813	15.6245	13.8695	14.5494	14.4822	14.2839	14.3257	14.526	14.3574	15.2674	13.9116	14.9593	14.6555	15.0949	15.0037	14.6909	13.9546	14.0877	15.1393	15.1145	14.3624	14.3286	15.0165	13.9997	14.5929	14.5841	14.3672	15.5429
14.4956	16.2603	11.6978	15.2245	12.9047	13.865	11.9186	15.8025	14.7928	12.9607	13.0195	15.1573	13.413	13.9073	11.6841	14.1685	11.9204	12.3386	15.5023	11.9668	14.4703	14.1728	11.7386	11.7424	11.6795	11.4715	15.5855	15.0088	11.4199	14.121	13.3927	12.4845	15.4872	12.6657	13.3213	12.2311	13.7757	15.311	12.0051	11.3403	11.4814	11.8283	12.1094	13.2076	12.4434	14.153	15.0673	14.8059	11.8678	15.934
13.0032	14.3872	12.6077	14.1079	12.9733	13.703	12.1739	12.8999	14.5884	12.5279	13.2749	13.4266	11.7971	14.2009	12.0726	14.0086	11.1764	12.2391	13.5125	12.5979	11.1618	10.9132	11.7345	13.8614	13.4664	12.9691	13.6596	11.0387	11.6274	12.8695	11.8829	12.0387	12.554	12.7988	12.1746	12.4848	12.7328	12.6801	13.2983	11.3242	11.3424	12.7194	11.537	12.9517	13.6583	13.3603	12.0732	11.7128	12.252	12.3081
17.0918	15.6534	16.0165	15.6578	16.4417	16.4496	16.9862	15.8324	15.5639	16.1726	16.6555	16.0487	16.992	16.3917	17.5884	16.8791	16.7046	16.0632	16.1518	17.3553	17.0226	16.4082	16.7103	15.663	15.4768	16.4927	15.6727	15.5426	17.07	15.8897	17.4847	15.8459	14.5166	16.3816	16.0627	16.2553	16.3851	16.3867	16.0094	16.2382	17.5282	17.2332	16.4024	16.9254	17.2313	16.2608	16.0433	16.8582	16.3623	15.8785
12.1365	14.2123	13.4017	11.9842	13.0135	13.4477	11.8042	13.0716	11.7759	13.1513	12.9714	13.9931	12.5562	13.835	14.3995	14.6872	11.8606	11.9329	11.9162	14.3428	11.4975	11.9077	12.8186	13.2186	12.7769	13.2895	12.3161	11.8395	11.7929	13.0566	13.2983	13.8268	14.3138	12.4543	13.3612	11.6753	12.3215	13.9569	12.3198	13.1819	12.6005	12.9147	13.2468	11.4905	13.8031	12.6127	13.0542	13.0838	12.1069	12.6802
17.0324	16.053	15.5936	16.745	12.8325	14.2321	14.4959	16.2866	17.3438	16.8682	17.1766	16.7287	13.4645	16.856	14.1955	17.1139	14.1868	16.2227	16.1865	15.7432	15.9471	15.3816	15.3112	16.9363	15.4963	15.3571	16.3541	15.5985	14.7235	15.8588	15.5711	16.5725	17.7297	14.4991	16.3022	15.4446	17.4383	16.8679	16.5338	16.3232	15.0816	15.2651	14.4905	16.2458	14.7552	16.8733	17.1391	15.976	15.0404	17.2482
13.2742	15.7245	13.8987	13.8119	12.7202	14.0972	11.5363	12.4742	14.3659	12.865	11.5109	13.6616	12.6176	13.9449	12.0093	14.293	11.9344	12.1231	13.5823	12.0875	12.5041	13.1218	13.4504	11.1601	13.2701	11.161	13.9957	13.5526	11.4065	12.7895	12.6221	13.5712	15.1231	12.605	13.4412	13.4568	13.6141	14.0861	12.0304	12.56	11.2594	11.3116	11.9892	13.0955	12.4551	14.0603	13.2444	11.9936	12.425	13.6539
13.2405	13.6557	14.4703	12.2746	13.951	12.775	13.021	13.4034	12.9444	13.6314	13.2862	13.081	12.6823	14.3313	12.8741	14.1227	13.4256	13.2009	12.7466	13.1806	18.8446	13.6845	13.7736	13.9175	13.6196	13.7417	13.5244	13.4868	13.3426	14.0904	13.8133	14.1203	13.5686	13.7831	13.7761	12.8782	12.9159	13.2868	14.0784	13.9866	13.6749	13.7643	13.1795	13.6139	13.8859	12.7484	13.1598	13.933	13.1533	12.7645
15.7988	15.0713	14.1743	15.691	14.1469	15.2244	14.3377	15.0659	15.0149	13.8013	14.2399	14.1438	15.4185	13.6684	14.7954	15.8008	14.7145	14.844	15.1019	15.7573	15.0208	15.6798	15.0129	12.7909	14.775	15.0034	15.2817	14.426	15.9332	15.3373	14.9875	14.9487	15.4346	15.9355	12.7005	15.126	14.0437	14.9351	14.8137	15.287	15.0568	14.6267	15.2979	14.8279	15.7662	14.9459	14.4865	14.8459	13.8285	14.6526
14.9034	13.7864	13.7053	15.2412	14.8644	15.2577	14.8976	15.768	15.092	15.5872	15.203	15.5117	15.1868	17.4608	15.7093	16.2288	15.0191	14.9702	14.4978	15.1409	15.2801	14.9975	15.1604	14.4286	13.9879	15.2207	14.6556	14.3907	14.3198	14.7174	15.2599	15.7228	14.9582	15.6106	15.1248	15.2863	14.7979	15.0771	14.324	14.0421	15.1767	15.5257	14.4751	14.5212	14.8008	14.3351	14.6261	14.9134	14.4333	15.2756
12.7287	13.4588	16.7393	13.0218	13.953	18.8432	14.9685	20.6902	18.778	18.27	12.7596	18.3875	16.4855	17.1079	16.5084	15.9598	15.2713	16.0105	19.1921	12.5283	12.5787	12.3288	12.8454	20.0145	16.6917	15.4621	18.8348	18.2704	15.1889	16.8096	15.9781	12.5172	19.5849	17.5966	17.3251	15.9236	13.2171	12.7378	12.7722	17.3351	12.4961	16.6578	16.2844	16.9536	15.0961	12.7673	19.1444	17.9141	16.21	18.0485
18.7395	20.4378	13.3	19.7368	14.5204	18.8737	13.2832	19.7727	19.8263	14.4277	16.5584	19.5792	17.1656	14.4544	14.4257	14.5319	14.0124	12.7692	19.1763	12.8594	19.0146	18.8732	13.3494	15.4423	14.2236	13.0136	19.7231	19.2157	13.3476	17.7264	17.0466	15.8168	19.9814	13.0813	16.4002	15.735	18.6379	19.4475	13.3936	14.3824	13.7601	14.3023	13.5279	16.8183	14.9023	18.6976	19.3326	18.7722	12.4325	20.2522
15.5186	15.6233	13.7373	15.9062	14.2578	14.2755	14.686	17.1338	14.228	14.8112	16.2289	14.8247	15.9377	14.393	15.7408	18.1758	15.4222	15.7798	15.1723	16.2985	14.6302	15.6825	14.4784	14.1668	14.7106	16.3419	14.5399	13.4617	16.854	14.162	15.2093	16.0376	15.1313	16.0663	14.1774	16.071	14.2987	15.5172	14.0801	16.0446	14.6641	16.1793	15.5465	14.9166	16.6968	13.4461	13.9627	14.8459	14.8512	15.576
12.1477	12.8998	11.7947	12.289	13.2731	12.515	13.0374	11.8455	12.9481	14.08	13.4273	12.856	12.7904	14.0628	13.3305	14.8352	12.8161	13.296	11.4982	13.85	12.5351	12.7102	12.1988	12.3755	12.1319	13.2541	11.6864	11.9886	12.4296	13.0301	12.7304	12.4364	12.1159	12.6975	12.9537	11.7056	11.977	12.9313	11.7845	11.7011	12.3887	12.2996	13.0705	12.7171	12.3943	12.2036	12.4405	12.5201	13.2758	12.317
14.7834	15.3297	13.0339	15.2516	13.3487	13.4183	12.4698	14.8449	14.2697	13.3738	14.2839	15.3109	15.0023	14.1611	14.2835	14.2487	12.3742	13.3844	15.3851	12.504	14.6117	14.22	15.1636	15.0237	13.8089	14.3234	15.0011	14.8932	13.1521	14.6901	14.7815	15.5215	14.3784	12.8049	14.0101	13.7588	13.255	14.7068	14.7905	14.2077	13.9157	14.1071	13.6597	14.7303	15.0181	14.171	14.6043	14.715	14.4187	14.9898
18.134	18.6533	11.7229	17.3768	13.3112	16.9732	12.4822	18.1515	17.5308	13.7658	13.6842	17.4856	18.4764	14.4098	15.5408	14.5942	12.4509	20.3944	19.3703	12.5276	15.769	16.5605	12.2105	18.7787	16.3053	11.9694	19.4278	17.7856	14.056	16.2546	18.9083	19.2391	19.1566	13.0181	16.8048	19.3454	19.9232	16.6416	19.844	16.1633	19.5118	14.3493	15.9416	19.0708	17.9992	18.715	17.0287	16.5866	19.5676	17.9546
14.6865	17.022	14.5258	15.3425	14.1788	16.1397	14.8584	15.2377	15.9955	14.5363	15.8835	14.9521	16.28	15.137	16.5605	15.898	16.5998	15.0851	15.5809	17.0255	16.6761	15.6618	14.1423	14.7224	14.2174	14.7689	14.9889	15.3765	16.2998	15.1701	15.9889	14.7757	14.3634	15.2097	15.0712	17.0809	15.9136	16.1799	14.4413	15.166	16.0647	15.4278	14.8537	15.5343	16.0047	15.3065	15.191	16.0523	15.892	15.7406
13.6868	14.3631	14.8703	14.4483	15.0779	13.8484	15.5671	14.5839	14.6618	15.1048	13.6837	14.3278	14.27	14.4112	14.0393	14.7144	14.9512	13.957	14.0498	13.9673	15.0025	14.8319	14.5357	14.513	13.8842	15.224	13.9342	13.9124	14.5741	13.6991	13.9723	13.8996	13.8439	14.8359	13.3091	12.7034	12.6761	13.1444	13.4359	12.6857	13.1191	14.8056	13.5797	12.6344	13.028	13.1067	12.5486	14.672	14.406	15.8033
13.6206	14.8307	14.8792	13.1704	13.2445	14.4169	13.2765	15.0099	13.7534	13.4311	13.4684	11.8614	13.5193	14.1679	14.2013	15.2986	14.2693	14.6873	11.6143	13.5972	12.3707	13.0705	12.8881	12.3999	13.306	13.7283	13.1126	13.3247	13.8445	13.0949	13.7199	13.4976	13.528	13.7158	11.5065	13.7438	12.3844	13.2037	13.3832	13.9549	14.2968	13.5347	13.7756	12.725	14.1212	12.857	12.1564	13.0098	13.0971	13.3252
12.4882	12.5054	14.7238	13.7364	13.5196	12.8209	14.2281	14.5003	12.3551	13.2418	13.0047	11.2471	11.4348	13.5051	13.3431	14.254	11.5085	12.9352	12.8399	12.9592	12.0917	12.9071	12.0559	12.1078	14.716	12.4701	12.2775	11.0979	14.61	11.9123	11.8986	11.3068	13.2702	12.1933	11.6213	11.8344	12.546	11.9027	12.3932	12.3636	14.6248	11.6258	11.8402	12.0218	13.8381	13.6273	11.4566	11.488	12.3327	12.3131
12.3435	14.9452	12.1997	12.3381	13.3718	12.3428	12.2066	15.6951	12.2775	13.2286	12.3654	11.3985	11.5776	13.5515	11.8978	13.6943	11.5257	11.9145	13.0603	11.9175	12.0798	12.0342	12.0787	12.1896	11.4748	12.4511	12.4361	11.9651	12.8451	11.3416	11.2883	11.4248	12.8377	12.2098	11.5162	11.852	12.31	12.4918	12.4446	13.1375	14.3545	13.5333	11.9829	12.0181	12.7209	11.4447	11.6006	11.2634	11.8393	11.8745
13.6638	14.9429	12.0014	14.8237	13.2395	11.5315	12.1317	14.1084	14.0763	13.2874	13.1108	14.406	12.3631	14.3766	11.2135	13.3483	12.3831	12.3818	11.4935	11.5889	11.189	11.1571	12.5912	12.9479	12.2899	11.5998	13.8084	13.1741	12.3972	11.8876	13.1288	13.0137	14.3555	13.0387	12.2001	12.2334	14.0775	14.5093	11.5848	11.9183	11.7249	12.2838	12.1519	12.4007	12.1442	13.4339	14.107	13.1256	11.5655	14.7214
12.0117	12.9248	11.9144	12.3032	13.1252	12.3443	11.9955	12.0832	12.6674	13.0558	12.4616	13.4354	12.7705	13.9882	12.2415	13.9508	12.4614	12.8011	12.9286	11.7892	12.9877	13.4836	13.4427	13.7464	13.3317	12.6564	12.4468	13.325	12.4118	13.0845	13.1483	13.0026	12.8385	12.7063	12.1429	11.7796	13.1069	12.9403	13.44	13.2994	12.5283	12.4881	12.4211	12.734	12.2555	12.7675	13.4252	13.1584	13.0498	12.6983
11.8225	13.1568	11.6769	12.5402	12.938	12.6291	11.853	12.8658	11.9466	13.0049	11.3559	12.1705	14.8089	14.0879	12.3425	14.044	12.083	12.6682	12.5907	11.9224	11.4699	10.8777	14.8137	11.317	11.969	14.7232	11.7745	11.7024	11.249	11.6618	11.6191	12.046	11.9014	12.7486	12.4998	12.4189	12.3297	11.5285	11.434	10.9748	11.4136	11.9939	11.5709	11.1233	11.2665	11.997	12.2101	12.7318	11.8579	12.4409
11.4594	14.2574	11.2268	12.58	12.5199	11.8571	11.4664	12.1967	11.506	12.6129	11.7903	10.9065	11.3354	13.6873	11.9087	14.4647	11.6666	11.7454	12.1395	12.385	11.9967	11.9013	11.9306	12.3382	11.5238	12.2522	12.9949	11.6628	11.6903	11.2224	12.0749	11.5815	13.9445	12.3462	11.5341	11.9953	11.9	13.0833	12.3944	11.3997	12.4168	11.5917	11.9735	12.1703	11.7167	11.6186	12.2627	11.2747	12.2636	13.7389
19.1328	18.8558	20.1986	12.7308	13.3188	13.7656	12.2526	12.656	13.8351	13.0283	13.6228	12.7366	12.9733	13.9265	11.9158	13.87	12.6054	12.3804	12.2972	14.034	19.0377	13.2332	12.6593	13.1899	13.9641	13.794	12.601	19.3435	14.8118	13.0131	13.691	12.4193	13.9239	12.4405	12.2329	13.6755	19.6756	12.6911	12.6446	13.7125	11.8804	14.3109	13.4666	13.4104	14.3769	13.5571	19.1678	12.538	12.3679	12.1571
17.0563	18.4934	13.864	16.8738	14.3062	17.7702	15.1028	16.7714	17.8558	13.5346	15.3395	17.0105	15.0783	14.9588	14.6707	14.365	13.2773	14.709	16.9491	13.1112	17.1638	16.9697	13.9425	15.1688	15.9405	13.9827	17.3783	17.7538	13.2494	16.5249	15.1266	14.6914	18.9181	13.0641	15.0144	15.3674	17.435	17.397	15.0193	14.2177	13.7477	12.8179	14.2005	15.8854	13.172	17.1833	17.4119	16.3291	14.2566	18.0995
11.6774	12.9422	17.6023	14.4394	17.773	13.7831	11.3692	14.4095	14.341	18.789	15.384	15.1486	14.6874	18.5641	14.8474	14.4749	16.2995	17.0127	14.9032	16.1193	15.5678	14.9742	14.9284	15.5934	16.8246	16.2451	11.7411	13.8386	15.5392	15.9544	15.362	14.2535	15.3181	17.7144	18.3271	14.7433	14.5486	14.3667	16.0305	15.1275	16.2492	17.0038	16.0561	14.7658	13.6583	16.9841	15.873	12.0268	15.341	12.4728
12.6835	15.2877	11.8795	15.6727	13.0833	12.1473	12.0755	15.4937	13.3802	13.1857	15.3784	13.1781	13.8234	13.8479	11.5721	14.0181	11.7397	12.3505	13.3635	12.0728	11.5034	13.8541	11.7358	12.5167	11.9438	13.6428	11.8581	11.867	12.9021	11.5514	12.4582	13.5453	13.3507	12.4503	12.4206	12.5094	12.3956	13.7528	12.0928	13.5539	13.0932	12.5612	12.1428	11.5885	13.8805	12.0831	11.752	11.7352	12.5401	13.4767
13.5742	13.0494	13.502	12.7819	13.5626	12.7	13.7739	13.5873	12.6476	13.6461	12.9138	13.1752	12.4648	13.8395	13.3615	14.0059	13.0723	13.1584	12.2481	12.8299	12.8495	13.0067	13.7204	13.2445	12.6437	13.4488	12.7954	13.5534	13.1837	13.1775	12.7984	13.3136	13.0691	13.6269	12.5542	12.2787	12.6323	12.733	13.6338	13.0096	13.9369	12.5603	12.0741	13.2459	12.3954	12.7427	12.865	13.4287	13.397	12.4923
13.2312	12.6158	13.2966	12.6105	13.6447	12.6296	12.3459	12.896	12.7877	13.1213	12.496	13.3718	12.7425	13.7776	12.6443	13.6419	12.8986	12.8745	12.5954	11.8376	12.3442	12.936	13.3048	13.0012	12.9776	12.5732	12.6326	12.9374	12.6277	12.9052	12.7191	13.2002	13.0208	13.0189	12.6139	12.5279	12.6135	12.4479	13.084	12.6362	12.359	12.9125	12.5877	12.4943	12.4591	12.9847	13.0533	12.7645	12.5433	12.4362
13.0287	12.444	13.3976	13.4092	13.3188	11.6684	12.4955	14.4127	12.1906	13.3856	13.462	12.5047	13.7792	13.2578	13.3008	15.0178	13.19	12.1714	11.7169	14.5815	12.9647	10.9337	12.3728	11.8668	12.8293	12.8942	11.2217	12.7695	13.6912	11.6548	12.1638	11.0834	12.4516	13.0672	12.332	14.0997	13.2402	12.3792	11.3658	11.8554	13.4939	13.0944	14.2348	13.0854	13.5789	12.513	11.712	12.9038	11.3506	13.6902
17.6163	17.0735	18.0286	18.1246	18.0857	18.7378	18.3722	17.3143	18.0975	18.33	18.8689	17.6827	17.9571	18.6315	18.0711	19.1085	18.9294	17.4804	17.3863	19.1263	17.812	17.4391	18.7823	18.3222	18.2615	18.2596	18.2052	18.3554	18.4081	17.8828	18.8652	18.0613	16.2007	18.6829	18.0257	19.0755	18.4329	17.8251	18.2773	17.6752	18.3734	18.6362	19.738	18.86	18.6749	18.1013	18.3094	18.4215	18.3923	16.9877
13.6434	13.0653	12.6383	12.2377	12.9096	12.7923	12.0194	12.5113	12.6141	12.9211	12.7372	12.6418	13.215	13.9919	13.7442	14.1754	13.7007	13.441	12.8893	14.0101	13.0912	12.9877	12.9583	12.6728	12.2507	13.917	12.5139	12.0955	13.1964	13.1739	13.4203	12.5564	12.6938	14.9122	12.4635	12.8283	12.9589	13.1502	12.6174	12.5092	12.2546	13.667	12.8821	13.1626	13.2932	12.4834	12.6443	13.604	13.1754	12.7438
13.2653	12.3192	12.3823	13.0419	13.3954	11.6547	12.152	11.8676	12.8716	13.3513	13.6006	11.8789	13.3548	13.8995	13.9147	13.6115	11.7599	12.8102	13.049	11.6218	13.6756	13.176	12.1259	12.8896	12.2537	13.0609	12.9556	13.2164	11.8733	11.7541	13.746	12.6582	12.1514	12.5599	13.5099	11.3859	11.9779	13.5791	13.0484	13.2175	13.2595	12.7687	12.5798	13.7308	13.5548	12.3618	13.3617	12.8031	13.422	13.1086
12.4821	14.1411	12.4081	13.3643	13.6173	14.1334	12.481	12.1787	13.7592	13.2266	12.0938	13.3702	11.9773	13.584	13.3682	13.3605	11.6177	12.023	14.1125	11.1709	12.1318	12.5477	12.3695	12.2591	12.6921	12.1436	13.8324	13.6968	11.9986	10.9154	11.1135	11.8568	14.1542	12.179	11.8245	11.0617	11.679	12.2258	12.1056	11.9787	12.1123	11.3108	12.9618	11.9158	11.107	13.8038	13.6301	13.3118	11.5287	13.312
13.2075	12.7867	13.1675	12.1829	13.6045	12.2607	12.3486	12.7197	12.0847	13.3815	11.8017	12.6065	13.5409	13.7364	13.5981	14.2028	13.7668	12.5212	12.7711	12.7065	13.0926	12.9189	12.6907	11.8701	12.502	13.1299	12.9071	12.47	13.0855	13.0383	13.5917	12.2382	12.5105	12.3957	12.7786	12.0491	12.7163	11.9482	13.163	13.3274	13.6407	13.226	12.1479	12.3691	13.3865	12.1377	12.4491	12.6955	12.8151	12.1191
13.7046	13.6403	15.6549	12.9892	14.095	15.5953	12.7694	17.562	12.9445	14.2077	17.6844	12.4433	12.6792	14.4942	16.912	15.042	12.4668	16.2703	13.099	16.3844	16.0586	12.5123	16.8513	13.1286	13.0937	16.9426	17.3257	12.8819	12.6758	12.5013	16.1672	14.2592	15.5878	13.1523	16.1273	12.8471	13.3377	15.7081	13.0131	14.5935	13.0533	15.4514	13.2999	15.6488	12.9882	13.1178	15.7975	15.6292	12.6424	12.8149
11.7145	12.9809	11.4231	11.5756	12.5776	9.28651	11.4045	12.4098	11.3521	12.5087	11.6202	9.2785	10.9117	14.1813	11.6525	14.4364	12.2385	12.2586	12.0189	12.2728	11.1809	11.4678	11.5249	11.3541	12.6739	11.679	11.3845	12.4729	10.239	12.2113	9.64245	12.016	12.5325	12.7791	12.195	11.6933	12.7524	11.3463	11.8894	11.5694	11.721	12.5109	12.1265	11.0902	11.8863	12.5998	12.0927	12.0637	10.2792	11.0817
13.6405	15.2195	12.4721	14.7145	13.6767	13.1575	12.536	14.5622	13.221	13.6972	12.032	13.4572	11.0984	13.4644	11.6672	13.3007	11.435	11.9665	13.5752	11.1051	12.4685	12.9358	12.4282	12.0936	11.2761	12.0256	13.3173	12.7328	11.9358	12.2852	10.2511	11.323	14.9325	12.1223	11.7654	11.7596	11.6871	13.9815	12.1644	12.0391	12.1765	11.368	12.1975	11.9195	11.9673	12.7302	13.1244	11.5473	11.5864	14.3409
12.7593	13.4406	12.7224	12.628	13.2267	13.6634	13.1814	12.6276	12.7807	13.0871	12.7984	11.9181	14.3559	13.8297	13.2772	14.0075	13.4972	12.9986	13.1611	13.5111	13.3627	13.1504	12.933	12.5891	12.4809	12.7401	13.5634	12.2822	13.4799	12.0879	14.3023	11.5867	12.519	12.7772	12.1597	13.4826	12.1806	12.8535	12.2723	13.0122	12.5087	12.9705	13.4618	13.1373	14.2924	12.3209	12.2864	12.2285	13.3908	12.1715
14.0241	12.9937	13.6317	13.6685	13.1347	13.5412	13.8919	13.6423	13.1712	13.2096	13.246	14.0839	14.2152	13.872	13.885	13.9873	13.1384	13.4056	14.0306	13.235	13.4676	13.6575	13.8763	13.5237	13.4615	13.7221	13.6565	13.0625	13.4174	13.7763	14.3185	12.8722	12.626	12.3525	13.6702	12.5787	13.7597	14.6558	14.396	13.9375	14.2993	14.7705	13.8399	13.7821	14.4606	13.8008	13.73	14.4682	13.6644	13.0307
12.6682	13.5975	12.6144	12.0342	13.8089	12.1059	11.3734	14.4662	11.4409	13.047	11.8947	11.292	13.2207	13.591	11.8044	14.5659	11.5666	11.8409	12.5732	10.9589	11.9532	11.7559	12.5585	12.2326	11.4168	12.1543	13.1209	11.6189	11.7963	11.1168	11.3224	11.4699	12.8176	12.2495	11.634	10.0613	12.8265	12.0377	12.295	12.1734	12.313	11.4951	12.0703	12.062	10.3772	11.7955	11.3807	11.1775	11.7147	11.7152
17.158	17.6276	16.0353	18.2729	15.953	14.1934	15.4517	19.0729	15.4903	14.4914	17.7457	15.8196	17.739	14.9815	15.5816	15.7784	16.0365	17.3249	16.3196	15.3045	14.0351	17.7896	13.6096	14.3773	16.382	17.9975	14.7467	15.2249	18.9555	15.9661	15.1091	15.8823	15.9111	15.1893	16.4396	15.8094	14.2396	15.3509	14.6807	15.9844	15.1364	17.6705	14.6081	14.6837	18.2238	13.9275	14.5819	15.362	16.4127	16.1984
15.994	16.2964	11.7824	16.2171	13.036	16.2545	11.9436	15.143	15.7964	12.469	12.9578	16.1771	13.3449	14.1408	11.6086	13.9454	12.1964	12.5751	16.8386	12.3196	15.6123	16.6788	11.7964	13.6492	12.6289	11.3566	16.0704	16.1507	11.6936	15.6583	14.0845	13.747	17.5599	12.7384	13.1325	11.6504	16.6818	17.0793	15.1091	13.7274	11.2776	13.2576	12.8144	14.1464	11.161	16.5784	16.5913	14.2595	12.3129	16.4423
11.989	12.701	11.8886	12.736	13.691	12.169	12.6416	12.0691	12.6127	13.2574	12.3881	12.2972	13.1802	14.346	12.0036	13.3162	12.3512	12.9983	11.4613	13.6785	12.759	12.5399	12.6994	12.9515	12.2559	11.5687	12.748	11.859	13.2964	12.2842	12.7184	12.4493	12.1849	13.008	12.2319	12.7515	12.0715	12.0491	12.4841	11.9946	12.0021	12.2531	12.3923	12.8348	12.8825	12.2629	11.9534	12.2362	12.965	12.7137
15.4317	14.4102	12.5678	14.4249	13.3347	16.1282	14.3074	14.4722	12.5787	15.333	12.9145	15.6934	16.6611	13.8577	15.9096	14.4231	14.908	12.8733	14.7353	15.1386	15.0899	12.8295	14.9574	14.1231	12.8051	13.3088	14.5094	16.4781	11.9947	14.647	15.069	16.0936	13.5027	14.4471	15.3138	12.9445	13.4453	16.5966	16.2001	13.1286	12.2228	14.2422	13.1901	16.1089	13.2176	12.1848	16.3823	16.9029	12.3974	14.2673
13.5409	15.1035	12.4785	14.6384	13.6825	14.5244	13.4913	14.1008	13.584	13.1687	14.2419	13.1788	11.7448	13.4699	13.6552	13.2985	14.3256	11.9643	14.0692	13.1788	12.6788	13.7241	13.6264	13.0811	12.2757	11.9844	12.3071	13.8662	12.2458	12.0577	13.5064	13.8134	14.4146	13.489	11.7632	14.0679	13.9129	12.9242	12.1701	13.4774	12.1825	11.3735	12.9369	12.4262	13.5691	13.0637	12.5003	13.1406	11.592	13.8582
11.4778	12.7338	12.6565	14.7028	13.7234	11.9568	12.4638	13.995	12.4693	13.2271	13.2266	12.0406	12.1724	13.9478	14.0758	13.2836	11.9958	12.4901	14.9318	11.0051	11.408	12.8069	12.9063	11.0978	12.4144	14.4597	11.6422	11.9508	12.7464	11.9551	15.4939	11.7452	12.276	12.5445	12.4373	11.2516	11.6549	11.5856	11.6484	14.2538	11.0695	14.5187	12.3612	10.8274	13.8033	12.231	12.3248	11.8281	11.6279	13.9508
16.287	16.1411	16.6413	16.1219	16.8659	15.9703	15.0525	15.6553	17.3931	15.3348	17.6548	16.9273	15.7198	14.8703	17.498	14.8452	16.5194	15.6874	16.5541	16.302	15.9016	17.639	15.3103	17.0256	17.0919	15.9269	16.188	15.5625	17.5139	14.8769	17.5616	16.5865	14.7898	15.0269	16.6283	15.7934	16.7595	16.0498	14.0639	15.8745	16.6453	15.8395	13.3927	16.5002	17.1282	15.0103	15.7175	15.7476	15.3388	17.0568
14.6123	15.5718	14.872	14.6568	15.6225	14.4477	14.693	15.0304	14.471	15.2423	15.1737	14.7319	14.3845	14.638	14.8533	14.9888	15.6597	14.508	14.7727	14.0275	14.76	14.1856	14.0052	15.8746	14.2287	14.739	14.2028	13.9607	15.2155	15.3584	14.9786	14.5836	13.0151	14.2836	14.482	14.3626	14.5275	14.4985	13.8273	14.8682	15.4798	15.7813	14.5365	14.2731	14.5658	13.9591	14.0426	14.7256	14.5977	15.0684
16.0918	16.6021	15.8767	16.2853	14.7716	16.5034	16.8337	16.0534	16.1439	15.1214	15.2254	16.3753	15.9864	15.0698	16.6155	13.7834	16.1098	15.8695	16.5589	16.0382	16.5206	16.4615	16.2115	16.5108	16.2293	16.0279	16.1311	16.5824	15.8557	16.4081	16.3886	16.0524	15.5056	14.8449	15.7401	14.9525	16.8116	16.597	16.0643	16.2594	16.7226	16.2346	15.7903	16.4587	15.5118	16.1352	16.3257	16.2105	16.4002	15.867
11.943	13.2194	11.6763	12.4789	12.8129	12.44	11.622	12.5638	14.6665	12.7292	15.1131	14.367	11.2451	14.4067	13.5517	14.1998	14.3637	12.0351	12.2313	14.0338	13.8159	13.1161	11.5228	11.6014	11.445	11.6268	12.6046	11.2637	11.4007	10.9983	11.692	12.2773	12.78	13.6022	11.9611	11.9316	12.9502	11.1154	12.1219	11.106	11.5642	11.4007	11.9	11.3437	12.2463	11.4609	11.8686	10.9481	12.0436	12.5255
15.0447	15.0955	14.7837	14.7893	13.9301	14.7533	14.2612	15.3657	15.1575	14.8087	15.2998	14.1778	15.6688	14.3884	15.1055	14.9426	14.9733	15.2556	14.8153	16.02	14.5888	15.0003	14.5558	14.3744	14.4018	15.0385	15.0458	14.0783	16.0531	14.5702	15.0885	14.8829	14.6281	14.9321	14.4758	15.3379	14.8739	14.7847	14.3036	14.8206	14.0156	15.0019	14.6489	14.7372	15.5549	14.498	14.2178	15.1247	15.0665	15.2813
17.0116	17.9457	16.9823	16.9807	16.1434	16.7882	17.1692	17.5166	17.7153	16.6958	17.0884	17.4971	16.9207	14.9172	16.8572	13.6604	16.7285	16.9467	17.509	16.5844	17.1915	17.2088	16.7292	17.8222	16.8946	16.5185	17.2202	17.4083	16.7168	17.2227	17.1093	18.0991	17.7261	16.04	17.3235	17.2092	17.9818	17.7919	16.7284	17.0528	17.6909	16.8492	16.0477	17.0555	16.9467	16.9812	17.7026	17.3381	17.3013	17.8475
15.6756	15.3918	16.1702	15.491	13.5727	14.7253	16.1295	16.1173	14.3197	15.1449	14.7811	15.8239	15.3208	17.3507	14.8039	13.4054	15.2966	15.6338	15.4398	13.6941	13.0779	15.7087	15.7775	15.8029	16.5962	15.7193	15.0514	12.3673	15.0524	15.299	15.4622	15.906	16.681	12.0222	15.1521	13.3105	13.3105	12.2695	15.8722	15.3712	16.1216	16.0737	16.6786	14.7885	15.4083	16.0065	15.0093	15.1644	15.2357	15.1994
13.099	14.3524	12.5484	14.6465	13.9749	12.8053	13.3195	15.3486	13.124	13.8612	13.9049	13.8109	14.7933	13.9657	13.384	14.2766	12.9413	12.7827	13.687	13.4465	14.4214	14.4889	13.2381	13.732	12.7616	13.718	14.0087	13.8436	14.0945	13.8722	12.9779	13.7808	14.326	12.5909	13.5173	13.7308	12.636	12.9624	13.7895	13.1828	13.0211	14.5399	13.3976	14.3361	14.0599	12.4074	13.2802	13.6672	14.2091	12.9275
15.4598	16.5835	17.6707	16.0302	16.4229	16.6841	16.5135	16.0592	16.096	15.6104	16.7258	18.8896	15.925	16.2959	16.3162	16.4954	16.8711	15.6481	17.4007	15.5914	16.8087	17.6113	17.9671	16.8306	15.0538	17.6001	18.3256	17.3321	16.6291	17.8802	17.4537	18.2957	17.6585	16.3075	17.054	16.7406	16.765	17.6538	17.1421	17.394	17.6427	17.4923	16.698	16.7814	16.2909	17.3194	16.9026	16.5179	16.4852	18.2594
15.7841	16.316	13.6932	16.6947	13.5583	13.8708	13.358	17.5776	13.9368	14.3479	17.7881	14.6695	14.6804	14.3409	13.8323	14.3385	13.718	13.6081	17.0441	14.4949	13.7253	14.5587	14.0529	14.0798	14.2184	16.1865	14.4766	13.3111	15.7152	13.2736	15.473	15.7942	16.3611	14.7918	14.973	14.5887	14.4243	16.3106	13.0069	17.1997	14.8448	17.0207	14.0754	13.5937	16.1172	13.4203	14.898	14.1086	14.1895	17.5352
13.8353	14.2861	13.3496	14.5027	14.6557	14.0391	13.4228	15.0135	14.3643	13.8947	13.3161	14.1532	14.0487	13.965	14.7585	17.727	14.4911	14.016	13.6542	14.1196	14.3426	14.4293	14.364	13.9535	13.6041	13.6784	14.3296	13.7494	14.0192	13.9143	14.1011	13.9238	14.2196	15.2579	14.115	15.5469	13.9034	13.5713	14.3583	13.2548	13.0889	14.3126	14.7631	14.3176	14.1075	13.6193	13.7071	14.3278	14.3529	14.075
14.9485	14.4019	15.1774	14.237	14.7449	14.5088	13.91	14.3867	13.8396	14.3567	14.1951	14.965	14.6514	14.8256	14.6732	14.0501	14.6849	15.0507	14.4457	13.6368	14.8844	14.7896	14.7448	13.9202	14.8318	14.867	14.3423	14.6928	13.7457	15.3003	14.7028	13.8158	13.8652	14.333	14.5502	13.5873	13.9997	14.2294	15.0357	14.4483	14.5003	14.5861	13.7342	14.0718	14.4259	14.7089	14.2902	14.3858	14.1829	13.7262
13.7987	12.9854	13.1009	13.2847	13.3036	12.994	13.3968	13.124	12.5741	13.4476	12.7762	13.2036	13.6519	13.9215	13.9129	14.269	12.9675	13.1026	13.2196	12.2832	13.8586	14.3712	13.7238	13.1761	12.45	13.0558	12.5245	12.5771	13.9654	13.0537	13.3987	12.9113	12.9525	13.4178	13.0265	12.5084	13.0152	13.3661	13.1738	12.761	13.2773	14.3589	12.7453	13.5654	13.1618	13.6669	12.8582	13.4605	13.3535	13.6491
15.6434	16.7055	16.4442	16.2575	15.1571	16.4053	16.5863	15.4271	16.038	15.2379	16.1792	16.4319	16.2162	16.6794	16.9063	15.9497	16.3459	16.3984	16.9597	16.2382	16.6557	16.8515	15.6128	16.8264	16.1636	16.405	16.0781	17.3915	15.63	16.2185	16.2323	15.5594	16.1005	14.6727	16.2999	15.8499	16.7995	17.0052	16.3895	15.9701	16.5306	15.8648	16.0127	16.8942	15.0745	16.7231	16.6716	16.2273	16.3028	17.9195
15.8918	13.3896	14.1974	14.4186	14.3184	13.5929	16.3184	15.1069	13.7816	20.8667	16.7855	15.5246	16.4835	20.9811	14.3139	14.3425	18.5304	17.5077	13.4265	16.6986	15.9008	16.3358	13.8227	14.4909	15.1977	15.1746	14.8295	14.8573	16.8875	15.5644	14.8755	14.3852	14.2289	15.8094	15.8555	14.0651	14.8277	14.408	15.2712	13.6806	14.3166	17.4546	15.3311	14.6068	15.1152	14.6074	14.8282	14.9064	15.463	13.8246
13.8234	15.748	13.5283	13.9287	13.5083	13.5923	12.2165	14.9588	13.7631	13.513	14.0036	13.7612	14.0927	14.1136	13.5667	14.1411	12.117	13.008	14.2652	12.5659	13.5319	13.529	13.8053	13.4811	13.4079	14.0666	14.4626	13.8904	14.3475	14.2351	13.8606	14.0277	13.4986	13.078	14.2133	13.7308	14.1779	14.0158	13.7322	14.1561	13.7125	13.7808	13.7402	13.7924	14.7515	13.2465	13.674	14.64	13.514	14.6789
13.6178	12.9343	12.9775	13.4848	13.2019	14.0367	13.9722	11.6828	14.0141	13.4056	14.3154	13.407	14.5746	13.8741	14.8347	16.0993	14.272	14.6844	13.0147	15.053	14.3315	14.2053	13.9805	12.7707	13.7145	14.3211	15.5872	14.6461	14.9155	15.0249	14.6611	14.4637	14.3886	13.92	14.0778	14.9299	13.9533	13.9277	13.6688	14.2138	13.7139	14.1903	14.5236	14.4458	14.6856	13.7604	13.7114	14.8475	14.7176	14.6801
16.0318	15.4099	14.7929	16.8794	15.629	15.8566	15.5707	16.9187	16.0248	15.6992	16.4172	16.5889	16.2285	15.6419	16.8394	17.5718	15.7441	15.5228	16.1144	16.5146	16.2548	16.2623	16.4145	15.764	15.1289	16.3039	15.6472	15.9049	15.52	15.9438	16.457	16.9294	15.8333	16.5436	15.876	16.6012	16.1102	16.3225	15.6816	15.0467	16.3718	16.2951	16.1589	15.9914	16.0498	15.426	16.0477	16.0343	15.7115	16.574
12.0962	13.7196	11.8763	14.5994	13.1072	13.8633	12.349	14.2269	12.3102	13.3616	12.1881	12.4601	15.2085	14.115	11.9637	13.8198	11.9633	12.5908	13.8465	11.7813	12.8007	12.0249	12.6601	13.7797	12.5255	11.5344	14.7408	14.2275	12.184	13.2244	13.1807	12.0376	15.3837	12.7547	12.3418	13.8593	13.0528	14.516	11.6775	12.6259	12.5321	12.9029	12.5201	12.4773	13.4956	13.1507	13.9309	14.5802	12.8004	13.5242
14.9637	15.3384	15.0689	15.3896	13.5129	14.5768	15.5654	16.5282	15.0903	13.4414	15.6126	15.2249	14.984	14.3733	14.9463	14.4959	14.513	15.5786	15.7053	15.2277	14.6522	15.033	14.882	14.8475	16.513	15.0009	14.8452	15.0321	15.1071	15.0961	14.6899	16.0801	15.4266	14.6349	12.8787	15.1578	15.2591	15.0082	14.9712	14.8573	15.8565	14.8174	15.1765	14.6669	15.0633	14.8528	14.6258	15.0399	14.8743	16.2034
15.1703	18.2015	16.5773	16.8134	14.9625	17.5476	16.6677	16.666	17.8016	15.2361	15.4393	16.1289	17.6169	14.1443	17.1579	15.0308	16.866	17.052	17.4308	16.4537	16.4952	15.5383	18.2373	16.884	17.1287	15.9138	16.8971	17.4641	16.0833	16.6343	16.0984	17.1334	17.1791	15.6038	14.7841	17.8212	16.9818	16.6915	17.2586	15.5584	17.5929	16.2557	17.352	16.2207	16.0413	17.038	17.0544	16.4167	17.079	17.4177
13.7229	12.162	13.1219	13.6798	15.7533	13.6041	11.9424	12.8991	12.185	12.929	14.4858	15.0467	11.598	13.5827	11.732	16.3946	11.4972	15.1945	11.9974	16.3279	13.3619	12.0545	12.8485	13.5844	17.5257	14.764	12.3964	11.0859	17.0591	13.6736	10.746	11.3924	14.4792	12.1824	12.0809	12.5024	11.5623	12.452	14.6255	14.6602	17.2348	12.9379	13.6862	11.6928	13.0693	15.0024	13.6394	11.583	11.0807	12.3898
14.4213	14.1858	13.701	13.6402	14.0987	13.736	14.2221	13.5432	14.1211	14.3495	13.7319	14.6923	14.2588	14.2522	14.9019	15.0559	14.0517	14.1775	14.3957	14.6028	13.8746	14.8244	14.5716	14.1275	14.5382	14.9418	14.8944	14.2431	14.5164	14.7791	14.6129	15.438	14.1579	15.1613	13.8994	13.7189	14.2241	14.5008	14.6811	14.8016	13.8799	14.8314	13.9694	14.9496	14.7015	14.2604	13.9023	14.8624	14.8041	14.3503
15.5868	14.7887	16.123	15.0665	16.2106	15.0337	15.7931	15.6451	15.0185	15.0627	15.0639	14.955	15.3101	15.9843	16.2402	16.0346	15.2223	15.6327	14.9207	16.6323	15.3429	14.8016	15.6908	15.5321	15.6997	15.7357	15.1277	15.2597	15.6686	15.2881	16.1266	14.8716	14.344	16.0534	15.3816	15.8756	15.4751	14.9869	15.3631	15.2635	16.6809	16.0342	17.0095	15.4375	15.5804	15.4268	15.7118	15.3358	15.5386	14.9528
14.4421	14.7514	14.806	14.8288	14.6163	16.5043	15.2613	15.0047	14.6168	13.8753	14.9694	14.3798	15.3225	14.2968	14.9151	14.5414	15.2558	15.7542	14.344	12.4185	15.1555	15.5223	15.4034	13.6627	16.0197	14.7365	14.1055	15.1909	12.311	15.3864	14.6836	15.2934	16.4637	13.757	13.5881	14.9216	15.9854	15.1642	15.9952	13.9918	12.2987	13.1223	15.3878	15.3741	14.5298	14.6914	15.0341	14.0321	15.1736	14.407
20.6316	20.9696	22.4013	20.7337	21.6265	20.2654	21.5589	21.3445	19.9965	21.5077	19.993	21.3912	20.8756	21.9498	21.704	20.9226	21.0256	21.6271	20.7551	21.7955	21.5337	20.7217	21.3134	22.3188	21.5859	21.0076	20.7076	20.7459	20.5294	20.9721	21.5096	20.9175	20.6419	20.9508	20.2251	19.3347	20.8999	20.0629	21.046	20.337	21.2959	19.4464	20.598	21.775	20.6508	21.5894	21.4468	20.8983	20.9625	19.5356
13.5823	15.7479	12.1967	14.6112	13.4173	14.776	12.2928	12.6438	11.7231	13.2657	15.2135	13.5994	15.7345	13.8911	13.9452	15.3507	14.2064	12.0921	13.8092	14.1465	13.4172	13.1719	13.6819	13.1449	13.5669	13.946	14.9677	13.3063	15.2745	13.1982	15.0705	14.8047	14.986	14.0608	14.6583	15.3597	15.1675	15.143	13.8597	14.8216	15.8579	15.223	13.9678	14.6255	15.2107	14.4202	14.7297	15.1678	15.3153	15.7101
16.4038	12.5556	16.3308	11.839	13.0995	16.9918	15.8264	15.9531	15.9058	13.3025	17.0335	13.9259	15.9497	14.1258	16.0141	14.007	14.3423	14.7806	15.3328	15.3991	16.0903	15.8739	15.3925	15.8726	15.9706	15.9471	15.9138	15.8283	15.197	17.1019	16.9288	14.8748	16.8904	12.7542	15.5976	17.8476	16.5798	15.7558	16.0351	16.468	14.8328	14.8269	18.4662	16.4561	16.4112	16.2241	16.5082	15.8957	17.4614	15.8325
11.9396	15.3072	12.3992	15.3987	12.8094	14.5801	12.9392	15.1722	14.2353	12.9515	15.0662	14.3469	13.1994	14.1615	13.11	14.4533	12.5274	12.0384	15.3032	12.9771	14.6653	13.603	12.4234	15.775	11.5899	11.3241	14.5162	13.8802	13.5341	13.5321	14.3215	14.8314	16.0928	13.3468	14.0571	14.2136	14.5229	15.4472	12.3942	12.9945	11.4806	11.5973	11.9033	12.54	12.2843	11.6224	14.4502	14.558	14.1734	14.7412
12.4793	13.3197	11.484	12.6095	13.2895	11.519	12.0627	13.9511	11.9207	13.6338	13.7604	11.0766	11.7305	13.3996	10.9494	13.7202	11.3676	11.5823	12.9503	11.18	10.8643	10.9347	12.2268	12.0225	12.0042	10.6903	12.1008	12.4053	11.1057	10.4136	11.4099	12.3702	14.3684	12.0572	11.4873	11.6911	11.6869	11.7148	12.5931	11.5265	12.1066	11.6847	12.7789	11.8466	11.0431	11.8816	13.1458	11.4087	11.2069	11.7137
12.2928	12.239	12.9331	12.9187	13.4224	13.8274	13.7892	11.9901	13.6526	13.4588	13.7895	13.319	14.1274	13.2208	13.2857	16.2107	11.1817	13.4267	11.6779	14.639	11.0186	12.7519	13.6586	12.6232	12.4846	13.7706	13.5801	13.2744	13.5875	13.5944	13.6267	14.0678	13.8651	15.272	13.1069	14.5878	11.8657	12.4172	11.404	11.8946	13.4916	12.4597	13.6565	13.5938	13.2659	12.4749	11.7488	13.0789	13.3551	11.5247
11.7312	13.3493	11.323	12.6249	13.0047	12.343	11.8593	14.2582	11.8976	12.8634	12.213	12.9838	12.0861	14.1629	12.303	14.3435	11.7826	11.9203	11.985	13.1372	11.4488	12.1989	12.4369	12.1395	11.7481	12.5293	13.3791	11.4429	13.599	12.55	11.943	13.1522	12.6499	12.7384	12.1285	12.6826	12.4861	11.9613	12.0722	11.2345	11.7673	11.7309	12.0457	11.6657	11.709	11.7757	11.7571	11.6896	12.012	12.4222
16.2308	14.9374	15.0331	13.9667	14.5635	15.73	14.852	14.8496	15.0788	13.6052	16.1874	15.1592	15.7175	14.7175	16.0055	14.3001	14.6849	15.6119	14.9698	14.9619	16.7689	14.7586	15.9678	14.3332	14.7483	15.4831	15.1908	15.7921	15.1542	14.9462	16.5295	14.9415	13.4577	14.0134	15.0385	16.0244	15.8986	16.1325	15.4663	15.253	15.3881	15.6877	15.8142	15.9639	16.4144	15.1257	15.3078	15.8418	15.3871	14.9711
12.1646	12.4273	11.9219	12.7015	13.041	11.9554	11.8329	13.5472	11.8039	12.5643	11.8442	11.243	11.4775	13.6376	11.8548	13.9702	11.615	11.7947	12.1167	12.4424	11.9079	11.9351	11.9818	12.2837	11.4686	13.2881	11.5154	11.21	14.6897	12.6853	12.4077	11.5239	12.8688	12.2963	11.5856	11.9428	12.7799	11.7898	12.3475	12.1556	12.3632	11.5418	11.6803	12.1144	12.9064	11.5333	11.3344	11.1686	12.3139	13.277
14.8859	15.5523	14.5364	14.4863	15.9942	15.5592	15.8338	14.9459	15.1	15.5757	15.5724	14.3035	17.5897	15.392	15.6449	17.4003	15.81	16.3336	14.5809	16.2802	16.0873	15.7234	15.9835	15.3072	15.4315	15.5146	16.4595	14.9708	16.6593	14.9373	16.2626	14.4823	15.635	15.5287	14.6827	16.5248	15.4308	15.7321	14.8643	15.4776	16.5365	15.7451	15.2571	15.8882	15.9176	15.0305	15.4764	16.4478	16.5626	16.4276
18.1699	18.015	18.034	17.8896	18.8733	17.5303	18.4408	17.9075	17.9542	18.5056	18.3575	18.4212	18.0218	18.1753	18.4901	18.6478	18.3616	17.9722	18.2247	18.3617	17.8223	17.7041	18.6361	17.7152	17.9713	18.0552	18.0823	18.1896	17.8707	18.4184	18.0785	18.4286	17.5335	18.5754	18.1929	17.9368	17.9869	17.9715	18.3323	18.0497	18.5802	18.4936	18.1561	17.9107	17.9753	17.975	18.1242	18.4231	18.25	18.1958
16.7242	16.9324	12.8842	16.0569	15.7525	15.273	15.0536	16.2205	16.5252	16.4108	15.1097	16.5051	15.5521	14.5715	15.3198	15.0436	14.6991	14.7849	16.8566	14.2758	15.3874	15.0819	15.0236	16.1186	15.1995	14.4943	16.5527	16.1424	14.2508	15.655	14.6845	16.5287	16.6999	15.7186	15.4532	15.2415	15.4773	16.1208	15.9858	15.3234	14.7509	14.8636	14.5387	15.1222	14.9146	15.9602	16.1231	15.5094	14.7885	16.5211
13.55	13.3814	11.4551	12.3062	12.6655	12.3219	13.1179	12.5111	11.5597	12.8673	13.5321	13.4166	14.1176	13.8605	13.8049	14.3349	12.0844	12.1794	12.0313	14.1301	13.5194	12.1474	12.0989	11.9308	11.8354	13.6098	13.4045	12.9171	14.4297	11.6632	14.1096	13.1923	13.1138	13.6139	13.4597	14.1841	14.4169	13.4806	12.2737	12.7426	14.1191	13.7128	12.2243	13.6961	14.3208	11.7343	13.1357	13.5764	12.0561	13.8388
15.7032	15.3077	14.8551	14.562	14.8352	16.3056	14.1431	15.2774	15.1908	13.6153	15.2543	14.6221	15.0902	14.1577	14.4441	14.9175	15.1089	14.3018	15.0142	15.4094	14.4482	15.3205	15.6573	14.4455	14.9125	15.0431	14.4731	13.8324	16.4824	14.3464	15.8768	14.4396	15.1941	15.255	14.521	14.9659	14.5155	15.0269	14.9012	15.4937	13.9439	15.9551	15.342	14.5227	16.157	15.1057	13.9156	14.6756	14.901	14.3096
15.145	14.5295	14.2911	14.3281	14.5671	15.0959	14.5913	13.9789	15.0903	13.7505	14.6988	13.9759	14.9418	14.3775	14.3098	16.5383	14.9204	14.1878	14.0542	15.0198	14.1466	15.0338	14.6665	13.9691	14.3866	14.8013	13.9678	13.4566	15.7593	13.9068	15.1585	13.4598	14.33	15.0563	14.2073	15.394	14.0171	14.1193	14.1972	14.1356	13.2525	15.0617	14.6793	14.6475	15.5859	14.3456	13.1971	14.5312	14.2374	13.9087
13.3355	13.1549	12.9447	13.3701	13.0819	13.5412	12.5757	13.7619	13.5574	13.269	13.8381	12.8082	13.6306	13.9299	13.3939	14.5862	13.119	12.8413	13.281	13.9362	12.8197	13.1145	12.7506	13.8061	12.9729	13.2196	13.4126	12.7605	13.6471	13.0639	13.191	13.5881	13.4263	13.0838	13.0761	13.7776	13.1271	13.6935	12.4438	11.9979	12.3287	13.4719	13.6637	12.7141	13.4277	12.6124	12.8197	13.2243	12.95	13.4131
14.2214	12.6241	12.6072	14.75	13.8022	12.0991	11.3672	13.1779	11.4343	13.0533	12.46	11.2086	11.2262	13.4069	12.2554	14.5726	11.4336	11.7066	12.58	11.6299	11.9342	11.7491	12.5519	11.9649	13.6746	15.1108	13.3797	12.803	13.4957	12.062	11.3151	14.3535	13.1438	12.001	11.6173	12.2819	12.1958	12.14	12.2884	12.097	11.9214	14.5207	12.0768	11.7165	14.5045	11.8021	11.5393	11.171	13.5099	11.4691
16.6239	10.5977	11.3023	15.439	16.488	17.6251	11.5312	16.1809	11.6073	18.3094	16.7054	12.3549	11.4068	13.7545	12.8914	14.3941	11.7365	11.6788	12.2398	13.2678	11.7942	11.928	11.8615	12.412	18.3006	12.2579	17.242	11.3378	11.6162	11.2961	12.5414	11.6594	12.9971	12.4137	12.2356	12.0664	12.663	11.8701	12.4637	11.3284	11.0541	13.0864	11.906	12.2459	15.7016	11.6537	11.2182	11.3425	12.1955	12.0887
12.4381	12.9738	12.3084	12.0504	13.4747	13.3553	12.3603	12.5132	12.2559	13.502	13.5305	11.6433	14.6623	13.899	11.7989	14.1803	12.4121	12.1683	11.9759	11.9857	11.6169	11.2548	12.2072	11.7839	12.3256	12.2692	11.7476	12.0751	12.7393	11.6169	12.8614	11.6459	12.5601	12.3292	12.2063	13.7545	13.0752	11.8952	11.8753	11.9088	14.2702	12.7246	12.2988	12.0988	12.6272	12.4473	11.9858	14.2854	13.0979	12.4409
17.6658	18.9911	17.4623	17.6575	13.8283	17.9421	16.2518	17.3681	18.6737	14.2058	18.3402	17.4019	16.9953	14.6567	16.6662	14.7668	15.3418	16.4106	17.2342	14.9085	17.4921	17.108	17.0645	18.708	19.3392	16.1338	18.1409	19.2118	15.1637	17.655	17.3107	17.1099	18.6456	14.1639	17.0853	18.1165	19.8133	18.1318	17.6023	16.5569	16.6926	15.4642	18.7335	18.5935	16.6264	18.3421	18.3833	16.8373	17.7613	17.8954
11.7001	12.9659	12.1047	12.235	13.1205	12.1877	11.5616	12.3219	12.6925	12.7274	11.3133	11.8097	11.4895	14.0093	12.9415	16.9278	13.3664	13.3418	11.9791	13.7342	11.5427	10.9488	11.2768	11.3385	12.6582	11.3833	11.4002	12.4574	11.8409	11.7359	11.9645	11.9995	12.5169	12.0484	12.2097	14.3146	12.7666	11.3609	11.5037	11.3601	12.4183	12.4966	10.8119	11.1871	9.96289	12.5852	12.1068	11.7345	12.2862	12.2724
16.4183	14.8277	16.6097	15.038	15.8347	15.481	15.2127	15.0311	15.8444	15.3308	15.1226	15.481	15.5965	15.917	15.8264	16.3674	15.8171	16.7552	14.7997	15.8165	15.5784	15.8915	15.3703	14.3597	15.3946	15.8508	15.238	15.0202	15.8392	15.3949	15.8259	14.6835	14.6228	15.4318	14.9355	15.5887	15.2393	14.9908	15.499	16.0065	15.1056	15.4305	14.923	15.4694	15.9021	15.7592	15.0074	15.3188	15.5219	15.9651
15.8205	15.7744	14.9468	14.9316	13.5675	16.1486	14.6227	14.7593	16.0351	13.6763	14.7304	16.1435	14.8036	14.1693	15.0383	13.9722	12.1298	14.5832	15.9975	14.2107	15.1773	16.0105	14.9141	15.9882	15.6707	14.5869	15.5861	15.7699	13.8332	15.9863	15.4427	15.1598	17.1169	12.9163	15.1487	15.5342	16.4925	16.5616	16.6358	16.2242	14.7365	13.4401	15.4018	15.1498	13.7706	17.0101	16.3359	14.9672	15.1686	15.24
15.0176	16.7957	12.0306	15.7319	13.2666	15.3482	12.1568	15.2369	12.267	13.3128	13.9102	14.7996	12.0793	14.4026	11.2417	13.7134	12.4101	12.3561	15.12	11.5588	14.5978	14.7088	12.5644	11.6624	12.3188	11.6262	14.9669	14.5363	12.3686	14.0941	13.7298	12.9924	16.2478	13.0648	12.9647	13.1768	12.0149	15.2106	11.5579	12.53	11.7529	12.3099	12.5924	13.5456	12.4256	12.3213	11.8971	11.7397	11.5391	15.578
12.2029	13.0124	11.8378	12.9048	13.187	13.3774	12.7139	13.2883	12.5672	13.5239	12.9907	13.1456	13.402	14.0998	13.225	13.9527	12.2648	12.4675	12.0439	14.0551	13.3519	12.6953	12.4017	13.8995	12.6933	13.2906	12.539	13.0931	12.3008	12.2751	13.2236	14.0853	12.8784	12.6353	12.4346	12.78	13.0065	13.272	11.5931	12.0678	13.0462	12.7071	12.8184	12.8476	12.7455	12.0448	13.1464	13.3254	13.0897	13.4847
13.4136	14.0925	13.3101	14.4252	13.2103	13.6836	13.7788	14.2111	14.2818	13.7313	13.9979	14.6357	13.9087	13.6551	14.2726	13.8428	13.8164	12.9246	14.4904	12.4999	14.4647	14.2452	14.4703	14.1912	12.6613	13.5978	13.7881	14.0434	13.5847	13.9022	14.2696	14.2842	14.1327	12.8834	13.271	13.6195	14.267	14.3795	14.1779	13.2255	14.0397	13.6798	14.216	13.9762	13.3773	13.3826	13.8841	14.0634	13.507	14.6672
11.7637	13.0954	11.6118	12.4812	12.8775	12.5681	13.5727	13.9229	14.0729	13.314	12.4222	13.931	13.2648	14.0299	13.8181	14.1049	12.0227	12.7257	12.6192	12.7149	14.6207	14.0874	13.7641	14.0102	11.9046	13.7164	13.4877	14.07	11.3129	11.5983	12.8114	13.4525	14.6774	12.6904	12.5599	12.3576	12.3876	13.44	11.3742	11.0363	11.3511	11.9357	11.6292	11.0581	11.3316	11.9373	12.2677	11.6203	11.9166	12.3797
15.0149	15.3167	13.3463	15.5053	13.4952	15.2233	14.7595	15.281	14.6354	14.4903	14.893	15.4637	14.7194	14.1307	15.5407	14.8949	15.0247	13.9618	15.5708	14.1265	15.0267	14.8375	14.9869	15.2303	13.3932	14.4316	14.7115	14.7265	14.6247	14.3333	15.0932	15.6716	14.1344	13.9836	13.5059	14.5755	15.6588	15.3427	13.6688	14.7872	14.3848	14.8806	14.7488	14.9229	14.3076	14.7154	14.7589	14.9787	14.5083	15.6776
18.1469	19.0604	20.4241	17.462	19.6467	20.4666	20.8846	18.0181	19.5743	19.6051	18.7141	19.0396	18.5638	19.7215	19.8971	18.6526	19.2011	19.2474	19.1285	19.8291	19.4398	19.7137	19.8682	20.0225	19.8043	18.6225	18.8164	20.1591	18.6559	19.8636	18.8425	19.7405	20.9446	19.1499	19.8438	20.0249	20.5206	19.1815	20.3622	19.0115	20.4198	18.4085	19.9022	19.4639	17.8712	20.2561	20.0376	18.2152	19.8161	17.9946
15.0938	15.6891	13.7752	14.7992	14.0728	14.9587	15.0508	14.5324	15.1492	14.5562	14.9078	15.3416	15.2374	14.8332	14.9107	14.272	14.6407	14.8424	15.2436	15.0262	14.8093	14.9391	15.4229	15.0588	14.8152	14.4059	14.9652	15.294	14.7441	14.7693	14.909	15.1242	15.2719	13.5396	13.7222	14.6401	15.7659	14.994	14.7443	15.2153	14.8338	14.3301	14.3118	14.488	14.3251	14.4911	15.1891	14.9796	15.2898	15.2038
12.6875	12.5879	13.6254	10.954	13.5302	11.9789	13.3291	11.9612	9.9031	12.2754	12.0229	12.7498	12.3655	13.81	12.5087	13.4284	12.6797	12.6007	11.2471	12.4033	11.9274	12.179	12.5127	11.6726	11.8134	11.9848	11.7943	10.3094	11.6632	11.8746	12.1257	11.279	12.7381	12.406	11.0002	11.3973	11.7928	11.7269	11.8819	12.0187	12.2782	10.738	11.4731	11.8112	11.4209	12.3015	11.2585	10.7892	11.705	11.895
12.3386	12.6202	11.4249	12.2817	12.6428	11.3585	11.5762	12.469	12.2266	12.8918	11.8838	11.7693	13.3372	13.9724	12.537	14.359	12.9822	12.3094	12.7714	12.4657	11.9834	11.6504	12.452	11.1907	11.6944	11.8099	12.6374	12.0227	12.2816	10.5437	12.4889	11.9129	12.6272	12.6327	11.7258	12.297	12.4532	12.9496	12.7061	10.5243	12.4065	13.5255	11.9695	11.1303	12.3925	11.8782	12.4354	12.8257	12.5843	12.4282
13.8944	13.0949	12.7958	13.1055	14.0715	14.6979	13.4575	13.4409	13.7438	13.3233	13.5742	12.5754	13.501	14.0076	14.0111	14.0763	13.8484	13.3497	13.2796	14.4742	13.1951	13.8022	13.5667	12.5733	13.3392	13.8634	12.9089	12.8597	14.7765	13.0275	14.5256	12.7648	13.2969	14.5083	13.008	14.1278	13.2579	13.878	13.1793	13.5411	12.4973	13.8827	13.8681	13.5956	14.5663	12.9289	12.5208	12.6428	13.7509	13.1094
12.4355	13.1936	12.3564	13.9855	13.5692	11.8641	12.4366	14.2165	13.4293	13.5965	14.1717	13.8943	13.3972	13.3615	13.298	13.4089	11.328	12.9144	13.3656	13.7784	13.3507	13.4659	12.3222	11.9806	12.641	13.5498	13.705	13.3916	13.4739	12.3252	13.4547	14.7613	14.0891	13.7564	13.4999	13.5017	13.5955	13.6893	12.9295	12.5994	13.5601	13.48	13.623	11.8036	13.6828	12.4178	13.3164	13.6393	13.4738	14.1387
12.4384	14.3947	12.1469	14.1432	13.304	12.0566	11.9876	14.3457	12.2043	13.3133	12.1374	12.0173	11.7232	13.6324	11.8042	13.787	11.6378	12.2403	14.3555	11.6894	11.7883	11.3816	12.0707	11.7888	12.0131	12.334	12.1131	11.9957	11.8595	11.5566	11.7889	11.4861	12.7619	12.2627	12.1131	11.8948	12.1552	13.6215	11.932	12.4228	11.6108	12.6095	12.3233	11.5745	13.3379	12.0735	11.9093	11.5191	11.609	12.904
12.9051	12.798	17.3689	12.5912	16.0323	16.1389	15.8344	12.9141	12.7668	12.5727	13.414	12.9004	13.7797	14.0758	15.8672	14.0567	13.434	16.2588	12.6617	14.5057	13.8333	16.9677	13.7217	15.4467	15.7835	13.8288	13.7566	13.9363	14.5098	15.1932	12.9717	12.2381	11.8882	12.7365	15.4701	14.4181	16.2883	13.9759	15.9966	15.8956	14.8117	14.6885	15.4862	15.88	12.4481	16.4405	14.2793	11.9305	15.2413	12.9405
15.1349	12.9546	14.608	12.4559	13.0559	13.7391	15.1654	12.598	14.2247	12.9165	11.8491	14.352	13.3025	14.2242	14.1203	14.0718	12.6526	12.6346	13.8516	13.2133	14.0879	14.8967	14.7473	14.351	15.1751	14.6442	14.1543	14.8816	14.0538	14.4549	14.4119	13.4995	14.3041	13.5656	13.7516	13.5011	14.1328	14.4686	14.9924	14.3994	15.0415	13.3187	14.3227	14.1097	13.775	13.8032	14.0585	13.2012	15.2708	13.3278
16.472	17.026	11.7829	16.7364	13.0365	16.5663	11.944	15.3174	16.0379	13.0971	14.3701	17.1297	14.6054	14.1822	12.966	14.5422	12.181	12.5747	16.6277	11.8135	16.5075	16.5635	11.4213	11.4205	12.0738	11.4022	16.0631	15.9934	11.1451	15.3048	14.8637	14.5006	17.6546	12.8434	12.4019	11.1111	16.344	17.1816	11.7855	10.8747	11.5152	12.0886	12.2276	14.3926	11.1605	15.891	15.9741	15.3983	11.7624	16.7343
14.7349	18.5461	12.9758	16.8341	13.6453	14.4611	12.9969	17.9944	14.9259	13.6822	15.9655	15.5601	14.8059	14.5508	14.1972	14.2391	13.6419	14.349	17.5998	12.9487	14.6257	14.9915	13.3876	15.0192	14.5959	15.4306	14.3623	14.2697	13.9194	14.465	14.7207	16.5703	15.9144	13.6209	14.9954	14.7053	14.5064	16.4227	13.0366	15.6225	16.162	15.0532	14.6405	14.3119	15.7191	14.3651	15.1903	14.4946	14.2476	16.8753
14.5709	15.1172	15.541	14.7277	13.8546	15.9121	15.9202	14.7253	15.1723	14.9694	14.6722	14.7065	14.1315	15.2036	15.0893	14.6637	14.5357	13.5862	15.0702	14.4193	15.0716	14.9181	15.8416	15.2118	15.2203	14.7956	14.8893	15.2097	14.7847	15.2803	14.6973	15.1758	15.4028	14.2294	14.1377	15.7102	15.8684	14.8629	15.2615	14.769	15.855	14.8664	15.9654	15.1216	14.7549	14.5036	15.4382	15.0998	15.3721	15.2199
17.7826	17.8089	18.4657	16.6255	18.7387	18.6423	18.6663	17.1236	17.6563	18.3559	17.5829	17.8982	17.7735	19.0485	18.3081	16.4227	18.2021	18.8548	17.4401	17.5939	18.1982	18.2059	18.2415	17.3675	18.2301	18.3033	17.4892	17.8366	17.7125	18.2481	18.1768	17.0668	17.5476	17.9414	17.5482	17.7923	18.6066	17.9531	18.0096	17.7031	18.4995	17.448	18.3187	18.356	17.5959	18.4443	18.0551	17.6569	18.2749	17.7814
12.2381	12.1187	17.6974	17.4817	13.1167	12.7465	11.9029	12.8578	13.2272	17.2147	14.8777	17.9422	13.5688	16.4378	15.841	13.8941	17.3023	15.5956	18.5506	16.9629	15.4415	16.9514	12.3551	18.4624	11.7685	11.9227	13.6201	12.5883	17.9349	18.1048	15.8923	18.2212	15.6625	16.86	18.6354	15.3063	15.9914	16.1054	17.0632	17.0025	15.1048	17.9303	14.1246	16.7788	17.1009	17.5534	18.4492	17.7661	17.9285	17.4219
15.1356	16.1997	11.6753	15.99	12.9365	13.3285	11.8515	15.6664	16.5048	12.5628	12.837	15.3703	13.5421	14.2366	11.8446	14.0461	12.296	12.4812	14.6131	12.2095	12.6228	12.9852	11.6983	14.213	13.0769	11.454	15.2432	14.773	11.5886	14.0096	11.886	14.2819	15.0379	12.8346	14.9756	13.4254	14.4185	14.969	11.4325	13.2248	11.3809	12.2816	12.4429	13.3016	12.2543	14.8223	15.4929	14.8757	12.2163	16.4063
11.9502	12.1129	12.0643	12.1226	13.2979	12.0266	13.2223	11.8697	13.0726	13.3421	12.4255	11.4213	14.4333	14.4326	12.4637	13.6819	12.7632	13.4974	11.5524	13.318	12.461	12.2072	12.5336	11.6953	12.2916	11.6567	14.5318	11.7189	11.7032	11.6357	11.7273	12.4458	12.28	13.0949	12.142	11.8691	11.985	11.1753	11.7898	12.0211	11.7852	12.34	12.5623	12.7675	11.7754	12.3521	12.3197	12.0266	13.7617	11.7113
14.9351	15.6121	11.7949	15.1195	13.3783	14.2397	12.1934	15.6517	15.3881	13.4925	13.1979	14.8386	12.6205	14.4705	12.1615	14.5978	12.8971	12.6038	14.5986	12.4396	13.0237	13.1764	11.7771	13.9921	12.6893	12.0718	15.3003	14.6435	12.1154	13.557	13.0202	13.6485	15.6503	13.0806	13.3049	13.4086	14.0005	14.2858	12.9884	12.4007	12.4366	12.4752	12.9075	13.0038	12.4636	14.4814	14.2121	14.2955	12.2485	15.425
16.3915	16.0752	17.8483	16.2572	18.172	17.5475	17.7944	15.9346	16.6034	16.5723	16.3528	16.4007	16.1654	18.3953	16.4	17.5544	16.4802	17.0638	16.1753	17.5868	15.9106	15.6609	16.3973	15.6148	17.8383	15.8702	16.2341	16.5879	16.8532	16.7587	16.48	15.7076	17.0303	16.1302	17.1152	16.1021	16.8392	16.3064	16.6769	16.9997	17.0114	16.1164	18.3635	16.4377	16.3808	16.8818	16.8543	16.2324	16.8194	15.4061
15.8818	16.8906	15.4674	16.5196	16.1654	14.2023	15.1983	16.135	14.9335	14.9259	15.651	15.1907	16.6534	15.9098	15.1904	16.0486	15.7514	15.6032	15.8432	14.7342	15.7124	14.5532	17.9166	14.22	15.2286	13.5892	16.5955	14.932	13.5283	14.6885	13.771	16.6459	14.5433	15.1688	14.0684	14.3182	15.2429	15.1297	16.4583	15.7707	15.8369	16.1415	16.09	15.8875	14.5067	15.7963	16.247	17.2028	15.7087	16.0206
14.0382	14.2557	14.0708	13.7333	13.7178	14.1171	13.9954	13.9031	13.7212	13.739	13.2526	14.0297	13.6243	14.3197	14.3702	13.5378	13.5723	13.0164	14.141	13.2971	14.386	14.2178	13.4401	14.3545	13.5961	13.251	14.148	13.6606	13.6576	14.1993	14.2376	14.1023	15.0028	13.2025	13.5229	13.4024	14.3195	14.3187	14.5303	13.9023	14.5157	13.5679	14.0773	13.9334	13.653	14.1157	14.2939	14.2256	14.1492	13.8073
13.7935	14.5637	13.5744	13.7726	13.5696	14.1978	13.8968	14.803	15.0526	14.4681	14.533	13.7838	13.9886	14.1786	13.512	14.6296	14.516	14.253	15.198	13.5892	15.6017	15.221	14.213	14.4369	14.3374	14.1729	13.9628	13.2088	13.7039	14.3712	14.3521	14.9589	14.6744	13.7455	13.8105	16.8453	14.513	15.0551	14.1905	12.5408	14.8634	13.8329	14.4027	14.16	14.294	15.0795	13.9024	13.1677	13.7511	13.9882
13.5307	12.8375	11.3379	12.8873	12.6232	13.9194	11.5618	12.5612	12.6317	12.7097	11.683	14.4336	13.9293	13.7862	13.5332	14.3608	12.8813	11.6473	14.2014	12.2708	13.6923	14.2969	13.86	12.4468	13.0762	12.3527	12.4759	13.1088	11.5813	13.7137	14.3079	11.6962	13.032	12.4456	11.4314	12.0999	14.3564	13.5282	13.7895	10.9685	11.0883	11.691	11.8741	10.7839	11.6874	11.6863	11.1866	11.3745	11.9124	12.3119
12.9477	14.3423	11.9283	13.92	12.9891	13.8418	12.5713	13.119	12.9989	12.8347	13.59	13.3809	12.6715	14.2839	12.3325	14.0047	12.7591	13.3081	13.3528	12.0205	13.7508	13.6445	13.3345	12.3667	12.8764	12.2569	12.761	12.8145	11.93	12.7831	12.8578	12.204	12.7346	12.9038	13.2154	13.3789	13.0926	13.4642	13.0063	12.8517	12.0877	12.2455	12.885	13.0296	12.0676	13.5374	13.1727	12.3522	12.7984	12.7295
12.3756	14.0519	12.1558	11.5578	13.2583	11.4876	14.7308	13.8026	12.0158	13.6631	12.0699	11.1081	17.083	14.7482	14.3173	15.5382	14.2758	15.3026	13.0533	14.62	14.622	12.8803	14.754	12.0553	14.0361	11.9901	16.7003	14.2776	11.9743	11.4664	10.8538	11.2825	12.6402	12.0872	11.8017	12.9309	12.388	12.0422	12.5623	11.6732	12.191	11.3329	13.0575	14.5805	12.606	11.3189	15.5559	11.3786	16.1622	11.7453
13.1633	14.0144	13.4956	13.0969	13.5834	12.4709	13.095	13.8984	13.5751	13.6168	13.619	13.3076	13.8437	14.1527	13.2206	15.4131	13.211	13.7048	13.47	14.2758	13.0007	13.0554	13.4751	13.1784	12.6121	13.8041	13.3561	12.6768	14.0257	13.2924	13.5208	14.1709	12.9541	13.3524	12.8119	13.2731	13.0924	13.3143	12.7439	13.1516	13.5205	13.7097	13.3617	13.1885	13.8787	12.7511	12.7453	13.2426	13.6593	13.6167
12.6009	12.4974	12.4056	11.7842	13.4903	11.7216	12.2289	11.8749	12.4465	13.4456	12.3109	12.2758	11.935	13.2073	11.1577	13.5182	13.2481	11.8052	11.6637	12.9029	11.6252	10.9869	11.4039	11.8114	11.4881	11.9792	11.8886	12.195	12.7933	11.7102	11.5307	11.0248	12.0308	11.8639	12.6691	13.0453	11.8792	11.8145	11.4179	11.9089	11.8992	12.2439	12.5856	11.3377	12.3321	12.461	11.2235	12.1766	11.4017	11.9038
12.0644	12.6972	11.8815	12.7211	13.0652	12.0554	12.2238	13.0506	12.5579	13.4102	12.8507	11.7678	14.0241	13.9222	12.7307	14.6815	11.9611	13.3891	12.5933	13.1364	12.3417	12.6247	12.2215	11.4546	12.4118	13.5173	13.2039	12.0707	13.6576	12.8032	13.1592	13.7054	12.3206	13.1041	12.2105	11.9065	12.4944	12.2737	12.1111	12.8779	12.7557	12.8308	12.3234	12.3479	13.4174	12.5177	11.9323	13.3984	13.2085	14.2979
14.1433	12.6815	11.6785	12.0457	13.0311	13.0497	11.6326	13.4895	12.5397	13.0896	12.9151	12.3616	12.7876	13.7178	14.0717	14.0121	13.7739	12.5826	13.1607	13.7372	13.6866	13.0927	11.9926	12.5552	11.8578	12.8566	12.5705	13.2984	13.108	13.0669	13.9225	12.3168	12.9248	13.5036	12.8654	12.1929	12.445	13.522	12.6417	13.3769	12.3757	13.7572	12.4459	13.0508	13.7803	12.2505	13.0908	14.0882	13.2037	13.4796
13.1294	12.6481	12.9469	12.1563	13.1459	12.1446	12.7071	12.0764	13.4797	13.0503	12.8852	12.5666	12.2488	13.9998	11.9217	13.9629	13.2158	13.5371	12.3214	13.5444	12.8407	12.7014	12.5526	12.5712	12.0935	13.0775	12.7378	11.6676	13.1219	12.7401	12.5366	12.0935	12.6223	12.8116	12.5196	12.2599	12.6114	13.4645	12.1027	12.1486	11.9736	12.7883	12.1434	12.1113	13.1588	12.4565	12.2935	13.1231	12.6798	13.7454
17.2634	15.5544	18.2433	14.9806	17.4851	17.6923	17.8759	15.06	16.5196	16.6994	16.3492	16.8064	16.8337	17.5224	17.4735	16.3463	16.7869	18.1691	15.9026	16.8043	17.4856	16.8174	17.0867	15.6322	16.9176	17.3404	15.6745	16.5938	16.4877	16.7856	17.4758	14.7475	14.6316	16.1149	15.4498	16.7783	17.9533	16.8955	17.0658	17.0284	17.5718	15.419	17.2867	17.534	16.6497	17.7377	16.6821	16.2673	17.8028	16.6206
14.7721	14.0957	13.5338	14.0067	13.3084	15.1008	13.1746	13.9364	14.5319	13.4211	14.802	13.8731	14.5284	13.9362	13.4335	14.4982	14.8162	13.5278	14.4293	14.42	13.5666	13.7421	14.0017	13.0308	13.8485	13.7267	13.7671	12.9239	15.5669	13.7604	15.4776	12.6157	13.5609	13.0075	13.382	13.6415	12.7156	13.7377	12.8971	13.9395	12.3672	14.8806	13.1057	13.5106	15.6741	14.2598	12.1666	13.5039	13.1426	12.3518
16.0444	16.2189	16.7517	16.0816	15.238	15.0728	16.2906	15.7489	15.8155	14.9456	14.7596	15.5433	14.6803	15.5373	15.3959	15.522	15.6621	15.0357	15.6467	15.2654	14.7502	14.6046	15.5367	15.6715	15.35	14.6248	16.0028	15.8023	14.8501	15.171	15.0501	14.7704	15.8952	15.1359	15.0079	15.2603	16.0492	15.6772	15.8433	15.6879	15.0615	14.1393	14.8666	15.6495	14.1694	15.6633	15.7316	15.2101	15.7719	15.7603
12.6865	12.9052	14.9395	12.9405	13.6807	14.3334	12.9209	12.5166	12.4556	13.5901	13.8065	12.3425	17.0806	14.4847	14.384	13.7082	11.5275	14.2867	14.2555	13.2469	11.1769	11.4348	13.1315	14.1529	14.5089	14.1633	13.1072	11.6233	12.2337	15.5565	14.6454	12.1518	15.4568	15.202	14.1835	15.4601	12.0321	12.1249	15.4804	15.0698	12.8634	14.0636	14.8969	12.0663	12.3227	12.9553	12.1011	13.9785	14.9417	13.4762
15.2551	15.4144	15.4792	15.5339	15.2674	15.6816	16.3073	15.6172	15.3353	14.7167	13.6888	15.39	15.6238	14.9569	15.874	14.6718	15.6287	15.1992	14.9115	14.4502	16.0219	15.827	15.9353	15.7244	15.7035	15.8377	15.757	16.3472	14.9516	15.8741	16.16	15.6024	14.6278	15.294	14.6197	14.7686	16.4884	16.0513	15.3567	16.0791	15.3227	15.558	14.5919	16.0105	14.5022	15.4126	15.7773	15.7178	15.8052	15.4315
13.7743	13.5121	15.1781	14.2681	14.5657	14.3334	16.2141	13.9049	14.0719	15.8787	14.0981	14.0856	14.1115	16.9165	14.1576	13.9329	14.1941	16.3956	14.1145	17.1253	15.0689	15.4176	15.0687	15.1778	15.6386	14.4876	14.6364	15.3393	13.9834	15.3135	14.683	14.4662	14.4528	14.7327	14.6242	16.1583	16.5727	14.8699	15.5152	15.9131	15.4811	14.2105	16.3302	16.0417	14.7639	15.3022	14.8941	14.6237	15.2887	14.0465
19.9598	21.7081	20.0661	20.5326	19.2394	19.9909	19.5679	21.009	20.8891	20.1413	20.6052	20.8791	20.5169	19.1092	20.3535	16.1618	20.5054	19.6581	20.3918	17.4436	20.8123	20.9455	21.459	21.3444	20.653	20.7737	20.9309	21.1792	19.7218	21.1763	20.8135	21.2385	20.875	20.4682	21.0658	20.6621	21.0471	20.9463	20.6922	20.3906	21.1365	20.9766	20.5821	21.074	20.6948	20.6818	21.042	21.3186	20.5666	21.5349
16.7827	17.537	18.6135	17.195	18.9179	18.8696	18.2384	16.19	17.7786	18.3038	17.6529	16.658	17.462	20.9336	17.2472	17.7926	18.3943	17.1361	17.1207	19.6659	17.1847	16.9537	17.646	17.7048	18.7093	17.9965	17.5401	17.4714	18.5408	17.8127	17.9621	16.8603	17.237	17.9543	18.0584	18.3437	17.3314	17.546	16.8406	16.2724	17.5707	17.3688	18.7013	17.3444	16.372	18.3542	17.5362	18.0992	19.0874	16.7194
16.6674	17.1898	16.8713	16.8351	13.484	16.7407	17.0423	16.0118	16.5888	16.4339	16.6394	16.5072	16.4015	16.4904	16.6759	15.6271	17.0754	16.2494	16.7592	16.2607	16.911	17.0649	17.4757	16.4345	17.0248	17.1978	16.7321	17.3834	16.3604	16.9986	17.0243	15.5535	14.6081	16.9593	16.1782	16.3069	17.2692	16.6618	16.6652	16.3065	17.0492	16.8148	17.4593	17.1435	16.6031	16.2471	16.8234	16.815	17.0033	16.5747
13.5661	12.7251	13.7334	14.0799	13.2108	13.5984	13.4739	13.3857	14.2924	13.494	13.1267	12.6429	14.7315	13.8579	13.0071	13.6499	13.7918	13.5238	11.6553	14.2362	11.7164	13.1254	12.152	11.751	12.0938	12.1601	13.0888	12.1223	13.5149	11.4341	12.5465	13.2329	12.5785	12.4543	12.9909	12.0738	13.1356	11.8357	12.6599	13.4453	12.2713	12.0117	13.5288	12.7418	12.8819	13.3026	11.9773	13.0805	13.2124	11.9475
11.4719	12.7276	12.65	12.0057	13.7173	13.3693	12.4583	12.0946	12.4634	13.2328	12.9536	12.0467	12.1662	14.3208	14.8091	13.2897	12.3251	12.7825	11.4348	14.2549	13.5237	13.4807	12.6958	11.5727	12.2279	11.5431	11.6486	11.9571	13.0822	11.9488	11.3541	14.4801	12.1573	13.9228	12.4434	11.2577	12.0967	11.5916	11.6424	12.1397	11.6647	12.2278	12.367	11.3854	11.2725	12.237	12.3306	11.8222	11.622	12.6871
16.6065	17.7455	16.3933	16.1421	16.0701	16.3248	16.1183	17.7412	16.5806	15.5886	17.4873	15.7734	16.8337	15.7266	16.4582	17.4189	16.6514	17.0376	17.0004	17.3115	16.0852	16.5127	16.0251	15.6403	16.0938	16.8286	16.3252	15.84	17.7358	16.0017	16.9184	16.7532	16.087	17.0128	16.4294	16.6879	16.3561	16.5155	15.5618	16.5891	17.0165	17.0662	16.337	16.3648	17.6227	15.8216	15.7971	16.2687	16.3391	17.215
15.0991	14.3778	15.0202	14.2431	14.8326	15.4753	14.3724	14.7865	14.6971	14.4463	15.1249	14.3077	14.6683	14.4555	14.9767	16.8856	15.4362	14.9604	14.4489	16.2324	14.2729	15.0156	14.8191	14.3875	14.8331	15.3515	14.4203	13.7527	16.1879	14.7233	15.6815	14.3301	14.4137	15.3805	14.7073	14.7012	14.1053	14.603	14.3506	14.952	14.3431	15.1278	15.3832	15.1735	15.7581	13.9215	12.9937	14.278	14.3796	14.2397
12.0501	12.9409	12.1292	13.2546	12.8165	11.76	12.0193	12.3775	12.3232	13.0666	11.9234	11.6159	13.5411	13.7143	11.6472	14.0681	11.4051	12.4923	12.2002	14.0394	11.4344	11.2226	12.0069	12.0454	12.0383	11.5794	12.3165	11.7767	13.0691	11.7452	11.6212	12.0752	12.4614	12.3736	11.9789	11.6258	12.3541	11.9968	11.9095	11.4799	11.9624	12.5532	12.1467	11.9033	12.348	11.8715	11.7823	11.8281	13.2911	12.0494
12.6608	12.6231	13.1495	14.1165	13.8012	11.0526	11.3663	14.395	12.5433	12.5115	11.9027	11.2998	14.294	13.5837	12.6121	14.5736	12.6756	12.7765	12.0599	14.238	11.6381	11.9919	12.0374	12.2245	12.1187	13.5926	12.7583	12.4514	14.2241	12.0658	13.1562	13.4469	12.8095	12.5352	13.0944	13.5456	12.3882	12.0452	12.4032	13.6961	12.7025	13.3959	14.0159	12.708	13.8447	11.9316	12.0205	12.8273	13.6661	13.4244
14.1243	13.8465	13.7375	14.8802	13.4344	13.6957	13.5187	15.4063	13.4875	13.4664	14.0794	13.3423	14.8758	14.2827	13.7894	15.0188	13.7374	14.3025	13.7964	14.4901	13.6246	13.7164	13.3455	13.77	13.488	13.7507	14.1871	12.8633	14.8327	13.3574	13.9547	13.4311	14.9932	13.9195	13.1292	14.1555	13.1514	13.4457	12.5301	14.0146	13.7714	13.9039	13.2117	13.3369	14.18	13.1329	12.9875	13.0957	13.6793	14.3003
12.1993	12.1414	13.1442	16.1865	12.3794	11.6188	13.3203	14.4291	13.5826	13.4996	11.9654	12.8012	15.0722	13.863	13.2444	13.6536	13.4886	12.2996	12.1041	15.2364	13.2153	12.5246	12.0824	13.2764	12.4713	12.028	13.2999	12.4594	15.358	11.0035	12.5621	13.4572	12.1829	12.4592	12.3748	11.3567	11.7397	11.1476	11.8176	11.8597	12.4131	13.025	12.5352	12.8791	12.9985	12.2719	11.7492	12.101	14.5182	14.056
12.9735	12.8418	13.6729	12.483	13.8445	14.3831	13.5195	12.4037	13.5284	13.1645	13.0908	12.5488	13.0257	13.7605	13.2238	14.778	14.0506	13.3652	12.2481	14.0691	12.9751	13.6316	13.3754	12.5863	12.8629	12.7942	13.0093	12.5684	15.0705	13.3405	12.0175	11.6776	12.6566	14.0148	12.6829	14.4524	12.4646	12.1127	13.7354	14.3241	12.6447	13.6975	12.4928	13.4129	13.1945	12.9787	12.0152	12.9532	13.0314	12.3149
16.8957	17.8934	18.5516	17.0819	14.0318	16.9581	15.1834	18.114	16.6818	14.5578	15.7616	16.0042	15.6005	14.7802	14.9515	14.7358	15.2479	14.727	16.6022	14.2751	14.2176	15.0159	15.4345	16.8352	16.3702	14.4545	16.8076	15.4231	14.037	15.0128	15.3356	16.8513	17.5415	14.3675	16.0979	16.2826	15.6751	15.5002	16.0939	15.9408	15.6776	14.3208	15.9333	14.3382	15.3807	16.8262	15.5574	15.139	15.3633	16.8377
17.3448	17.5034	19.3739	17.9895	21.8121	18.4894	19.6181	17.9775	17.6417	21.3579	17.8297	17.8104	18.0527	22.3585	17.9233	21.1039	20.3358	19.2986	18.6489	18.6758	18.4074	17.9708	17.5511	18.5565	19.1825	19.0939	17.328	18.3068	19.7878	18.7203	17.4005	17.1658	19.065	20.8709	20.79	18.0556	18.2318	18.1214	19.0544	18.1724	18.9821	20.0314	18.4652	17.2751	17.8111	19.1126	18.4196	17.8324	18.1878	17.3954
14.0319	14.3277	14.0136	14.0494	13.9173	14.3268	13.7588	14.2451	13.7728	13.5578	15.0903	13.4992	14.1356	14.08	14.429	15.5637	14.0658	14.0624	14.396	15.2266	13.8301	14.3649	13.8855	12.9405	14.0765	14.7655	13.7172	12.9834	15.4239	13.913	15.0475	13.3788	13.2771	14.5178	13.4306	13.6882	13.1119	13.5598	13.6371	14.7168	13.9877	14.479	13.8258	13.7222	15.6188	13.2658	12.835	13.3003	13.6101	13.9372
12.6521	13.0811	11.8226	12.5793	12.8116	13.5786	12.3156	13.0642	11.8099	13.1546	12.7597	12.9661	12.4342	13.8383	13.4074	14.2612	13.5277	12.6064	12.9724	13.2542	12.3584	11.9352	11.5833	12.1495	11.5697	12.8853	12.8479	11.5475	12.3411	11.2235	13.3164	13.1796	12.9706	12.4751	11.7461	12.5533	12.399	12.9886	13.3202	12.2665	12.655	12.5054	11.6942	12.52	13.1371	11.3545	12.1865	12.243	12.2104	12.5306
13.4233	14.0006	13.9027	13.4394	14.2346	13.8087	13.6162	13.2175	13.357	13.8883	13.1786	13.4209	13.1749	14.5719	13.9137	14.2618	13.5847	13.2793	14.0338	13.3465	13.6898	13.6762	13.6887	13.5467	13.4684	13.0538	13.1723	13.6952	13.1701	13.6319	13.2478	13.3909	12.7936	13.2316	13.5526	13.1578	13.3257	13.3146	13.6367	13.143	13.971	13.5579	13.7848	13.057	12.8341	13.7191	13.7182	12.8649	13.4229	13.266
17.4165	17.8337	16.722	16.5183	16.1192	17.1936	16.6193	17.4965	17.1222	15.8721	17.0523	16.814	17.2297	15.6139	16.9727	17.5011	17.1069	17.3048	16.7643	17.4074	16.6387	17.0602	16.6805	15.9719	16.1007	17.1045	16.9037	16.2725	17.3902	16.5556	17.0862	16.7056	16.1369	16.9743	16.3377	16.8077	16.6383	16.7675	16.1859	16.864	17.0504	17.0074	16.6001	16.7783	17.5111	16.4887	16.2218	16.7666	17.005	17.4659
13.4769	13.2219	12.6965	12.4815	12.9606	12.5355	12.9669	13.2438	13.1481	13.1672	13.2036	13.6767	13.6052	13.9142	13.4424	14.1661	13.4395	13.3483	12.5161	13.4641	13.0695	13.3326	12.7797	11.93	12.5624	13.5294	12.8904	12.3879	13.4176	13.0074	13.4407	12.704	12.7234	12.9664	12.6076	12.4959	12.887	13.314	12.5214	12.8073	13.0509	13.3815	12.3927	13.4495	13.6914	12.3301	12.654	13.689	13.0016	13.7739
20.7737	22.1215	19.9386	21.714	17.9346	21.3962	20.0834	21.6275	22.0196	18.527	20.2123	21.8119	20.9307	19.5697	20.7507	17.3168	19.2321	20.1216	22.0904	18.4273	21.0529	20.7017	21.4961	22.0551	21.3156	21.0464	22.0958	22.5081	20.6029	21.9003	21.4419	22.7105	22.5104	19.1955	21.6398	22.1122	20.8064	22.6884	21.4821	21.1749	20.8817	21.4837	21.9141	21.7613	21.8351	21.7453	22.4619	21.9289	21.112	22.768
12.8083	12.8102	12.1773	13.2957	13.2847	12.5269	12.8765	13.3606	12.3003	13.3625	13.1748	13.0206	13.2553	13.7489	12.9985	14.0223	13.6553	14.7461	12.613	12.9874	12.5148	13.1103	13.5187	13.5483	14.5355	13.5669	12.9649	13.1818	13.4235	13.025	12.7723	12.6801	12.7054	13.4357	13.708	13.7637	12.7074	12.8169	13.0597	14.4062	13.0171	12.9575	12.417	13.2653	13.884	12.6214	11.9117	13.0273	12.859	12.4715
20.255	15.3328	19.7281	19.4331	20.8073	19.4749	14.7483	18.3559	17.5409	17.913	20.7354	20.5131	16.0055	18.631	14.9118	20.8793	16.9125	20.6686	16.5857	21.7731	19.4252	15.5107	17.7211	18.8287	22.7429	19.8739	15.0003	15.9077	22.0669	19.3386	15.0462	16.502	19.4636	16.8839	17.5791	18.3856	16.5662	18.4581	19.7614	19.9743	22.4511	17.9972	18.7984	17.3857	18.7492	20.8434	19.4243	17.316	14.8995	17.6469
12.5318	12.4886	16.4363	13.4041	16.2513	11.9643	12.5282	12.2281	12.0992	14.2541	15.2556	14.5957	11.9259	13.5394	11.8113	17.2647	11.5714	16.2649	12.1449	15.9254	12.5231	11.6143	14.0174	13.7648	18.6771	15.0022	12.0979	11.7711	17.6967	14.6416	11.1695	11.2719	12.6953	13.3561	13.2824	14.2411	12.0677	12.0087	15.1956	15.8385	17.1573	14.1071	12.2099	13.3249	14.1402	15.5763	13.567	11.0417	11.5784	11.6092
13.6475	13.207	12.871	13.1416	13.4141	13.373	13.4012	14.6364	14.0302	13.7977	12.9971	12.3147	13.272	15.9638	12.9546	14.398	13.3619	14.8928	13.3234	13.5271	13.5548	13.1126	12.319	12.2822	14.2746	13.6673	14.0532	13.9656	14.4884	13.1059	12.7342	12.3144	14.1206	13.5861	13.6942	13.5109	13.5872	13.6103	13.2716	14.7435	12.5481	12.3621	14.0355	12.9007	12.7031	13.8079	13.6383	13.3556	14.3938	13.8183
13.6468	15.5062	12.0497	14.7848	13.4139	12.1262	11.9746	14.1211	14.5382	13.1805	12.0445	13.6612	11.9895	14.5658	11.0387	14.272	12.3103	12.6073	14.024	12.1598	11.8644	11.5078	12.16	12.1905	12.2675	11.9461	14.5253	13.5057	12.7371	12.6988	11.391	12.4661	14.8679	12.7251	12.1076	11.5808	12.9503	14.7937	11.9648	13.2007	11.9186	11.8379	12.2183	12.2885	11.8773	13.2369	13.8304	13.0639	11.5275	14.9386
16.0673	15.3268	15.9531	15.4176	15.6007	14.854	17.7703	16.1415	16.2234	15.9431	15.1609	15.8926	16.8735	17.4101	15.042	14.6429	15.0955	16.6574	15.4053	15.3731	15.6076	16.2187	16.0178	16.8723	17.9273	17.9248	19.0613	16.8903	17.99	16.0086	14.9171	16.3436	16.6036	15.6063	15.4508	15.3051	15.7329	15.6623	17.0095	16.9012	14.4371	15.1031	15.1619	16.5164	15.0036	16.9447	15.4172	16.4662	16.9692	16.364
17.0893	16.8308	19.2637	17.061	19.6805	16.8797	19.1545	16.1568	16.9722	18.5824	17.0765	16.9907	16.5743	21.1529	17.2804	18.3295	17.8136	19.0392	17.0826	17.1562	17.3334	17.6399	16.5359	17.6699	18.9878	17.3053	17.5138	17.7708	18.2859	18.0313	16.7434	17.044	17.7992	17.1457	17.7766	17.3627	17.1584	17.7487	18.9813	18.6192	15.0807	16.6368	16.8083	17.2657	16.6187	19.2191	17.3622	16.6958	17.5673	17.1974
16.0563	16.8056	16.2846	16.6031	15.949	14.8731	15.8945	15.3419	16.2003	14.8715	14.364	15.5774	15.0871	16.6683	14.2043	14.2484	15.5461	15.3362	15.0145	14.7838	14.2929	13.5289	15.0783	15.7645	15.8961	14.5211	16.3611	16.8848	15.6213	15.4842	13.6869	15.8181	15.6191	14.5953	14.5191	14.0497	14.8744	15.806	16.0302	15.8015	14.0345	13.7406	13.7984	14.8363	13.7777	15.9089	16.0787	15.1643	14.1709	15.3273
18.3298	16.1784	17.7444	17.3247	18.9487	17.031	18.3551	17.5857	16.9833	18.2666	17.3037	17.9507	18.6277	18.3469	19.3015	18.0271	18.7365	18.522	17.4306	18.5573	18.9091	18.4885	17.7697	17.293	17.5756	19.113	17.3115	17.0831	19.2865	17.9995	19.2018	17.562	16.449	18.2569	17.3398	17.2901	17.1515	17.7537	18.5601	18.8966	15.3909	19.2082	16.6315	18.9731	18.5879	18.3139	17.1778	18.8747	18.455	17.9634
19.8651	18.3042	18.4612	19.1786	21.0474	19.7813	18.1112	17.7199	17.2393	20.0293	16.3899	16.9536	15.688	19.1725	17.7908	20.2023	19.6271	16.1139	19.3868	15.2281	16.2438	16.0833	15.6477	16.7142	15.8376	15.4681	12.6097	16.3339	16.8742	15.5604	14.6056	16.0865	16.896	17.9733	18.0249	15.0691	15.0992	15.8024	16.0631	16.5173	15.8756	17.8658	16.1475	14.0009	14.7999	16.7858	15.416	14.9644	12.0483	16.4069
16.8515	16.0155	16.8498	16.902	17.4609	15.7238	18.9313	16.1099	17.1291	18.6465	17.4665	16.2925	17.9502	19.9801	16.6766	18.1356	17.2163	19.1146	16.3016	16.8643	16.5364	16.4696	16.7188	16.7933	19.0877	17.6679	16.5196	17.544	18.351	16.5232	16.5912	18.0606	16.3739	17.7034	17.9748	17.2952	17.4159	16.7299	17.1237	19.6036	17.0601	16.6012	19.7344	16.5688	17.1405	17.0852	16.8191	16.5983	17.3595	16.8605
15.4614	16.4276	18.4865	17.223	19.9188	18.309	18.2197	15.0581	13.3969	18.3109	14.2997	14.2449	14.8131	20.2116	15.3772	14.3235	18.1139	17.7585	16.312	16.9461	16.5	15.7599	14.6901	16.2657	19.9352	16.8347	14.6935	15.409	15.0302	16.1363	15.134	15.6272	18.4731	16.5585	17.8684	17.3486	16.0905	16.0984	17.7539	17.6468	17.6656	15.4916	18.6055	14.5742	13.2595	18.5212	15.4303	13.6027	16.302	15.119
16.5425	16.2578	16.37	15.7817	16.2785	16.1442	16.9083	15.8757	16.7793	16.6892	16.3332	16.7422	16.6192	15.9678	16.8499	17.9431	17.0218	16.7731	15.5559	17.4786	16.528	16.7125	16.3123	16.0398	15.553	16.9412	16.385	15.975	17.1057	16.6627	16.5299	16.9129	15.9481	17.7449	15.9045	15.9992	16.4933	16.322	16.4167	16.6148	15.9878	16.8679	16.2332	16.5488	17.1447	15.7562	15.5963	16.6719	16.6356	16.9847
17.6028	17.5591	17.4054	17.1514	17.6713	18.1583	16.8936	17.1454	17.7447	16.3687	17.6184	16.5151	17.2694	16.7754	16.8531	16.9453	17.4389	17.1874	16.4374	17.9453	16.8769	17.6208	17.2774	16.3897	17.1254	16.533	17.0325	16.4738	18.7907	16.9254	17.762	15.8797	16.6904	17.5393	16.8726	17.3397	16.4077	16.794	16.7243	17.5258	16.7243	17.5636	16.5204	17.3935	17.7043	17.2671	16.4402	16.9186	17.0779	16.3824
20.2968	21.5828	15.6274	20.1184	14.3116	19.6072	14.0655	21.2607	19.9676	15.8327	18.6126	18.9322	19.0861	15.0369	16.6153	15.2152	13.4935	14.3211	19.466	13.4614	18.1576	19.5063	15.8431	18.8053	17.9765	15.4461	20.1541	19.007	15.6013	19.0952	19.4918	19.2859	20.8425	15.0697	19.1304	19.4575	19.11	20.7368	16.9065	16.9982	15.8083	17.3497	18.8459	17.6674	19.4009	17.9963	20.6267	20.1579	15.9002	20.8184
17.082	16.5448	19.4409	16.5461	19.4644	17.0275	18.0327	16.0994	16.6082	18.9721	17.31	16.847	16.8928	21.449	16.9566	20.4175	17.9148	19.0898	16.9291	17.5553	17.3503	17.4468	16.7865	17.0427	18.7561	17.4214	16.3994	17.0572	18.681	16.9034	17.1566	16.6345	17.1364	18.0065	18.4885	16.2218	17.0559	16.5579	18.0667	18.8354	17.9933	17.4203	17.0019	16.1623	16.4904	18.8072	16.8792	16.6394	16.4815	16.8282
21.1926	21.0444	22.3533	21.0128	24.6259	20.4737	21.6624	20.4089	21.052	25.1557	21.2805	21.2154	20.5647	25.7053	21.2735	22.5095	23.2449	23.2735	21.7623	20.9929	20.195	20.5046	21.1318	21.4071	21.8405	21.6043	20.8617	21.1476	23.065	20.965	21.1845	20.7229	20.9501	24.0394	23.1996	19.8	20.3591	20.8164	21.1063	22.5627	21.8605	22.7559	19.814	20.5963	20.6441	21.3171	20.6006	20.6618	20.8119	21.2664
18.9172	17.7631	21.2256	18.4465	22.3591	19.8563	21.9566	16.7843	18.863	22.0707	18.5677	19.7231	19.7395	23.0892	20.3453	19.6003	20.3653	20.9902	19.6389	20.4482	19.5863	19.4803	19.2812	19.5265	20.9465	20.6056	18.3311	19.3567	20.3447	20.5803	19.0883	18.5718	19.3717	21.5688	21.166	17.8861	19.0682	18.5211	20.6593	20.0052	20.9594	19.639	18.4367	19.0495	19.0032	20.3953	19.7966	18.902	20.0494	17.9551
17.7506	16.6629	20.2035	17.784	19.2282	16.7603	18.6588	16.4918	16.4561	18.433	17.5269	17.3681	16.5576	20.7842	17.2279	18.517	17.4734	19.237	17.8883	15.7099	17.3665	17.3786	17.1732	18.0477	19.2554	18.3054	16.8453	17.0104	18.6415	17.7158	17.0804	18.8367	19.2122	17.9582	17.5729	16.7561	16.7607	17.0598	18.8786	18.6371	17.7887	16.7054	17.6339	16.7563	16.6367	19.1004	17.2979	16.7456	17.0795	16.6948
17.0883	15.2989	15.3395	18.2543	17.844	15.3268	15.9901	16.8574	15.826	18.788	18.2651	16.7182	15.9224	18.4157	15.1927	17.4498	15.7304	20.3505	16.5188	16.5503	14.3676	16.638	15.6716	15.8172	17.5064	17.7263	14.8902	16.4609	18.212	16.2187	16.0766	15.8746	15.6929	16.0718	17.3969	17.0893	15.9124	17.1182	14.5678	20.0662	17.57	16.635	15.8174	14.8258	17.5892	14.1028	13.9811	14.984	16.0133	16.5799
17.0235	16.641	16.627	17.4593	18.3345	15.7859	16.8682	16.422	17.5447	18.8258	18.1814	16.719	17.3207	21.0753	17.1922	19.753	18.1982	19.8303	16.4136	18.0116	16.9387	16.6935	16.1564	15.9089	18.3428	18.591	16.0632	17.1741	19.6057	16.3255	16.2634	15.581	15.7815	18.4937	18.4794	16.201	16.9395	16.8462	16.0867	18.9874	16.1487	17.7319	16.5387	15.9831	17.8403	15.7176	16.168	16.4658	17.187	17.8537
13.2414	12.9947	12.1094	13.1521	13.6153	12.8323	13.0883	13.0009	13.3973	13.5655	14.4266	13.094	13.4806	15.5369	13.5717	17.1632	14.1074	16.5488	12.7045	14.4803	12.8785	12.3359	12.8904	12.4681	14.5822	15.2056	12.4025	13.2741	15.6986	12.7582	13.2874	12.7983	12.7695	14.2174	14.6372	12.4378	12.6892	13.242	12.7953	15.6694	12.1272	13.6089	13.0195	12.591	14.2005	11.7798	12.5324	12.871	13.1635	13.3104
13.2302	13.1738	14.4994	13.9278	13.2239	12.4806	16.3523	14.5553	13.5544	14.0342	14.986	13.3475	18.0323	14.946	15.5816	17.2212	15.494	17.773	12.9784	16.0601	15.0149	14.4598	16.0205	15.6866	16.8132	15.1643	16.9115	15.1536	15.1689	14.9632	15.0346	12.9903	13.5702	14.4802	15.7168	17.2659	15.2854	13.1065	16.2138	14.5308	15.4595	13.1049	15.1549	16.2231	14.8671	14.3384	15.5385	15.4955	17.5045	12.6965
19.7723	19.393	19.497	19.3852	19.5128	18.8086	19.95	19.7418	19.0754	18.1363	19.6885	20.014	19.759	19.4594	19.7958	20.5538	19.9994	19.3573	20.1823	20.4671	18.9778	19.6063	20.2222	20.1379	19.3359	20.2255	19.649	19.3482	19.4162	20.0595	19.2508	18.83	17.5416	20.0347	19.1222	19.0038	19.2715	19.4137	20.1477	19.6362	20.156	19.9001	19.6467	19.8024	19.8353	19.4052	19.1794	20.2925	19.5167	18.2191
16.4238	19.0238	15.9318	15.9081	13.7764	16.4876	15.5753	14.3788	15.3259	13.9949	15.3813	16.7274	17.761	14.928	15.6551	14.4809	15.8862	17.1412	16.7504	17.422	19.0251	20.0807	15.6762	16.4879	17.5265	13.585	16.9073	17.2867	15.6851	15.5307	16.7636	15.0839	16.8747	14.1153	17.3591	15.0984	16.935	16.2574	16.9869	16.5793	15.1817	14.7536	15.8255	17.7437	15.0436	17.172	17.3884	12.9217	17.1424	14.7552
20.3641	23.4895	16.7897	20.892	15.4169	19.9441	17.0978	22.0353	20.1767	16.4581	18.6343	20.2128	18.1274	15.2026	17.9854	15.574	15.5855	17.0855	22.7115	15.7829	19.7458	19.9354	16.6577	17.9333	18.378	17.6463	19.9624	19.8661	17.4402	19.0544	18.7524	19.2165	21.9305	16.384	18.2485	18.7071	19.6547	21.1728	17.7958	18.7344	17.6308	18.6859	18.2266	18.1651	18.2067	19.211	20.1758	18.3692	17.5654	22.0686
23.2992	23.6462	22.7083	23.23	22.7185	22.895	22.8538	23.7438	22.9085	23.4428	23.4742	23.6099	23.2127	22.6351	23.4015	24.5864	23.5714	23.2477	23.4729	23.5805	23.6462	23.9544	24.165	23.2661	22.9513	23.4181	23.569	23.0878	23.244	23.5253	24.1671	23.8523	22.2181	23.8873	23.52	22.7194	23.0341	23.6046	23.8453	23.5038	24.0779	24.0846	23.1457	23.3766	23.7548	23.6168	22.992	23.4291	23.5758	22.8445
18.7726	21.4948	18.4847	20.0302	18.8753	18.9276	19.6652	21.0031	18.8904	17.5574	21.0021	19.6789	19.8958	17.0463	21.4293	21.8856	19.6562	18.5005	19.0555	20.9158	20.8001	19.8039	19.3722	17.1905	17.5013	19.3057	20.0191	18.5609	19.1874	18.7446	20.7815	18.2709	19.6613	18.5539	18.9247	20.5815	20.8342	20.1045	17.6412	18.5523	20.959	19.9172	21.0532	20.1594	20.7838	18.8005	18.878	19.097	19.8014	19.3621
15.0553	15.2278	13.5517	14.676	14.0146	15.2595	14.0114	15.9364	12.5893	14.8658	15.4302	14.9725	15.5974	13.7722	14.9048	16.5725	14.115	14.6623	14.4576	15.1307	14.7797	14.5793	14.6027	15.2283	13.8522	14.5372	15.5161	14.2379	14.3051	15.2247	15.347	16.4811	15.972	14.839	14.1107	15.4811	15.296	15.2757	14.6571	14.4239	15.1366	14.6352	15.2829	15.1056	15.1786	14.3579	15.0656	15.5854	15.386	16.0029
13.2724	13.5109	11.688	13.2319	12.8237	13.6829	11.632	13.9551	11.592	12.768	14.3853	14.042	14.4426	13.8458	14.0996	14.1889	11.8314	11.5882	13.4575	14.453	13.3831	13.8747	11.7675	13.9503	11.7	11.0603	14.0727	14.0486	13.4578	13.9244	13.2222	14.9082	14.1627	12.5055	11.3696	14.0824	13.4943	14.0077	12.1326	11.2315	11.1526	11.7509	11.8896	13.4534	13.7638	13.1235	13.8084	14.1132	14.128	14.7587
15.8929	17.5757	12.3936	16.3952	13.5518	16.1808	12.381	16.5991	16.3705	13.4585	15.1166	15.8606	14.8893	14.2889	14.4863	14.6548	12.2861	12.2165	16.6584	12.6382	16.4408	15.7882	12.6521	14.5271	12.3245	12.487	16.0993	15.6727	12.4918	15.4761	15.275	14.6876	17.3913	12.93	14.7472	14.2439	17.6947	16.4964	14.1147	13.7709	12.0573	12.2885	16.3225	16.2538	15.1229	14.7912	16.077	15.2023	14.1126	16.8416
14.4488	15.8789	12.4983	15.1347	13.2949	13.7204	12.0639	15.7513	15.0833	13.0465	12.1762	13.6674	13.1937	13.8774	11.7936	13.8231	12.3435	12.4378	14.3872	11.7478	12.8465	12.4006	11.9282	13.3625	12.495	11.8861	14.538	13.7082	11.926	13.2633	13.2617	13.2364	14.4756	12.803	13.3857	12.9211	13.2925	13.5841	13.3761	12.8958	12.8588	11.8623	12.5786	12.7544	12.2845	15.735	14.3136	13.9098	12.6695	14.5835
19.8556	19.6716	19.9464	19.4932	19.8711	19.353	19.2751	20.2759	19.1576	19.2522	20.1332	20.4935	20.175	19.5483	20.4948	19.2299	20.5728	20.4108	20.4268	20.5734	20.2524	19.6866	20.6199	19.1539	18.8825	20.6303	19.6072	18.9526	19.646	19.5082	20.4753	20.3253	18.226	19.4324	19.9983	18.4753	18.9884	19.9054	19.3174	20.3956	20.43	21.0314	19.1183	19.9735	20.5596	19.4319	19.9704	20.712	20.3245	19.7711
12.7005	12.6646	12.6501	12.0666	12.4526	12.1394	11.4041	14.2131	11.4732	12.5498	13.8784	13.8011	13.1995	13.6228	11.8388	14.5325	13.5623	11.8094	12.1012	12.8393	12.3194	12.7029	15.0184	13.6991	11.4521	14.197	14.1656	13.7373	11.7613	11.1516	11.3585	14.6957	12.8525	14.2087	14.1181	11.9271	12.7947	12.0051	12.3278	14.7728	13.5565	13.8577	12.0383	14.0242	13.5184	13.5756	11.3491	14.7311	13.6056	13.6967
12.2109	12.2597	12.1841	12.6406	13.3435	11.6044	12.1698	14.2887	12.2222	13.3989	12.0904	11.0638	11.9873	13.7602	11.1675	13.6517	11.8011	11.9664	11.0601	11.2367	11.4579	10.4029	12.2007	11.7316	12.2127	11.7398	11.3917	12.013	12.1268	11.8385	12.2013	13.1073	12.0314	12.356	14.3034	11.2484	11.8545	13.0394	12.3081	11.8049	12.3028	12.1415	12.6246	13.459	12.5269	12.1662	11.6191	11.7895	11.3625	13.1669
16.2128	16.0097	12.4479	15.8704	13.2149	15.2127	11.99	16.6947	15.5129	12.876	15.5999	15.7886	14.6993	13.8075	14.4708	13.8944	12.1719	12.943	15.9706	11.755	15.8511	15.9185	11.8452	14.6736	14.7138	12.7395	15.9728	16.4079	12.041	15.8861	16.1288	14.4936	14.7616	12.473	13.5475	14.9527	14.98	16.7054	15.1942	15.1778	11.989	13.0714	13.9152	15.5459	16.6061	16.0103	15.8336	15.8333	13.3344	16.6385
20.3168	22.0289	12.6034	20.7464	13.5978	19.0705	13.5484	21.6496	20.63	13.5227	17.8643	17.7269	15.3466	14.2204	15.5143	14.1404	12.2568	13.2413	20.4273	13.4972	19.4182	19.6773	13.4239	16.5019	16.4901	14.6904	19.897	19.1341	14.0957	18.5157	16.9094	17.6301	21.654	13.2263	18.1837	17.0515	19.6672	20.2181	16.4469	15.6954	14.2267	14.996	15.5745	17.9006	16.8015	19.5461	19.9926	18.5625	13.6091	21.5455
13.8642	14.4517	12.4558	15.2393	13.6612	14.1809	12.7986	16.6014	15.2077	13.4674	14.3908	15.4849	12.9499	13.4076	13.3639	13.3264	12.5322	12.921	15.9218	11.3425	14.1506	14.6639	13.3127	14.9206	12.9202	13.0693	15.9278	14.8714	12.7244	13.9895	12.2739	14.9701	14.5771	12.0439	14.2102	13.4525	13.8969	14.3464	14.2708	13.7306	12.9258	13.7298	13.2503	13.3128	13.0927	14.8343	15.5994	14.6886	13.0496	15.7735
19.7872	19.884	18.6296	19.8732	18.8719	17.7845	18.6387	20.5442	18.9647	18.1957	20.7172	20.0112	22.2695	17.9089	19.7471	19.077	18.5495	19.6301	19.0138	19.0776	20.0519	18.0164	18.1156	19.9609	20.2694	19.5585	19.8502	18.9377	18.2115	18.9867	19.5487	19.268	18.3448	18.7482	20.406	20.6497	19.8393	19.6213	18.4921	18.6703	19.6844	20.0278	19.2301	19.3719	20.0168	18.7233	19.607	19.7809	19.7563	20.0671
20.8394	22.0135	22.6031	20.7703	21.688	23.1734	22.6127	21.0184	21.5914	21.9618	21.3474	20.7319	21.241	22.8881	21.6443	19.1338	20.7716	20.9376	20.1168	22.687	21.4042	21.9274	20.7721	21.7647	21.5487	20.0428	21.3024	21.8271	20.308	21.7133	20.0828	21.0517	22.0373	20.8737	21.8829	22.5304	23.6626	21.6952	21.5689	20.5189	22.2529	20.2315	21.5655	22.3467	19.9341	22.5828	22.6059	21.0837	22.3495	21.159
12.6341	12.5957	15.4204	11.9999	16.7932	14.2244	16.1681	12.33	12.1604	12.981	12.0168	13.501	13.6211	13.666	14.2118	13.76	11.673	13.6889	11.8534	15.6361	12.971	14.9807	14.9911	17.4664	16.9091	15.4827	16.166	17.3445	15.8112	16.6733	15.5252	15.7166	16.6299	15.9742	16.5394	17.4094	18.0537	16.5604	16.7369	16.4222	17.2802	15.3844	16.4622	17.4206	15.4809	17.6263	17.0422	16.2414	17.111	15.7948
13.0193	13.3645	14.7894	12.6351	16.3702	14.1455	14.855	14.0264	13.2922	15.4876	14.574	12.6659	13.3876	16.3828	13.8797	17.3138	13.9531	15.07	13.0782	15.0867	14.0313	13.8145	14.2812	14.3831	14.4562	13.8547	12.773	13.1768	11.0984	13.6697	15.5837	13.363	12.5124	15.2167	13.6242	13.9943	15.0379	12.8124	14.3764	13.2178	13.2745	13.2282	14.5487	14.6872	12.4156	14.3495	13.7922	13.3321	14.4955	13.9361
15.8266	13.9459	16.2069	15.0884	17.5332	15.9942	17.7983	13.3027	16.0409	17.2399	14.1223	15.8722	15.2236	18.7437	15.9095	17.0897	16.1017	17.2289	15.0803	17.9609	15.8034	16.3764	14.9379	16.3892	13.037	14.3581	15.2584	15.0045	12.6907	16.2667	14.3707	15.4076	13.4962	13.7457	15.4721	16.9161	16.4576	15.0935	16.6541	16.1378	15.469	13.4775	16.6888	16.3467	13.9839	16.0506	13.1301	14.6756	17.0014	15.481
16.0756	18.956	17.5929	15.46	16.4248	16.201	18.2002	16.406	14.5379	13.521	15.9685	17.0965	16.6098	17.3906	17.7562	14.2979	15.0465	14.2051	14.9461	15.4956	16.532	15.087	15.3677	16.6468	16.2755	16.1323	16.2864	18.2329	17.7532	17.8348	15.9359	16.1871	18.5464	16.7624	15.2085	17.4887	19.737	15.452	18.5032	15.6836	19.5266	15.5324	16.6279	18.6173	15.3867	18.7731	16.1719	16.0363	17.9512	16.7211
21.7782	21.2967	23.6194	21.4501	23.236	23.2583	23.9665	21.8784	21.7633	22.8525	21.5524	21.7545	22.0548	24.1951	22.6591	21.9507	22.3643	23.4064	21.7112	24.2405	23.0343	23.1111	22.2315	22.5429	23.4422	22.1686	21.7021	23.074	21.1901	22.7447	21.4698	21.7388	22.3805	21.5176	21.965	23.6461	23.8861	21.7988	22.6012	22.4544	23.1997	21.0971	23.1186	23.2364	20.7984	23.3751	23.0047	21.926	22.8045	21.3036
21.0761	21.4093	22.9789	21.04	22.6628	21.5049	22.8043	21.1814	21.2664	22.1838	20.9238	21.2716	21.5607	23.6612	21.6018	20.4335	21.9528	22.8359	21.2183	23.2203	22.0215	22.025	20.7363	21.888	22.3355	20.9985	21.146	22.0474	21.4033	21.9415	20.9155	21.0158	21.7225	21.1721	21.9331	23.1135	23.0351	21.5775	21.8049	21.8063	22.4324	20.8501	22.2991	22.1638	20.3418	22.5991	21.8887	21.1568	21.7901	21.1265
12.6944	13.9925	17.3422	13.325	13.6894	17.7093	15.761	17.0431	16.2765	13.8644	12.3848	12.9017	14.6675	17.605	15.8843	15.3271	13.2678	20.3984	15.3963	18.962	18.1854	17.7971	15.7548	16.2991	18.1081	16.4903	16.3688	16.5404	16.8577	17.2024	16.0154	17.0622	17.3351	15.9199	17.4743	16.737	17.5036	16.3058	17.3902	16.6819	17.203	17.0961	17.6564	16.4855	15.1122	17.3573	17.33	15.76	16.8735	17.3111
18.7928	19.206	20.9617	18.754	20.8072	21.1788	20.3009	19.5255	18.7939	20.5225	19.5672	18.126	19.6312	21.1736	19.3128	21.226	19.1953	20.5722	18.5838	20.0681	19.7217	20.4159	18.5304	19.4978	20.383	19.3573	19.0064	19.0596	17.8895	19.6374	18.66	18.9138	19.3157	20.452	19.631	20.3911	20.563	19.9137	19.8413	18.9716	20.0517	19.6635	20.6323	19.5278	18.2536	19.9173	19.8279	19.4567	19.9151	19.389
17.5981	17.4251	19.992	18.2009	19.6537	18.4098	19.972	18.8393	17.3386	19.3764	18.6515	17.6275	19.0772	20.5988	18.3942	17.7648	18.5437	19.2097	17.4785	18.9954	18.491	18.7917	17.9967	18.389	19.3014	17.3218	17.8464	18.2606	17.9453	18.4234	18.5913	17.6994	18.5187	17.8529	19.2667	19.3609	19.3695	18.1947	18.0997	18.5213	19.2596	18.104	18.8106	18.7146	17.7404	18.9869	18.3174	17.7932	18.1744	18.2416
15.7724	17.3644	18.2775	16.277	18.3624	18.6009	17.7781	17.4265	17.1765	18.1927	17.0708	16.2175	17.0735	19.1184	17.6359	17.9262	18.096	18.4488	16.8187	18.6692	18.1637	18.7729	16.5308	17.2731	18.4966	17.8587	16.8449	18.0582	16.361	18.4221	17.5542	17.0615	18.3189	17.8216	18.7163	17.8228	19.0694	18.551	18.6114	17.6481	19.0301	17.3384	18.3013	18.3811	16.3883	18.3772	18.8359	17.4869	18.8885	17.5314
16.8023	13.2617	16.3674	17.1298	18.8678	13.0323	17.4179	14.3022	17.0141	17.0831	13.8752	11.8653	18.3045	17.9638	11.9212	13.946	14.6491	18.1976	13.3238	18.7255	15.8249	16.2028	16.9754	17.7208	13.2803	18.4814	11.4566	13.833	12.1257	19.1147	17.0886	14.201	15.8099	15.7953	12.2295	19.2205	19.7119	11.3189	18.3567	17.3866	18.7486	16.4288	19.4476	11.2401	11.0059	13.4248	18.6371	17.2759	18.4103	17.1087
12.0275	12.8057	14.1012	12.8575	14.413	15.8639	14.8823	14.0218	12.3184	13.01	12.6775	11.9328	12.9661	13.9594	11.776	13.612	13.0827	15.2636	12.1487	15.6824	15.2255	14.8965	12.4201	14.0322	13.3731	11.6218	11.9749	11.6324	12.1781	13.4656	12.5127	11.8748	12.7898	13.9576	13.3428	14.1969	14.3854	13.1605	13.9889	13.0985	14.1704	12.6855	12.0746	13.4508	12.5416	14.0635	12.6531	11.9592	13.1131	12.2532
12.7576	14.4151	15.4229	12.5399	12.9383	15.8154	17.1764	13.1939	12.6354	13.4181	13.1674	12.6802	14.0051	15.1207	11.4073	14.1017	13.4774	15.7071	11.9751	15.1582	14.6446	16.1815	12.1785	14.7314	15.6479	14.1045	15.3668	16.0254	14.1682	14.4407	15.6387	14.5632	14.211	14.3923	15.3385	15.7976	15.7077	14.5281	14.1462	14.7837	15.6574	13.7523	16.9998	15.1037	13.2946	15.7215	15.2738	13.8894	14.0639	14.0664
16.1728	17.1573	17.5066	16.5148	18.4333	18.1014	16.9202	16.2008	16.2655	16.7974	15.0748	16.5643	15.8252	18.7785	17.751	15.4691	16.2298	16.446	16.4963	17.0071	15.8679	15.7716	14.6423	16.1053	16.6368	13.7843	16.159	15.6096	12.0178	16.5267	15.0936	16.2512	17.0009	15.227	15.2556	17.5094	17.2253	15.2919	15.8054	15.5811	17.0962	15.0046	17.3724	16.6029	15.1821	15.6907	16.8919	15.8146	16.6968	15.71
16.1643	16.6857	18.887	15.9569	18.6688	17.903	19.6514	17.2615	15.716	18.4653	16.8881	16.3833	17.9089	19.9421	17.3063	17.4518	17.6502	19.0513	15.9254	17.8059	17.2588	18.5219	16.1933	17.574	19.1206	16.9318	16.8507	17.1508	17.4195	18.1762	16.5099	16.6812	18.4224	17.1489	16.8743	18.1341	17.9146	17.6341	18.0316	17.5793	18.1663	16.7117	16.9113	17.7218	16.4066	19.0294	17.406	16.7773	18.01	17.4988
14.0395	16.1028	18.0198	15.2901	17.0292	16.0683	16.9331	15.6122	15.2807	17.2583	15.0703	15.1907	16.2641	18.0196	15.3966	15.678	15.812	16.5769	15.9572	17.3269	15.1653	15.5047	15.6462	15.5454	17.1747	15.3579	16.1102	16.2458	15.425	16.8766	16.0142	15.1479	17.0945	15.702	16.6686	18.4806	18.4382	16.1507	16.8996	15.8865	17.102	14.8152	17.2983	16.3215	14.5346	17.0634	17.4037	14.9473	16.6875	15.9387
16.579	16.8501	18.5598	16.6447	19.1505	17.7138	19.319	17.8391	16.6314	18.1636	18.4769	17.6775	18.0789	20.3837	17.4719	19.201	17.9947	18.9019	16.6508	18.3122	17.311	17.5537	17.2988	17.609	18.8672	17.7945	17.3248	16.6257	17.0548	17.7202	15.8879	16.7228	18.0497	17.867	18.9889	18.3805	18.4182	17.0582	18.7414	17.4853	18.0146	17.459	18.2542	17.1788	17.1513	19.1356	17.8888	17.7474	17.9914	18.4252
13.2945	13.1189	13.5785	12.3822	14.7163	12.34	14.5016	12.8826	11.4848	12.6362	13.6328	13.0167	14.5551	15.9751	11.5091	14.2995	12.9991	15.9311	13.5301	15.6561	13.1626	13.022	11.6206	11.4971	11.3395	13.4001	11.2407	11.1598	12.512	12.8207	11.8	12.1671	12.6756	12.91	14.9903	13.4752	13.523	11.2128	12.0239	12.0678	11.4618	12.9149	11.9955	11.4405	10.857	14.799	11.9631	13.1512	13.571	13.3212
14.2398	15.0399	15.0279	14.3949	17.301	15.8717	16.8616	14.4022	14.6045	15.5683	14.8755	14.4381	15.0769	18.4424	15.1689	16.5973	16.0276	16.1018	14.507	15.4869	15.2459	16.5011	14.1436	14.962	15.7938	15.8353	15.0535	15.4494	14.1434	15.3418	14.0253	14.3395	15.7802	15.4547	15.8767	15.9206	16.2985	15.8385	15.7797	15.1803	16.2483	13.722	15.668	14.4867	13.7967	15.9098	15.8698	15.2598	16.7253	14.9304
17.5816	17.086	17.4421	17.4052	19.6574	17.2792	18.7868	18.4845	16.3957	18.545	17.8524	18.1692	19.1404	19.1988	17.5079	19.3694	17.501	18.8225	17.3329	19.625	18.1621	17.1534	17.3144	17.7681	17.9051	18.1071	17.3236	18.2949	17.4872	18.0847	16.9777	17.383	16.5237	18.7352	18.7502	17.9703	18.8598	17.5082	17.7933	18.5545	18.9012	18.4555	18.2321	17.4682	17.8622	17.4438	17.4374	17.9748	17.7645	17.787
11.8045	13.138	11.657	12.5222	12.9196	12.6105	15.024	14.3378	11.9286	12.5782	14.4074	13.6819	14.8564	16.4122	12.3234	15.813	14.2358	15.0922	12.0689	15.2481	14.1623	14.2008	11.6816	11.432	11.9493	11.47	11.794	11.0949	11.5707	13.6119	11.8675	12.0983	13.3438	15.9632	14.5511	14.7297	12.6814	11.5467	11.4158	14.5946	14.1901	13.5453	11.5887	11.1701	14.051	11.3019	12.2277	13.5452	14.2399	12.3624
14.8898	14.3078	12.3181	13.9438	16.3877	14.1455	14.9602	15.472	13.6704	13.5218	14.7453	15.2647	16.7714	17.1491	15.1182	20.932	14.6982	16.2549	14.0544	15.7525	15.8371	14.4776	12.3447	13.5181	14.9813	15.2959	13.5156	14.1866	13.6323	15.3378	14.2474	14.202	14.6843	15.3488	15.5585	17.3056	16.2637	14.3336	14.4325	14.7457	17.0742	15.7032	15.1536	14.4666	14.1632	14.6052	14.3857	15.137	14.719	15.2401
17.828	18.5973	19.0394	18.6137	20.8929	17.6416	19.1181	18.8146	17.5212	20.1752	18.5662	18.5806	19.0088	20.8886	18.2025	20.7899	18.8334	19.7217	18.5312	19.448	18.2706	18.1832	17.2168	18.5462	17.9879	18.4447	17.5445	18.0896	17.9971	18.4246	17.6982	17.9831	17.9293	20.1297	19.1656	19.1628	19.3077	18.2415	18.0827	18.981	19.317	18.4694	18.5146	18.6613	18.1679	18.4713	18.6374	18.0091	18.3313	18.438
18.8248	18.9335	19.6838	19.368	21.6899	18.7274	20.4991	19.5363	18.2854	20.5636	18.8631	19.3283	19.8884	21.1473	19.0722	21.3573	19.6737	20.0939	19.1896	20.8295	19.2356	19.0682	18.5421	19.2621	19.0582	19.3216	18.3427	19.6503	18.9214	19.5871	18.8454	19.2636	18.5673	20.5486	20.2277	20.1511	19.951	18.4475	19.0453	19.7996	20.8264	20.0443	19.3973	19.2931	18.6758	19.2481	19.0073	19.0667	18.8538	18.8666
12.7505	12.7168	14.8216	12.1169	12.5041	12.1914	15.2215	12.446	14.1798	15.167	12.555	14.7575	15.971	16.2336	15.7074	16.3937	15.6167	16.1824	14.8639	15.1424	11.8743	13.3447	12.642	13.7337	15.0278	14.8773	13.9263	14.3342	14.2821	15.1588	12.5637	13.8673	13.0476	15.0553	14.4763	16.2553	16.4394	12.4247	15.4066	15.4818	14.1168	13.9635	11.9887	14.7805	14.2054	11.7119	11.3	14.1585	15.3377	15.2544
21.5973	21.078	21.6611	21.0922	21.8125	20.9406	21.6494	21.5465	21.4311	21.3305	22.1192	21.7553	23.947	20.9938	22.2109	22.0348	21.4726	21.696	21.0906	22.1777	22.0355	21.2447	22.4333	22.0425	22.1202	21.8332	21.5162	21.3603	21.3044	21.6181	22.3863	21.5953	20.7462	22.1744	22.1184	22.3182	21.8984	21.5657	21.2452	21.2504	21.9585	21.9498	22.0418	21.6919	22.4735	21.3032	21.4701	22.0169	22.0212	21.4837
22.8917	22.4931	22.772	23.1092	23.5095	24.2566	24.3419	22.8808	22.5569	23.8495	22.108	22.9284	22.9939	24.1173	23.0241	22.9302	22.029	23.7666	22.8091	23.6625	23.4301	23.3667	23.1488	23.6732	24.4911	22.7916	22.751	23.258	21.9668	23.3552	22.3157	22.628	23.7968	22.3593	22.7724	24.267	24.6783	22.9404	23.4802	22.7124	23.1251	20.9917	23.9565	23.9081	21.5358	23.6864	22.9005	21.9833	23.3314	21.6853
12.0049	13.2841	11.745	12.5411	16.6898	12.5043	14.0845	12.6255	11.6436	12.7184	11.3096	11.4931	11.3101	14.4677	11.9628	15.6	11.1528	15.8612	12.2825	11.942	12.197	11.7693	11.8197	11.6684	11.5129	11.6889	12.5372	11.3822	11.3334	11.0653	11.9523	12.3481	12.847	13.8191	11.8977	12.1093	12.466	12.4169	12.185	11.2854	11.6301	11.4621	11.8386	11.4125	12.1777	11.6954	11.8079	11.0097	12.9359	12.59
23.3822	22.466	23.6172	23.8243	25.8127	23.1799	24.1487	24.0013	22.791	25.383	22.2312	23.5897	21.9569	25.3348	23.408	25.507	23.3515	23.9931	24.0953	23.2816	22.7074	23.3129	22.1899	23.1624	22.7485	23.1391	22.9832	23.5006	22.7154	23.5656	22.1736	23.1033	22.9896	24.5856	23.7545	23.592	24.0267	22.6937	23.3376	23.5316	23.9389	23.4515	23.0178	23.3052	21.8856	23.4959	22.5395	22.0208	21.8329	23.1768
17.0076	16.8212	18.8074	18.5031	17.2773	15.742	18.6835	18.4319	17.2996	19.3961	18.7126	17.3643	16.2921	21.4566	16.1078	19.572	18.5917	18.4552	17.1465	17.3035	16.7062	17.3944	16.9575	18.0811	19.0331	19.371	16.4599	17.4886	17.9339	18.3417	14.8469	17.1346	17.4713	18.6224	19.6925	17.8289	18.2752	17.7104	18.6134	20.7173	19.214	17.6894	16.7696	16.7059	16.9193	17.8321	16.4535	17.7953	14.9883	17.4116
18.4682	14.8096	19.6743	15.8152	20.2092	17.5737	19.2652	16.8044	15.2924	18.9198	16.9954	18.454	17.0538	21.5232	18.7617	20.0265	19.7383	20.3704	18.1743	18.921	17.5631	16.797	17.204	17.2097	16.3332	18.6549	17.0231	18.4089	18.7007	18.5826	14.3248	17.6084	16.6296	17.3268	18.0366	17.4237	18.1332	17.7705	17.713	17.7699	17.5458	15.6829	18.2727	17.9615	17.1733	18.5205	17.8261	16.7048	16.4594	17.6057
18.1809	19.4436	21.9336	19.2874	21.4163	19.6051	21.5511	17.9893	18.0452	20.4359	18.0466	19.9783	19.8192	21.7714	18.9935	18.9928	19.0896	22.1404	18.6958	21.8537	19.6331	19.5362	19.9143	20.5706	22.0791	19.269	18.6735	19.7616	20.5134	19.8918	20.1205	19.9367	18.5663	19.3312	19.3488	22.3454	21.4229	18.9681	19.566	20.6859	21.8983	18.3253	21.2033	20.4035	18.6912	20.331	20.4118	20.0051	20.3051	18.3007
21.9923	21.6421	21.253	21.8948	23.1107	19.521	21.1162	22.6675	21.0614	22.6593	22.6616	21.9404	23.708	22.3995	21.6023	22.4049	20.9908	22.3862	20.7502	21.5924	22.0963	20.1861	21.0853	22.1655	22.3603	21.97	21.7452	20.6848	20.7649	21.0657	21.3766	21.4532	20.6715	21.7271	22.4545	22.4321	21.9832	21.5797	21.1091	21.1447	21.7209	21.8051	21.3027	21.1632	21.9645	20.6889	21.677	21.4864	21.7953	21.9508
12.7311	13.5556	13.9743	12.8043	13.9487	12.8656	12.7259	13.0401	12.9066	13.5871	12.2928	12.872	13.5829	14.4619	12.3973	14.5647	12.5178	13.4217	13.0735	14.5074	13.4487	13.668	12.5643	12.379	13.0126	14.4257	12.5427	12.4691	14.0339	13.7957	12.6338	12.3327	13.3851	13.0125	14.864	13.3069	12.9847	12.6081	12.9471	12.0421	12.5374	12.2702	12.6879	12.9371	12.3543	14.2582	12.4926	12.5461	12.502	12.6889
17.3476	15.2988	14.3719	16.2807	18.8122	13.5962	11.9458	14.2451	12.2893	13.7352	13.0072	13.2169	14.1855	16.6283	12.8633	13.8787	17.7069	15.1665	15.2704	14.6641	16.3273	13.1938	11.9096	15.5244	12.9771	15.2144	12.6199	13.487	13.9892	14.8763	13.2741	13.9606	16.1172	12.7741	13.038	11.9118	15.2037	17.2278	13.0451	17.6146	12.0219	14.9374	12.0786	12.8798	11.9703	15.7866	13.8928	12.0507	11.7152	16.2178
18.1686	20.1919	13.3677	19.415	13.8142	18.4744	13.2609	19.0448	18.7977	13.6882	16.5746	18.3481	16.8847	14.0599	15.0438	14.2481	13.7976	12.8018	18.8081	12.3662	17.229	17.5164	12.9411	15.9621	15.9982	13.6655	19.3252	18.2222	12.7236	17.624	16.4537	16.7826	19.5359	13.1869	16.854	16.9169	17.8783	18.8429	15.8672	15.6512	13.4646	14.9114	17.3941	17.5848	16.685	17.6342	18.3017	17.6907	13.8935	19.2776
12.642	14.3674	12.0495	13.749	13.2803	14.5552	12.1659	13.3433	13.841	12.9682	12.6764	13.8228	12.4956	14.0045	11.9571	13.8047	12.0567	12.4396	13.9724	11.8026	13.4699	13.5985	12.0366	11.8733	12.3368	11.8763	13.7512	13.9554	11.9543	12.1237	12.2034	11.8195	15.1403	12.6016	12.1068	11.8744	13.813	14.2611	12.4391	11.6371	11.8307	11.6344	11.516	12.8163	11.5722	13.1459	13.6691	12.6373	11.8554	14.595
17.7961	19.6369	13.7426	18.5535	13.0191	18.835	13.3317	18.176	19.0336	13.0612	16.4591	17.5473	16.6617	14.1053	15.4905	14.0653	13.218	13.4076	18.4454	12.9877	17.9317	17.5417	12.5346	15.1636	15.8918	12.9775	18.7132	17.9682	12.8976	17.2268	17.114	15.7341	19.0598	12.9828	16.9926	17.1946	19.0147	18.7328	15.0288	14.9211	13.9513	14.2397	16.625	18.0451	16.394	17.6064	17.8088	16.7225	14.193	19.0052
14.4336	13.3086	15.0557	13.7036	14.3956	14.1359	14.0894	14.307	13.4448	13.9239	14.3139	14.6553	14.4031	13.9698	14.9937	14.2933	14.193	14.7808	14.5855	14.2025	14.7268	14.4387	14.0595	13.347	12.5796	14.0847	13.2766	13.3636	13.9788	14.0277	14.4184	13.4625	13.3495	14.1152	14.4201	13.428	13.4296	13.8388	14.0353	14.6318	14.951	14.1768	13.3127	14.0754	14.3455	13.1213	13.5319	14.0888	13.7747	13.7038
16.2706	15.2434	15.8063	15.3694	15.2308	16.5051	14.5752	15.1174	15.5297	15.3549	15.7889	15.1107	16.1573	16.02	15.607	17.0355	15.7056	15.1801	15.5148	16.3347	13.5579	15.6956	16.2875	15.1911	15.6331	15.3046	15.0462	14.8518	16.8324	15.0225	16.1964	13.829	14.6302	14.6983	15.4059	15.1641	15.5806	15.5628	15.1863	15.9203	14.0885	15.4807	17.782	15.991	16.2276	14.7305	13.9646	14.4933	14.9837	13.3976
18.724	20.663	15.6972	19.6048	17.076	17.7883	16.9401	20.7167	19.1492	20.2612	17.8927	18.3486	17.6636	18.2981	16.673	17.5491	16.7317	17.266	19.3647	16.2278	17.9236	18.4109	18.0857	19.8771	17.9245	18.2905	18.9974	18.2717	18.1021	17.6617	17.099	19.5798	20.7404	17.3119	18.1826	17.9124	18.3061	19.2643	17.5951	17.172	17.0586	19.6207	17.6479	17.339	17.9285	18.1617	18.5752	17.291	17.5203	19.9392
17.5474	19.6556	15.078	19.2888	15.4656	16.7374	16.4275	19.0859	17.5265	18.2487	16.145	16.906	16.2467	16.597	15.1839	15.5031	14.9686	15.6991	17.927	14.7061	16.4462	17.2195	16.9843	18.2613	16.5732	17.3874	17.5358	16.7085	18.3172	16.048	15.8759	18.5511	19.5467	16.2093	16.9336	16.4586	16.8713	18.1088	16.1927	16.0409	16.5001	19.2721	16.2133	15.8374	17.8448	17.0157	17.2298	16.0533	17.5386	18.5341
12.8001	14.4206	13.432	15.1206	13.1849	12.946	12.759	15.3169	12.0314	13.0109	13.4295	14.0082	14.5893	13.9193	12.3741	13.8911	13.3316	13.495	13.6062	12.9594	11.9917	13.279	11.906	12.2783	12.934	14.5262	11.8746	12.1118	14.1705	14.0486	12.9229	14.0872	13.5166	12.8036	12.9854	13.1065	12.3731	12.3097	11.8308	14.5056	13.7111	14.2256	12.5904	12.4517	14.6865	12.1626	12.2289	12.0715	13.9194	13.6226
16.2743	15.928	16.5114	16.4286	17.2197	16.1755	17.2446	16.3159	16.8547	17.4837	18.6051	16.4282	16.8025	21.4133	16.7712	20.4158	18.1665	22.1864	15.6647	17.5494	16.3427	15.4393	15.8213	15.2338	18.1399	18.0886	17.0812	17.0309	20.1404	16.3392	16.9912	16.8371	15.4938	17.0404	18.0538	16.7681	17.8266	17.1206	15.4673	19.9769	17.5527	16.6732	16.6125	15.9874	17.4207	15.7332	15.2887	16.0257	17.0071	17.7695
16.9631	17.7557	16.9303	16.0965	16.6781	16.9677	16.5242	16.6521	16.8559	15.5883	16.6629	16.4572	16.9825	16.7196	17.0924	16.4796	17.093	18.0568	16.5576	17.8213	16.9389	16.6288	16.2837	15.1109	16.2058	17.2653	16.8696	16.982	17.9299	16.5652	17.0755	16.9998	16.2042	16.3099	16.5773	16.7367	17.8557	17.2378	15.7813	17.2323	16.8369	16.7027	16.5544	16.8538	17.1794	16.7345	16.9454	16.8772	16.4227	17.3363
17.7415	16.7547	17.9388	18.8294	18.426	17.4234	17.0513	16.9693	18.3232	19.7556	19.8634	18.2022	17.8525	22.1927	17.8129	19.948	18.6972	21.4621	17.2684	16.6518	17.3451	17.1521	17.834	16.6492	19.7817	19.253	18.0087	19.1815	20.3193	18.1558	18.2661	17.7352	15.8936	18.0898	20.0521	18.1766	18.8324	18.1522	17.9231	21.9495	18.5685	18.267	18.6433	17.0975	18.3898	16.4489	17.1484	16.857	17.9219	19.1475
13.5372	12.862	16.8887	12.2067	16.3685	12.2362	13.9973	13.9672	11.5012	15.1741	14.8275	13.6419	13.5107	17.3788	13.4152	19.4556	14.8236	18.1784	12.5287	15.9501	13.2374	13.4404	13.7896	11.8931	16.5169	15.5346	13.2094	14.2972	16.4819	14.443	13.744	12.2514	13.0801	14.555	16.2095	13.5168	14.0745	12.9162	14.4225	17.5748	15.715	14.4702	13.3664	14.1174	15.407	13.5805	12.8205	14.3809	13.8233	11.9433
14.2012	16.9576	11.8069	15.6903	14.0519	15.0249	14.2227	16.3104	16.4282	12.6677	14.3646	16.5816	15.6007	15.7673	13.975	14.0813	12.6177	15.7505	16.6694	12.4665	15.5925	16.5109	13.4249	14.9887	16.4412	15.1631	16.6132	17.2624	15.734	16.4433	16.8192	15.6084	17.3901	12.4754	16.9731	14.2263	16.4579	16.8434	15.745	16.7337	13.9665	14.1094	13.2905	16.0993	16.1109	16.2268	16.6398	16.5786	14.6008	16.7657
15.0781	17.6462	15.4633	16.3034	15.8883	14.5498	16.9795	15.7968	17.124	15.0377	15.8131	16.7514	15.9695	16.2091	13.8723	16.0416	14.2242	17.3637	16.4229	16.4566	16.2514	16.9381	14.2434	16.8184	18.0889	17.3904	18.4588	17.8738	17.7763	17.0668	15.3037	16.0731	18.3123	14.7749	17.703	16.6069	17.1806	15.2325	16.9248	18.4317	15.16	14.699	16.6185	16.4987	16.5507	17.2797	17.2772	17.5108	16.8946	17.125
19.426	20.7034	19.794	19.4366	18.3401	19.4499	20.4526	20.2662	21.1316	19.3818	18.8822	20.4256	20.0185	19.7734	20.1603	18.5772	20.4679	19.5808	19.7213	20.7263	20.5622	19.6664	19.8972	19.9184	20.6572	19.3054	20.1541	20.4206	18.6657	19.6797	19.681	19.9559	21.0219	19.1789	19.4022	18.5705	20.2236	19.8357	19.8474	19.5741	19.8812	18.3511	19.3381	19.5816	19.4295	20.0818	20.7695	19.484	20.5364	20.4687
15.3235	14.3646	14.6374	17.2635	14.147	14.6792	14.6303	16.2199	16.0586	17.3361	17.6843	15.206	15.8856	16.8499	15.5089	15.032	16.7104	19.1605	15.1498	16.8545	14.8876	15.5916	14.0498	14.1419	17.4995	17.5445	14.7595	16.3142	18.7226	15.4903	15.3586	14.3005	13.8901	16.3474	17.8722	14.8912	16.1794	16.1143	13.3059	19.1034	14.7082	14.5989	14.2989	14.4071	18.6276	13.475	13.6095	13.6954	15.1904	16.4006
15.525	14.486	15.0523	17.1717	14.8844	14.6136	15.0635	15.9832	15.9616	17.7655	17.5253	15.3737	15.8212	16.8999	15.5996	15.2918	16.789	19.2572	15.0799	16.7237	14.8712	15.5964	14.4334	14.7167	17.7706	17.5581	14.9668	16.4832	18.5971	15.7838	15.3778	15.051	14.3986	16.5414	17.7166	15.0324	16.0858	15.7861	14.728	19.0725	14.7339	14.5969	14.5354	14.8049	18.4041	14.2222	14.4227	13.7706	15.6297	16.1008
11.5834	12.9073	11.7552	14.7803	12.6919	12.3809	13.3227	12.6277	13.5201	12.7742	15.239	11.0171	11.5106	13.8521	14.517	14.2916	14.4008	11.582	12.863	16.8019	11.6993	12.0307	11.761	13.0247	14.155	13.7221	12.468	11.4445	11.5087	13.7695	10.9913	11.7726	13.1043	12.5118	14.2789	12.1696	12.5654	11.7701	12.5645	11.2249	12.3761	11.9442	11.8079	10.858	16.0472	11.7542	14.3538	11.4409	13.5011	13.6737
15.0588	15.7122	15.3069	16.0625	13.539	14.7713	12.7958	15.541	16.7549	13.3092	16.5045	14.9848	15.8452	14.3827	14.5874	14.2362	14.9525	17.3491	15.7036	17.8459	16.0645	14.528	14.3707	13.4314	13.5105	14.0534	16.3192	15.971	14.2306	15.9057	14.641	13.518	13.9718	12.7501	16.0758	16.6027	16.6604	15.6585	14.6562	16.0195	11.7595	13.9356	15.5984	15.4932	14.8811	15.4544	16.0731	15.7254	13.1029	16.1906
17.2784	19.1825	12.1611	17.7536	13.385	18.0053	12.2637	16.8982	17.726	13.4217	16.4154	16.7279	16.7131	13.8564	11.366	13.6699	13.7392	16.6838	17.4744	11.5152	17.8649	17.7888	12.0494	15.2051	16.4941	15.2648	18.1914	17.6583	13.7266	17.5797	16.545	15.659	18.4545	12.5163	16.2161	17.1155	18.8089	18.1856	16.0352	16.1168	13.0003	11.7617	17.6881	18.1561	16.1014	16.7629	17.3567	16.6443	13.4906	17.7818
14.9022	16.8228	15.1281	16.4942	13.4322	11.663	14.4637	13.9906	13.6159	13.4129	13.5826	12.536	17.8284	13.4851	14.7124	13.5766	11.4908	16.9991	12.2787	12.5693	14.4328	14.0539	12.3203	17.4259	16.4385	14.8497	11.95	14.3382	14.6545	14.5747	13.9219	14.0344	13.6919	14.7814	12.897	11.3677	15.9371	11.8715	14.0834	15.7298	12.0921	13.6341	12.6415	12.8311	14.3924	13.4409	11.2788	16.3961	11.3898	13.9196
14.0954	12.8303	12.1008	13.5587	13.9646	12.1606	11.2122	13.8063	11.9768	13.205	14.0329	12.3143	13.618	13.9333	12.8803	13.9015	11.9835	17.3492	12.5823	12.2636	11.6444	12.5827	12.1022	11.7867	14.1232	15.2286	11.9639	13.0287	14.5042	11.8034	11.4958	11.7376	12.6748	12.5301	13.7604	12.6045	12.4132	13.0969	12.0955	16.006	11.7458	12.1229	12.1006	11.5346	14.2293	11.8938	11.7619	11.7165	12.6081	12.0283
15.1941	15.1839	16.2568	15.6614	16.3436	15.4716	15.894	15.8547	15.9387	17.1986	16.3299	15.594	15.2983	18.7061	15.6279	17.024	15.9451	17.4372	15.1556	15.8224	15.497	15.3781	15.2991	15.3256	16.4658	16.5642	15.0457	15.9805	17.3318	15.4558	15.4286	14.9748	15.2277	16.8186	16.9217	14.3852	15.7987	15.8682	15.9789	16.8105	14.8619	15.5399	15.5318	15.4514	16.5973	15.7715	15.2059	14.7973	15.3466	15.5234
19.0765	20.2238	19.5727	19.3361	17.961	17.9038	19.282	20.0949	19.5041	19.0415	17.8633	18.6413	18.5832	18.9848	19.2617	20.6034	17.8152	19.0081	18.7318	18.1918	18.6351	18.7913	18.8084	19.4956	19.7615	19.1117	20.3868	20.2613	19.8024	18.9604	17.967	18.8032	18.8333	19.7198	18.5336	19.0569	19.0694	19.2687	20.1563	19.8017	19.316	16.7559	18.4028	18.6661	18.4569	19.6729	19.9129	19.1692	19.2292	19.3724
19.5634	17.4113	22.0174	17.9529	22.2327	21.4463	22.9088	17.0401	19.3342	21.7443	19.4553	19.5546	18.7691	22.4034	20.3837	19.7033	22.0279	22.2088	20.1397	21.5501	20.0642	20.2783	20.2565	20.5802	21.5707	20.5662	18.3088	20.3104	20.6952	20.8908	18.8659	20.5036	22.1979	20.5097	23.5689	19.7876	20.6965	19.1463	22.023	20.6562	22.2603	20.2972	21.8872	18.8573	19.0231	22.4049	21.1042	18.8354	20.31	17.9914
19.7237	20.9544	19.7123	20.0334	19.1174	20.5883	20.4328	19.5303	20.2189	20.0726	20.217	20.5602	19.9781	19.6848	20.328	19.8625	20.2961	19.9223	19.8343	20.4101	20.2836	20.1577	20.5848	20.5594	20.0743	20.0507	19.8319	20.9012	19.5477	20.2544	19.9409	20.4608	20.3968	19.5316	19.548	20.5323	20.6822	20.4846	20.0828	19.4518	20.4542	19.8637	20.6724	20.6556	19.8495	19.84	20.2975	20.4032	20.2412	20.5396
19.1695	18.3743	20.1508	18.5272	18.7109	19.1584	19.9635	18.3202	18.1459	18.7434	18.4987	19.2421	18.6318	20.9369	19.0285	20.2515	18.5925	19.7818	19.0756	19.336	19.1633	19.4249	19.1902	18.9845	21.4189	19.9593	19.1857	19.399	19.4174	19.6279	19.5147	18.8579	18.1002	18.0841	18.9227	17.7909	19.3996	19.2266	20.3638	20.2015	19.1327	18.8334	19.7221	19.6794	18.698	20.4311	19.6776	19.4644	20.0378	17.663
26.836	25.6322	27.4786	25.7374	26.332	27.068	26.5986	25.4002	27.5761	25.9285	25.6782	26.198	25.7164	27.2015	25.826	24.8216	25.3497	26.1979	27.0287	25.4145	26.1181	26.3724	27.262	27.2369	27.8839	25.8179	27.0884	27.7928	25.1316	26.9079	25.1603	26.814	28.9207	24.8607	25.6878	27.0627	27.1071	26.915	28.0691	26.5341	25.8144	24.8586	27.4904	25.6343	24.2756	27.8221	27.6047	25.3381	26.8081	26.1998
22.5839	21.8351	25.6069	22.1931	25.1433	24.9363	25.4787	22.3022	22.7557	25.234	23.4156	22.305	22.4776	24.9598	23.0131	22.9259	24.0201	24.5025	24.367	23.177	23.6301	24.211	22.4231	23.9946	25.6843	23.988	22.5248	23.7309	23.1767	24.4962	22.0448	23.4681	26.7268	25.168	27.1872	24.8146	24.3502	23.3253	26.2403	23.1896	25.3027	24.6454	24.1491	22.2528	21.6225	25.3459	25.1054	21.919	23.6278	22.9143
22.5369	19.4967	23.372	21.189	22.1879	21.5046	22.3692	19.8311	21.4709	21.3642	19.7446	21.7067	20.6899	22.6099	21.1742	21.4873	21.2681	22.5258	21.5012	21.0839	21.6037	22.4742	22.1772	22.3896	22.5295	20.8333	21.5552	21.6053	21.4968	22.5339	20.5001	21.7993	22.0947	20.1568	20.5559	21.2392	21.3361	20.701	23.5713	23.0472	20.8424	19.4846	20.9993	20.9001	19.0102	23.3921	22.0558	21.5131	21.0382	19.9662
16.8808	17.8585	19.041	17.2085	18.7695	17.2904	18.4135	16.8835	17.7185	19.1743	18.3385	17.2724	18.6044	22.1271	18.3988	21.281	19.9166	20.2797	18.0879	20.1482	18.3649	18.3656	17.0748	16.6336	18.8531	18.9348	18.2064	18.2326	20.5132	17.9359	18.239	16.2704	17.6137	18.5114	19.0856	17.0953	17.8289	17.2757	17.7073	20.1493	18.9619	18.9885	16.6904	17.5055	17.57	16.9596	17.6934	18.1344	17.6568	17.5551
25.9901	25.9854	27.2139	25.958	29.8867	24.8666	26.4798	25.6828	25.838	30.8293	26.8483	25.6082	25.3609	31.1862	25.3904	30.5755	28.4753	27.775	26.565	26.4863	24.7902	24.9898	25.5745	25.7278	26.6483	26.276	25.1731	25.4967	28.1214	25.4579	25.3348	25.7596	25.2805	29.9164	28.2096	25.3472	25.6488	24.4929	25.4296	27.3104	26.8468	28.9136	26.5093	24.4742	25.1429	26.0316	25.1421	25.3466	25.2305	25.8323
19.5862	20.2616	19.2303	20.3264	20.9374	18.3044	19.0748	20.1789	19.8738	21.2279	20.2322	19.9596	18.8707	23.4653	18.7137	23.1984	19.9415	20.6571	19.7522	19.5201	18.722	18.8861	19.5661	19.362	19.933	19.9742	19.4741	19.8189	21.1214	19.1945	19.0206	19.95	19.4216	21.1564	20.3701	18.0577	18.877	19.2507	19.1088	20.6436	19.1546	19.8481	19.2807	18.6969	19.3484	18.7576	19.3755	18.9009	18.9025	19.8773
11.8627	13.1364	11.5894	12.3983	12.7307	13.6655	12.2343	12.4838	12.2307	12.8885	16.7554	11.6775	11.606	13.9693	12.3732	14.3195	12.4597	12.6816	12.317	15.9614	12.249	14.7477	11.6756	11.9797	12.4031	12.2856	12.0583	11.9232	11.7158	11.3766	15.1416	11.9117	12.6945	12.6296	17.4187	11.6472	12.7265	11.9669	12.0702	16.3943	16.4474	17.17	12.0138	12.0134	14.989	15.8896	12.5368	11.0261	15.1394	12.3167
21.6935	20.7442	24.0221	22.3299	25.6724	22.377	23.5344	21.5629	21.9368	26.224	22.1944	21.8802	21.1383	27.1282	20.8726	26.0305	24.2666	23.3609	22.928	22.0063	21.0743	21.7414	21.642	22.2059	23.017	22.6125	21.2849	22.1633	23.9428	21.9484	20.9636	21.5169	22.2708	25.1399	24.8262	21.5936	21.8837	20.927	22.5241	23.2036	22.9137	24.6679	22.7875	20.4376	20.8484	23.1815	21.5442	21.4279	21.2334	21.5597
17.2284	19.4461	15.5349	18.3418	19.0469	14.3264	19.4089	19.6357	17.6433	16.7259	19.2441	15.6118	20.9062	17.0621	18.4585	18.1821	15.9991	18.4444	18.0278	18.501	18.8205	18.8973	14.127	14.3815	20.3147	17.4475	15.1778	17.6701	19.3557	15.2757	14.9555	14.5775	16.8745	17.0204	17.45	19.1564	17.5021	15.1844	17.0276	14.5102	15.6216	18.3723	17.4988	16.6813	18.9037	14.7162	17.1938	18.2344	18.1948	17.1438
19.5242	19.3839	21.8434	19.9246	21.2416	20.1595	21.9865	19.7883	20.0562	21.8397	20.5522	20.2164	20.0604	23.4382	20.0408	23.265	20.7178	21.8368	19.9391	20.9175	20.2349	20.5661	20.4055	20.5438	22.026	21.0382	20.0604	20.8121	21.8618	20.7061	20.4468	20.7054	21.5406	21.0619	21.6786	20.6807	20.7399	20.3588	21.1616	21.4043	21.23	20.3343	20.7961	20.0209	19.9022	21.0951	20.6985	19.6536	20.8355	20.8541
14.8801	14.9482	15.8395	12.2031	13.4948	12.9496	11.9316	12.0352	11.9939	13.1897	13.4576	11.8585	14.0711	14.7606	11.5538	13.911	12.164	12.2168	11.9428	11.9934	13.6579	14.5564	12.2274	12.7426	13.9788	13.8981	14.2401	13.9282	14.2507	13.3933	13.2545	11.566	13.6032	12.332	14.1599	13.6876	12.481	12.3838	12.3353	11.9382	13.1634	13.3717	12.7524	13.8007	12.2796	15.2872	13.3502	13.9235	13.889	15.2615
11.9774	13.2554	11.7145	12.5135	12.8483	12.4758	11.6548	11.9503	11.6835	12.7624	11.339	11.0637	12.1094	14.4406	11.9334	14.1641	12.508	12.0014	11.0411	11.9733	12.2234	11.7408	11.4878	9.47345	12.176	11.6613	13.1532	11.3008	11.3633	12.1541	11.6533	12.3167	13.8026	13.0396	9.37517	13.4176	12.4931	12.4458	12.157	11.07	11.6008	11.4348	12.3011	12.5079	12.2082	13.0837	12.822	11.8643	12.0092	12.5614
15.5803	17.1917	12.7088	14.767	13.9268	16.4983	13.0133	14.8386	14.7679	13.5762	16.7256	16.7779	16.6095	14.3795	12.469	13.9746	12.3925	16.4982	15.828	15.316	20.0681	18.2753	12.7393	12.7613	17.5062	12.2088	15.5411	17.0588	12.1659	17.099	16.6443	13.7545	17.2225	13.3023	19.1766	17.0105	18.4743	15.8352	17.6476	13.1414	12.6322	12.7436	17.0564	17.7479	13.1629	16.4386	16.1641	14.5373	13.6824	15.2169
18.7583	17.7261	14.3608	15.4599	14.5019	17.285	16.4858	15.6202	16.0243	14.4636	18.0867	19.0651	18.1475	15.2592	18.2984	15.7306	16.2295	17.5041	17.4995	17.175	19.6081	14.196	16.8465	17.603	17.0697	15.4047	17.5234	18.7598	13.4354	16.5102	19.5309	14.7987	18.7531	13.9104	18.5376	18.9867	18.9159	17.1679	17.7309	18.1424	15.7024	13.4751	19.1926	19.398	18.3439	18.086	18.1091	14.0048	17.4149	17.7212
14.2254	13.5024	13.7801	13.2918	13.4989	13.4124	14.4481	14.0018	14.2023	14.3822	14.4726	14.0708	14.7737	14.2527	14.7886	14.3212	14.6667	15.1137	13.3378	15.8968	14.6827	14.8009	14.1582	14.068	14.6289	14.5165	15.6031	14.0375	15.0069	13.7737	14.5445	13.5304	13.482	14.7086	13.9368	14.6712	13.6832	13.6441	14.5342	14.3701	12.8465	15.0044	14.7168	14.3531	14.2396	14.5415	13.6986	14.6333	14.6768	12.9715
15.6799	14.9904	14.8825	15.3968	15.7421	14.6532	15.4553	13.9336	15.452	15.2998	14.6593	15.1169	15.5726	14.9194	15.9836	14.9984	16.049	15.5124	15.586	16.2009	15.8655	15.2602	15.202	14.4297	15.5971	15.6185	15.5282	15.5534	15.6602	15.1615	15.2728	15.2831	14.3672	15.1913	14.1066	14.6621	14.274	15.6071	15.1694	15.4477	13.1316	15.6976	15.2083	15.6442	13.6884	15.0048	14.4085	15.817	15.9894	15.6885
12.5718	12.5986	12.2177	13.5024	13.3893	12.1539	12.4257	12.5925	12.3177	13.7926	13.4512	11.8117	12.6758	14.0352	12.6361	16.7721	12.9585	15.7114	11.882	14.1263	12.2728	12.5559	11.9158	12.4075	14.1003	13.8945	11.8888	12.4331	14.4158	12.7061	12.212	11.7014	12.5929	12.9964	13.3139	12.2364	12.273	12.383	12.0296	15.2491	12.5066	12.4235	12.3334	12.3485	13.2125	11.9828	11.7085	11.6977	12.3786	12.5829
14.4889	13.2094	12.3393	14.5206	13.2483	13.7084	12.4995	15.6062	13.4627	13.4147	14.0023	14.6674	14.817	13.9045	12.8986	14.1406	12.1733	13.4561	15.7115	11.9396	13.1601	15.1205	13.2989	14.5133	14.5554	14.0432	15.5205	15.0251	12.4871	14.1458	13.9487	13.414	14.3071	13.3504	14.3877	14.9091	13.9788	15.5674	15.8606	14.6585	13.0117	13.5652	13.6205	14.3564	13.0679	15.0935	15.1504	15.095	14.2452	13.7685
14.5928	12.445	12.3498	14.6826	13.4385	11.6694	12.2005	14.4409	12.1915	13.4941	14.9236	13.2457	11.8823	13.6749	11.104	13.5702	13.3759	18.075	11.7159	13.4433	11.6735	13.3486	12.3737	12.2591	14.9727	15.964	11.9433	13.6446	15.1316	11.6558	11.0502	11.4287	11.9763	12.2703	11.3391	11.5401	11.9278	11.8653	11.3667	16.6942	12.2104	12.0024	12.6354	12.0181	15.0603	12.5121	11.2728	11.5528	11.3515	11.7523
18.6527	18.9386	18.7208	18.7576	19.0055	18.0265	18.7037	19.2217	18.6825	18.6062	19.2194	18.4717	19.6884	20.5835	19.2961	16.3514	19.2547	19.204	18.526	18.1846	19.0453	18.6476	18.8	18.7028	19.0794	19.4159	18.9393	19.3012	19.1227	18.9411	19.1691	19.4896	18.0585	18.8685	18.3387	18.6785	18.6195	19.1931	19.2531	19.3012	17.7968	19.4554	18.9621	18.8736	18.7965	18.6131	19.0362	19.0004	19.1744	19.0773
14.26	15.4706	13.9084	16.5197	15.0316	13.8451	14.4145	16.9073	14.1334	14.2108	14.4889	13.8832	14.9335	14.0819	13.2211	15.5438	15.5037	13.907	15.1795	14.9836	14.6599	14.6517	13.6563	14.8812	13.1696	14.5885	14.089	14.1816	15.063	12.6802	13.9202	14.9547	15.6737	13.4634	14.3774	15.6129	13.8985	15.0803	12.8893	13.7583	15.5872	15.2056	14.4162	13.4066	15.1756	13.9394	12.9283	13.475	14.0142	15.7573
15.1212	13.4835	16.0408	13.9732	15.5764	15.1624	15.3973	13.961	14.2706	13.5231	14.9678	14.339	13.3742	14.4175	15.508	14.2863	14.028	13.6325	13.2768	15.245	15.1525	14.2481	15.565	14.007	14.3227	14.5779	14.0977	14.2718	14.7086	14.5486	15.5163	13.6157	13.2481	13.9699	14.2066	14.2449	14.8125	14.3209	14.6805	14.5652	15.603	15.0387	15.3282	14.9196	15.1267	14.6235	14.2691	15.1079	14.9993	13.8346
16.6338	17.0693	17.8791	15.8525	17.4709	16.9533	16.2904	15.6283	15.802	16.1218	16.0255	16.5555	15.1542	17.8338	16.1369	16.7429	16.0788	15.9544	14.7467	16.5803	16.0937	15.4513	16.1744	16.8768	16.6107	15.64	15.6108	15.3332	16.2769	15.8983	16.5198	15.6691	16.4195	16.3825	15.5051	16.7404	15.9718	14.8454	15.7529	15.6907	16.0462	15.5726	17.5048	16.3477	15.7624	16.098	15.6788	15.8694	15.8593	14.5038
12.0674	12.8788	11.8256	11.5441	13.256	12.0936	12.4971	12.4183	12.1822	13.3125	11.8672	12.1399	12.1553	14.0972	12.5664	13.4877	13.4508	13.0683	11.7192	12.3468	12.3873	12.0556	12.3761	12.0057	12.1971	12.7745	12.2251	11.5831	12.2217	11.5903	12.5932	11.9288	12.3421	12.9465	13.2199	12.1954	11.9303	11.8002	12.4484	12.6197	12.2339	12.5823	12.7391	12.2115	12.303	12.0536	11.7407	12.8638	12.1906	11.9682
15.7931	17.4621	15.2996	16.3613	15.1809	15.3634	15.662	17.6821	15.6698	15.1533	16.6876	15.7742	16.5581	14.59	15.6589	16.8629	15.9246	16.6892	16.5827	16.4903	15.3095	15.5149	15.3966	14.3272	15.1271	16.829	16.1588	15.116	17.0897	15.3217	16.0819	16.065	15.1276	16.5792	15.4271	16.1283	15.681	16.6095	15.1177	16.8345	17.1958	16.9046	16.2128	15.671	17.3608	14.8765	15.1633	15.4584	15.8452	17.1744
17.5965	20.9495	16.1445	17.8726	14.7956	15.8991	16.0885	20.2364	15.8146	16.1824	16.7809	17.4451	17.1387	15.8457	16.3096	16.2761	16.2723	16.829	20.033	16.3429	15.4798	17.3903	16.4269	15.771	16.7079	18.41	16.2117	15.826	18.1301	16.6336	17.073	18.4598	16.5831	19.5182	17.6244	16.4761	16.3586	17.6257	15.92	19.6545	19.1252	17.7356	15.6885	15.5337	18.7711	16.1038	15.7659	17.1456	16.4008	18.2287
15.5411	18.3787	12.7391	17.3679	13.8281	13.2836	14.0388	17.8784	12.8607	13.5587	16.7388	14.8706	15.4683	14.1437	13.1866	15.4682	13.6121	14.251	17.9108	13.5224	13.2184	15.4774	13.1201	12.6472	14.2418	17.3919	14.7311	12.6802	17.4023	12.4803	14.9131	15.9682	15.463	15.958	14.623	14.7727	13.0952	17.6639	12.758	16.2772	16.933	17.1844	13.838	13.7002	17.2099	13.1267	13.1782	12.7617	15.226	16.7834
12.5591	12.5326	18.2236	13.0492	14.5178	12.2772	11.8001	17.1158	12.0465	13.2709	15.704	17.7057	16.9197	13.8034	12.3171	13.8236	12.1197	16.4763	12.2398	11.8677	12.054	17.5837	15.6044	18.0691	12.2624	14.0518	12.0295	12.0991	12.3568	12.1253	11.3111	12.1579	13.3839	12.2726	16.9446	11.6203	12.2645	11.86	12.3355	15.2082	11.9789	12.0185	12.2569	11.7604	13.5457	12.0929	11.7019	11.3729	11.9286	12.1203
14.1085	14.4655	12.882	14.2838	13.3018	14.1367	12.1009	12.6066	13.978	13.506	12.0873	13.1019	12.4698	14.414	12.7585	14.6501	12.4072	12.7815	14.2467	13.3213	12.6101	13.7171	12.1573	12.039	12.3896	12.0269	13.3639	13.0891	12.0641	14.04	12.5493	12.2938	12.7476	13.0505	12.7237	12.2919	13.8396	14.2777	13.5449	13.2024	12.0515	12.5413	12.6511	11.2057	11.5432	14.8264	14.6884	13.4539	12.1882	13.325
15.3743	15.8791	12.3724	15.6473	13.5072	13.0983	11.8961	14.719	15.31	13.1305	11.9048	13.5003	11.6151	13.8182	11.7702	14.0668	11.835	12.1495	13.9759	11.4465	12.1893	11.6529	12.2251	14.509	11.8298	11.8346	14.8782	13.8524	11.8345	11.0233	11.3243	13.0714	16.4753	12.448	12.8374	11.9968	12.4143	13.6812	12.0936	12.7172	11.8438	11.7761	12.1252	12.9852	11.7725	15.3851	13.8729	12.1214	11.6797	14.2073
18.6672	18.7603	17.2366	18.9576	15.2572	18.7826	16.4704	18.3221	18.801	15.6294	18.3699	18.9563	18.1498	14.6719	18.4291	14.8865	16.2528	16.0594	18.681	15.143	18.4501	18.6352	18.0882	19.1772	18.1285	17.5342	18.6455	19.0413	16.6303	18.4592	18.5196	18.9892	19.0744	15.3644	17.579	18.4955	19.1558	18.5643	18.4073	18.1894	17.4624	17.6294	18.4437	18.4433	17.7625	18.5196	18.7064	18.5902	17.9136	18.8625
12.0502	12.6137	14.3471	14.4635	15.7088	12.5844	12.4981	14.0455	12.4985	13.1737	11.8965	11.5017	13.7118	13.807	12.123	13.9756	11.829	12.8216	11.9069	13.958	11.9824	11.8283	12.0246	11.4722	12.4471	12.4912	12.073	12.4152	13.3041	11.832	11.8325	11.6414	12.8736	12.4279	12.4396	13.3214	12.3586	11.864	12.2319	11.1957	12.0777	12.0493	12.9483	11.7826	12.5436	13.273	11.8882	11.7121	12.0172	11.8759
15.6143	15.924	16.7795	15.3079	17.7675	16.9995	16.8011	15.6537	16.1569	16.9094	15.9173	16.5227	16.5502	17.4797	17.1543	17.384	17.0058	16.3668	16.4829	16.4082	17.1154	16.8253	16.573	15.7401	15.949	16.6616	16.125	16.4357	16.5821	16.473	16.8806	16.0661	15.5296	16.7782	16.9167	16.0203	15.8879	16.7335	17.2462	16.6033	17.9782	17.4573	17.2232	16.3371	16.6896	16.4891	16.4331	16.4141	16.6669	16.0338
14.6937	15.1176	15.103	16.2571	14.4843	15.3218	15.8322	14.9182	15.435	16.6772	14.9258	14.2576	14.8754	16.2762	14.6948	14.4638	15.5361	17.035	15.0839	15.2109	14.6517	15.3986	15.2885	15.7815	16.2851	15.9649	15.2194	16.2045	17.0184	15.3331	15.2197	15.8425	15.2088	15.6757	16.3088	15.3185	14.7889	15.3042	15.4704	16.7397	13.7995	14.3089	15.3656	13.8039	14.5876	15.3682	15.0221	14.4743	15.0512	15.5652
16.9124	15.9232	18.8611	17.7455	20.6135	19.7781	18.9939	17.6447	16.5328	19.6668	16.6896	16.8396	19.0048	19.7791	17.3985	20.2661	18.818	19.6197	17.1205	18.4592	18.2244	18.2437	16.7934	18.0954	18.5564	17.7208	15.8879	16.8466	17.2704	17.8436	17.316	17.5028	16.8099	18.6566	18.3042	18.3259	18.3976	17.0665	18.0495	17.2032	18.7048	17.588	18.8915	17.7838	17.189	18.1011	17.779	17.1616	18.0332	17.6468
18.7368	19.4564	20.2114	18.99	18.1659	19.6317	19.0702	19.1139	19.1261	17.7366	18.2609	18.9701	17.5957	17.7934	18.6779	19.3082	18.1298	18.3196	19.3234	18.0597	18.594	18.8929	18.2534	18.8212	19.6468	18.478	18.9005	18.758	17.964	19.0819	18.1648	18.9633	20.3248	18.4236	19.0279	19.3462	19.1651	18.9886	19.7015	18.7473	19.1532	17.7747	19.0576	18.6237	18.4307	19.5548	18.8862	18.611	18.846	18.897
20.0547	19.7562	22.7205	19.902	24.3616	21.6787	23.0072	19.9684	20.1703	23.982	20.1576	20.4178	20.0877	24.2255	20.895	22.7134	22.7305	21.9732	21.4567	21.8242	21.1649	21.1793	20.6179	21.5803	22.2186	21.8062	20.2151	20.8221	21.6256	21.817	20.6322	20.2353	21.8547	23.1447	23.3417	21.0316	20.3165	20.2237	21.3997	21.1048	21.855	22.4499	22.0837	20.4477	19.5985	22.4789	21.618	20.1078	21.1718	19.7117
19.7289	19.0605	22.3522	19.4097	23.4744	20.4067	22.1103	19.2229	19.6217	23.2961	18.4169	19.9363	19.3098	23.3758	20.1751	18.0181	22.1284	21.3858	20.8011	19.5183	20.3152	20.494	19.7615	20.9137	21.4518	20.8314	19.4613	20.0787	20.4869	21.0687	19.7128	19.4117	20.9035	21.9512	22.5476	18.8083	18.8763	19.1927	20.6317	20.4185	20.6916	21.8095	19.6744	19.398	18.5745	21.6365	20.8498	19.3671	20.3117	19.0527
17.3585	18.2828	14.9782	16.943	15.1055	15.8438	13.5879	17.8776	18.0039	14.6002	14.5314	16.6386	13.9758	15.249	13.6817	15.682	13.2448	13.8316	16.0235	13.8616	15.5478	16.1252	13.8583	19.0268	17.7704	14.012	18.2891	18.1056	13.3464	17.0971	14.7465	17.2342	19.8177	13.8903	17.1996	16.2798	18.2703	17.7918	17.6781	16.6227	13.4692	15.27	16.3694	17.3737	14.4755	18.9431	18.6601	17.1442	14.1341	17.9336
17.5931	19.4828	14.8155	18.8991	16.0748	17.0373	17.1848	19.6574	18.1039	21.1336	17.3145	17.6576	15.6563	16.597	15.8728	16.8312	15.8042	17.4068	18.4773	15.3656	16.8978	16.7879	18.4374	20.674	16.3385	17.5817	17.2649	16.7066	17.5718	15.9491	15.6449	18.5802	19.5006	15.9748	15.9527	17.7857	16.7556	18.9068	15.9803	15.5607	15.5714	16.0564	16.3478	16.0919	16.6004	16.7572	17.0613	16.1518	17.2051	18.5113
19.9115	22.2893	18.5901	21.0008	19.3946	20.2059	18.9631	21.7971	20.9196	21.1418	19.1584	20.0048	18.8506	20.0463	18.4525	19.6165	18.7763	18.7373	21.213	17.7344	19.737	19.6628	20.1592	21.677	19.528	19.2228	20.8495	20.1981	18.8736	19.4218	18.8184	21.5341	22.2297	19.1665	19.9303	19.6118	19.9909	21.1019	19.4662	18.8757	18.6969	20.1214	19.8317	19.1643	19.2025	19.7766	20.4046	19.308	19.2233	21.6749
14.6766	15.4736	13.738	14.8471	14.056	14.9561	14.9212	14.4658	14.8873	13.9665	14.1803	14.9979	13.3929	14.8589	14.1445	15.2899	13.7514	14.5363	14.585	14.5532	13.8416	14.5373	14.8207	15.1142	13.9874	14.2871	14.668	14.8201	13.9492	14.4256	14.4089	14.4281	15.3349	13.7217	14.0471	14.5573	14.9165	14.5538	14.0495	14.2247	14.8082	13.8259	14.428	14.1641	13.7798	14.5794	14.8942	14.487	14.7528	14.4611
20.3642	19.4243	16.6853	19.6166	22.7312	22.5295	22.9207	19.8974	20.3239	22.9195	21.1129	20.0035	19.9988	22.5523	20.3871	19.3276	21.6409	22.0495	21.5806	20.5294	20.8623	21.5738	19.2661	21.4176	22.9528	21.0504	19.8052	21.006	20.9452	21.7892	18.9673	20.7695	24.2041	22.634	24.8095	22.0849	21.8787	20.7372	23.3604	20.5917	22.5513	22.1352	21.1861	19.6407	19.1729	22.7694	22.6199	19.2692	21.0756	20.2917
12.0807	13.0545	11.7684	12.3497	19.4867	12.7968	16.7159	14.2903	12.5145	13.063	12.7285	11.9461	14.6417	14.1685	11.7222	14.0518	14.5827	12.4252	12.1064	18.9524	13.7484	17.3901	11.6686	11.6552	13.0404	11.3169	17.9589	11.7173	11.8699	11.9829	11.5315	12.0592	12.662	12.7352	12.1241	11.8897	14.5183	13.0766	23.3391	13.3136	11.7494	11.8012	12.2052	12.1397	11.1139	15.3655	15.2117	12.996	11.8944	12.3798
18.6568	19.4245	18.0012	17.9565	17.3114	18.8237	17.7541	18.903	18.4196	16.8781	18.9252	17.692	18.431	16.6829	18.1881	18.4897	18.0735	18.4651	18.7823	18.8725	18.0867	18.0747	18.1359	17.6404	17.7164	18.6579	17.9899	17.6124	19.2555	17.5275	18.7507	17.6907	17.896	17.8399	17.446	18.7082	17.9869	18.3316	17.2752	18.3115	17.9461	17.5902	18.562	18.3511	19.2943	17.6228	17.3835	17.8684	18.2653	18.9086
13.1076	13.6359	12.4492	12.4168	13.2871	12.6165	12.0999	12.8809	11.942	13.2893	12.5022	11.6979	12.0883	14.1993	13.0334	15.0231	12.3678	12.393	12.4521	13.4166	12.1918	12.83	12.4836	12.0238	11.8715	12.5359	12.5253	11.9202	13.6432	11.7148	13.7079	12.0937	13.1698	13.0035	12.2349	13.0059	12.5043	12.3553	12.7742	13.416	12.2448	12.757	12.5361	12.1664	14.1569	12.201	11.7912	11.8798	12.4268	12.3803
15.9797	15.3886	17.4802	16.6386	18.2961	16.4454	18.3768	15.5125	16.1284	17.27	15.3298	16.3471	18.2956	18.2634	16.2741	17.6774	15.7087	18.0614	16.7264	17.9891	17.3354	16.3833	15.6981	16.2115	16.825	16.2553	16.0804	17.7033	16.5508	16.8604	15.1032	16.4243	16.7415	17.1205	16.0491	17.4603	18.3777	15.9917	17.0928	16.2877	17.6416	15.2121	17.0038	16.9397	14.7924	17.1628	16.4124	15.994	16.6042	15.81
19.8655	20.2303	20.9869	19.7134	20.9143	20.8012	21.7707	19.9825	19.9004	20.8045	19.843	20.1513	20.7235	22.7091	20.4107	16.628	20.9292	21.46	20.3149	22.2112	21.199	21.1297	17.8362	20.897	20.8255	18.5619	20.1223	21.0906	20.4494	21.2979	20.0959	20.1094	20.8975	19.5876	21.0044	22.1898	22.6189	20.6354	19.8478	20.9405	21.7559	19.5688	19.3888	21.5466	19.0629	21.468	21.1013	20.4696	21.2571	20.5715
12.7019	12.666	12.2371	12.068	12.454	11.0519	11.4054	12.3975	11.4746	13.0146	11.8587	12.7712	11.2683	13.6242	12.1965	14.531	11.3925	11.808	12.5383	12.4579	11.921	10.6682	12.5926	12.2689	11.4536	11.9233	11.3351	11.5826	11.3305	11.3546	11.5906	11.5083	12.854	11.9612	11.5996	12.24	12.7933	12.0037	12.3292	11.1426	11.323	11.5906	12.037	11.6719	10.3716	11.7613	11.3477	11.211	11.1455	11.951
13.7921	14.0862	13.2473	13.8921	13.5267	14.1825	13.7724	14.363	13.7602	14.1521	14.9362	13.6481	14.622	14.4363	13.628	15.4752	13.7564	13.8427	13.0452	14.8682	13.4456	13.5732	14.076	11.974	13.4424	14.1731	13.5935	12.0496	14.0675	13.5342	13.8454	14.0922	13.2326	13.881	13.5029	14.0442	13.9336	14.3354	13.4206	14.4096	13.6647	14.3658	14.4203	13.4721	14.3926	13.2687	13.8674	13.4203	14.1462	14.2058
13.6118	15.4204	12.4126	14.2499	13.6214	12.6927	12.4848	14.6662	12.6129	13.2227	9.76354	12.354	9.72261	13.4115	11.6099	13.3564	11.3799	12.019	13.622	11.1663	12.1279	11.5507	12.3736	12.0355	12.6965	11.9717	12.5208	11.8153	11.9942	10.9198	11.1181	11.2616	14.8496	12.0691	11.8204	11.0574	11.6751	13.3539	12.1097	11.9829	12.1194	11.3148	12.2508	11.8599	10.7943	11.9804	11.5592	10.9963	11.5328	13.5399
17.2547	18.1232	18.2655	16.0972	16.7065	17.1149	18.3126	17.6881	18.0896	16.0264	19.1533	18.9118	17.9571	19.4015	17.7913	15.3012	16.9935	17.153	17.586	18.0588	20.1147	15.3073	17.9441	19.2261	18.7514	17.4154	20.5478	18.6591	17.4676	20.3605	17.0164	19.53	19.5228	17.3887	20.653	18.7411	18.8569	19.0207	18.1237	19.3915	17.5246	16.644	19.4115	19.2064	18.1448	19.0854	18.7866	17.5981	17.9669	18.9347
21.9501	21.9346	22.3452	21.9971	21.2694	21.9458	22.7427	21.2544	20.8609	20.2755	20.8865	22.7146	20.7759	21.2742	21.5001	19.6831	21.0905	21.2496	22.1587	22.6189	23.1879	22.7	21.1609	21.4133	21.3116	20.1611	22.5043	21.5714	21.2981	22.8159	21.6397	22.6005	23.0443	20.6821	22.6125	19.9571	22.0693	22.2772	21.1318	22.2984	21.7161	20.6222	21.6002	21.8742	21.7516	22.1789	22.3562	22.6831	20.6516	23.5939
16.8432	17.3081	15.7329	18.0259	15.6085	16.5763	15.9729	17.2336	16.3018	16.8211	16.6615	15.7039	17.5554	15.5075	15.7777	17.0899	16.3527	16.4556	16.4598	16.5201	16.0498	16.4568	16.6722	15.6799	15.8423	16.5641	16.5362	15.6491	17.8831	15.5557	16.9519	15.9761	16.3723	16.1523	16.3325	16.356	15.88	16.7288	15.2976	17.0368	16.3173	16.7221	16.2787	16.33	17.6115	15.8924	15.6094	16.0971	17.0654	16.3671
11.4639	12.7193	12.6412	12.4825	13.7091	12.3416	10.9705	11.4139	11.2165	13.5692	13.1651	12.0426	12.0524	13.9342	10.8634	13.298	12.6211	12.8693	9.98115	13.1409	11.5659	9.87106	13.3143	11.0828	12.3992	12.8732	11.6573	12.2026	12.923	11.9402	12.008	11.7293	12.261	12.5307	12.4515	11.4319	11.6686	11.5996	11.6343	11.6073	10.8979	12.3901	12.3749	12.9219	12.4594	12.3452	12.3384	11.8143	11.1741	12.0262
14.0662	14.3498	13.2271	14.7007	13.8826	13.8371	14.4297	15.5797	14.4908	14.4202	15.001	14.8803	14.756	14.4162	14.8139	16.4238	13.6847	14.4179	14.1389	15.3385	13.922	14.5209	14.7694	14.8698	13.6057	14.7116	14.2066	13.8788	14.9561	13.9996	14.4625	15.7167	14.9557	14.5626	13.8471	14.2257	14.2827	14.3134	13.866	13.606	14.1385	14.49	14.2927	14.062	14.5354	12.9672	14.0961	14.9421	14.8075	15.0642
18.6137	18.4834	16.9213	18.9531	16.8688	15.4017	17.068	19.6339	16.8572	14.692	18.9333	16.2861	19.0007	15.7917	16.9697	13.7104	17.4953	18.9185	18.0385	16.4756	15.4036	18.9332	13.6852	15.4197	16.4804	18.7437	15.3524	16.04	20.6631	16.9341	16.2509	16.6707	17.0749	14.0686	17.1903	17.3349	15.4296	16.602	14.5409	17.0525	16.2082	18.6866	14.3715	15.8468	19.6674	15.2374	15.6934	16.0169	18.3681	18.0067
12.0646	14.3179	11.9453	12.9737	13.1873	11.4789	12.0835	13.8309	12.9958	13.6296	14.3192	13.0437	12.4666	13.9959	12.2789	13.7931	11.0269	12.4314	13.2407	11.6466	13.4584	13.009	11.9456	11.7072	11.8661	11.2092	13.5917	12.2701	12.4523	11.9238	13.2834	11.8009	12.1637	12.5927	12.2519	13.26	14.5492	13.6174	11.6805	13.0482	11.1213	12.2336	12.6687	13.4059	10.9981	12.3966	13.2172	11.9197	11.1116	12.0914
15.1915	15.1464	14.0424	16.0875	13.9547	14.6831	15.9365	15.8776	15.1101	16.3038	15.5558	15.8981	16.3553	15.141	15.2541	16.7718	15.5813	15.8637	14.6682	16.7417	15.9338	15.6631	15.7044	15.1008	15.3515	15.3383	16.2514	16.0572	16.0624	15.4858	15.2827	15.7204	15.396	16.3042	15.0181	15.3805	15.2737	15.2361	14.9284	14.3794	15.0345	15.0636	16.2126	15.5976	15.6289	15.2715	15.8745	16.1219	16.774	16.1497
15.3154	15.7177	15.124	14.9958	15.4281	14.9898	15.4062	15.3679	14.7816	15.3869	15.5024	14.9628	15.9026	15.521	15.2936	15.6801	15.6405	14.3484	14.8821	16.3004	15.7868	15.5347	15.6267	14.9186	14.447	15.2341	15.3243	15.3025	15.5371	15.2418	15.3927	15.0014	13.3686	15.8792	15.0153	15.0255	15.0922	14.8263	14.9146	14.7023	15.3083	15.4045	15.4557	14.9558	15.1093	14.5952	15.0476	15.3914	15.772	14.8047
13.6824	14.6775	12.2249	14.0316	13.1412	12.4978	12.4896	14.3205	13.9711	13.1795	14.7286	13.1612	13.4793	13.6454	13.7942	14.0683	13.9882	13.0874	14.047	12.5385	14.12	13.2893	12.8138	12.368	12.902	13.1433	13.3054	12.871	12.2511	12.6643	14.13	12.4869	14.4161	12.5554	13.6387	13.7103	15.2849	14.872	13.0913	12.2287	12.3049	12.6383	12.725	13.7977	13.7837	12.3178	13.3329	14.7027	13.4436	14.5088
18.6742	18.1434	18.3902	18.5897	17.9912	18.9222	17.7682	17.9094	18.3528	17.4556	18.369	17.2633	17.7848	17.8739	17.4525	19.118	18.0621	18.2716	17.554	18.4253	17.9646	18.4182	18.2399	17.9583	17.9483	17.9413	18.0299	16.9452	19.3916	17.532	18.7644	16.8004	18.4543	18.4871	17.6753	18.5751	17.2677	17.3302	18.1699	18.3443	17.5264	18.6222	17.7357	18.6565	19.2809	17.8956	16.9548	17.6309	17.8676	16.9044
17.6017	18.8506	15.1759	18.1387	15.1602	18.0918	15.5231	18.4854	18.4744	15.5664	18.2162	18.3133	18.131	15.1982	17.3808	15.4401	16.0314	16.3036	18.1392	15.9887	17.9115	18.1318	16.3379	17.4535	17.234	16.3119	18.3594	18.5503	16.0851	18.2423	17.9188	17.9172	18.5515	16.0966	17.9737	18.2311	18.8701	18.8301	17.194	17.3391	16.6535	17.4615	17.4157	17.8918	17.4986	18.0039	18.4389	18.49	16.9756	19.1164
14.2874	15.0299	12.1974	14.555	13.2649	13.1445	12.3113	16.3668	13.592	13.0898	16.2461	13.5347	12.5333	14.2321	12.1421	14.2444	12.2587	12.7295	15.4165	12.1964	12.5723	13.5701	12.7689	14.4011	13.5433	14.8476	13.3011	12.6934	15.083	11.8638	14.2986	14.5242	15.4639	12.9543	13.3346	11.9033	13.4015	15.0085	12.3584	15.5098	13.1462	16.1905	12.6688	11.864	15.0262	12.2835	14.2884	12.3783	12.5081	15.7118
23.0899	23.6732	26.3397	22.4333	25.8982	25.4119	25.5955	22.9247	23.3416	24.6836	23.6797	24.2892	23.8174	26.0666	25.2251	25.9372	24.8488	24.9615	23.636	25.0709	24.3069	24.1072	25.6466	23.894	24.6637	24.9691	24.2825	24.8442	24.5161	24.7852	24.8722	22.8759	22.7688	24.2164	24.8106	24.6875	24.9884	23.2781	25.7434	24.561	25.9687	23.0591	24.5024	24.9259	24.2891	25.248	24.2101	23.425	24.5772	21.568
11.7525	12.8856	14.0265	13.0794	13.3464	13.646	12.9951	12.8521	13.181	13.0552	12.9237	12.2054	14.1784	14.2186	12.8555	14.0337	13.2252	12.8774	12.034	14.9278	11.6594	11.6476	12.365	11.6923	12.0509	12.605	11.9386	12.4848	13.966	11.8308	12.6268	12.0942	12.5747	12.8166	13.2928	13.33	12.5471	11.7543	11.9282	11.5596	12.3132	11.8839	13.9234	12.0132	13.1557	12.3355	12.0794	11.3675	12.5393	12.5102
11.9655	14.5508	11.7013	14.1153	12.836	12.4634	11.6434	12.5862	11.604	12.7509	11.3518	11.5341	11.5548	14.4288	11.9206	14.1765	12.4958	12.0131	12.2546	11.9869	12.2349	12.0745	11.5	11.6257	11.4697	11.6494	12.4372	11.2879	11.3763	11.4488	11.6667	10.9675	12.8043	13.0277	11.9381	11.955	12.5049	12.4568	12.6074	11.0825	11.5881	11.423	11.8777	11.3687	12.2214	11.4837	11.8466	11.4829	12.0212	12.5489
12.5307	13.3701	11.8364	13.6762	12.9615	12.59	11.7594	14.9421	11.7264	12.6388	14.1671	11.4075	11.3965	13.2181	12.0509	14.0502	11.2373	15.7906	13.8256	11.848	12.1179	14.0659	11.9034	11.7577	13.4269	14.0194	12.4474	11.2932	14.1369	11.1545	12.0448	12.4424	12.9364	11.8113	11.8133	12.0233	12.3847	12.3335	12.2689	12.4975	11.7177	13.5444	11.7569	11.504	13.9941	11.6117	11.7271	11.0918	12.9837	12.6759
18.9485	21.7239	13.6094	21.3807	14.301	14.1387	14.9007	22.5804	16.0512	14.4078	18.1077	18.8469	16.5468	14.9048	13.0274	15.1111	13.4003	14.006	21.2689	14.7619	15.7799	18.5253	13.2668	13.0934	15.2753	16.0439	14.0795	16.2861	16.437	13.2086	15.5139	16.2027	19.4235	14.8566	17.7287	14.4364	15.8178	20.0331	14.5021	16.646	16.6445	17.1343	13.3885	13.5163	17.3753	14.9381	18.0135	14.0238	15.3439	21.0182
12.3566	13.7023	10.6268	13.4383	13.2388	11.4679	12.0158	11.6316	11.6999	13.6813	11.3026	11.5894	12.1756	13.4482	10.6642	13.7712	11.4181	11.0963	14.6355	11.1239	12.0922	11.8723	12.1768	12.0758	11.258	12.0091	10.8596	11.099	10.395	11.1475	10.3032	12.5661	12.6607	13.0526	11.7823	12.8982	11.6383	12.5175	12.543	11.9752	13.9268	11.3516	12.8277	9.00692	12.7558	11.3381	10.721	10.6096	11.1577	13.5776
13.5862	14.9282	11.6523	12.5179	12.9152	12.6061	11.8318	15.0178	11.9243	12.5823	14.1235	12.4629	11.7379	14.2566	11.734	14.067	12.3167	12.6899	14.431	12.1859	11.4912	10.8546	11.6773	11.4366	11.2782	11.4742	11.7986	11.0995	12.9471	11.6378	11.7671	12.7796	12.6151	12.8546	12.4818	11.7728	12.6772	13.6561	11.4114	13.5559	13.2355	13.9901	11.593	11.1748	14.1093	11.3063	12.3675	11.6567	12.1957	13.4985
12.0772	13.025	11.8725	15.3094	13.0411	13.0451	12.3876	14.8684	13.3923	13.0643	12.8332	11.597	14.8751	13.9739	12.2113	13.9431	12.5717	12.3625	12.6573	14.9381	11.496	12.6435	11.8088	11.5486	12.3342	11.576	12.212	11.6787	15.0369	12.9397	12.4363	13.2229	13.9233	12.7356	12.3105	13.2479	12.3005	12.0751	12.2325	11.7459	11.5118	12.1053	12.1217	11.8334	12.5558	11.8804	11.815	11.548	13.6933	13.1607
20.3485	20.1245	19.7826	19.466	19.8552	20.1958	20.1351	20.9947	19.7961	19.0406	20.4841	19.2313	20.6518	19.9454	20.9324	18.4503	20.4222	20.4068	20.1679	20.3972	20.6227	20.1885	20.2247	19.1731	19.0218	20.3804	19.5408	19.3169	20.4209	19.4636	20.9049	19.4256	20.3971	19.7225	19.0362	19.5129	20.134	20.3345	19.757	19.9115	18.4208	20.8337	20.2328	20.6592	20.5374	19.2949	19.2766	20.7404	20.4802	19.7157
19.2527	18.6109	19.7087	18.9052	19.2391	18.0837	18.8885	19.3426	18.3393	18.8907	19.002	18.8643	19.0284	20.1345	19.239	18.8527	18.9529	19.5414	18.8398	18.2211	18.4381	19.2868	19.3019	18.913	19.1353	19.2216	18.0486	18.1588	18.779	18.7751	19.0925	18.7596	18.0696	19.1324	19.0891	18.6377	18.29	18.4867	18.6137	19.2929	19.2423	19.2047	18.2906	18.6722	19.1363	18.1674	18.4743	18.8376	18.5131	18.4617
17.8058	17.1098	17.5742	17.4591	17.4673	16.7909	17.8026	17.9448	17.3284	17.8331	17.9356	17.5695	17.7757	17.8615	17.9944	18.1926	17.4272	17.9321	17.5041	17.6937	17.3937	17.3475	17.9862	17.5745	17.4577	18.1308	17.614	17.5929	17.7412	17.2858	17.9793	17.0756	16.0766	18.5862	18.0328	18.0496	18.2022	17.566	17.3638	17.7989	16.794	17.8641	17.5138	17.4473	18.0899	17.4735	17.5033	18.2149	17.6913	16.9275
11.1381	12.2414	12.9521	11.6594	13.4247	11.7183	11.8246	11.9924	12.4211	13.461	12.2938	11.6796	12.2569	13.223	11.4057	13.5543	11.1841	12.1366	11.6803	11.1573	11.0164	11.3684	10.4293	10.3169	11.8993	11.182	12.0337	10.932	12.1902	12.1733	11.0887	11.0431	12.4134	11.8797	12.016	11.5043	11.8635	12.4148	12.6132	12.4568	11.9162	12.4619	11.2613	10.0454	9.53646	12.4772	11.422	12.1492	11.4613	11.5271
15.4395	15.723	12.0706	17.1486	13.2478	12.4993	15.0422	19.46	13.0478	13.2985	17.427	13.9836	15.7008	13.9222	12.4065	14.1242	11.872	14.1122	16.0015	12.9539	13.4316	16.2732	12.011	11.982	14.013	15.3408	12.3741	12.4406	17.196	11.5458	12.0165	12.8586	14.7153	12.304	15.6136	12.4438	12.1622	13.4488	12.0913	12.299	13.6117	16.0751	12.3906	11.9703	16.5916	12.393	12.9405	11.8078	14.1859	16.0297
13.3412	14.118	13.409	13.8761	13.4668	13.0216	12.5684	13.447	13.4965	13.608	13.2273	13.9489	14.0685	13.8448	13.5597	13.893	13.5063	13.0088	13.6785	13.2862	14.5901	13.1652	13.1027	12.702	12.6199	13.2434	13.121	13.3715	13.1314	13.3407	13.3615	13.5827	13.5314	14.1203	12.5221	11.7602	12.5825	13.1757	12.4677	12.7746	13.3787	12.3143	12.3206	13.695	14.0796	12.9048	13.3986	12.9003	13.0139	12.9924
13.3196	15.6051	13.3561	16.8274	14.7662	13	13.5139	17.3929	13.511	14.4798	14.9471	13.6297	15.43	14.9888	12.2061	15.0768	13.624	14.5626	17.6542	13.598	12.3706	15.5418	13.7514	12.8745	13.2403	12.202	12.5999	13.2396	13.3326	13.0002	12.1576	13.6899	13.3211	13.9872	13.3896	14.2593	12.6165	12.5463	12.6907	13.9748	17.3061	14.2588	13.3225	11.8737	15.5068	13.3608	13.3665	12.8694	13.9144	16.8433
16.5388	16.6809	16.2242	16.6657	16.323	15.7656	15.3647	17.0206	16.3562	15.6332	15.4329	15.8953	15.4978	15.9584	16.2834	14.0174	16.2956	15.6483	16.6984	15.0789	15.5952	16.2026	15.6194	15.6878	16.0484	15.8062	15.181	16.028	15.3117	15.9679	15.1776	16.1234	16.5423	15.6792	16.6633	15.9142	15.8564	16.2149	16.2879	15.7458	16.7112	16.3688	15.8292	15.5881	15.9368	15.9525	16.1959	16.155	15.4079	16.3216
13.9204	15.6496	11.6652	14.0159	12.8549	12.7753	12.1861	14.7488	12.6515	13.2023	15.1678	12.9035	14.1221	14.2762	11.7664	14.2284	12.6177	13.0213	13.8198	12.1866	11.9166	12.1883	11.72	11.5031	11.9456	13.2841	12.5055	11.8713	13.4898	12.3649	13.4674	12.4491	12.3039	12.9324	12.705	13.6371	12.345	14.4572	11.8553	13.825	14.5352	14.0001	12.845	11.8887	15.2097	12.1064	12.0231	12.3591	13.0615	14.1186
11.9362	13.2123	11.6688	11.5659	12.8059	12.4329	11.0176	12.5571	10.5732	12.7226	11.1872	11.5645	13.0321	14.4	11.8893	14.2068	12.4658	12.7818	10.7592	12.4181	11.2389	11.4379	11.5297	10.1361	11.4376	11.2553	12.612	11.2563	12.6955	10.9909	11.6996	10.1843	12.7726	12.9987	11.9681	11.7493	12.5338	11.1223	12.115	11.5345	11.525	11.394	11.9067	10.7883	12.5318	11.454	11.8753	11.3206	12.1072	11.6192
16.574	16.3084	16.6064	16.0951	16.5533	17.2822	16.3963	16.0925	16.1391	16.1347	16.5715	16.6371	15.5439	18.1589	15.4589	18.104	16.2067	16.5159	16.2776	16.892	15.4739	15.9109	16.6294	16.1515	16.4678	16.5548	15.4982	15.5267	16.1571	16.5782	15.9472	16.3155	15.2963	16.6255	15.9388	16.5805	16.5806	16.1002	16.4765	15.6734	16.4075	16.1869	17.5426	16.1316	16.2399	15.579	15.796	16.2519	15.8253	15.7566
14.7108	15.7077	16.6498	14.9735	15.3196	16.2173	17.4731	14.8381	16.6113	15.132	15.3292	16.5105	15.7104	17.473	15.2963	15.1242	13.7946	17.267	15.6199	18.1859	17.2302	17.7399	15.8561	16.2489	16.9125	14.9569	16.3597	17.3205	14.897	16.4789	15.7446	15.3566	19.083	13.8385	15.6281	16.5572	17.9138	17.864	16.7579	17.0184	16.7973	13.0055	16.5372	17.0624	15.4872	17.2584	16.3621	15.2556	18.2795	14.862
19.4694	18.6646	18.0284	18.2489	18.3693	16.9048	18.1719	18.6134	18.1019	19.0857	18.0187	18.8423	18.5092	17.6735	17.9232	19.5004	19.1991	18.7731	18.2644	17.9798	19.2107	18.4526	19.2014	18.5775	18.3771	19.1607	18.3931	19.618	18.9287	18.8574	18.7463	17.6794	16.5185	18.6736	18.6328	17.9797	18.2596	18.5654	18.8742	18.6313	18.6423	19.4051	17.9592	17.6264	18.6132	18.2455	19.071	19.1166	18.038	17.3799
12.2834	12.2292	13.0956	11.6477	12.8788	15.732	16.3837	11.9807	14.0822	13.4184	15.1579	11.6917	15.5257	13.78	16.1852	13.5664	15.0815	12.2173	11.5716	13.7932	16.0168	14.7134	16.6663	12.3744	16.7691	16.2314	11.2728	15.7326	14.6123	16.2191	15.5265	11.5505	12.0917	12.3759	13.7714	17.7609	16.7144	15.7137	14.8446	14.3503	15.1811	14.4526	18.1009	15.1433	12.2516	14.3858	14.908	12.1375	17.2399	11.8633
13.754	13.3568	15.2752	13.1288	14.9777	13.7893	14.2748	12.2007	13.4852	13.4449	13.9896	14.122	12.651	13.474	12.9241	13.4033	14.6344	13.5163	11.9284	13.7259	15.0766	14.7477	12.2966	11.8731	15.2143	12.6006	13.1662	13.674	12.4036	12.0422	14.3152	11.499	12.4445	13.2158	15.0698	11.6609	12.7585	12.3283	15.3302	13.3267	12.8515	13.2155	12.9325	14.2472	12.2734	13.0348	15.017	13.0308	12.576	12.6059
16.8916	16.211	18.9516	16.9573	20.4351	17.9414	19.189	17.047	16.8461	19.8931	17.0763	17.2313	17.6089	20.3688	17.8625	17.63	19.4828	18.2948	17.5616	17.5489	17.7534	17.8887	17.9544	17.0281	17.5595	17.9014	16.9782	17.1345	17.3116	17.5063	17.5238	17.6525	18.857	18.0776	18.4982	17.1401	16.8315	17.3962	18.3763	16.9789	19.1146	18.3572	17.368	17.0964	16.7388	18.6644	17.9005	16.9828	18.3232	16.2484
15.0245	16.2068	13.2205	15.6743	14.1484	14.8881	12.4994	15.7164	15.6558	14.1033	14.6597	15.0716	13.6044	16.2422	13.5536	17.4949	14.0512	16.2945	15.8099	14.2845	15.5694	15.0797	12.3375	12.672	14.7916	14.6045	15.8069	15.4859	16.0101	14.0351	13.7051	13.0133	16.974	14.6399	15.0899	13.0884	15.5632	15.7628	12.907	15.8786	12.9112	13.8124	13.1439	13.7114	13.7121	14.9141	15.5688	13.8851	13.0565	16.2229
15.7867	17.5666	12.2926	16.7026	13.1738	16.1499	12.3048	16.7247	17.1733	13.7961	14.3903	16.4734	14.1266	14.182	12.2437	14.2212	12.912	12.5082	16.4739	12.4947	15.036	15.6691	12.7947	14.0727	13.8267	12.553	16.6896	16.6941	12.103	15.3904	13.6705	14.3335	17.212	12.9662	15.2185	14.1898	16.0388	16.4769	12.7701	12.8576	12.1682	12.5912	12.9852	14.3019	12.3123	16.0864	16.7042	15.3151	12.4572	17.2405
14.3716	16.0844	14.387	16.4738	14.3318	14.1538	14.2624	13.1627	13.4744	14.8381	15.7055	16.4156	17.3536	13.9421	13.5373	14.5885	16.9158	15.1856	15.9442	14.6943	14.1993	13.9549	14.0729	14.0357	14.6819	13.6915	16.4492	12.8563	14.7373	14.8986	14.4114	13.4573	17.6767	14.6708	13.9144	16.0198	14.6175	16.4178	14.1985	17.3388	13.9856	15.7104	14.5714	14.4869	14.1636	13.845	17.6057	16.7972	15.5794	16.0562
13.8945	13.2907	14.3645	16.4906	14.1229	13.3955	12.5484	16.3777	13.6321	14.2373	13.7279	11.8848	17.9656	13.9815	13.3847	14.2786	14.3071	15.6051	12.2927	13.9252	13.611	14.5088	12.5622	13.0505	14.1913	13.5106	13.0706	13.2567	15.4922	14.0481	13.8536	13.9287	12.8571	13.2217	13.0091	14.8882	13.2597	13.9419	13.4093	14.0963	14.4678	16.0439	12.9197	13.6267	15.1334	13.2203	13.0025	13.9974	16.1187	13.6306
15.1826	15.4178	14.9776	13.6397	14.5276	13.2359	14.5285	12.7166	14.3926	14.4624	13.8195	14.8275	15.7301	14.0062	14.8238	17.278	14.6095	14.4634	12.8005	16.0162	14.1971	13.5287	15.3905	13.7578	13.6719	14.9198	14.7986	14.1562	13.9587	14.2121	14.6865	15.3476	12.8624	15.3296	14.9377	13.3681	14.2147	13.0293	14.4751	14.1338	15.8311	15.2271	14.0893	14.1386	14.9487	13.0688	13.0402	14.6684	15.2241	15.1576
13.0266	13.2693	13.9041	13.2723	13.529	12.8307	13.1461	13.4883	13.0364	13.4678	12.9685	13.503	13.7156	13.9879	13.4849	14.1067	13.0017	12.9475	13.2705	13.5046	13.9404	13.4665	13.0986	12.7461	12.7449	13.0079	13.4536	13.1209	13.3772	12.9899	13.4148	13.0144	13.0719	13.0191	12.6618	12.405	12.6281	13.2553	13.5854	13.5161	13.004	13.0892	12.944	13.3348	13.4124	13.6094	13.0274	13.9239	13.2755	13.5126
16.7117	18.5065	12.0389	17.6	13.1682	17.4089	11.9703	17.2222	17.9393	13.1403	16.168	15.9413	16.0202	14.0643	15.403	13.8959	13.0741	12.3776	17.3086	11.7802	16.8476	16.9526	12.3354	14.7888	14.7527	13.9828	17.5124	17.3085	12.4924	16.6583	15.9615	16.1551	17.7549	12.7063	16.0229	15.8541	17.6164	17.9356	15.5436	14.3059	13.2107	14.8326	16.3057	17.0787	15.7578	16.4812	16.9601	16.1309	13.869	17.872
11.7066	13.0358	11.5485	14.1123	17.0426	12.5088	13.2393	14.9172	11.8303	14.7906	11.4798	12.2909	11.6397	14.3489	13.3028	14.164	14.4882	14.0745	12.1705	12.0544	11.5811	13.1676	11.5822	11.538	11.842	13.9862	11.9005	11.2005	13.1877	11.5365	11.7576	12.2103	13.2377	14.5602	12.6184	11.8705	12.4439	11.6456	12.6899	14.1013	11.5019	14.5455	11.6858	12.9819	11.3949	11.4014	12.3237	11.5635	13.0448	12.4645
15.2475	17.0209	15.9841	15.778	16.1617	16.5602	15.1806	14.7975	17.0121	15.808	15.731	15.0895	15.0906	17.3299	14.8103	15.779	15.5016	14.5394	16.174	14.8722	15.7989	15.4596	15.0911	14.7507	15.3693	15.0747	16.0899	16.4675	15.2631	16.2317	16.655	15.4265	16.7396	15.3476	15.3095	16.1143	16.3476	16.2315	16.7459	15.1811	15.4474	15.0525	16.3917	15.935	15.409	16.063	16.293	16.4737	16.5367	15.607
17.0908	16.2922	18.6678	17.4317	18.9476	18.0524	19.1609	16.7512	17.3571	17.4568	19.1481	16.5711	19.9939	21.3625	16.9646	18.2868	19.44	21.2657	19.4892	19.5439	18.2602	21.2826	17.9876	17.4598	19.1465	17.4259	20.0816	17.0038	16.2214	17.3413	19.6428	16.9741	17.8283	17.1845	16.7322	19.0407	17.3691	16.6102	17.9553	20.3563	18.2937	19.3439	16.7533	21.2662	18.844	18.1223	17.3665	16.5866	15.0127	19.1784
19.4127	19.9491	21.8626	19.833	21.1905	21.1594	22.7526	20.0921	20.768	20.9139	19.9905	20.2043	21.187	22.6581	20.3554	20.0836	20.344	21.6782	20.2159	22.9102	21.7305	21.7991	20.6406	21.7237	22.1119	20.4528	20.8796	21.1881	20.7896	21.7853	20.9598	20.7693	21.4869	21.0007	21.4409	22.3692	22.6696	20.8089	21.1152	21.202	22.5008	19.9773	21.8864	21.9996	19.4527	22.1794	21.5474	20.7633	21.6649	20.2504
20.5089	20.5077	23.59	19.4683	22.3861	21.9916	23.1814	19.491	21.2543	21.8826	20.7765	20.2908	20.9928	23.082	21.1977	21.1277	21.2905	22.1934	20.3718	22.6225	21.6186	21.6492	22.4551	22.0536	22.9787	20.871	21.3503	21.9948	20.9975	21.8893	21.2255	21.0961	22.8134	20.4921	21.2825	21.7811	22.8656	21.512	22.5794	21.2766	22.1235	19.553	22.7509	22.333	19.8717	22.6922	21.3164	20.5652	22.2786	19.7036
16.1778	15.6261	15.5651	16.6838	14.564	15.7763	14.2884	18.3044	15.1771	14.5163	17.3513	15.5645	16.7832	14.5875	15.4489	18.1174	15.7693	16.6643	16.3464	16.2133	15.2484	16.1465	15.1465	14.8157	15.7972	16.9062	15.0698	15.3317	17.6516	15.1579	15.898	15.6507	15.2563	13.2105	15.612	15.9887	15.5805	15.9228	14.9536	15.6711	16.7747	17.1724	16.225	15.41	16.8078	14.7565	14.8414	15.6481	15.729	16.2091
12.7622	14.1063	12.7094	16.0978	13.2435	12.7124	13.5962	12.7985	13.0891	13.306	13.7401	12.3844	16.1589	13.872	13.5476	14.1434	13.163	12.5083	12.4307	15.7736	12.21	12.6566	11.9338	12.3358	12.6221	13.0544	12.8235	12.3753	16.8987	15.2276	14.9427	13.0797	14.3707	12.5214	12.8615	12.3191	12.3152	12.6174	13.2758	11.7147	11.9509	12.4633	12.6615	14.6904	15.3023	12.4743	12.1714	11.9294	15.4917	13.2294
12.5035	13.3792	12.4082	12.9768	13.441	12.4514	12.7496	13.0379	13.4142	14.0727	13.4133	12.5448	13.2049	15.889	12.517	15.1393	13.4992	15.037	12.2708	13.3304	12.9013	12.4456	12.4367	12.2647	14.0422	13.3059	12.9493	13.3193	14.8143	12.684	12.8549	12.3679	12.8203	13.4105	13.8991	12.37	13.3293	12.5788	12.5327	14.7599	12.9076	12.2267	13.0035	12.8989	12.9377	13.0173	12.9325	12.3056	12.5646	13.0644
19.4077	22.3693	13.089	21.9517	14.096	14.5504	15.1556	23.2249	16.7342	14.5202	18.5066	19.0358	16.9916	15.0391	13.2437	15.0184	13.717	14.0828	21.682	15.171	15.935	18.9181	13.0753	13.4617	16.0028	16.5445	14.4609	16.7383	16.9899	13.0101	15.7998	16.7185	20.056	15.7687	18.2811	15.0623	16.1709	20.5244	13.7239	17.2416	17.1821	17.7859	13.7331	13.5987	17.9957	15.1822	18.1336	13.9762	15.4728	21.5033
18.2766	18.8273	19.1674	18.499	18.7785	18.2249	19.1997	18.8044	17.9747	19.9967	18.456	18.9017	19.7172	18.085	18.8718	19.7696	19.3192	18.9002	18.2596	19.0333	17.9398	18.514	18.6315	18.2258	17.6795	19.0406	18.0371	18.7971	19.1682	18.8926	18.7642	18.9413	18.5312	19.2081	18.1204	18.6051	18.6834	18.4114	18.3108	18.5041	19.3966	19.3439	18.5075	18.4386	19.2832	17.5079	17.9715	19.1036	18.7548	19.479
15.8345	15.8772	16.8955	15.151	16.8694	15.5015	18.2073	15.4937	16.3543	16.4988	15.87	15.1223	16.112	20.7933	15.2148	18.9411	16.8477	19.1515	14.9534	17.7655	15.7494	15.4552	14.5332	14.8015	17.5747	18.5071	17.2717	16.1849	19.0215	15.3297	15.7539	14.8293	15.1854	16.1339	16.8545	16.3536	17.1808	16.5789	16.2983	17.9572	15.5302	15.6044	15.8323	15.9903	15.6354	16.8331	14.858	16.0609	16.7109	16.6873
15.3497	16.8868	12.3825	16.7634	13.5955	15.2438	12.7392	16.8916	15.0245	13.0536	16.852	15.3396	14.2087	13.5144	13.4385	14.0661	12.1933	12.6803	16.1385	12.2811	14.1905	14.4179	12.6738	13.8139	13.468	14.38	14.4318	14.5279	13.4771	13.9542	13.6994	13.7904	15.9046	12.8207	14.7147	13.7786	13.9153	15.3729	13.0171	14.5063	14.9318	14.0279	13.9962	13.1746	14.8179	13.9285	14.7612	14.5778	13.1605	15.6003
18.1448	18.2823	17.3426	17.8129	16.862	17.9717	17.1113	18.3672	17.8397	17.0311	18.1682	17.5633	17.9052	16.6423	18.0145	18.8068	17.7573	18.3644	17.5586	18.1332	17.306	17.8419	17.4627	16.3434	16.7747	17.9716	17.1865	16.8975	18.5275	17.1625	17.8136	17.3492	17.6109	17.9886	16.9499	17.5918	17.4737	17.559	16.9493	17.6436	17.5275	18.066	17.6338	17.3956	18.3459	16.9157	16.761	17.4802	17.4962	18.1473
12.6971	14.9327	13.8091	13.8587	13.3106	13.9158	13.1325	15.3922	15.2776	13.5007	12.287	14.6162	13.9897	14.0792	13.7009	14.3133	13.2501	13.4623	14.4776	12.7913	13.8218	14.5827	13.1423	15.624	14.7702	13.9625	15.3615	14.8859	13.408	14.8708	14.1023	15.2048	15.713	12.714	12.9661	12.0954	13.0248	15.1011	12.5039	14.7042	13.498	13.3409	13.6973	13.517	13.5043	14.6296	14.8633	14.1322	14.1785	15.6772
11.9995	14.4025	11.8745	14.0548	13.1207	11.9483	12.021	14.0304	12.1244	13.2482	13.8714	12.0125	13.7254	14.2623	11.6805	13.8863	13.0878	13.7044	13.4705	13.4447	11.323	12.8319	12.1655	12.092	12.1642	13.9986	13.502	11.9246	14.7041	12.0975	12.4917	12.8014	12.657	12.9239	12.3438	13.0417	12.1789	13.4153	11.4709	13.5205	11.6002	14.2647	13.8316	12.6879	13.3351	12.1589	12.8462	12.8862	14.5119	14.1934
14.912	15.286	14.5252	14.7282	14.1825	15.0652	14.8728	15.9663	14.8928	14.4368	15.6181	14.5602	15.5877	14.1496	15.1113	16.7448	15.0612	15.4495	14.4882	15.962	14.6231	15.0222	14.6226	14.0278	14.3285	15.5345	14.6813	14.3254	16.3942	14.431	15.2229	15.1298	14.0966	14.925	13.9804	14.9906	14.6061	14.8243	14.1142	14.7598	15.163	15.2963	15.0048	14.8248	15.9904	14	13.6426	14.9635	15.0457	15.4197
11.9353	12.576	11.4007	13.5739	12.2168	12.051	11.9587	13.8479	12.06	13.1304	13.1577	11.4354	13.6228	14.1986	11.9266	14.0056	12.1995	11.861	13.2053	12.6143	11.4317	12.4668	11.7186	11.4424	12.4624	12.4169	11.7362	11.7973	12.4536	11.4925	12.4355	11.4142	12.7623	12.1952	11.7746	14.0117	12.2913	12.5317	12.2404	12.7609	11.8661	12.1029	12.6194	11.2529	13.4537	12.0388	12.1717	11.5275	12.1043	13.0162
13.4464	14.4895	13.0449	14.4745	13.4235	12.6812	12.6591	15.9883	12.8265	13.5518	14.22	13.5585	14.472	13.9227	13.0904	14.2567	12.9147	13.3549	14.151	13.3413	12.2752	13.7586	13.5656	12.7703	13.0433	13.9418	12.4099	12.7386	14.7842	13.1178	13.3142	13.8804	13.1279	12.4554	12.8775	14.3109	12.9913	13.1957	13.3018	14.1285	14.7158	13.8991	13.6877	12.4795	14.8014	12.5239	11.8467	13.4682	13.4884	13.7167
12.2567	12.324	12.3898	13.0449	12.8727	12.0812	12.5906	13.1545	12.7306	14.5165	13.7155	13.2932	13.3609	13.7726	12.7508	14.5023	13.6049	12.9964	13.3081	12.5677	13.0843	12.8225	11.6348	12.1472	12.6219	13.4958	12.5727	12.4264	12.5205	12.1899	12.6008	12.5539	12.7931	12.4035	12.882	12.7558	13.1822	12.6933	12.2703	11.2539	12.9716	12.7018	12.1543	12.2577	11.4064	11.8824	11.4635	12.9134	11.6898	12.4328
13.167	12.7461	12.4855	11.9944	13.4923	12.0924	12.4017	12.3312	13.12	13.5353	12.663	12.3484	13.307	13.7937	14.4924	13.6359	12.6528	12.691	14.0311	14.3954	14.0886	13.3928	13.1131	12.3348	12.137	13.0165	14.1678	13.0092	14.0046	13.827	13.6624	13.0875	12.0196	13.0563	12.8727	11.5359	11.9366	14.3745	14.9702	13.7669	12.0421	12.8672	12.9384	14.4511	13.9005	12.785	12.1633	14.6575	14.1377	13.9416
15.8512	16.6393	17.9891	15.6743	17.2861	17.2785	16.1404	16.1394	16.8341	14.9828	17.1273	16.2204	15.7746	16.7526	15.4165	16.2967	15.7085	15.8236	15.5374	16.2606	16.3927	16.4793	15.8386	16.3725	16.2187	14.9983	15.9836	15.9724	16.2374	16.5825	16.7943	16.0477	16.275	15.683	15.671	17.171	16.7557	15.4916	15.7154	16.1602	15.8563	15.6854	17.1462	16.2065	15.8999	16.4897	16.3687	16.7897	16.1054	15.7416
21.3329	21.9154	19.017	21.1465	18.9415	20.615	19.0645	20.9081	18.9027	18.7921	21.2383	21.5079	19.9709	20.6986	19.516	20.805	18.5378	19.6792	21.7513	19.2719	20.8626	20.3052	21.9159	21.2243	19.434	20.106	19.9746	21.9944	20.639	19.8395	20.7534	20.4178	20.1835	19.3584	20.4621	19.6777	19.5239	20.7878	20.5094	20.1082	20.4134	20.3422	19.8184	20.3218	20.2891	20.3758	20.4612	21.5716	20.8008	20.4296
14.5342	17.213	13.6418	15.4771	13.7716	15.154	14.4167	16.758	15.0857	13.5773	15.0454	14.9245	16.0124	14.4902	14.3589	14.6186	13.6875	14.314	16.544	13.4028	15.2081	14.7538	15.2653	15.2993	14.8716	14.73	16.8062	15.0818	14.4613	15.3871	15.3787	16.1916	15.5614	14.371	14.1372	16.1903	15.4962	15.8034	14.7551	15.5194	15.2134	14.5315	15.1006	15.2186	15.9211	14.6695	15.2949	15.5886	15.6378	16.5492
17.2626	18.2245	18.1005	17.4617	17.8806	17.906	16.8587	16.9221	17.5121	17.076	17.4113	16.7547	16.5775	19.5689	16.0156	18.346	17.2724	17.6748	16.6709	17.0766	16.9605	17.9196	17.7325	17.2893	17.8521	16.5174	16.8671	16.6137	18.0075	16.9981	17.4598	15.4954	17.5078	17.6837	16.1966	18.8341	16.0439	16.7677	17.6122	17.7298	16.9832	17.0411	17.5736	17.0117	18.0542	16.5285	15.8651	16.6691	16.527	15.7065
18.6153	18.1509	18.3661	17.7827	17.6332	18.7179	18.1313	18.2263	18.3094	17.8785	18.4224	17.714	18.0773	17.6988	18.145	19.6364	18.4346	18.6533	17.6581	18.7066	17.9156	18.4106	18.3022	17.09	17.7029	18.4042	17.8586	17.206	19.1332	17.957	18.6731	18.0551	17.572	18.6284	17.5815	18.1319	17.8395	17.8793	17.9995	18.1084	18.0798	18.0901	17.9976	17.9596	18.8479	17.5752	16.9528	17.8646	17.8612	17.9722
14.0564	13.885	15.0053	13.969	13.0359	12.89	14.0229	13.6376	13.7807	14.4032	13.7319	13.4975	15.3161	13.2985	14.1924	14.7601	14.495	14.8346	13.2228	14.4491	14.1688	14.0407	14.2278	13.4595	14.1004	14.2053	14.4073	14.0085	14.9911	13.9521	14.2661	13.3203	13.3678	14.2331	13.2097	13.4618	13.3503	13.6096	14.0567	13.893	13.8137	13.8608	14.3337	14.0325	14.1842	13.9597	13.1289	13.5973	14.361	13.5405
15.5243	16.7753	16.0897	15.9298	15.5098	15.4886	15.2567	16.316	16.1045	15.7564	15.5581	16.0932	15.16	15.2921	15.5319	16.2445	15.9718	14.5159	15.8135	14.9881	15.7079	15.4654	16.6211	16.907	15.8486	15.9487	16.5021	16.6747	15.4182	16.1556	15.5202	16.7715	16.6538	16.5063	15.9263	16.1326	16.0458	16.3861	16.3585	16.0868	15.7858	15.7409	15.6952	15.9651	15.3132	16.4522	16.5747	16.4445	15.6153	17.0145
12.6342	12.6223	12.5731	12.4366	13.2421	12.9786	12.0784	12.6998	12.7852	13.0126	12.7232	12.4707	13.5867	13.9694	13.3997	15.2785	13.3037	15.605	12.5248	13.6571	12.8985	11.4986	12.3999	12.6629	12.9384	13.0628	12.4449	12.6815	13.6942	12.201	12.6846	11.6642	13.1391	12.4094	12.2679	12.1512	13.1939	12.8423	12.2721	14.6315	12.856	12.0416	13.0269	12.6041	13.3319	12.945	12.6009	12.5638	13.1684	12.5539
14.573	15.7772	13.9387	15.2643	14.0263	13.5581	13.6998	15.0677	13.0612	13.5201	13.9812	13.673	15.0013	14.2441	13.3917	14.2925	13.8525	13.9215	14.315	13.7162	13.6638	14.3383	13.457	13.9483	13.9011	14.685	13.3708	13.1178	14.5681	13.2668	14.0728	15.0908	13.3692	13.9972	14.4177	13.9283	13.3807	14.1698	13.7631	15.5627	15.013	14.1987	14.5089	13.0823	15.3969	13.8594	13.1364	13.6337	14.2996	14.6551
12.9957	16.2881	16.8914	13.2398	19.4537	14.2645	19.7166	13.2	18.0586	16.8963	14.3209	12.8682	22.306	20.1613	19.0248	21.5244	20.0424	21.7354	13.3731	18.3952	19.0799	14.483	19.7069	19.8899	20.2829	12.6595	21.8223	19.3519	14.1525	18.9424	12.2722	12.5522	14.958	14.3714	12.8435	18.4591	13.0781	15.374	19.246	12.3555	19.0367	12.844	18.3738	19.6235	15.6363	17.7567	20.1985	19.1526	21.8569	16.3777
14.8587	16.8934	11.8069	16.4357	13.0085	15.7296	12.5812	16.5543	16.3697	13.1965	15.101	15.3185	15.798	14.3354	13.9044	14.0182	12.7339	12.271	16.0729	12.1807	15.5846	15.0367	12.0944	12.686	14.5076	12.5579	15.8334	16.0542	12.0054	14.9535	15.4251	13.3774	15.7653	12.3743	13.8014	15.8724	16.5705	16.2886	13.8337	13.1198	11.5977	13.406	15.5314	14.9234	14.1945	15.3533	15.9317	16.3217	13.0479	16.1344
14.8086	14.7892	14.7281	15.696	14.193	15.0642	15.7607	15.255	15.649	15.7436	15.9863	15.8621	15.5436	14.9484	14.7084	14.2671	15.9441	14.7771	15.4345	14.2589	15.9967	15.534	16.0835	15.8572	15.8541	15.0437	16.0549	16.4575	14.9234	15.9192	15.236	16.372	15.3988	15.5303	14.8639	17.1237	16.7375	15.8903	15.8124	15.2761	14.9095	15.5609	16.8412	15.5526	15.1382	16.3291	16.5027	16.0136	16.2938	15.6216
13.597	13.1726	12.6745	13.9461	13.5735	14.1252	13.6313	14.2882	13.1061	14.0117	14.6496	13.5661	13.2386	14.2479	14.3943	13.5151	15.3377	13.311	14.8397	13.0469	12.691	12.7399	12.9073	13.7548	14.3431	14.4699	12.9576	12.8233	14.042	14.4581	12.9848	14.9862	12.5218	14.1623	14.7852	12.847	13.1192	13.2441	12.813	13.5789	14.6168	15.027	12.8549	12.5943	13.0061	13.0344	12.7861	13.2873	12.012	13.7402
19.1756	19.0868	20.5934	19.1231	20.2766	20.8274	20.5312	19.0477	19.7734	19.448	21.794	19.2725	19.3737	21.1172	19.5476	21.4946	19.9154	20.1288	18.5437	21.9841	19.6891	18.5836	19.8194	19.2134	20.3606	19.1915	18.7341	18.8305	20.0392	19.143	20.1269	19.0018	18.73	19.8556	19.337	21.6364	21.004	19.8526	18.6876	19.0151	20.2307	20.2086	22.5495	20.3235	20.5424	19.8975	19.528	19.617	20.2309	18.6604
15.6811	15.9549	13.5062	17.3941	14.4316	14.8864	14.9053	17.5922	14.6277	15.2819	16.7364	15.5627	16.4506	14.3827	14.8233	15.7138	15.5192	14.5323	17.6752	15.1569	14.7075	15.7962	13.8797	14.8896	15.5312	16.2632	15.0997	14.6813	16.3738	14.9387	15.2773	16.4586	16.31	15.0513	15.2138	16.2393	15.0078	17.6768	13.8699	16.0763	16.9218	16.9651	15.372	14.2601	16.6764	14.0549	15.2122	14.9892	15.3569	17.4411
12.1599	12.9569	11.6238	13.2705	13.1466	12.2348	13.0295	12.665	12.5911	13.9383	13.5283	12.7579	13.1503	16.4653	13.3936	17.4792	13.5559	15.9358	12.2501	13.9318	13.2343	12.5033	12.1428	11.9311	14.2037	13.8416	12.1176	13.2148	14.9029	12.329	12.6123	11.973	12.8177	14.3352	14.183	12.0644	12.9813	12.106	12.8141	15.3094	12.1265	12.7835	12.6418	11.9353	13.5374	12.4521	12.2994	12.3592	12.6698	12.8561
12.6062	13.0418	11.7923	12.9131	13.2488	12.6501	12.1774	12.7244	12.3924	14.0307	12.7741	12.613	12.6891	16.7488	12.1863	15.2508	12.98	15.2438	12.1386	13.1319	12.5732	12.0557	11.8365	11.9747	13.593	13.2152	13.0276	13.9714	14.8503	12.0928	11.7683	12.3017	12.7923	13.9249	14.2769	12.4249	12.9295	12.4453	12.5948	15.0892	12.5199	12.4278	12.5904	12.6817	12.927	13.3047	12.5232	12.1075	12.1938	13.2248
14.9851	12.6621	17.6294	12.7538	18.0289	16.6922	17.161	12.8871	12.7148	16.9227	13.7451	13.2551	13.2487	17.9155	14.366	13.9108	16.8584	15.2266	14.9394	13.807	14.7339	15.0663	14.1758	15.1099	16.2145	15.5292	13.4267	14.8662	14.7849	15.7803	14.0068	14.2894	17.4108	15.1775	17.9268	16.8155	15.6973	14.8668	17.4566	15.2718	17.422	16.2204	15.231	13.2358	11.5463	16.6997	15.9206	14.4479	15.1216	13.4539
12.5858	13.2041	12.7617	13.0352	13.8384	12.8244	14.1484	12.9208	12.9204	14.1103	13.9742	12.5756	13.4766	16.9282	13.3103	17.8611	13.7624	15.5544	13.2861	14.3985	13.0541	12.157	13.2297	12.4702	14.1287	13.5783	12.5847	13.4283	15.0505	12.3754	12.9125	12.9785	13.0279	14.2639	14.0635	12.4436	13.6763	13.1117	12.9661	15.0231	12.717	13.3693	12.7598	13.5722	13.8848	12.5463	12.1988	13.2197	13.9084	13.1224
14.0942	14.2128	12.4076	13.6433	13.2733	12.5019	12.2408	14.1704	12.7702	13.3694	14.9934	13.1121	14.494	13.9239	13.3115	14.0124	12.6328	13.2889	14.1438	13.9789	13.4898	13.5502	13.1745	13.0207	12.9782	14.8063	13.1339	12.7187	14.3013	12.92	13.8178	13.4825	13.3717	12.7108	12.8542	13.2516	13.1924	14.645	12.3458	14.6421	14.1058	14.8114	12.8848	12.5487	14.6536	12.1767	13.1034	13.3096	14.0421	14.8899
13.6189	14.3162	13.2886	14.9278	12.7264	13.5075	13.9617	14.3358	14.3061	12.6481	14.1616	13.5773	14.8253	14.3238	13.67	14.2868	14.2235	14.5402	13.5478	14.7336	13.924	13.7719	12.8103	12.8606	12.8022	13.5775	13.7822	13.2426	14.1011	13.5053	13.5561	14.1674	13.2762	14.1417	13.2378	14.1175	13.975	13.8492	12.7158	12.7649	14.471	13.682	13.5455	13.4945	14.3156	12.9967	13.2111	13.6507	14.2252	14.415
13.4646	19.1199	12.2254	16.5641	13.4224	12.6882	12.2818	17.7031	12.0875	13.3073	13.0691	14.6147	12.7964	14.1506	12.0617	14.1344	12.1591	12.3448	17.9085	12.0508	11.9555	13.1051	12.2742	11.9484	12.2017	12.9374	12.276	12.1441	12.2725	11.8179	14.5419	15.4345	14.3472	13.0194	14.1247	14.4282	12.6305	16.523	12.2776	15.5748	13.0839	13.2232	12.5209	11.843	16.7154	12.4896	13.1082	12.3436	12.2494	17.154
14.0321	15.2829	16.3741	15.0312	15.4839	14.4193	16.6105	17.6229	16.6212	15.5894	13.4257	13.8007	12.6455	17.3459	14.2037	14.1506	12.668	15.1823	13.6926	15.4024	14.7327	15.0813	14.2962	14.9266	14.8933	13.6936	14.2418	16.2591	15.0047	15.005	14.8541	15.3055	18.6857	13.4323	13.7717	13.8441	15.0403	16.8475	14.1931	15.1761	13.8729	15.3775	17.0187	13.7535	14.5176	15.6158	16.2291	13.797	14.247	17.6379
14.7221	15.1022	14.2401	14.4647	13.671	14.6518	12.9681	14.6376	15.0729	14.0822	16.6071	14.5104	14.5036	14.7391	13.7786	14.8916	13.2923	13.9826	15.2238	12.7639	14.7192	14.5423	13.5631	15.4207	14.3621	14.2009	14.7624	15.922	13.1975	14.8877	14.8625	14.5909	15.2199	13.403	15.3055	14.3958	15.3135	16.0174	13.6207	14.1201	13.5475	13.7535	14.4616	16.3468	14.3058	14.6293	15.755	15.0701	13.478	15.5229
18.7215	19.7051	20.1349	18.1213	17.7228	17.213	16.4878	18.7816	18.7433	17.232	16.4364	17.982	15.8087	17.8276	15.2139	14.3171	15.6756	16.3017	17.3848	15.7525	15.8974	16.7732	17.6559	19.6196	18.3267	16.1902	18.402	17.9149	15.5213	17.2215	15.6551	18.1096	18.4892	16.7298	17.0614	16.6231	16.8601	16.8858	18.3265	17.4424	15.7778	16.2421	17.1434	16.4921	15.3894	19.0306	18.1999	17.1	16.636	17.1585
16.5836	17.5261	18.4623	16.3253	17.6034	18.0672	16.2875	16.9474	17.8271	16.0256	18.1715	16.8209	16.758	17.5517	15.8577	16.9249	16.1348	16.2247	16.4393	16.5358	16.9869	17.0829	16.1455	17.197	17.4869	15.6914	16.9393	16.7951	17.0902	17.2793	17.5456	16.6948	17.6193	16.8638	16.5843	18.467	17.8307	16.8304	16.376	17.1315	15.618	16.3216	18.0364	17.1387	16.5393	17.1479	17.0056	17.2671	16.725	16.2942
16.1115	16.9726	17.3143	16.1896	14.6984	16.6893	15.1745	16.423	17.5294	15.702	15.8494	16.1215	15.5788	15.6742	15.1614	14.4042	14.7481	15.3038	16.1031	14.9548	15.8093	15.4554	15.5826	16.4761	16.3484	15.117	16.6902	16.2343	15.2973	16.236	15.963	16.3323	17.1902	15.1254	15.7249	16.2647	16.5207	16.5519	15.7516	15.5967	15.3017	14.9871	16.6309	15.5174	15.5317	16.9719	16.7401	16.0846	15.93	16.0425
15.0422	15.5464	14.7307	16.282	15.1082	14.682	15.8073	17.7954	14.4941	15.6995	16.0673	15.783	16.6972	15.0015	15.1494	17.0362	15.0906	16.134	15.987	16.0748	15.2217	15.7621	15.827	14.8381	15.8906	16.3652	15.9308	15.0882	17.0378	15.1118	15.3649	16.1732	15.6299	16.4	15.3832	15.6959	15.0311	15.0323	15.3384	15.1951	17.2997	15.8128	16.0132	15.4551	16.604	14.1267	14.4404	14.9957	16.0616	15.9174
11.6495	12.9762	11.4852	12.3665	12.7599	12.4495	11.6883	12.6935	11.7729	12.8379	11.5409	10.9485	13.3703	13.9173	12.1577	14.2232	14.0088	11.5174	13.9907	13.2623	13.8245	12.7298	11.694	11.1298	11.7793	13.0597	11.9627	11.5158	11.437	10.9313	12.6006	11.8482	13.1759	12.5772	12.6769	12.6997	12.5003	11.7034	12.0589	14.0046	13.2491	13.6132	11.7424	10.9313	13.2411	13.1694	12.3797	12.2294	12.2117	13.9357
17.7053	19.5675	20.4161	18.454	19.5114	19.8351	17.6452	18.0661	20.4397	17.906	18.1238	17.9619	17.3806	20.3674	16.4028	16.706	18.1418	16.8475	18.8709	16.7187	17.0049	17.6125	17.7261	17.775	19.225	17.3642	18.7518	19.2103	17.0426	17.954	18.0072	17.0572	19.3607	16.9782	18.1698	17.4759	18.603	18.4748	18.3365	17.9284	16.422	17.0023	19.612	18.3122	17.2715	19.2752	18.9212	17.671	18.7044	17.4146
15.1132	15.3391	13.778	14.8054	14.9787	15.184	14.6269	15.3666	14.9157	14.4957	14.9617	14.3778	15.9845	14.6904	14.7889	16.4279	14.9144	15.107	14.423	15.4291	14.6223	15.2451	15.5544	15.0986	14.8522	14.9592	15.8002	14.067	16.2698	14.654	15.2227	14.5245	14.6979	15.1337	14.3162	15.331	14.1169	14.835	14.6863	15.3006	14.5061	15.1039	15.2071	15.1407	15.6817	13.9443	14.1156	14.9392	15.209	14.9178
24.6866	26.5936	24.9887	26.1243	22.9998	24.9107	23.624	26.9841	25.4731	24.6467	23.295	25.7835	26.3653	24.5711	23.8727	22.4987	24.9569	22.9607	26.7403	24.4513	23.4007	24.4827	25.5058	26.484	24.1992	23.1967	26.151	25.631	25.0585	25.5209	23.4296	26.7043	25.3081	24.1287	26.2055	22.7021	23.8067	24.6908	24.4465	24.3833	22.9845	25.2308	23.2861	24.4612	24.5903	25.2905	26.29	25.3044	25.2824	26.1308
13.6989	14.0941	15.3305	13.4096	13.5038	15.5853	15.0037	13.7214	14.6788	13.5354	14.2172	14.7363	14.1643	14.8737	14.5927	14.1139	14.1754	13.9354	12.1943	13.5006	14.0675	14.4168	14.4521	14.9684	14.6185	14.3776	13.5629	14.0002	13.6446	14.7736	14.0225	14.6208	15.2116	13.8464	14.9239	13.9353	14.471	14.2597	15.2966	14.0957	14.7474	13.7377	14.6009	13.6229	13.2206	14.714	14.3981	13.6651	13.9866	13.7214
14.0969	12.9318	11.8621	14.3204	13.0604	14.3251	12.7943	14.6552	14.7214	13.028	14.5058	13.7705	14.4351	14.1072	14.0297	14.4518	14.0492	13.9277	13.3934	15.4829	14.5529	14.166	13.3112	14.4694	13.3328	13.2598	14.334	13.3249	13.4887	13.1025	14.0915	14.0666	13.7424	12.729	13.0449	13.788	12.9755	13.57	13.1018	12.3502	14.0681	13.3913	13.5285	12.6814	13.4652	12.1536	13.1771	13.5831	13.7315	13.0649
13.0739	13.4193	11.9557	13.2127	13.197	12.5895	12.9174	13.8616	12.2206	13.2476	13.5538	12.7613	13.4027	14.3359	12.8625	13.7834	12.3408	13.0103	11.4507	13.1657	11.2286	13.2823	12.6331	13.3606	11.7574	11.5585	11.5007	11.9737	13.4868	12.7153	12.4918	13.7241	12.9959	12.9979	12.7004	11.2737	12.8186	12.6374	11.6901	12.1852	13.1145	12.243	12.6594	12.0449	13.2651	12.3382	12.4124	12.7283	13.0355	13.4584
16.2359	17.0637	14.9084	16.2745	14.8736	14.9545	15.0799	16.6501	16.6361	14.8614	14.6394	15.8072	16.2297	14.0221	15.5796	15.3871	15.3876	14.7815	15.9727	15.149	15.3644	15.479	14.7761	15.14	14.7778	15.0039	15.8919	15.6745	15.1601	15.1294	15.7525	15.4681	16.6886	15.0734	15.264	15.7583	15.3544	15.8945	15.5005	14.9509	13.5605	15.8978	14.8541	15.6063	15.2182	15.2025	16.3173	15.4414	15.782	16.2374
23.1947	23.3097	20.3707	23.0992	17.4871	22.6516	18.7975	22.8886	23.3578	19.3683	22.7887	22.3566	21.7966	18.6609	21.3119	16.5162	17.5009	17.8335	22.4003	18.704	21.9991	22.2725	18.4602	21.975	21.5712	19.9901	23.4903	23.2495	19.4635	22.1434	21.5129	22.966	23.0332	18.6553	21.4752	22.0956	23.1429	22.9994	21.8039	21.5176	20.2467	20.7995	21.2034	21.5294	20.5106	23.0052	22.9066	21.6842	20.6684	24.1742
14.9734	17.0012	13.1582	16.0595	14.167	15.8214	13.7007	16.466	16.4082	15.0016	15.1659	15.3209	15.6969	13.9523	14.8769	14.6539	14.9108	12.5825	15.5309	14.5415	16.1163	15.5925	14.4024	14.3931	14.2162	13.9999	16.169	15.5327	14.7878	14.8351	14.8178	14.8375	16.3778	13.0327	14.0664	15.0457	15.9866	16.2036	14.9437	14.7589	12.6644	15.4168	16.0537	16.0157	15.8502	15.0121	15.5475	14.6378	14.2936	16.0659
14.8281	15.0775	14.0686	15.7531	14.96	15.8198	14.3354	16.112	15.0928	14.5435	15.7072	14.533	15.3147	14.5707	14.4963	16.4763	15.0943	14.3281	14.9003	15.7014	14.4046	15.4328	14.595	14.7365	14.1248	14.0072	15.1832	14.2933	15.7378	14.6592	14.5793	14.5823	15.5008	14.5182	14.4666	15.6236	15.4247	14.7697	14.1745	13.8877	14.3835	15.2116	14.3712	14.6939	14.9655	14.4672	14.7022	14.6224	14.8639	14.6083
13.5442	12.2284	12.723	14.3241	13.4119	13.965	12.7653	14.2105	14.7798	13.4489	13.9424	13.9759	14.3615	13.2107	13.894	13.5672	13.7881	13.9545	11.6673	14.9165	14.3999	14.0669	12.167	12.6938	12.4734	11.7677	14.6002	13.3361	13.7478	13.4175	13.643	13.6211	14.1193	11.8674	13.6656	14.2685	13.8972	14.0408	13.0355	12.8096	13.4118	12.4496	13.7002	13.8692	13.3865	13.5846	13.8539	13.9654	14.2135	14.3934
17.1126	18.4878	12.3947	17.7508	13.3949	15.9678	12.2586	18.0385	17.9256	13.238	14.9896	16.6597	14.4977	14.3096	12.1584	14.3342	12.317	12.3807	16.5744	12.0068	14.9849	14.9925	12.0466	15.3454	13.8947	12.1071	17.2585	17.0875	11.8386	15.4389	13.6884	15.358	17.1311	12.9368	15.2992	14.4455	15.9236	16.2654	13.9329	12.8061	11.8952	12.0335	12.351	14.4237	12.4979	16.6247	17.3345	15.6787	12.2442	17.6451
18.4726	19.0628	19.3049	18.0084	17.1936	19.257	18.0813	18.2068	18.8268	17.4897	18.0236	18.4916	17.5594	17.2599	17.8424	15.1807	17.1122	17.2793	18.2688	16.9732	18.3903	18.2909	17.4509	18.7122	18.2721	17.06	18.4436	18.9067	16.755	18.7503	17.7281	17.8821	19.8422	16.4162	18.3447	18.5916	19.0891	18.7118	18.9314	17.6225	17.7802	17.1508	18.3685	17.9407	16.42	19.3115	19.0887	17.5477	17.8336	18.3795
14.5559	14.3598	14.4581	15.3154	14.8076	14.692	15.521	15.2639	15.6129	15.004	15.678	15.6399	15.2053	14.4957	16.0936	16.7166	15.8212	15.1128	14.646	16.2321	15.5929	16.0412	14.9026	15.1069	14.3181	14.9896	14.7875	14.6466	15.4733	14.9778	15.4851	15.6845	14.6993	15.393	14.3801	15.4362	15.1957	14.9088	14.2952	14.0407	15.0307	15.1993	15.2478	15.1737	15.5859	14.3838	14.5199	15.9597	15.472	16.0535
16.1395	15.8739	19.1274	16.1567	20.12	18.0817	19.0544	16.1123	15.7705	19.1668	16.9139	16.2416	16.151	20.2743	17.0791	16.5032	19.0497	17.9977	17.2653	16.6003	17.0051	16.9719	17.1892	17.5001	17.9781	17.225	16.1794	16.5959	17.9486	17.5154	16.7539	16.4624	18.3151	19.0142	19.1551	16.8537	17.0271	16.315	17.8086	17.2753	18.7555	18.7871	16.8211	16.069	16.3268	17.9602	16.9974	15.9118	16.8604	15.599
15.792	15.6472	15.9583	15.2289	16.6598	15.138	16.638	15.1464	15.5115	16.1498	14.9265	15.7455	15.7462	16.3122	15.8275	16.2353	16.5434	16.4208	15.0389	15.1883	16.309	15.6123	16.2452	15.6529	16.1651	15.7409	15.9248	15.8855	15.7867	15.8203	15.6117	15.3211	16.1668	16.7093	15.6797	15.1874	14.9386	14.6989	16.1976	15.6194	16.3161	15.835	16.5255	15.8074	15.9864	15.746	16.0909	15.8555	16.3994	15.3107
15.815	16.8149	12.0148	15.5757	13.2114	16.4136	12.0975	15.8945	16.7345	13.2475	15.1449	15.0473	14.4329	14.1826	12.1775	14.1737	12.2953	12.5546	15.0754	12.272	15.4189	15.2436	12.0439	14.8462	13.0081	12.2187	15.875	15.7809	11.7562	15.4582	15.1555	12.9753	16.1932	12.6847	14.5801	15.6964	15.3802	15.7068	13.3763	12.474	12.5659	12.3709	14.0264	13.9172	12.9497	16.1118	15.3263	15.9779	12.665	14.5436
15.9163	16.5706	14.6931	16.0218	15.6134	16.1141	15.8798	16.5341	15.8925	15.1139	15.7173	15.0581	17.1152	14.7867	15.6697	17.1571	15.6792	16.4144	15.1196	16.357	15.6126	15.9237	16.0904	15.8234	15.771	15.6895	16.7824	15.1213	16.7888	15.3698	16.0725	15.6224	15.8194	15.678	15.3269	16.4487	15.1001	15.9182	15.4491	15.9605	15.217	15.6712	16.1318	15.9238	16.6756	15.5121	15.5109	16.1421	16.5951	15.6056
17.1041	16.3186	12.2307	18.4273	13.4919	12.9599	16.9358	19.9798	12.5005	13.6757	18.308	15.812	17.3922	14.608	13.5967	14.6406	13.2402	16.214	17.0121	13.8907	13.7045	18.6374	12.3457	12.2743	16.4885	17.3293	12.5384	12.2957	19.9084	12.2037	13.8985	14.9342	15.7335	13.23	17.5915	12.4677	13.0897	15.0719	13.0793	13.9808	17.6907	18.1448	12.6919	12.0607	17.1878	12.664	13.8366	13.7484	15.0001	16.5924
14.6112	14.2385	13.919	13.7137	13.8991	13.1928	14.3735	14.9676	14.2884	14.7373	15.6146	14.1181	15.4549	13.9057	14.9806	13.8307	14.3101	15.1887	13.7735	14.8133	14.6604	14.9504	13.5925	13.4809	15.3347	15.1768	14.0311	14.1973	14.9197	13.8925	15.108	14.1767	13.7143	14.319	14.7256	15.7263	14.7236	13.9859	14.0485	13.9013	14.5418	14.5081	14.4273	14.133	15.5201	13.667	13.5059	15.4341	14.6524	13.8381
18.5298	17.9163	15.2147	19.3028	13.9866	18.7681	15.3377	19.1034	19.0578	13.8901	17.3891	17.6204	17.46	14.9229	16.5337	15.0913	15.6994	15.3723	18.2631	19.2914	18.0758	19.1203	12.9277	17.1377	15.6369	12.7952	17.5123	17.2859	18.8438	16.045	18.8255	17.5219	18.81	14.2762	15.5339	17.5418	16.4221	17.6332	13.2934	18.7036	16.9846	15.7745	13.4805	15.4988	16.6752	17.7945	15.4126	12.8033	12.6032	16.2824
18.7598	18.7997	17.9399	18.7871	17.9521	17.8877	18.2641	19.0971	17.9548	18.3396	18.1061	18.6237	19.5286	16.0241	19.2352	17.5133	17.7877	18.3321	18.3481	19.549	17.1756	17.7258	18.065	18.8195	18.1444	17.7793	18.8768	18.4782	18.0724	18.303	18.6766	19.5468	18.1896	19.0397	17.8112	18.637	18.793	17.821	18.2295	18.3738	17.563	17.8929	18.5805	18.3661	18.4202	17.9752	18.6996	18.2527	18.9285	18.5493
15.1209	15.002	12.097	16.404	13.2141	12.6192	13.2717	18.502	12.5155	13.5873	16.2	14.6099	16.597	14.2128	12.2303	14.4464	14.0968	13.8212	16.5341	14.6182	14.7139	15.9987	12.1214	11.9446	13.0801	15.4543	14.6057	12.8302	17.3812	12.0756	12.4242	12.3067	13.7386	14.2932	13.801	12.2724	13.1897	12.2832	12.3435	12.2768	12.9247	16.4449	12.5911	12.2898	16.3116	12.3802	12.3356	12.0009	16.0099	15.2261
17.1603	17.3036	17.8575	17.069	18.3702	18.2109	17.7216	17.0078	18.2507	17.9815	17.0671	17.2533	17.6103	16.9571	17.7412	20.231	17.8117	18.0526	16.7267	18.9217	17.795	17.5284	17.4274	17.1809	17.1452	17.2947	17.9315	17.1453	18.7669	17.9222	17.5728	16.9509	17.1988	18.2774	17.6318	17.8953	16.9555	16.7545	17.7843	16.7888	17.3905	17.333	17.7962	17.5486	17.4839	17.7748	16.9315	17.7263	18.1445	17.127
15.9615	14.5677	14.7393	15.2723	12.8118	14.3832	14.6663	14.8418	13.6601	12.7792	15.3869	15.0253	15.9773	13.8572	15.6263	14.2008	14.3202	14.8618	15.1122	15.0067	15.406	14.5233	14.3214	14.144	14.7427	16.6191	16.1021	14.6159	15.092	15.1379	15.9712	13.3192	13.1099	12.5169	14.5775	16.03	16.1338	15.6718	15.6497	15.772	13.5014	15.084	15.74	15.5345	14.3258	14.8365	14.5916	16.0768	15.6431	14.7819
17.6381	18.4172	16.8674	20.5808	15.507	18.5946	15.0037	19.8299	18.4094	15.8435	17.7073	18.0321	18.4835	14.7632	18.1322	15.1798	16.497	16.2554	17.9129	15.0624	17.6312	18.3274	17.5338	17.5135	15.4474	16.655	16.9519	19.8731	16.1165	16.0086	18.5357	18.6767	18.4234	17.0962	17.3442	18.2278	17.7837	16.8597	17.3102	17.0846	17.9299	19.2498	18.1702	17.4293	17.6046	18.6912	17.6728	17.84	16.8511	18.0522
20.3597	18.8678	22.5621	18.8278	22.3846	21.2941	22.6149	18.846	19.6828	21.165	19.9898	20.552	20.0837	22.6981	21.2412	20.9712	20.8936	22.145	20.5903	20.9231	21.1619	21.4481	21.5438	20.7387	21.9958	20.9267	19.5355	20.3797	20.6257	21.3883	20.9258	20.2043	21.0172	20.513	21.0662	20.8113	20.7712	20.6955	22.4283	21.5082	21.845	20.1666	21.2784	20.5233	19.9661	22.0576	20.8917	20.0162	21.3858	18.835
16.694	15.8083	15.7756	15.9328	15.6261	16.0054	16.1215	16.7144	15.9614	16.3569	17.1593	16.7309	16.4784	15.1596	17.0176	15.9648	16.235	16.5924	16.2847	16.9316	16.6955	16.4857	16.3456	15.8246	15.5364	16.4389	15.9491	16.062	16.2351	16.3738	16.9354	15.2677	14.1404	16.5732	15.7372	17.2649	16.7634	16.9844	15.7686	16.7503	16.418	16.2796	16.6906	16.6752	17.0692	16.2024	16.3359	16.703	16.3887	16.543
17.4607	17.3858	16.3065	17.5105	15.9976	16.4358	16.6487	16.9038	16.4931	16.4901	17	17.1039	17.0453	16.4934	17.7603	15.6868	16.6423	16.3756	17.661	16.5216	16.7442	16.7857	16.7566	17.1871	15.6142	16.2596	17.546	17.1411	16.7189	16.927	16.7369	17.3988	17.2265	17.2216	16.1842	15.7173	15.6855	17.2208	17.1456	16.7535	17.0148	16.4159	15.3217	17.398	16.2154	17.0413	16.8246	16.7365	16.7467	16.8393
15.2419	14.8524	15.07	16.095	14.1984	14.3957	15.2384	15.4256	15.0986	16.1828	16.5556	15.533	15.8969	16.0614	15.4283	14.0107	15.7016	18.0765	14.9473	15.9357	15.6618	15.3843	15.6494	15.2718	16.8659	16.7294	15.7069	16.2745	16.6799	15.5634	15.2661	14.5319	14.9969	16.2747	16.6469	15.3918	15.5393	15.7225	15.4282	17.8189	13.2933	15.0804	14.9038	14.9968	15.8941	15.1953	15.6068	15.3162	15.8436	15.1387
19.3148	19.2486	19.1873	19.3731	17.6175	19.0576	18.3852	19.3654	19.3436	18.5618	19.6574	20.1808	18.9177	18.1369	20.2693	17.4644	19.1553	18.7016	19.6749	18.4157	18.9052	20.2164	19.0637	19.5103	19.1898	19.0176	19.4716	19.0727	19.3741	18.5511	20.1313	19.7861	18.4699	19.0524	19.8498	18.6833	18.3145	19.2456	18.2292	18.5551	19.4402	18.8206	18.2303	18.8078	18.267	18.6952	19.0331	18.6182	18.3203	20.131
13.7301	13.9178	15.1235	14.8217	14.8467	13.9809	14.7619	16.3608	13.0126	14.6418	13.7945	13.1075	16.7741	14.8059	13.1318	15.9552	13.8108	14.9486	14.2103	14.0659	12.9366	14.2943	15.1167	14.1895	14.9252	14.9575	13.3044	13.5628	15.7359	14.2578	12.9122	14.0748	13.9445	14.8385	14.013	13.7217	13.5015	12.785	14.6769	14.1137	13.8612	14.4694	14.855	13.2616	14.7508	13.852	13.3535	13.0951	15.3924	13.4611
18.1238	17.4868	18.6868	17.1222	19.1428	17.552	17.0333	17.3343	17.0854	18.2065	17.6662	17.3058	17.2495	19.9437	17.2731	18.3528	17.9618	18.5817	17.4019	16.0002	17.7519	17.5438	17.2199	16.7203	17.7837	17.611	16.8012	17.1098	17.4474	17.2604	17.1894	16.6539	16.865	17.9017	18.4961	17.3357	16.9137	17.4851	18.3351	17.8615	17.4163	17.791	16.8061	16.9671	17.9066	17.9554	17.3786	17.0817	16.6768	17.3302
12.3022	12.1856	12.4567	11.4841	13.1827	11.4114	11.964	12.9217	11.9421	13.7339	11.9914	11.3859	11.9579	13.5019	12.7459	14.1421	12.9236	11.9294	11.9738	13.5572	12.7135	11.0044	12.4609	12.1347	12.2861	12.9478	12.4211	11.0615	11.8946	11.387	11.9186	11.3664	12.7197	12.9454	11.7265	13.3904	11.5847	11.6947	12.3185	11.5657	12.268	11.4055	11.5439	11.9616	12.0594	11.3934	11.4693	11.3056	11.7585	11.8217
15.0738	13.5836	14.4499	17.2149	14.7075	13.8259	13.8326	14.6629	13.387	14.6687	13.9253	12.9531	18.0351	14.3701	13.7824	14.2654	14.259	16.074	12.9442	13.5059	13.511	14.5038	13.6971	12.2155	14.4786	14.2601	12.58	12.6924	15.4839	13.5296	12.8514	13.1075	14.8454	14.1065	12.8913	14.9189	14.0769	13.333	14.8267	13.5621	13.2097	15.4468	13.7672	13.7012	14.2675	12.7717	12.2764	13.6475	16.0926	13.263
12.6029	12.9591	12.3773	14.855	13.4883	12.1808	12.2437	12.1278	12.2391	13.2729	12.1432	11.8283	16.9429	14.0897	11.9701	13.6093	12.5827	15.1038	11.8864	12.3027	11.5802	12.2785	12.0037	11.835	12.7212	11.8331	11.865	11.7628	14.372	12.343	12.1804	11.5019	12.5266	12.7308	12.5341	12.7292	12.2165	12.0842	11.8672	12.5807	11.8946	12.7092	12.2132	11.642	12.3851	11.7566	12.0735	12.6422	14.8208	11.8911
13.952	14.7566	13.0752	14.8666	13.9967	13.8611	13.8816	15.4824	15.0342	14.4739	15.2173	14.9725	15.2021	14.3719	15.1305	16.0537	14.2103	14.7212	14.0601	15.7783	14.6983	14.9021	14.9049	15.254	13.7479	14.9095	14.9187	13.7445	15.5396	14.6468	14.9238	16.0605	14.8904	15.2597	14.6602	14.7889	14.7959	14.9381	13.9063	14.0037	14.9242	14.9914	15.0043	14.6056	14.9047	13.3102	14.8557	15.2904	15.0467	15.3794
15.1688	16.3353	15.4505	15.9428	15.4918	15.6654	15.8566	16.5233	16.0208	15.2111	15.6961	15.9798	16.8089	15.0307	15.5841	15.7857	16.1928	15.6014	15.4315	16.5546	15.3633	15.2527	15.7266	15.9026	15.2409	15.344	16.5615	14.9199	15.5919	15.4238	15.1854	16.697	15.7006	15.3777	15.2101	15.7102	15.3044	15.7751	15.1504	15.0718	15.7941	15.522	15.8901	15.2772	15.7758	14.7738	15.3578	15.7145	15.5439	16.3339
15.8443	18.6245	14.8617	17.297	15.1857	16.1889	14.6954	17.9533	17.1373	16.5838	15.3297	16.212	15.3311	16.073	14.5606	15.5351	14.4961	14.6248	17.4115	13.6923	15.8428	15.6464	15.9059	17.2551	15.2039	14.412	16.9848	16.222	14.8489	15.4299	14.953	17.827	18.761	15.4763	15.971	15.6043	16.174	17.1176	15.315	14.7951	15.006	15.814	15.7513	15.2411	15.4502	16.0031	16.422	15.2564	14.8339	17.8576
12.5818	12.5407	12.5186	11.9474	13.72	12.0162	12.5759	12.278	11.3541	13.7377	13.4761	11.3818	14.0117	13.5058	11.6464	13.2572	11.9413	12.9063	11.978	12.928	12.5908	12.1194	10.7946	12.139	11.3221	11.9506	12.4167	11.0658	13.1301	11.7617	12.187	11.136	12.724	12.1639	11.7224	12.6545	11.5807	13.4946	12.2071	13.0058	12.3201	11.4194	12.1559	12.0203	13.4866	10.4144	11.4654	10.9508	11.9792	11.8259
12.9015	12.8533	14.1701	14.0781	13.5036	12.9848	14.278	13.4932	13.5921	13.8929	13.1455	14.4465	12.9382	13.9776	14.4111	14.1452	13.6675	13.3727	13.9058	12.7326	14.2562	14.5491	14.3925	13.8077	14.109	13.1485	13.383	14.4718	13.308	14.1549	14.5786	13.3927	13.5371	13.7145	12.9661	12.5095	12.9799	13.1134	15.2004	14.8553	13.8271	14.6476	13.8215	13.1075	13.4589	13.412	14.4875	14.2659	13.1627	13.3984
12.3109	12.1947	11.6815	13.5955	13.1917	13.0395	12.5458	13.9175	12.7911	13.7255	12.0007	11.1753	14.0338	13.4933	12.4971	13.8186	13.0906	13.5977	12.5159	14.8992	11.9035	12.087	12.1303	14.1513	11.9171	12.3116	14.0163	11.0521	13.4306	13.1104	12.5051	11.3565	13.1785	12.0142	12.22	12.3878	12.2113	13.0237	12.4964	12.1477	12.2076	11.8313	11.5353	11.952	12.7454	11.3846	13.223	12.8131	12.9915	13.0417
14.1551	13.1318	11.5833	14.5657	12.7264	14.244	13.117	13.5916	14.4598	12.8592	13.1678	14.3127	12.7335	13.939	13.9575	14.2867	11.9282	12.4398	14.2506	12.5838	13.8356	13.6222	13.6965	13.8941	11.8035	11.1549	13.4081	11.5395	11.413	10.9074	11.7886	14.1205	13.1997	12.599	12.7623	12.2614	12.4785	13.72	12.4524	11.8499	12.7082	11.8444	11.9832	13.0871	12.8948	12.822	13.9168	13.7068	13.0254	14.4794
18.391	17.6253	17.0039	18.7171	17.4085	18.6616	17.528	18.4286	18.2597	17.1364	17.9173	17.4685	17.476	16.1655	17.3667	18.5199	17.9125	18.005	17.7425	18.7785	17.3577	18.5278	17.4553	17.3039	17.3393	16.9137	17.2092	17.1645	18.6704	17.2294	18.8487	17.3668	17.9417	17.5049	17.7328	17.364	17.1429	16.9178	17.4312	18.7486	17.4378	17.7193	16.7196	18.0272	18.0244	18.1953	16.5407	16.6023	17.3281	16.9025
16.855	18.0941	16.4925	17.1995	16.2088	16.0397	16.2529	17.4892	16.5301	16.6476	16.7614	17.4031	16.5515	15.8828	16.6835	16.8832	17.0756	16.636	17.1039	16.6857	15.8875	16.6174	16.4341	15.7979	16.2016	16.9738	16.7377	16.2204	17.1576	16.6594	16.43	17.5131	16.2684	17.6298	16.3527	15.8039	16.1601	16.7065	16.3692	17.3857	17.328	16.8332	15.6247	16.1907	17.3851	15.87	16.0534	16.6125	16.4027	17.3985
13.9532	14.4897	14.1706	13.6721	13.3213	11.614	12.4162	13.262	13.3611	13.3923	14.2986	13.6779	15.6557	14.1464	13.8191	14.6179	17.2952	14.4827	13.7521	14.2591	16.6238	16.2637	14.0045	15.1366	15.51	12.679	13.3153	16.9043	13.0236	12.3172	13.9454	12.6662	14.0133	12.7825	14.9348	15.353	13.7779	11.4784	13.9211	15.1944	12.0978	12.6834	12.5412	15.7437	11.1766	14.0106	14.1735	13.0862	13.2828	11.6668
16.309	13.786	15.1764	14.5129	15.9331	14.2594	16.7136	15.2138	13.9295	16.2217	17.2895	14.9604	16.7856	14.7984	16.6446	17.9159	15.5704	16.986	14.3083	16.5186	16.0792	16.308	15.116	13.1733	16.8663	17.3365	13.6084	14.4184	16.6799	15.2606	16.7541	13.3543	13.4819	16.6941	15.9304	17.1962	15.9672	15.0276	15.4478	15.6388	16.8989	16.354	16.5085	15.5292	17.3124	14.9663	14.8597	16.779	15.7762	13.8968
13.8501	14.8081	14.2653	13.8194	14.7521	13.1083	13.5331	13.2333	13.4551	13.0406	14.3985	13.0972	13.5367	14.0938	15.7878	19.0553	15.0371	15.307	13.2556	16.7644	13.6585	14.4156	13.6037	12.6843	13.4906	14.4922	12.5413	11.7004	14.4645	13.2459	13.8214	13.6423	13.6213	15.4422	13.3595	16.7316	13.0501	12.844	13.7266	13.59	13.5734	13.9169	15.1227	13.8266	14.1701	13.1609	12.7855	13.5393	12.4431	14.4908
12.8651	12.9237	14.3061	12.8799	14.432	13.8652	14.251	13.2566	12.8243	15.3917	12.841	13.6432	14.4868	13.916	13.734	15.2168	14.1931	13.9017	13.1917	14.5934	14.0671	13.2495	12.8136	12.7529	13.6798	15.0694	13.5638	13.7821	14.1893	12.9938	13.611	13.2634	12.918	13.651	13.7212	14.0415	14.3047	13.1512	12.8606	13.1738	14.1751	14.0929	13.9406	13.6824	13.0233	13.6377	12.5359	14.1099	13.9344	13.1769
15.31	14.8207	14.3263	15.3177	14.9426	14.7439	13.8075	15.3061	14.1887	14.7196	13.9637	14.7425	14.3461	14.2977	14.0187	15.7968	14.5773	14.2935	13.8132	14.696	14.0437	14.9271	14.7769	14.3682	13.078	13.6566	14.9522	13.5713	14.6373	13.9952	14.3935	14.284	15.2008	14.9838	13.5268	13.8839	13.3369	13.6218	13.8661	14.4541	13.2129	13.9873	13.1329	13.9416	14.8381	14.2876	13.4362	14.0557	13.3912	14.2448
12.1974	15.5474	12.1516	14.2476	13.2231	12.0723	12.0701	15.1418	12.4454	13.3034	12.3405	12.1756	12.9261	14.0118	11.706	13.8916	12.3116	12.421	14.0432	11.8324	11.5607	13.9395	11.9347	11.795	12.3539	12.4881	11.8654	12.0263	12.1591	11.8044	11.8308	12.2222	12.641	12.8754	13.0404	12.8863	12.9067	12.5901	11.9949	12.7501	13.0353	12.0958	12.3747	11.5585	13.6826	12.1729	11.8332	12.0405	12.289	13.4064
11.5996	12.861	11.2958	12.134	15.9387	12.0834	12.5799	12.2218	12.5916	13.7002	11.743	11.914	11.9384	14.068	13.6348	14.5555	14.2126	12.3709	17.6448	16.3546	11.2911	11.0531	11.8713	11.2297	12.548	11.2826	11.5096	12.349	12.9631	15.0209	12.0772	11.8846	15.2722	12.6652	14.7394	16.3809	17.4362	11.4624	14.3794	13.59	16.3028	12.3971	16.6143	14.7761	13.247	15.0196	12.2053	13.9638	16.1443	12.1677
16.8303	16.1707	16.4942	17.5021	17.1438	17.1002	15.7261	16.2749	16.0544	16.0399	16.2067	15.9247	16.3051	16.0493	15.6828	18.4237	16.5731	16.1078	16.5029	16.4989	15.9241	17.0955	16.687	15.6817	16.4259	16.3938	16.6782	14.9958	17.9843	16.0004	16.9902	15.8767	17.762	17.2349	16.0219	17.0047	15.6733	15.8623	16.5601	16.9135	15.6019	16.7759	17.0643	16.5931	17.6144	16.2181	14.9518	15.8931	16.1383	15.9271
14.7194	15.3398	13.5505	13.838	13.2631	12.9005	12.2644	15.0139	13.2928	13.3498	13.1076	14.1845	14.5207	14.0855	12.4883	14.149	12.5469	13.6905	14.1108	12.1599	12.978	14.3118	13.9651	14.4289	13.6779	13.771	14.7014	13.5655	12.9141	13.9626	13.4361	14.6585	13.5768	13.6335	13.9378	13.5139	13.2704	13.8374	13.9571	13.7509	12.5466	15.0938	12.6573	13.1481	12.8124	13.1232	14.5924	13.7194	12.5578	13.5127
18.6096	14.8347	14.1881	14.3227	16.3035	13.231	17.3654	13.3029	13.6268	13.1429	14.5605	13.5697	15.9023	13.8127	13.125	14.0514	14.2552	12.9933	12.8519	14.5167	13.2044	13.3645	13.0854	12.7793	12.2277	14.8495	13.3708	18.7265	13.0293	14.477	14.8285	14.4102	15.4958	12.9753	12.8311	15.4501	14.7488	13.1676	13.0398	12.3435	12.829	13.2643	13.6797	13.3419	13.1146	13.9392	14.4838	15.1678	14.0571	15.9282
12.0577	13.1434	11.5103	12.4454	13.1803	11.6625	11.2494	13.0616	12.1819	13.2319	12.0248	12.0995	13.116	14.3199	12.402	13.8003	11.2668	12.8962	11.0447	13.3641	11.3998	12.0046	11.9509	11.5716	12.2268	12.4345	11.5185	11.9561	12.4597	11.8733	11.6604	12.149	12.1562	12.9817	12.259	13.5991	12.0977	11.7959	11.2398	11.8924	11.6637	12.2268	13.6176	11.5962	12.7887	12.236	11.9794	12.1995	12.286	12.6861
12.151	12.6727	11.9153	13.1033	13.0292	11.896	12.4068	13.824	12.41	13.3135	11.4854	12.1348	12.4202	13.7942	11.3375	14.1383	11.7805	12.5779	13.1585	11.5108	11.4938	11.5496	11.9691	11.6652	12.3512	11.6276	11.3361	12.0493	11.4588	11.6866	12.5628	11.7181	12.2134	12.4539	11.8995	11.7488	12.2145	14.1259	11.1166	12.2392	11.7553	12.0154	12.9874	11.4807	13.7319	12.3228	11.8066	12.5068	12.1622	12.819
14.393	15.3391	13.4056	15.3179	14.4455	15.1021	14.4113	16.0834	15.2694	14.8646	14.9637	15.2583	15.3674	14.1075	14.5807	14.9865	14.8819	13.5113	14.69	15.7939	14.2481	14.8586	14.5987	14.8817	14.054	13.5499	15.2844	14.5378	15.1294	14.8591	14.3248	15.3652	15.2746	14.5526	14.3959	15.1014	14.7136	15.1259	14.4016	13.7073	14.1193	14.7617	14.9772	14.4841	14.5767	13.9468	14.5386	14.518	14.4754	14.8593
14.004	14.297	11.8284	14.2827	13.0786	14.2912	11.9827	13.4446	14.5361	13.1913	13.9151	13.7234	12.6944	14.1054	11.5705	13.9084	12.1597	12.354	14.1356	11.941	12.8613	13.2828	11.8383	12.5441	12.2676	11.3206	13.5538	14.8759	11.7387	13.7769	13.7801	11.4016	14.0979	12.7028	13.8125	13.4587	15.1817	14.6857	11.9391	11.4313	11.2396	12.4347	13.0839	13.7645	13.1265	12.8935	14.1579	13.4964	11.6086	15.0382
14.4999	14.6908	13.236	14.4646	13.3677	13.6571	13.6501	14.8275	13.3015	13.5728	14.3326	14.3466	14.9223	14.0656	15.0048	14.8081	14.2513	13.4984	14.0814	15.797	14.4868	14.585	13.8184	14.2564	13.4018	13.7997	14.8526	13.9425	14.3826	14.1898	14.3159	15.1926	14.463	14.0766	13.9025	14.9909	14.2847	14.4743	13.1198	13.2299	14.2177	14.0599	13.6146	14.2244	14.4647	13.4132	14.4566	14.9082	14.6984	15.1201
17.4701	18.6377	15.6919	18.0404	15.8042	17.0833	16.5872	18.1615	17.4047	16.2719	15.8547	18.1113	16.2529	14.6055	16.6558	15.9632	16.0473	15.6413	17.2742	16.1175	17.4289	17.6623	18.1355	18.5255	17.1666	17.0434	17.3304	16.6847	16.5406	17.2407	17.2516	18.4314	17.9421	17.5645	17.5972	15.8451	18.0117	17.7991	17.493	17.5693	16.0239	17.2916	16.0231	17.4685	17.1586	17.1987	17.6356	17.8795	16.4639	18.1087
18.2463	19.603	16.9296	19.0367	16.7856	18.5269	16.9191	19.0636	19.1457	17.0197	18.608	19.0831	18.0799	17.1733	17.171	16.8803	16.4857	16.2811	19.0333	15.9328	18.5379	18.6557	17.188	18.062	17.6613	17.2908	19.0755	19.1512	16.84	18.9043	18.2005	18.1071	19.4952	16.6119	18.0662	18.3603	19.2823	18.8086	17.1769	17.154	17.3265	17.0881	17.9762	18.4377	17.7548	18.7388	19.0334	18.7655	16.8691	19.58
16.0558	17.0437	16.5796	16.1708	15.9111	16.7448	16.4091	16.3477	16.4612	16.3895	15.8545	16.6326	16.0424	16.5488	16.5705	14.3014	16.2623	15.7851	16.9904	14.7788	16.5507	16.3908	16.6985	16.6505	16.2538	16.1369	16.3683	16.7863	15.6003	16.5178	16.2904	16.5876	17.2145	15.7908	16.6387	16.1246	16.4821	16.6181	16.5122	15.9839	16.8977	16.1351	15.8517	16.4433	15.9824	16.4936	16.4514	16.1873	16.0303	16.6567
11.9021	13.1768	11.6311	12.4379	12.7708	12.3976	10.8621	12.5232	11.5404	17.3213	11.5635	10.9704	11.2023	20.4863	12.1352	14.2421	11.884	11.538	12.3892	12.1435	11.6561	11.6626	11.7154	12.3945	14.4731	11.1117	11.9857	11.493	15.1056	11.3578	11.7856	13.2629	13.153	19.9327	16.2709	12.2165	12.5211	11.7247	12.0804	12.8462	11.2072	15.9131	11.9405	10.9079	11.4816	11.7999	12.2072	10.9074	12.0518	12.2387
12.2244	12.1678	13.6732	13.4102	13.3521	11.6451	12.2355	13.1291	12.3502	13.3363	12.7548	11.7606	14.0003	14.0958	11.902	13.6351	13.3136	13.6359	11.5141	13.0711	11.8202	12.0981	12.2775	13.7035	12.8557	12.3595	11.3492	12.0069	13.3616	12.7356	12.0294	13.4696	12.3372	12.9736	12.0958	13.461	11.9521	12.9922	11.8433	13.1605	12.0316	12.6872	13.2319	12.2592	13.2613	12.2243	11.7833	12.1571	12.9457	11.6026
15.3943	17.3509	17.5875	16.4821	17.5927	17.8596	16.756	17.3262	17.55	16.227	17.6467	17.0255	16.6521	18.3199	17.1111	17.5995	15.9495	15.9806	15.7637	17.5128	16.9286	16.6946	16.2497	16.0204	16.5067	17.1344	16.8769	16.8187	16.9451	16.5153	16.5115	15.4439	16.8695	16.5701	15.9826	17.3443	17.7378	17.0716	16.1066	16.2136	16.9297	16.3269	17.2198	16.3555	17.2126	16.4118	16.4055	17.1736	17.1888	15.7726
13.946	13.6755	12.7266	13.9185	13.3814	12.3706	11.893	14.3875	13.3649	13.2787	13.2879	13.842	13.3557	13.8838	13.8378	13.9555	12.4137	13.3155	13.7668	11.7169	13.8081	13.9984	12.202	12.7841	11.9441	13.7281	14.016	13.587	12.9743	12.0715	13.1497	12.2888	13.8564	12.5164	12.5567	13.0458	13.3499	14.6382	12.3525	13.3068	12.8376	12.7645	12.3336	13.0056	14.3229	12.4514	12.6541	13.7175	12.8312	14.7904
14.9549	15.2684	15.6466	14.8686	15.3524	14.4124	15.2278	15.2116	15.3416	15.0355	13.9047	15.0714	14.7238	15.7019	14.395	14.2393	14.7525	16.1748	14.6121	14.187	14.8354	14.8835	15.3829	15.4415	16.0539	15.2528	15.1075	15.4636	14.7679	15.3958	14.6237	15.1027	15.9806	14.6884	15.3694	14.7333	14.9321	14.9231	15.587	15.5411	15.0878	14.6572	14.7083	14.815	14.7917	15.3106	15.1005	14.7027	14.9681	14.9611
13.6555	13.0572	12.6223	12.0105	13.2932	13.7425	11.9161	13.3027	14.4264	13.1281	13.3792	13.7432	12.0577	13.9414	11.5083	13.9316	12.1414	12.2862	12.134	12.3043	11.4515	13.501	11.8065	11.5892	14.034	11.5805	11.7366	12.2584	14.2839	11.6989	12.7895	11.8318	13.657	12.5799	13.5972	13.1542	12.212	12.1049	13.0862	12.5588	11.6314	12.2535	13.6301	12.9941	11.6499	15.3683	13.2866	13.0833	12.3908	12.1867
14.0088	15.0564	15.0386	14.6251	13.8276	14.4813	15.8569	14.9457	15.1183	14.4646	15.5547	15.1665	15.0508	14.6753	14.7968	14.5069	15.62	15.2362	14.0781	15.2223	14.8056	14.8361	14.4718	13.8861	14.0878	15.4805	15.6585	14.7199	15.3436	15.4544	15.2019	15.9031	13.9716	14.6736	14.2891	13.9082	15.269	14.7098	14.5429	14.2336	15.1887	14.9238	14.4411	15.2301	15.4311	14.6886	14.4367	14.6965	15.1223	15.6662
13.1791	14.2224	12.2364	13.127	13.0858	13.48	12.3555	13.4173	13.1758	13.1257	13.531	13.8943	13.7011	13.8094	13.8858	13.9745	12.1279	12.4652	14.2555	11.9635	14.5734	14.1103	13.1128	12.5229	14.5188	13.3107	13.8221	13.4398	12.1079	13.7633	14.378	12.4145	13.7222	12.4363	12.9811	14.1883	15.557	14.0909	13.8323	13.382	12.6062	13.3922	14.8453	14.3192	13.8518	13.4693	13.6283	14.1048	13.3874	13.9978
13.5435	13.6174	12.9642	13.6829	13.5582	13.0434	13.4892	15.5603	12.9111	13.358	14.0309	12.1462	14.2465	14.2488	13.5758	14.6411	13.7962	13.5148	13.5776	13.843	12.8635	13.8999	13.1785	12.1871	12.2891	14.1725	13.0256	12.4716	15.3805	12.5247	13.9521	13.2009	12.6852	13.3859	13.1316	12.808	13.0637	13.6172	12.656	13.7848	14.8857	14.4088	13.0481	12.5642	14.6737	12.9655	12.3525	13.3672	13.3522	14.5452
16.0713	17.7943	14.0205	16.382	14.0198	14.9949	15.1206	17.3925	14.9566	15.0821	16.7544	15.5347	16.2661	14.8164	12.7015	15.0517	12.8312	13.0076	12.9895	12.8118	12.4741	12.6548	12.9702	13.4466	13.059	12.8421	12.7849	12.7874	14.1683	12.7501	12.5036	12.6617	13.7138	14.6989	12.8101	12.7666	13.2618	14.4001	13.1952	14.7174	14.4215	14.4536	13.2397	13.3939	14.942	12.9996	12.5479	12.7564	12.7851	14.8731
16.2593	16.1933	18.1558	16.7849	18.2759	16.7562	19.0304	16.3944	16.9129	18.2138	17.3326	17.2411	18.2643	20.3749	17.3633	18.8208	17.6449	19.0353	17.0029	17.7953	17.5267	17.6441	17.2779	17.4535	18.6207	17.9925	16.8487	17.9562	18.5573	17.659	17.6053	17.3396	16.9	18.7076	18.169	16.9438	17.667	17.3679	18.4682	19.0196	17.9662	17.7474	16.6297	18.4132	17.6372	17.9581	18.0641	17.0437	17.8825	16.8684
16.3174	15.6495	17.4412	15.7836	17.0788	16.7336	18.725	15.4926	16.4561	16.9916	16.2016	16.5389	16.9466	18.035	15.9026	15.5461	16.9079	17.6491	16.9062	16.5059	16.8212	16.977	15.9	17.2839	17.5627	16.1316	16.1224	17.1163	17.4172	17.4703	16.8977	16.1348	15.4427	16.8597	16.8827	16.8437	17.0864	16.7402	17.8522	17.3774	16.4007	16.1803	15.4052	17.7472	16.3834	16.3638	16.7669	16.8704	17.4681	16.4952
13.7568	13.24	13.9289	13.8523	13.0098	13.444	13.7052	12.4039	13.3632	14.274	13.8437	14.4972	13.9087	14.8067	14.2888	14.5921	14.2578	13.53	14.1937	13.6898	14.4254	13.5434	14.2312	13.6012	13.0931	14.139	13.5445	13.455	13.3745	13.8584	13.7619	14.3526	13.6899	14.261	13.551	13.3098	13.5418	13.4423	14.3555	13.3612	14.6631	15.0014	14.2538	13.603	13.5489	13.7592	13.3674	14.2774	13.7871	13.6939
23.373	23.8031	24.6135	23.6192	25.7155	24.9176	24.7468	23.3935	23.2143	24.8661	23.1193	23.3751	23.902	25.2107	23.2679	24.753	23.2263	24.7776	23.0355	23.6567	23.5627	23.9784	23.8595	23.7304	25.0385	23.34	23.0788	23.3378	22.5133	24.0721	22.9095	23.4434	24.6218	23.8832	24.3382	24.5537	24.9404	24.2843	24.5998	23.2297	23.8604	23.4063	25.003	24.0223	22.8703	24.2842	23.9299	23.3198	24.2683	23.5703
15.4529	15.7846	15.4964	15.0167	13.8178	15.0767	15.673	15.7632	15.5195	17.2706	16.7029	13.6384	16.7746	14.7613	17.0125	18.9958	16.7875	17.6419	12.9801	15.9695	15.4216	16.1373	16.3319	14.5712	16.4207	17.2715	15.2693	15.4955	18.1369	15.9888	16.5531	15.0227	14.9625	17.2524	16.2606	17.4282	16.3148	15.6104	15.7505	16.4035	16.9267	17.0683	16.908	16.2984	17.2138	15.1823	14.8691	16.1828	16.372	15.6522
21.8138	23.2308	20.7694	22.0112	20.0132	22.89	20.1564	22.0447	22.3618	20.3729	21.0408	22.0456	21.4943	19.1791	21.284	21.1056	19.447	20.8611	22.2794	20.5967	22.2124	22.2575	20.3939	21.2572	21.7233	20.3946	22.7273	22.4637	19.748	21.9202	21.1636	21.755	23.5373	19.8506	21.0456	21.7339	22.7231	22.7027	21.4812	20.1433	20.5244	19.7924	22.3433	21.6439	20.5877	22.3767	22.4386	21.0384	21.2808	22.397
20.5593	20.8024	22.0689	20.7189	22.1576	22.5064	22.2052	21.1947	22.1949	19.8849	21.5909	21.0614	20.8864	26.2961	21.6347	22.1147	25.1855	22.1936	21.3177	22.1551	22.3209	22.7292	21.9828	21.4862	22.1185	21.6631	20.7266	21.8412	21.6086	21.7663	21.442	19.3751	22.634	20.7898	22.3747	22.796	22.112	21.6388	22.4386	21.3801	22.0382	20.6537	23.1865	20.9851	20.8015	21.552	23.2981	21.5302	21.6326	20.7137
20.3802	20.4678	15.365	20.8601	14.1804	20.7199	14.4905	20.8962	20.7088	13.9405	18.2453	20.9314	18.4289	15.5992	16.1356	16.3766	15.2298	15.1534	20.9346	13.8419	20.063	20.2626	13.9354	16.3185	15.4985	14.8458	19.8867	20.508	15.214	19.4611	18.2917	17.545	19.307	15.3226	17.9194	17.5267	20.1949	20.9446	15.467	15.5233	14.9757	16.333	16.8779	17.5017	15.3125	19.7564	20.6661	19.7115	14.2856	21.6554
16.7235	17.9543	15.9648	16.9561	15.0849	16.168	16.0615	17.8774	16.4234	15.5392	16.6035	16.5172	17.0633	15.5759	16.228	17.0102	16.0519	16.5531	16.3835	17.0459	16.2187	16.6931	16.48	16.0665	16.0887	16.7016	17.0356	16.0584	17.3944	16.4099	16.4876	17.0958	16.7831	16.6043	16.1879	16.4995	16.0395	16.3845	16.0371	16.69	16.9798	16.4834	16.694	15.9364	17.1928	15.937	16.16	16.1796	16.7662	16.9387
18.5652	19.3559	20.2168	19.5355	21.2762	17.7886	19.4127	20.6163	19.772	21.5666	21.3338	20.2852	23.4112	21.6236	19.8435	19.2	19.841	21.4056	19.624	20.8269	21.0109	18.7132	19.1245	20.7795	20.8982	20.6302	20.3015	19.5003	20.2319	20.181	20.5317	20.248	19.6171	20.8902	21.7066	21.6341	20.9731	20.7076	19.2187	19.8498	21.036	20.9002	20.3888	20.1822	20.6646	19.3605	20.4056	20.281	20.3674	20.9794
14.0493	14.1617	14.8303	15.3295	17.7432	14.2788	16.2773	14.4113	13.2887	16.3511	14.4025	13.9739	15.7216	18.5267	14.7552	16.7338	14.3756	15.5938	13.2738	14.5734	13.9212	13.5072	11.9272	12.864	13.6121	14.2062	13.3882	14.5936	14.0437	14.3696	13.4062	13.0754	13.2387	16.0361	15.0617	15.0281	14.6216	15.3106	14.5903	14.7443	15.0286	14.5638	14.7569	14.4011	13.4712	13.9465	13.6722	14.1238	14.1869	14.3667
22.6968	21.8835	23.4565	22.0972	25.3914	21.7597	23.5686	22.9665	21.8	24.9241	22.5281	22.4659	22.3629	25.0842	22.1944	25.6569	23.1167	23.6505	22.6928	22.5765	22.1814	22.427	21.9406	22.6156	22.7107	23.1669	22.0947	22.9247	23.0335	22.7685	21.5803	22.377	22.6117	24.4021	23.3286	22.5729	22.9329	22.5846	23.0064	23.9948	22.9315	22.6005	22.5062	22.1367	21.9335	22.9727	22.5242	22.3389	22.0042	22.6646
23.5534	23.2918	25.0698	23.2462	25.5524	24.4452	25.3103	23.1729	23.6561	25.2037	23.1965	23.642	23.9769	26.1495	23.9132	24.9724	23.6392	25.2429	23.4667	25.3123	24.5063	24.3223	23.9355	24.2337	24.8817	23.6705	23.3182	23.8972	23.013	24.1494	22.7569	23.3318	24.3397	23.8213	23.9757	25.0034	25.2913	23.4076	24.5876	24.0389	24.2771	22.4433	25.0048	24.8137	22.2309	24.7654	24.0522	23.0582	24.3861	22.624
21.6052	21.723	23.839	21.883	24.8155	23.5926	24.2321	22.1636	22.111	23.8036	21.9907	22.234	22.8538	24.8542	22.2385	23.1662	22.3489	23.9421	21.7535	23.1498	22.7059	23.1796	22.5366	22.7301	24.0152	22.4786	22.1674	22.4952	21.6893	23.0302	21.7268	22.1918	23.18	23.0687	23.2855	23.298	23.6025	23.2068	22.8602	22.4416	23.118	22.022	23.785	23.0872	21.6064	23.454	22.855	22.1884	23.0648	21.9095
21.5544	21.2447	23.5737	21.459	24.6519	23.1926	23.3789	21.7159	21.4671	22.8998	21.5314	21.8385	22.6131	23.9403	21.934	23.6011	22.4667	24.0408	21.487	22.6956	22.3986	23.0608	22.6822	22.4646	24.1612	22.2833	21.788	22.0165	21.3072	22.9985	21.9751	21.8912	23.057	23.2751	23.1424	23.3521	23.5429	23.1681	23.5764	22.0943	23.0346	22.3205	23.8691	22.93	21.3013	23.4443	22.5352	22.2131	23.1773	22.0126
15.9434	15.9719	17.0015	16.1753	19.049	15.4852	17.0974	15.3828	15.2508	18.3394	16.4882	16.4948	16.9046	19.1357	15.7529	18.0406	16.4303	17.1048	15.8994	16.0653	16.3466	15.4359	15.5093	16.0725	18.758	16.496	14.6866	16.3392	15.24	16.265	15.7811	14.7705	14.414	17.0967	16.6529	16.3074	17.5542	15.4088	15.8805	16.847	17.1775	15.6551	15.7693	15.4146	16.0477	16.3391	15.9738	16.0886	15.4925	15.7794
17.3444	19.0411	14.5936	18.2943	15.1164	17.2948	13.7965	18.5177	17.5814	16.1381	16.8317	17.5882	16.908	14.6659	14.9258	14.9368	14.0501	14.7381	18.05	13.9217	16.5795	17.6835	17.2487	17.9121	16.3611	14.8651	18.1973	17.3471	14.6272	17.5335	15.9832	18.4281	18.5257	14.4142	16.3387	16.4683	17.4272	17.5986	16.919	16.9896	15.2461	16.2484	17.4295	17.1442	16.2218	17.1652	16.8571	17.1057	15.4631	18.0976
20.9765	20.2599	20.5985	20.5776	17.3558	20.3312	20.2575	20.4131	20.4403	18.8104	20.0541	20.5883	19.7195	17.5584	20.8419	18.8951	19.0393	19.7682	20.2666	19.1047	19.8419	20.1771	20.4145	21.0055	20.8654	20.699	20.3434	20.8897	19.3657	20.2158	20.4044	18.7745	16.4386	18.9809	19.5536	20.8883	21.3975	20.6444	20.4852	19.969	19.8196	19.5376	20.8567	20.8426	20.1847	20.6748	20.6549	21.7043	20.7734	18.685
14.878	15.3169	15.4758	15.5976	13.0261	14.5777	14.967	15.1818	14.8108	13.2889	14.7036	14.741	14.594	13.9677	14.2741	13.9882	13.9539	12.2098	13.8207	11.8004	15.2309	15.7179	15.1618	16.4288	14.636	14.694	14.6478	16.5144	13.4804	15.6139	15.4261	15.653	14.4722	12.3716	14.1086	14.5742	16.705	14.9481	15.418	16.545	14.3425	14.8929	13.6499	15.1913	15.1455	14.8601	14.9242	15.4364	14.0563	14.3722
12.8058	12.7113	12.6327	11.99	13.7013	11.9345	12.4434	12.079	12.4477	13.2478	12.53	12.0629	12.1499	14.3362	11.3766	13.3059	12.3411	12.5111	11.451	11.6356	11.4286	11.1997	12.6328	11.5896	12.3909	12.0735	11.6656	11.9739	10.815	11.9693	11.3366	10.8292	12.2528	12.9981	12.5191	11.274	12.0813	12.1249	11.6265	12.1234	11.6813	12.2551	12.3825	11.4027	11.2898	12.4433	12.3459	12.0817	11.6064	12.7033
20.4062	22.9121	19.7168	21.6657	18.4671	22.5375	19.1459	22.6044	21.689	19.4551	20.7162	20.8436	19.697	18.8996	20.253	18.6255	19.2706	18.4809	21.2546	18.465	21.5413	19.84	19.4704	20.8004	20.1008	19.6901	21.4087	21.188	18.8587	21.1783	20.647	20.8934	21.2667	19.6902	19.6671	20.0697	22.7617	21.8734	20.1322	18.7042	19.0711	19.3714	20.8719	20.9984	19.6401	21.4682	21.8683	21.171	19.4132	21.6942
18.5942	19.2393	17.6657	20.3168	17.471	19.0851	16.8406	19.742	19.9913	17.9741	17.4275	19.1737	18.5421	18.6146	18.4297	17.5387	18.5699	16.6873	19.6506	16.8545	19.5239	18.521	16.9757	18.4613	16.8942	17.1905	19.8997	19.7868	17.8183	19.0377	18.4916	18.5358	19.7351	17.9437	18	19.0148	19.7037	20.2532	17.6839	18.04	17.5146	17.643	17.1055	18.5444	17.6453	18.9895	20.0086	19.2172	17.5122	19.7351
14.6359	14.4465	12.2076	14.6656	14.6222	14.6213	13.9499	15.0695	14.7004	14.7663	14.6862	14.6979	15.0316	13.9115	15.2341	17.1364	14.3415	14.42	14.7513	15.305	14.8483	14.8866	15.2446	14.8525	14.3359	14.7336	15.2317	14.4883	12.5437	14.5652	14.9929	15.2832	12.1022	14.8243	12.4842	14.7652	14.3109	14.7574	14.1832	13.9112	14.7848	15.0213	14.8154	14.6458	14.9998	12.322	14.6018	14.8086	15.1851	15.3611
13.2635	12.1998	16.4706	12.5464	16.7288	12.2508	13.9561	12.317	12.1712	13.2556	12.3279	12.8383	12.8536	14.0457	14.8932	13.6116	14.2162	13.503	11.7877	16.0525	12.5699	12.441	11.6354	10.9347	14.6236	14.4129	12.5417	11.9233	13.3227	13.0824	11.2068	12.7077	12.8591	12.5936	11.8576	12.5515	13.6153	11.6595	11.999	12.0338	11.9207	13.6699	13.2375	12.6234	11.8556	11.9946	11.6436	13.0152	12.2064	11.207
22.5295	23.0959	17.2153	22.2833	16.987	22.4764	18.2151	20.39	23.1152	17.6111	23.1112	23.3816	23.6359	17.7248	21.9204	21.7809	18.3667	18.9863	23.5271	18.8499	23.6916	23.2275	18.3427	20.7136	21.7137	19.8271	24.1476	24.3893	18.4896	23.2992	23.6418	22.3975	22.7771	20.1762	22.3116	22.9537	23.1117	24.3011	21.5892	21.4625	19.2264	22.1521	23.0408	22.7163	23.1981	22.6816	23.4212	24.3062	20.406	24.086
16.1897	17.1111	12.6939	16.0021	13.7581	15.5193	12.496	12.1341	16.0366	13.6152	16.2287	15.7971	16.2237	13.9811	14.494	13.2486	12.0304	12.4571	11.7833	10.9667	16.1057	14.9952	11.3188	13.6405	13.2704	11.1942	16.7477	16.5867	11.8695	15.4991	15.5175	14.8765	15.5827	12.5925	14.42	11.4816	15.1166	17.0042	11.6827	12.1812	11.1054	13.9077	16.0475	14.3712	15.9223	14.645	15.6551	15.7486	11.6616	16.9979
16.6988	17.4471	12.6047	16.0744	13.7452	16.4623	12.5574	14.2819	16.0549	13.6335	16.3848	16.8446	16.6275	14.8416	14.7844	14.5393	12.8643	13.0063	15.3386	12.4881	17.4898	17.0714	12.6061	12.957	13.3024	12.0617	16.8231	17.0794	12.3983	15.4021	16.3505	15.6625	16.7899	13.4813	14.5165	15.7162	16.8901	17.7873	14.3096	13.0104	12.1162	14.119	15.584	15.4257	15.9187	15.5547	16.0481	19.9885	12.4207	17.5623
23.2154	23.8963	17.2276	23.2041	16.9983	22.6384	16.9246	21.7483	22.9284	14.9103	22.4158	23.29	22.9633	17.8205	21.3742	21.2987	17.2919	18.3227	23.936	17.9629	23.6904	23.1503	18.4724	21.0471	21.1167	19.4167	24.0749	23.8841	18.0112	22.9981	23.3713	22.6938	23.032	20.1778	22.1478	22.4567	22.8418	24.43	21.4864	20.9979	18.93	21.8331	22.5539	22.05	22.9348	22.7083	23.1064	23.1678	19.4179	24.6181
13.8326	14.1916	14.0148	14.1495	14.594	14.3498	15.3775	13.9796	13.83	13.9445	14.0517	14.3082	13.8946	14.2733	14.5041	14.4583	14.2495	14.4905	14.0877	14.325	14.2312	14.1005	15.1778	14.1403	14.0935	14.4578	13.8456	14.4391	14.0849	14.2111	14.3426	14.2381	14.0948	14.213	13.4842	14.3112	14.9204	14.3238	14.6987	14.146	14.6452	14.4498	14.7778	14.4305	14.2124	13.7666	14.1135	14.1447	15.1096	14.3913
17.4851	20.7772	17.1866	18.3548	17.1252	17.7996	16.8204	19.1036	17.2337	17.0933	17.7892	17.5737	17.2683	16.0076	16.7052	18.1376	16.8517	16.8013	18.352	17.1915	16.9545	17.7118	17.6902	17.3029	17.0164	17.8337	17.502	16.9248	17.4918	17.3064	17.8616	18.4904	17.8778	17.8312	17.053	17.7214	16.9697	17.5053	17.2686	17.8393	18.4954	17.8676	18.2373	17.0271	18.5727	16.3603	16.5412	17.12	16.7599	18.3559
12.3438	12.2291	12.1207	15.0383	13.2256	12.7976	11.5999	12.9632	11.9839	13.116	12.3905	11.1411	14.0167	13.471	12.3249	13.2418	11.5003	11.643	12.6475	13.1182	11.8718	11.6816	12.4859	12.0353	11.8845	12.0287	12.8028	11.6961	12.4315	11.2755	12.0624	12.7061	13.2142	12.0654	11.5508	13.315	12.9482	12.0743	12.2222	12.0986	11.9905	11.7977	12.1412	11.7886	12.4393	11.8681	11.4756	11.4199	13.0725	11.5368
16.6491	17.4037	18.8447	16.3825	19.4281	18.0447	18.5489	16.2405	18.0713	17.8328	17.7675	16.4348	16.2129	19.9383	16.519	18.8858	18.1887	15.7899	15.9876	17.3363	16.266	16.5429	17.3392	16.8879	18.1854	16.7503	17.2549	16.9739	17.8615	17.3609	17.8436	15.6706	16.5719	17.7104	16.7026	18.439	17.1867	17.2855	17.1163	16.9693	17.3783	17.4468	19.2819	17.0433	16.7071	17.7536	17.2771	17.8728	18.3536	15.7364
12.7989	12.9375	12.2093	11.983	13.6941	11.9273	12.605	12.0721	13.8858	13.2545	13.8873	12.0701	14.6138	13.9198	11.3692	13.313	11.9667	12.5179	11.4582	15.0461	11.4353	11.1925	12.6258	11.067	12.3833	12.7098	11.6731	11.9814	13.564	11.9244	12.8065	11.7127	12.2453	12.5163	12.4664	13.023	13.29	11.6144	11.6194	12.0071	12.4744	12.2483	13.7009	10.7959	12.2693	12.2599	12.3527	13.3119	13.0176	12.011
12.7906	12.5219	12.4986	13.504	13.7013	13.6359	12.5587	12.26	12.2837	13.7203	12.6918	12.3642	12.4165	13.488	10.9551	13.276	11.6251	11.9431	12.3903	11.0779	12.2846	13.5605	10.9298	11.6118	12.4965	11.4562	12.2129	11.3486	12.5009	11.4022	12.8469	11.3503	13.2328	12.1459	12.0874	13.2863	11.5985	12.1842	12.5442	12.4745	12.2019	12.2689	12.7618	12.4811	13.2162	12.4924	12.1384	11.3902	11.4726	11.8071
17.4684	17.973	16.9907	17.7025	15.0715	17.6905	16.3806	17.8956	18.4588	16.9885	18.1532	18.5839	16.375	16.7944	16.3503	16.9503	15.4953	16.8687	17.5214	15.2245	17.5503	17.5125	15.2048	18.6477	17.5497	16.4213	17.822	18.187	16.9201	17.2726	16.8701	18.1982	18.5476	16.319	17.9993	17.949	18.5688	17.9446	16.9285	17.3494	16.3107	16.2653	17.1223	17.3147	16.5931	17.2729	17.7131	17.3124	16.5416	18.5169
16.2111	15.3736	13.8321	15.2919	13.2176	16.9495	13.3385	14.6451	16.2848	13.0081	16.0939	16.3223	16.015	15.0674	15.8758	14.453	17.6586	13.103	16.4475	13.7104	16.4714	16.91	12.9164	14.1116	14.6979	13.4284	15.5326	15.7262	12.7743	16.1277	16.5055	14.6499	16.6978	12.9861	15.254	16.075	17.8885	17.0243	13.9866	15.5597	13.663	13.4808	14.2398	16.0185	14.5157	16.4571	16.0611	15.9302	13.1783	15.4445
14.514	15.7461	12.308	14.6074	13.5195	14.8024	12.3909	14.169	14.8335	13.4568	12.1827	14.303	12.0919	14.2375	12.2077	14.1395	12.2418	12.6534	14.7877	11.8994	11.7475	12.9573	12.3164	14.792	12.496	11.9421	14.7602	14.4802	12.2981	13.0064	12.4373	13.596	14.7505	12.8832	14.2985	12.142	14.3842	12.1057	13.644	11.6423	12.0668	12.4796	12.8336	11.6385	11.6066	14.583	14.3446	13.3216	12.0598	14.9016
13.4576	13.8684	13.0424	13.7436	13.6305	13.5915	13.244	13.807	12.6436	13.517	12.1661	13.5313	12.8821	14.0298	13.5379	14.175	13.1798	12.7282	13.2472	13.2046	13.5735	13.3984	14.6516	14.1077	12.9761	12.8088	14.0431	14.0604	13.1882	13.5584	13.6175	14.4978	14.0749	13.8933	13.4625	12.473	13.121	14.0955	14.3565	13.6074	14.0883	13.6123	13.2667	13.7095	14.1101	13.0885	14.0073	13.5517	12.9586	13.9333
15.1024	14.4519	14.9235	14.8841	14.722	15.1872	14.4319	15.3772	14.4351	14.7175	14.6496	15.2685	15.1715	14.4728	14.0804	16.7818	14.9235	15.368	14.339	15.5151	14.4454	14.6325	13.9842	12.5335	13.2406	14.6431	14.6968	13.4049	15.0914	13.9209	15.2829	14.348	14.7131	15.8433	13.3145	14.8856	14.0331	14.2815	13.3721	14.6475	14.5465	14.5685	15.018	14.5506	15.4111	13.3975	12.9148	14.5026	14.4179	13.6797
12.0019	12.5503	12.3827	13.2247	13.3263	12.3103	12.4594	11.7434	12.9832	13.0727	12.7351	11.5784	14.5596	13.8063	12.5328	13.7936	12.6197	13.4046	11.8851	14.1194	12.9015	12.7028	12.2838	11.8349	13.4383	12.3005	11.7211	11.9902	14.0623	11.8301	12.5288	11.6851	12.4801	12.4446	12.2065	12.6204	12.3032	11.828	11.9205	11.8608	13.3749	12.3691	12.6422	13.4432	12.8274	11.9424	11.8373	11.7806	12.7729	12.3697
12.703	12.6672	12.653	12.0692	12.4552	12.1421	12.8966	12.3987	12.6419	12.5523	11.8575	11.2559	11.4905	13.6254	15.8032	13.9573	11.6022	11.8069	12.1038	12.4566	13.2359	11.948	11.9944	12.2702	11.7913	11.6679	12.2848	11.1965	12.7417	11.2515	12.1454	11.5096	12.8553	12.284	11.5984	11.9082	13.0286	12.0025	12.8031	12.2996	12.35	12.6315	11.668	12.253	13.3586	11.5206	11.3466	11.181	13.5054	11.9522
20.6825	19.2822	19.733	18.6839	19.7063	19.629	19.8265	19.9439	19.5224	19.8943	20.8114	19.2891	20.1236	19.893	21.0634	21.2568	20.1421	20.3045	19.2015	20.3274	20.2543	19.5513	20.529	19.7189	19.3805	20.5389	19.1244	19.4826	20.4127	18.8954	20.7657	19.707	18.4841	20.3572	20.21	20.6946	19.839	19.4674	20.249	19.98	19.6851	20.1101	20.0779	20.0041	20.6701	19.3373	19.1849	19.6379	19.9587	19.2429
12.9605	14.6562	13.3754	13.8674	13.5464	12.6412	12.3763	12.7734	13.4104	13.0168	12.1778	12.1504	12.2638	14.0313	12.9538	13.7227	13.2143	12.0947	14.6764	12.1883	13.018	12.7383	13.1017	12.4628	12.3479	12.0952	13.4932	12.3524	11.873	12.5446	12.8495	13.5172	13.6043	12.8172	12.2653	12.8873	12.594	12.554	14.2974	12.2229	12.2388	13.2549	12.4391	12.585	11.8399	12.4236	14.0948	13.6082	13.0636	13.9627
15.2753	15.5417	13.4352	15.7434	14.2323	14.4351	14.4191	16.0826	14.073	14.0348	15.6606	15.1352	15.6196	14.1813	14.9308	14.7901	14.5093	14.4927	15.6017	14.6515	14.8323	15.0424	14.9662	14.1127	14.0474	15.4058	14.8099	14.2754	15.1773	14.6948	15.5822	15.7055	14.8829	15.1346	14.9464	14.9551	14.3732	15.3462	14.6624	15.193	14.9725	15.7743	14.9694	14.7995	16.1644	14.1825	14.5515	15.126	14.7338	15.5978
15.61	16.2571	15.7293	15.7019	14.6999	15.533	15.2947	15.8272	15.8403	15.1818	15.4729	16.2215	14.8629	14.8861	15.6928	15.2573	15.4009	14.9047	16.1367	14.965	15.475	15.4134	15.3081	16.1402	14.3809	14.8974	15.6916	15.858	15.1983	15.3076	15.3081	16.0545	15.7091	14.9514	15.397	14.8313	15.2795	15.566	15.466	15.6484	15.4925	15.6926	14.5691	15.144	14.8517	15.551	15.4547	15.2447	14.9129	16.2539
17.2733	17.139	17.5868	19.1917	18.4041	18.111	18.9297	18.2644	19.5078	18.7691	19.0341	18.08	18.471	19.8932	18.3688	18.6589	19.1855	16.8037	17.8003	18.7541	17.6007	16.862	18.2775	17.8913	18.2549	18.4508	19.2266	18.7979	19.1544	18.2504	18.674	18.6645	18.196	18.7387	18.4814	19.2074	18.7289	18.7586	17.467	17.6462	18.6716	19.1177	19.3696	19.063	19.0084	18.4943	18.8672	18.9307	17.7899	18.4684
17.0842	17.0852	16.2198	17.5269	16.5299	16.6963	16.5352	17.8292	16.8519	16.6355	16.9298	16.7958	17.4183	15.7236	16.5902	18.1539	16.6038	16.951	16.5741	17.2815	16.6809	16.9088	17.1756	16.3612	16.5827	16.8849	17.2508	16.2106	17.5018	16.7388	16.7553	17.0796	16.8819	17.399	16.4522	16.832	16.2871	16.5501	16.6089	16.9598	16.9945	17.1518	16.9855	16.7358	17.4792	16.4095	16.3844	16.6791	16.9286	16.9206
12.1651	12.1057	12.0567	12.4347	13.2908	11.5833	13.7739	11.8628	11.9667	13.3355	12.4329	11.8147	12.125	14.4258	12.4797	13.689	12.4342	12.8343	11.5453	12.5977	13.5905	12.6259	12.0477	11.6879	12.3446	11.6498	12.1859	12.7238	12.343	12.0326	11.3556	12.4379	12.2726	13.0881	12.1491	11.3687	11.9917	11.1822	11.7828	11.647	11.7779	12.3332	12.5691	12.4338	12.8147	12.3451	11.8741	12.8387	13.4251	11.3916
13.4329	12.9866	11.4962	14.5031	12.7702	12.4598	11.6978	15.6992	11.7829	12.7182	14.2891	10.9382	12.7836	14.3954	13.2513	14.2129	12.4611	12.0462	13.6183	12.0255	11.6263	13.6548	11.5343	11.5891	11.4326	13.6762	12.617	11.2514	14.0013	11.4854	12.1811	12.2643	12.7676	12.9942	11.9728	12.797	12.5383	13.3942	12.6419	11.1179	11.5521	11.3895	11.7325	11.3311	14.0584	11.4493	12.3699	11.5166	12.055	14.6338
13.061	13.2366	12.5325	13.4075	13.7374	12.937	12.5505	14.0236	13.2776	13.6066	13.5529	13.5103	13.3576	14.0558	13.1017	14.7009	12.9971	12.8111	12.8078	13.872	12.7189	12.7489	12.939	13.4662	12.5372	12.7734	13.5114	12.6534	12.8288	12.6794	13.1537	14.4092	13.9448	13.0057	13.2073	12.9987	13.926	13.5852	12.516	12.0736	12.9442	13.0967	12.7873	13.2675	13.5512	12.6934	13.103	13.5558	13.3878	13.7886
14.4317	15.0537	13.9753	15.186	14.3245	14.9992	14.4221	15.4941	14.7604	14.4821	14.6883	14.714	15.5696	14.5089	15.3177	16.2212	14.4892	14.7529	14.2722	15.507	15.003	14.6539	14.9457	14.7141	14.0973	14.4845	15.4848	14.3778	14.9683	14.6173	14.8779	15.5845	15.2673	14.8841	14.5604	15.2741	14.5928	14.6862	14.0908	14.0319	14.4454	14.6691	15.0041	14.6606	15.0523	14.3181	14.7231	15.0805	15.1721	15.2448
18.3267	19.1762	18.9036	18.0947	16.7408	17.9113	17.528	18.6514	19.2931	17.9716	19.308	18.1249	17.7467	17.4727	17.1574	18.2783	17.7301	17.2914	17.3135	18.2638	17.5277	17.4904	18.3304	19.2231	18.4828	17.8455	18.9942	18.2026	19.0401	17.7168	17.2652	17.9992	18.1013	18.1885	17.973	18.3653	17.9931	18.2785	17.7756	16.925	18.3959	18.5966	19.0462	18.2849	19.3859	18.9653	18.5257	18.4759	18.1045	18.237
12.2194	12.9508	13.6721	14.9391	13.3471	14.136	14.0852	13.4762	13.155	12.8319	13.5625	11.9159	14.6164	14.0269	13.4613	13.3724	13.8635	13.0503	12.1253	15.3262	12.1673	12.8758	13.1731	13.4914	12.4643	13.6406	12.3428	13.5084	14.7008	12.0569	13.7967	12.3562	12.3503	12.7061	13.0008	15.8072	11.9576	11.908	11.8408	13.1304	12.3102	12.3869	15.2252	12.7135	13.8724	13.5103	11.8401	12.0499	13.8424	13.3148
15.0134	14.4266	13.937	14.6959	13.3985	15.5991	13.6552	14.1436	14.8992	13.3919	13.9156	14.9818	14.2106	14.3626	14.8136	14.3088	12.8503	13.2124	15.4304	12.3021	15.2587	14.9131	13.984	14.983	14.7902	14.0516	14.9254	15.6474	13.2219	14.8309	14.9859	14.7796	15.8339	14.4309	14.9573	14.431	15.0304	15.2133	16.3121	15.0899	14.0093	13.435	14.2047	15.2424	13.7145	14.9711	15.0985	15.3692	13.7368	15.5165
12.5458	12.2849	11.8837	11.6397	13.374	12.0249	11.7652	13.7693	12.259	13.5083	13.0205	11.3978	13.4952	13.5831	11.2663	13.5723	11.4509	12.384	12.75	12.1212	11.4481	11.8567	12.2199	12.188	12.2575	12.1474	11.7173	12.2063	14.3081	11.8871	10.9506	11.3844	12.9356	12.2057	11.7637	11.1381	11.777	12.2145	12.3148	11.849	13.6249	12.2031	12.6016	11.5093	13.1894	12.4177	11.5773	11.4706	11.6489	12.0934
14.2038	14.6238	12.5421	13.4729	13.0419	14.8081	12.9338	13.9716	14.0381	13.2828	14.5012	13.3798	14.4712	14.0383	13.8157	15.6001	14.0819	13.7683	13.5285	14.977	13.1647	14.1448	14.2888	13.5255	13.3033	14.2936	13.6302	13.4284	15.4783	13.4613	14.8058	12.9402	13.9095	14.2378	13.8218	14.2117	13.4674	14.1845	13.3722	14.1105	11.7087	14.2898	14.11	14.2975	14.8198	13.9693	12.9139	13.6446	13.7539	13.0456
14.1314	14.989	16.2591	13.0851	16.935	15.8606	16.6857	13.8222	15.6774	16.0372	14.5801	15.14	15.0593	16.345	15.5308	14.4094	17.0672	16.2847	13.9538	16.3489	16.3363	16.2692	14.4571	13.0323	14.8558	15.3877	14.4429	14.7269	15.3789	14.7214	14.8968	13.5579	13.4128	13.8966	15.9928	13.2504	13.3033	14.1229	15.3129	15.2753	16.329	14.7515	13.9586	14.6097	14.3893	16.3051	14.8275	13.8965	15.391	13.3736
17.8962	14.7098	22.1399	14.7243	21.6207	19.9078	21.1531	14.5622	17.65	20.8171	18.3376	17.0157	20.0643	21.9933	18.1784	19.7559	19.4992	21.4177	17.7842	20.7336	19.1758	19.2363	18.8844	20.2801	22.4339	18.6282	20.3031	19.3119	17.839	20.1911	16.2514	18.5504	19.2894	17.8927	20.5955	19.5402	21.1941	16.6062	20.8537	17.3292	20.1886	16.438	19.8516	18.906	15.036	20.9951	20.6342	18.37	19.9901	14.8228
14.2052	14.6905	14.7889	14.5258	13.8683	14.3766	14.853	14.1495	13.9527	13.9117	14.8144	14.3362	15.2672	14.1389	14.4788	15.3547	14.672	14.6828	14.4234	14.6462	14.6533	14.4936	15.0576	14.5207	13.9174	13.9675	14.53	14.559	14.2437	14.3748	14.5851	14.7179	14.2637	14.1223	13.9269	14.3902	13.9892	14.3126	14.52	14.0164	14.8611	14.3606	14.4993	14.7545	14.73	14.3338	14.7122	14.6236	14.8836	14.2107
15.1289	14.1981	14.7301	14.0765	14.4663	15.3518	14.9035	14.8223	14.97	13.7179	15.1362	14.2767	15.2715	13.9156	14.7515	16.8302	14.8159	15.3713	14.1327	15.5871	14.3816	14.8076	15.0354	14.0224	14.1115	15.4193	15.2193	13.8082	15.6203	13.9449	15.4886	13.5637	13.9653	15.1032	13.9813	15.2824	13.9789	14.4901	14.374	14.9663	14.5156	14.8515	15.082	15.2178	15.6202	14.1773	13.9374	14.4528	15.0571	14.3897
12.7778	13.6159	12.1026	13.6139	13.1785	12.9975	12.372	14.153	12.0087	12.7115	12.3874	11.9419	14.3133	14.2101	12.3892	13.9075	12.6743	12.6112	12.9467	13.0339	12.7248	12.4451	12.0689	11.9613	11.7697	11.8599	13.0604	11.5454	13.2441	12.3548	12.9543	12.3609	12.5661	12.808	12.209	12.904	12.3527	12.8654	11.7485	12.7154	12.334	12.1485	12.0133	12.0722	13.8996	11.6421	12.1821	12.3531	13.0115	12.8659
12.0777	13.5188	12.0641	13.0157	12.8694	11.9994	11.713	13.2169	11.7695	12.6822	12.5486	11.5391	13.2472	14.0638	12.2375	14.133	12.2463	12.6757	12.2158	12.8124	11.9273	12.5171	12.081	11.2729	11.8604	13.3606	12.6248	11.6202	13.0398	11.3628	12.8652	11.9428	12.6463	12.8957	12.5844	12.1747	12.4359	12.5937	11.8074	13.2684	12.3432	11.8954	11.7542	11.802	13.7545	11.6034	12.4345	12.2592	12.1494	12.2793
12.0486	12.7226	14.014	12.585	12.9218	12.5958	13.4397	12.669	11.6875	12.6894	11.6603	11.4625	10.7686	14.666	12.0099	14.105	12.0712	11.9453	11.6941	14.5493	11.8119	13.9541	11.6647	12.2522	14.2697	12.3217	11.9384	11.9389	11.2292	11.9472	11.3709	10.9532	12.895	12.6602	11.8675	13.8022	13.6774	13.4776	12.2296	12.251	11.9581	11.5053	12.1977	12.0515	11.5066	13.1088	11.7786	12.0667	11.9278	12.2375
13.0959	13.9056	12.5586	13.5545	13.757	14.4903	12.6102	12.987	13.9112	13.0956	13.8307	14.16	13.7525	13.5414	13.3425	13.2199	11.5149	11.8902	13.3995	11.0163	13.1376	13.4085	12.5073	12.178	11.3615	12.1038	13.2769	13.7294	11.8511	13.5139	12.3623	12.4685	12.763	12.1996	11.6856	13.0585	12.8762	13.4125	12.6969	12.1207	12.2594	11.4452	14.7842	13.9657	12.5883	13.4431	14.438	13.6589	11.6643	14.0255
20.3915	19.6633	20.2505	19.9117	20.4996	19.5763	20.0299	19.9984	19.3947	19.7779	19.5888	20.3656	19.9869	20.0879	20.5356	21.2103	20.1325	19.7732	20.0525	19.9475	20.3263	20.101	20.6788	19.8516	19.3577	20.1483	19.7796	19.7502	20.1419	19.7261	20.8403	20.3843	18.7388	20.3369	20.0449	18.653	19.1702	20.155	20.2967	20.3235	20.4153	20.5662	19.807	20.2025	20.7382	19.6245	19.9009	20.1845	20.0504	19.4285
13.6156	13.1958	15.8074	12.7134	14.2467	13.3846	15.3174	12.6303	13.0287	13.6903	12.0747	13.5865	12.8848	15.1961	12.9902	14.2961	13.2168	13.8492	13.1188	12.7104	13.551	14.0809	12.7864	14.4448	15.1462	13.3054	13.2695	13.5342	13.1363	13.853	12.9285	13.1541	13.9505	12.7662	13.4011	12.7913	13.4646	12.3901	14.8908	14.2048	13.8061	12.6354	13.7493	13.056	12.6974	14.6179	13.6935	13.2556	14.0216	12.493
18.9576	19.702	19.4472	19.1625	18.8941	18.8541	18.7099	18.8436	19.02	18.7655	17.887	19.0997	18.1024	19.0252	18.3697	15.8879	18.2564	18.4175	19.229	17.3724	18.935	19.1468	19.623	18.9472	19.2515	18.5832	18.9756	19.2545	17.6986	18.9057	18.7032	18.6808	19.1786	18.4024	18.6743	17.9339	19.2243	19.1736	19.1939	18.5899	18.9139	18.616	17.9507	19.3228	18.1847	19.1148	19.3434	19.3011	18.6909	19.7442
16.4346	17.1803	17.352	16.5666	17.1027	17.3873	18.1351	15.6846	17.2602	17.3198	16.8996	16.9453	16.893	17.0369	17.5239	18.4764	17.4521	17.175	16.888	17.2545	17.3426	17.3188	17.4406	17.7035	18.2256	17.2358	17.6571	17.6888	16.8811	17.4833	17.3465	16.9503	18.0514	17.4615	17.4228	17.2672	18.5161	17.2964	17.5546	16.9563	17.7187	17.1908	18.1193	17.9671	17.3495	17.8578	17.682	17.5681	17.8609	17.1362
16.0353	16.6772	12.259	16.3452	13.418	15.7432	12.341	16.3583	16.2996	13.5122	15.0642	16.4811	14.8058	13.9426	13.2292	14.007	12.5931	12.5832	16.3755	11.8315	15.154	15.5902	12.4322	14.0192	13.5319	12.2444	15.979	15.7504	12.4568	15.453	14.6067	14.5133	16.5982	12.6068	15.2294	14.2345	15.9408	16.1351	13.2712	13.2449	12.347	13.2337	14.0648	15.2467	14.2773	15.5542	15.9431	15.8609	12.1187	16.6207
16.6853	19.6637	17.5102	15.5322	18.0145	16.6918	16.1911	15.6401	16.202	14.4911	18.2746	17.1201	19.4334	16.9502	17.8962	15.5624	15.8968	16.3852	17.8232	15.8529	17.0915	16.6924	16.4333	16.7965	16.3557	17.3058	17.3981	17.2632	16.6022	17.4979	15.4257	18.5898	19.5001	15.0827	14.9155	14.4522	15.4927	16.643	19.5767	18.361	15.2913	15.714	16.2684	15.7407	15.0661	17.0103	17.5931	16.8875	15.9473	17.2591
14.2234	14.7163	13.8622	12.8292	14.1831	14.0098	15.255	13.8158	14.185	14.051	14.7696	14.264	16.3113	14.4952	15.3052	16.1319	14.8157	15.6496	13.2351	15.7734	14.5861	13.3742	15.5166	14.6909	14.5935	14.8888	17.2598	14.6483	14.7809	14.8267	14.814	14.9998	13.1235	13.8122	13.5296	13.6308	14.4873	14.8722	14.7167	13.7785	14.0524	13.7877	14.7358	15.6855	15.1309	13.4528	14.9159	15.0939	16.1666	15.3064
14.8726	15.6003	16.6915	11.8311	13.5606	16.3943	12.3538	15.5028	15.0358	13.3411	14.5837	16.1773	15.0369	15.9853	15.7734	13.622	15.4566	15.6734	16.3887	14.8386	16.1759	16.1542	14.6364	15.4551	16.9618	15.3559	14.9174	16.0075	12.4709	15.9688	16.326	15.253	16.7809	12.4196	15.669	14.6277	15.0647	15.874	15.9513	16.2236	15.3508	13.7658	14.7356	15.6263	15.1054	14.9182	14.4785	14.6034	16.1631	15.2062
13.4266	16.3736	11.7051	15.6425	12.9025	15.6229	11.7652	16.3464	16.2836	12.8967	16.3011	15.7686	15.5489	14.2834	15.2823	14.3099	12.3199	12.3651	15.7003	11.9385	15.5134	15.6334	14.5378	15.3444	13.5737	11.5033	13.7431	16.1789	12.6954	15.792	16.441	16.7834	16.1001	12.9098	15.7254	16.0945	16.6214	16.2032	12.2737	14.867	14.8422	15.263	14.5917	15.4211	15.3787	15.3044	15.6313	16.4824	14.3157	16.7813
14.0179	14.2042	12.9989	16.2581	13.4105	12.6509	14.1766	17.643	14.0162	13.5488	15.4828	13.3525	15.7941	13.9593	13.6073	14.8924	14.0631	13.6965	16.2907	14.4971	13.2221	14.5066	13.6335	13.6823	13.9205	14.1277	14.9944	12.9741	15.8696	13.1547	12.9704	14.812	14.313	12.9719	13.7592	13.8925	13.0969	14.4416	12.8792	13.0939	15.5951	14.9623	12.8833	13.5773	15.2233	12.3806	13.2503	13.8192	14.6545	15.4046
12.7883	13.2142	11.6965	12.5184	12.8778	12.1157	12.3613	14.4014	12.2022	15.7493	15.3316	12.7241	13.5028	13.8505	15.9632	14.1742	15.4376	13.5113	15.4706	12.9845	16.0996	13.8498	11.7528	11.4397	13.4774	13.6497	11.8836	12.4315	14.1866	11.4457	12.1187	12.1077	12.6182	12.4469	12.493	11.792	12.7092	12.7735	13.8862	12.78	11.5001	14.3096	12.6312	12.078	14.2878	11.9193	12.2349	11.2999	12.1437	12.369
12.165	13.0967	12.0463	12.9164	13.189	12.1507	12.7652	14.2887	12.1218	13.3848	13.0655	11.7736	13.6061	13.8786	13.2177	13.9378	12.0171	12.6159	12.1045	12.7659	11.985	12.5887	12.8517	12.2023	12.9731	13.1567	12.4789	12.6842	13.9066	12.3764	12.1944	13.1602	12.6222	12.6525	12.0531	13.048	12.4713	12.2966	12.9906	12.623	13.2228	13.1429	13.3941	12.5686	13.1444	12.5266	12.7641	12.0852	13.5388	12.8942
14.5929	15.1787	15.8832	14.2662	14.5193	14.7572	16.0083	14.8546	15.2325	14.027	14.9799	13.904	16.5087	13.8425	16.608	17.363	15.6547	15.5093	13.1103	15.818	15.8684	15.2294	15.933	15.6952	15.8905	14.2475	15.5546	15.5058	15.2971	15.1969	15.5792	15.7566	14.9667	15.7427	15.2636	16.0156	14.7655	15.3864	16.1716	14.5301	15.4136	15.9602	15.3037	15.7721	15.266	15.7139	15.7872	15.5495	16.2927	14.9534
19.6816	20.5834	19.7933	19.3217	19.3443	22.4015	21.5248	20.0173	21.1831	19.6628	19.4096	20.3952	19.4314	19.2266	18.8219	15.3754	20.1967	17.8825	20.4499	18.5826	21.1172	21.0662	20.2529	20.8467	20.4644	17.718	20.2863	21.1004	17.7167	20.6693	18.9971	20.7263	22.0727	17.4642	21.0199	21.0016	21.954	21.1288	20.6215	20.3455	20.4765	18.2401	21.7581	20.9138	18.2882	21.6408	21.2006	20.2602	20.8052	20.2657
16.0862	16.3578	15.3587	16.0103	14.8008	15.4629	14.214	16.6302	15.4101	14.6324	15.2241	15.1659	15.5612	15.3434	14.6356	15.5292	15.037	14.9626	14.8205	15.2337	14.9053	14.9838	14.5727	15.1781	14.7552	14.8639	15.3453	14.1884	16.1116	15.0378	15.2802	14.7094	16.2841	15.5644	14.8275	15.8448	13.7154	14.5641	14.6787	14.8743	14.4729	14.9362	14.4996	14.5216	15.7992	15.0074	14.1495	14.747	14.503	14.6907
11.7979	13.5382	11.5934	15.3871	12.8078	12.4731	12.3256	13.489	13.1616	13.7357	13.0938	11.8759	14.5402	14.1043	11.5691	14.2508	12.1832	11.7718	11.913	14.1779	11.7735	11.2061	11.834	12.3829	12.5883	11.3195	12.7877	12.625	14.6899	11.9679	11.4954	11.4679	12.289	12.7017	12.318	14.1039	12.8294	12.5996	11.6878	11.4268	11.2382	12.4335	12.4478	11.9388	13.0109	12.5205	12.1693	11.7869	13.1799	13.1772
16.3328	14.9501	17.0635	14.7697	16.747	15.9174	16.7062	15.8973	16.5275	15.6791	16.8302	15.367	15.4898	17.539	15.6101	17.8839	16.3935	15.3378	15.2295	16.3158	15.2574	15.1431	16.4564	17.0152	16.7965	16.1528	16.4027	16.703	16.6902	16.592	16.5253	15.7626	15.1203	17.1807	15.4314	17.05	16.6949	16.1261	16.6351	15.8635	16.6792	16.1514	16.7285	15.8663	15.8339	16.9763	16.5294	17.1109	16.4143	16.0212
12.3065	12.2539	12.2149	11.6709	13.4368	11.7307	12.3133	12.0037	14.9162	13.2882	12.307	14.7275	13.7981	13.7773	11.6791	13.5667	12.2037	12.217	11.4758	11.3988	12.2371	14.5996	13.3933	11.8429	12.0759	11.8151	15.4313	12.6091	12.8777	12.2356	12.1783	13.4059	12.4268	12.4196	14.7508	14.3824	11.8747	15.4811	12.4016	12.338	11.8547	12.084	14.653	15.5697	14.5887	14.5693	11.7577	12.6134	11.4898	12.0528
19.1248	19.4257	19.0523	19.3075	17.6789	18.1926	18.2655	19.9065	20.1891	18.9654	19.806	18.9698	18.3637	18.2014	17.7677	15.5873	18.1471	16.9866	18.581	18.1386	17.6832	17.7058	18.3694	19.9234	18.3643	17.2924	19.4802	18.7539	19.3017	18.1317	18.3868	18.427	18.3633	17.6659	18.5708	19.565	18.7272	19.557	17.9947	16.9549	18.7288	19.1914	18.2275	18.2577	18.4642	19.3219	19.217	18.5344	17.3878	18.6702
14.4533	16.1077	13.9646	14.4633	14.0437	14.0977	13.9815	15.0691	13.8264	14.0801	14.7928	14.784	15.1406	13.7006	14.3164	15.9202	14.1569	14.8042	14.8886	14.3685	14.7004	14.7962	14.7516	13.5605	14.3263	14.7353	14.4441	14.118	14.8298	14.3728	14.3073	14.0333	14.0555	14.5409	14.3386	14.2916	14.0871	14.3032	14.2641	14.6024	14.7941	14.2389	13.586	14.3345	15.048	14.0074	13.6057	14.6168	14.5359	14.4316
15.0137	12.057	12.0049	11.4819	13.2428	11.5348	14.579	11.8163	14.6781	13.5777	15.8231	13.8494	14.2111	19.4681	13.8539	13.7374	16.1133	20.6802	13.4364	15.6088	14.5068	11.1849	13.6558	11.6374	16.0014	15.8438	11.4524	14.0644	17.8092	13.4016	14.3313	14.3253	12.1215	13.0419	15.5534	11.441	14.8167	13.6632	13.7056	17.5518	16.2648	15.4121	12.6153	11.4517	14.7664	12.3541	11.9199	11.8238	15.5444	16.2822
16.1661	17.342	16.289	16.4793	15.2972	16.9098	16.3036	16.8577	16.7103	16.0757	16.1755	16.9093	16.4735	16.0084	16.45	14.6578	15.7759	15.4276	16.9443	15.7897	16.6542	16.4317	16.6714	17.0334	16.3925	16.143	16.5713	16.8056	16.2111	16.8626	16.4769	16.9039	17.7682	15.943	16.8689	16.8353	17.5164	17.3315	16.966	16.4897	16.9765	16.1696	16.5394	16.463	15.8854	16.9298	17.1124	16.2167	16.5702	16.8237
17.7145	18.2872	16.8854	17.7662	15.2235	17.2184	16.7278	18.214	17.4389	15.9613	16.1268	17.8993	17.3122	15.1144	16.9903	14.3705	16.5093	16.0485	17.7087	14.4252	17.516	17.8142	17.7427	18.2308	16.6622	16.5878	16.4084	17.6686	15.3751	17.6019	16.6482	17.7889	17.5488	15.7519	18.2761	15.8135	16.7854	17.0436	18.0132	18.0897	17.3476	16.649	16.239	17.3286	16.8207	17.7804	17.2856	17.5531	16.7537	17.8337
14.3261	15.1497	12.2266	15.0796	13.2522	14.3748	13.4292	14.8092	14.2922	13.1857	12.8946	14.6272	12.7389	13.8553	12.5776	13.9216	12.0059	12.4558	14.7254	14.1395	13.7048	13.6946	11.9813	12.1782	12.2387	12.0792	14.1372	14.5009	11.8873	12.9034	12.8595	12.6374	14.6671	12.4731	12.9853	12.9511	14.6403	14.9824	12.3796	11.9289	11.8411	11.957	12.4779	13.3663	12.3004	13.7672	13.6094	14.0579	11.9619	15.3512
14.6039	14.9233	14.195	14.0419	13.6379	13.4903	13.5035	15.0936	14.3338	13.6439	14.2778	14.27	15.7165	13.9991	14.3327	16.6581	14.4278	15.1668	14.0688	15.398	14.5232	14.4661	14.3815	13.9029	13.9149	14.9302	14.9953	13.4986	15.7956	14.0271	14.677	14.3544	14.1655	14.3932	13.8707	14.8089	14.0273	14.2682	13.7572	14.5586	14.3628	14.7688	14.4119	14.4946	15.4346	13.9247	14.1437	14.4932	15.3162	15.1472
14.8939	17.1058	12.4303	16.5184	13.5132	14.7818	12.2695	16.9605	15.5498	13.3856	11.9177	13.787	12.2802	13.7465	11.1815	13.5312	11.7866	12.6898	15.2974	11.2376	11.6038	11.3916	12.2023	12.3377	12.1907	12.3088	14.7487	11.9974	12.128	12.1974	10.9286	11.5117	16.0461	12.3422	12.6463	11.2335	11.8562	13.7856	11.9379	11.8063	12.2875	12.0743	12.4181	12.0986	12.0628	12.1519	13.3189	12.1713	11.3642	14.1916
19.9131	21.2457	17.0641	20.6396	17.4164	18.8315	18.3762	22.2231	19.9744	21.3415	18.5695	19.1854	17.9622	18.8012	17.4173	18.3289	17.2446	17.5416	20.2855	16.8713	18.8026	19.7063	19.14	20.1305	18.9785	19.9357	19.7606	19.1887	18.6889	18.5566	18.3806	20.4689	21.1258	17.9565	19.1955	18.8886	19.1631	20.2082	18.4447	18.0785	17.6798	21.4989	18.886	18.0958	19.7507	18.9674	19.5004	18.3507	18.4796	20.7534
19.6213	21.747	17.1023	21.0686	17.4031	19.0275	17.8966	21.3484	19.9091	20.087	18.2745	18.822	18.459	18.234	17.3146	16.0246	16.0658	17.5465	20.2433	16.7899	18.6473	18.4522	17.9711	19.8029	18.2892	18.9704	19.5003	18.9164	19.7039	18.4473	17.8063	20.2409	21.1428	16.7809	18.75	18.1819	18.8528	19.8448	17.5404	17.7196	17.7333	20.6869	17.5391	17.5748	18.9088	18.6445	19.1863	18.0751	18.9055	20.548
15.4924	18.2462	13.63	18.287	13.4772	15.3111	14.0796	17.4161	16.2689	17.0958	14.5707	15.2881	14.5195	14.7039	13.6178	13.9612	13.4858	14.4496	16.6488	13.2234	15.1489	15.546	14.7164	16.4761	14.3737	14.5781	16.0061	15.1309	16.46	14.4731	14.0448	16.6466	18.251	13.7779	14.6809	15.005	15.4947	16.6892	13.8236	13.9869	13.8186	16.0137	14.1132	14.2427	15.4105	15.3476	15.7178	14.7186	16.2107	17.285
12.2702	12.6967	11.8988	12.6419	13.0773	12.1662	12.2141	12.366	12.0207	13.315	12.382	12.0534	12.8345	14.324	11.9006	13.9945	12.3486	12.6725	12.1011	12.4296	12.1996	12.2693	12.1514	12.1993	12.3716	12.0227	11.7434	12.1311	12.4612	11.9406	11.9992	12.3928	13.0007	12.9846	12.4202	12.7806	12.2754	12.1965	12.5565	12.2418	12.6329	12.6318	12.841	11.9477	12.4698	12.5217	12.4391	12.4262	12.2427	12.4612
14.7502	15.2285	17.7645	15.6275	15.9574	15.095	14.4327	14.5028	15.429	13.2492	18.1914	15.6676	15.8291	21.3728	15.0815	22.3774	19.7716	18.7248	15.6797	18.0954	15.3083	16.0519	13.5899	15.2127	17.0316	14.9158	14.9734	16.1058	14.7987	15.2368	13.5125	16.0675	14.8575	15.5299	14.1494	15.2549	14.6614	16.0884	14.6216	15.485	14.5655	14.1761	14.8085	15.0367	16.9253	14.0757	15.0014	14.2257	14.1225	14.7318
14.5332	16.1955	12.5976	15.219	13.8345	13.6012	12.7257	15.6579	14.776	13.895	12.5681	14.4883	13.1222	14.7563	11.8091	14.3241	12.7708	12.9652	13.5712	12.0944	13.7792	12.4316	12.6896	12.4952	12.8858	12.4633	14.618	13.1322	12.9233	12.5744	11.7929	12.698	14.2298	13.4013	12.7835	11.8592	12.5881	15.4793	12.3269	12.6041	12.5213	12.8783	13.2018	13.0606	12.9015	12.8174	13.2847	13.5056	12.1083	15.6674
14.1797	15.6844	13.498	14.5656	12.9306	13.1965	11.8461	15.1289	13.8165	15.2243	13.4079	12.1781	14.3791	14.0807	13.2366	14.0515	12.0755	13.9316	14.4625	13.2436	13.8438	14.0177	13.6689	13.3946	11.961	13.2803	14.3557	11.0834	11.2569	11.654	11.8795	14.111	13.0538	12.7414	12.5072	11.7572	12.3368	11.5359	11.4267	11.2809	11.4058	11.9867	11.5781	11.1152	11.2745	12.6621	12.2172	11.6716	12.7255	12.4334
14.2058	13.1872	12.8146	13.6327	13.2683	13.0355	12.5045	13.9657	13.5928	13.2186	13.0507	13.0101	13.6618	13.6709	13.2499	13.9392	13.1798	12.7527	12.9535	13.7923	13.4319	13.2581	13.4893	13.1569	13.4575	12.9916	13.7243	12.1437	14.3542	12.8674	14.2343	12.6226	12.8903	13.9949	12.439	14.0162	12.63	13.4711	13.1798	14.0874	12.3797	13.4796	13.1672	13.2826	13.6604	13.1561	12.5274	12.8531	12.4546	13.0907
16.6948	17.2321	17.1226	16.2305	15.9321	18.3725	17.1392	17.0661	17.2859	17.4452	16.6647	17.1043	16.9911	16.5643	17.7914	14.3989	16.6199	16.1329	17.4821	15.7224	18.2126	17.5023	16.1055	16.8071	17.88	16.4777	16.6754	18.5193	17.2136	18.0154	17.3936	18.147	18.2326	17.8575	17.0694	17.3201	18.5082	17.6356	17.5412	17.7615	17.4747	16.7692	17.5519	17.5742	16.9114	19.6255	19.4341	17.9037	18.0367	17.5783
14.7622	15.384	13.8156	15.9158	13.6111	13.9736	15.0823	17.5113	13.6907	13.5089	16.6164	13.9993	16.0714	14.1876	14.105	15.8489	13.9651	14.9834	16.4957	15.0949	15.0426	15.5836	13.4399	13.7234	15.1455	15.35	14.9618	14.5788	16.7207	13.5103	13.8131	14.5888	15.3588	14.22	15.3524	14.6312	14.2905	14.1286	13.2921	14.6787	16.9479	16.2046	13.7835	13.8862	15.5698	13.6826	14.4026	13.8568	15.0943	15.5367
13.1376	14.2419	13.2495	13.9328	13.5712	13.2467	13.4409	14.1333	13.4836	14.2464	14.0993	13.1168	13.5979	14.0763	14.1181	15.6759	13.313	13.6998	14.1516	14.3259	12.7635	13.3899	13.4085	13.0923	12.9777	14.595	12.8185	12.7916	14.1799	13.2211	13.8151	14.4918	13.223	14.9513	12.8498	14.1489	13.731	13.6733	13.2104	14.4642	14.6114	14.0683	13.5323	13.1222	14.4184	12.5638	12.4039	13.7219	13.8395	13.9888
14.9963	15.4318	14.2272	15.4946	13.4204	13.8117	13.1155	15.1915	14.2128	13.2649	14.4663	14.2412	14.4264	13.878	13.1256	14.255	12.765	12.288	14.1926	14.3276	13.5671	14.2583	12.9321	13.5053	13.4192	12.4056	14.9314	13.3906	14.3988	13.7579	14.2964	13.2646	15.8792	12.7193	13.1002	14.083	12.8448	13.8314	13.2821	14.0666	13.4563	13.0215	12.3939	13.5391	14.409	14.4827	13.6154	13.5437	12.9171	14.6893
12.1638	12.931	11.7169	12.0986	13.144	12.1777	12.2991	12.3269	12.7016	12.8095	12.9022	12.4762	13.7803	13.7504	13.0296	14.2137	12.7222	13.1477	12.9535	14.1249	12.5752	12.2876	12.1394	11.8504	11.5509	12.1475	13.4608	12.1398	12.4155	11.6609	11.4845	11.8282	12.975	12.4791	11.6841	13.6209	12.2751	12.1213	12.2479	11.7433	12.2669	12.0931	12.1508	12.6343	12.4598	11.6947	12.6473	12.6405	13.5281	12.6827
12.224	16.147	15.1037	12.1624	14.9981	14.0344	13.1554	14.93	15.4079	16.8381	13.8887	12.6618	13.0778	14.3262	15.028	19.2975	14.5089	15.2955	14.5752	16.7276	14.1283	13.8537	13.1723	14.0472	14.0599	14.1799	15.0701	13.651	16.2534	14.275	14.8659	14.2883	12.9596	16.5567	15.5612	16.2253	13.8592	15.0363	14.2106	13.0068	16.07	14.7168	16.4934	13.8415	13.6282	15.8662	15.3191	14.0253	13.5223	14.6384
14.6291	16.9428	13.3219	15.611	14.4472	15.5751	12.9311	13.5874	14.7971	13.966	13.3354	15.6318	14.3194	14.8705	12.4752	15.0472	12.6687	12.6729	15.8861	12.4059	15.8141	16.1037	13.3688	12.3119	12.9391	12.7833	16.7629	16.5254	13.0774	15.0005	13.1559	12.6544	17.4267	13.518	14.1829	13.6711	17.9687	17.2125	13.0489	12.6643	12.8659	12.8707	13.3284	15.167	12.3411	14.3439	14.8827	14.5538	12.7408	16.0879
23.923	25.3699	21.319	24.2534	18.6776	23.9657	19.4204	24.5094	24.7837	19.5289	23.0447	23.9999	22.7982	19.4125	22.7708	17.3461	19.0905	19.9341	24.3131	18.349	23.638	23.468	18.8279	24.1883	22.7135	20.8125	24.4674	24.1765	19.3875	23.4748	22.7731	23.7209	25.1146	19.0508	22.6832	23.3795	24.0868	24.058	23.5585	22.8655	21.0801	21.4002	22.1943	22.9245	21.8494	24.1884	24.2823	23.0819	21.9599	24.5837
14.7754	14.8717	15.579	14.4998	15.193	16.3829	14.8516	15.3169	14.569	14.8452	14.1924	14.7086	14.3235	14.6922	14.7732	14.1123	14.9165	14.5896	15.4559	12.8071	15.5055	15.2767	14.837	15.2984	15.8636	14.8661	14.6565	15.7396	14.9738	16.3923	15.3077	15.0867	16.2638	14.3983	17.1994	14.9326	15.6862	14.9203	16.2687	15.7683	16.0136	15.6219	15.0878	14.794	13.1834	16.382	16.3048	14.6496	14.7106	14.7972
17.0748	18.0636	16.9367	16.9083	16.0311	16.9527	17.0591	17.377	17.4403	16.9639	17.4426	17.0977	17.9146	16.3797	17.5122	13.9143	17.5175	18.2354	17.2128	17.8951	17.0611	17.1002	16.1143	16.3626	16.5751	16.8263	18.0991	16.8119	17.4204	17.8651	17.133	17.2126	17.2833	16.9837	17.0309	16.8717	17.0694	17.0126	16.204	17.2416	17.0717	16.9264	15.9205	16.4756	17.4727	16.7016	17.6406	17.4546	17.5041	18.0458
12.7838	13.5258	17.3039	12.5478	15.4971	16.2323	16.4557	12.4757	13.351	14.6814	14.1263	12.467	13.3731	13.7449	13.2511	13.8589	14.2142	14.3772	13.813	14.3964	13.7283	15.1115	14.2512	14.3825	15.6874	14.2619	12.56	14.1392	13.5394	14.9383	12.7627	13.6322	16.413	13.8508	17.0282	15.3049	15.044	13.7547	15.7325	14.7688	15.7866	13.0267	14.8272	13.1652	11.6871	16.1095	14.6889	12.4843	14.1907	13.2354
17.4506	19.2977	13.7347	16.2335	13.415	18.9075	14.0385	16.7109	18.8232	13.4359	16.3176	17.5477	16.4804	14.3707	13.6772	14.2784	12.4061	13.3618	17.903	12.9001	18.621	18.1489	12.7339	14.4346	16.3443	13.0007	18.8272	18.9159	12.0437	18.0879	16.5394	14.4694	21.1255	13.3536	15.991	17.1694	20.2829	18.8113	15.0642	13.9382	13.2767	12.571	16.5349	17.887	13.0042	18.8881	18.7567	16.9806	13.6611	18.4647
13.5513	14.0791	13.4956	13.8532	13.7506	13.6309	14.2412	14.1641	13.2649	13.5103	13.5607	13.9514	14.0387	14.2102	13.952	14.9557	13.6877	13.6139	13.7799	13.4976	14.062	14.1599	14.4126	14.4691	13.6705	13.8981	13.8467	14.0391	13.7798	13.9491	14.0421	14.7637	13.4869	13.3009	13.8722	14.6078	14.1193	13.7941	13.9658	13.9143	14.4098	14.049	14.4723	14.0204	14.1	13.9081	13.8518	14.0393	14.0159	13.7593
14.0519	15.8912	13.9695	15.0033	12.9708	14.0719	13.3424	15.4322	13.3678	12.5302	14.7127	14.1032	14.7487	14.2033	13.7615	14.011	13.4618	13.8251	14.7301	12.2474	13.7106	13.7475	11.7321	13.6912	13.4983	13.3758	14.9299	13.4275	14.3727	13.2868	14.2416	14.5553	15.4544	13.8109	13.3047	14.1096	12.7304	14.0498	12.9427	14.1681	14.8465	14.1315	12.7119	13.0629	14.5795	12.6224	12.1789	14.0108	13.7519	15.1999
17.3407	17.0348	17.3015	17.8121	17.2156	17.2505	17.3321	17.3785	17.2556	16.9465	17.0098	17.6048	17.3544	16.659	17.1686	17.2144	17.1251	17.1303	17.8725	16.496	17.1641	17.1049	17.2651	17.7155	16.6536	17.1029	17.6612	17.2835	17.1617	17.6055	17.0109	18.0037	16.9907	17.4067	17.1029	17.2003	17.2855	17.3042	16.8724	17.3503	17.5199	17.3121	16.6306	17.3584	17.3402	16.9711	17.1169	17.7027	17.1899	17.3009
18.264	18.638	19.7004	18.3405	18.8548	19.5258	20.1281	17.9438	19.0167	18.5383	18.4991	19.3362	18.9227	19.4798	19.6656	17.9113	19.6659	19.2444	18.877	18.2442	18.9693	19.4464	19.3801	19.6916	19.5673	19.0619	19.136	19.4037	19.1352	19.4698	19.436	19.4432	19.6094	18.7901	19.1911	19.1719	19.7602	19.0383	19.5542	19.3768	19.7081	18.6086	19.0324	19.4136	18.7186	19.5322	19.4655	19.1708	19.6703	18.6597
16.5173	15.5039	15.6892	16.8786	16.0841	16.299	15.1636	16.6439	16.1435	14.7864	15.7766	15.592	15.9805	15.0096	15.6106	18.1004	15.8731	15.9855	15.1774	16.3181	15.2601	15.8533	15.1793	15.8896	15.1764	15.4926	16.1092	14.6248	16.7941	14.9026	16.1309	15.7722	16.7237	16.5538	14.7593	15.9528	14.9728	15.3895	15.8286	15.9387	14.5515	15.5985	15.7533	15.5342	16.5514	15.5005	14.4471	15.4833	15.2095	15.0158
17.0827	18.0529	16.6353	17.1218	16.9139	16.8665	16.8035	17.722	17.1025	17.0823	17.9549	16.744	17.8902	16.9199	17.0436	18.2367	17.172	17.9358	17.2778	17.8322	16.3512	16.8185	16.6626	16.1098	15.7638	17.6491	17.044	16.5894	18.3047	16.6173	17.3159	16.8864	16.5138	17.5308	16.4892	17.3423	16.81	17.3573	16.3098	17.5861	18.4264	17.7821	17.1851	16.9232	18.1011	16.364	16.1738	16.638	17.0263	17.761
13.5309	14.075	13.3379	13.8023	13.068	13.1755	13.6498	14.1491	13.3468	13.7926	14.1383	13.0137	14.7233	14.2006	14.9762	13.9994	13.6116	14.5083	13.4492	15.3796	14.2791	13.1748	14.1614	13.6025	13.8113	14.8306	13.332	12.8487	14.8323	13.7164	14.6529	13.0193	12.75	13.1377	13.8162	12.7831	13.717	12.9486	13.3056	13.388	12.7301	14.6597	14.5328	14.3009	14.1289	13.554	13.0737	13.9145	14.7971	13.461
12.8334	12.8221	11.2545	12.0966	13.8105	12.0447	12.5444	12.1847	12.5542	13.1454	11.2001	11.7867	12.0944	14.2315	11.0564	14.594	12.2323	11.6695	11.3408	11.7564	11.3268	11.3098	11.5264	11.4747	13.0435	12.2246	11.5501	11.8595	12.9093	11.5013	11.4082	12.2127	12.0592	12.893	11.7955	12.9009	12.186	13.6396	15.0836	12.3581	11.5685	13.7592	12.2773	11.2849	12.1297	12.145	13.0136	11.9123	12.3813	13.5745
12.9858	14.3232	13.363	12.3443	13.2634	15.3715	14.0016	13.0638	12.3921	13.4864	15.1339	12.7933	13.386	13.7213	13.2868	14.0146	13.3901	13.7174	14.6839	14.392	14.4077	13.1183	13.3859	13.2133	13.2653	13.141	13.1855	13.9398	13.1039	13.2923	13.4217	12.6156	15.6861	13.1201	13.774	13.0531	12.7042	14.0401	13.2578	13.2936	13.4379	13.3314	13.744	13.1595	13.3778	13.9002	12.9663	13.7381	13.8108	12.4351
15.3496	16.1444	14.3641	16.5768	13.2317	13.8823	14.0639	16.9147	15.515	13.4288	16.0162	14.3437	14.5237	14.0147	13.6298	14.1363	12.4794	14.2932	15.2423	12.6567	13.221	15.2637	13.3795	15.7701	15.1309	14.2648	16.1224	16.1215	15.1748	15.4073	11.7614	16.6189	15.0284	13.5475	13.1302	14.619	14.3376	15.6846	15.322	14.6662	15.0378	14.5433	14.6157	14.5897	14.6781	15.0052	15.6098	14.0985	13.6379	15.2103
12.6862	13.9793	12.9654	13.0249	12.8642	12.9373	13.9962	13.5935	13.2715	13.2689	13.8914	13.468	13.9258	13.693	14.2323	15.5926	14.6933	13.5633	12.9081	14.4825	12.4835	12.9973	13.7587	12.7595	13.5386	14.6946	13.3961	13.7095	14.6109	14.0434	13.9844	12.6789	13.4497	14.2102	13.8421	13.555	12.5941	13.3468	13.3343	13.5936	14.1544	14.676	12.8919	13.7304	13.5119	12.3418	13.2329	14.0107	13.6516	14.0172
12.6496	12.5483	12.4596	13.4835	13.5404	11.7722	13.4053	11.9234	12.2909	13.4111	12.7045	12.2252	13.4078	13.7726	11.2097	13.4677	11.8137	12.6639	11.5638	14.069	12.182	11.0375	12.4742	12.3663	12.2196	12.0772	11.8356	12.2428	13.9132	12.2029	12.0221	11.5419	12.0836	12.3684	12.6192	15.1623	11.8302	13.2208	11.4675	12.4124	12.3156	12.0459	13.2128	11.7404	13.8547	12.1788	11.1758	11.9499	11.3451	11.8555
12.672	16.068	11.646	14.707	12.8981	13.1255	11.6405	14.9446	13.9019	13.768	11.9724	12.2671	12.2774	14.061	11.8821	14.1292	12.0912	12.0958	14.3685	11.6058	11.9908	12.2087	12.2878	14.7751	12.1303	11.6802	13.7299	13.0753	12.3484	12.8344	11.3447	14.2834	15.673	13.0241	11.9228	12.2042	12.2964	13.9275	12.3689	11.4187	11.7389	11.5455	11.8322	11.4822	11.7703	12.601	12.3402	11.1075	11.9421	14.5989
13.1373	12.1642	13.361	11.4635	13.1616	13.6723	15.3397	12.9012	13.0813	13.056	14.7259	11.2057	11.2232	13.4097	12.2584	13.8489	11.4365	11.7038	12.5829	13.7502	14.449	15.4654	13.843	11.968	11.8163	13.1665	12.236	15.142	11.4032	12.4135	11.3119	11.121	13.1468	12.0038	11.6145	12.2848	15.0529	12.1372	13.3823	12.9695	11.9243	11.7361	15.4002	13.1856	11.8709	12.5728	13.4841	11.1683	13.4563	12.9692
12.1558	12.2953	13.4712	11.9046	13.1926	12.4011	13.7663	12.6055	12.1155	14.1937	13.3013	12.2903	12.6415	13.8522	12.8846	13.8831	11.3011	13.6338	13.2443	12.8642	12.6248	12.7939	12.0148	11.9154	14.3476	15.1265	13.8846	12.789	13.9015	12.1172	11.7387	12.6753	14.3148	12.4801	11.8616	15.4178	13.6495	13.5575	12.3927	11.8422	13.6278	11.9125	13.5747	11.7174	12.7047	12.4712	12.3834	12.8922	12.8653	14.1562
14.6988	13.1029	13.516	15.8344	13.323	15.1308	14.7386	15.7927	13.968	15.4691	14.0568	12.963	12.1517	13.8752	11.518	13.5247	11.9264	12.8772	14.6368	12.7291	11.7117	13.5076	12.6662	11.7652	13.533	15.6356	12.3592	11.8695	15.3399	11.8451	13.2735	13.9846	13.3397	14.4575	13.6167	12.0971	12.3275	14.0648	12.185	15.2546	12.9232	15.0816	13.9336	11.8656	15.5181	12.3522	11.9992	11.8015	12.6895	15.3428
15.8416	14.0739	16.4854	15.5619	14.9629	14.6916	15.0964	15.7124	15.9328	16.6337	15.621	16.2094	15.6247	14.5944	16.5949	16.758	16.2987	17.5285	14.1905	15.812	14.9146	15.5994	15.3003	14.9458	13.9325	16.1728	15.9336	16.0929	15.4042	15.4338	15.5875	16.315	15.5969	16.1751	13.6729	14.059	14.3575	14.674	15.7086	15.7395	15.1713	15.1676	14.3921	13.8825	15.1462	14.5171	14.9432	15.6098	15.4529	16.5485
18.2556	18.0545	20.8973	18.5111	20.3111	19.1511	19.2005	18.4395	18.6544	18.8609	19.0626	18.3925	19.0436	19.8001	19.0939	20.5786	19.6917	19.5576	18.0458	20.0212	19.0114	18.7558	18.9191	18.8676	19.0995	18.8484	18.5238	18.5315	19.3558	18.7376	18.5435	18.3151	19.1349	19.3503	18.7632	19.5045	18.2413	18.0925	18.7061	18.0433	19.6335	18.8559	19.3728	18.6106	18.7208	19.6643	18.703	18.8752	19.4664	17.9454
18.0243	18.071	17.8556	18.4142	17.551	17.2772	18.035	18.5624	17.3702	17.8679	17.5699	18.5801	17.8877	18.1222	18.0115	17.7681	17.9373	17.3267	18.5508	17.2949	18.158	17.7126	18.5232	17.6356	17.4683	18.4099	17.5958	17.8498	17.3933	18.118	17.8195	18.1262	17.1352	18.3485	18.0579	17.2932	17.1494	17.9423	18.5337	17.663	18.7893	18.6954	17.7044	17.4265	17.9979	17.7744	17.4244	17.7752	17.6793	18.1705
13.0331	12.7203	12.2678	13.8698	16.6157	13.0866	13.6489	12.9889	12.3685	14.0787	12.892	12.2767	11.4319	15.2053	12.9849	14.6554	15.0505	14.5019	12.9255	12.5254	12.6247	12.3121	12.2357	11.8428	12.6789	13.5075	12.2656	11.5622	13.8538	12.3858	12.779	11.7345	13.1252	14.1847	13.4707	12.0396	12.2316	12.1042	12.8027	14.1924	13.2784	14.3336	12.0169	11.7904	12.4937	11.7411	11.8217	11.7283	12.2168	12.0918
15.8757	17.6694	12.533	16.4998	13.7333	16.3836	12.5882	16.3501	16.5923	13.1179	11.9733	16.3756	15.5139	13.5186	11.7259	13.2438	11.4913	11.9128	16.5801	11.0425	16.1014	16.1285	12.4839	13.6443	11.3363	12.7003	15.965	16.1477	12.5066	15.4417	15.2136	11.3858	12.738	12.1767	14.8802	14.5967	16.4452	15.7432	13.3331	12.0966	12.2349	13.5542	14.641	15.6279	14.0396	15.5689	16.2572	16.0099	11.6413	17.381
17.6588	16.4558	17.7861	18.0064	17.198	18.5027	17.3877	17.4357	17.9133	18.013	17.843	17.3982	16.388	18.9125	16.1704	18.0434	18.1492	16.2654	17.7268	16.9055	16.65	16.0458	17.7602	18.3038	17.2146	17.4733	18.0153	17.9396	17.2743	18.3393	18.2472	18.0512	18.0736	17.3509	17.9153	17.8335	17.5418	18.3351	17.7017	16.9957	17.3064	17.8665	19.0732	18.357	15.1595	18.564	17.7492	18.1512	18.0042	15.8577
13.887	13.3437	13.3476	15.1601	15.5766	11.4134	12.0234	13.2289	12.1263	13.1776	13.6908	14.3564	12.2262	14.2645	11.092	13.8585	12.2665	12.4931	11.3754	11.7184	11.2981	11.2752	15.0899	14.37	12.1652	14.6203	13.6632	12.9729	12.5208	13.5941	11.4182	14.8877	12.0954	12.926	12.3165	13.5548	12.1531	11.2201	15.029	12.1995	11.604	12.1712	17.1979	14.4009	11.3009	14.5669	12.0345	11.8791	12.6084	12.6275
16.4893	14.5256	15.3691	14.3162	16.5291	15.3771	15.8452	14.6257	14.9512	16.0529	15.65	14.4991	16.3378	15.6464	16.6444	14.7054	16.5268	16.3872	15.0767	16.1085	16.5239	15.5359	15.6676	13.9542	14.6911	16.4862	14.7058	14.8043	16.15	14.5651	16.666	14.5517	13.6683	15.5751	15.0637	15.3043	15.8029	15.3923	14.9101	15.6364	16.0082	16.3303	14.8794	15.8393	16.2726	14.5611	14.7675	15.8804	16.0432	15.351
18.5946	18.4646	19.6533	18.4351	20.8706	18.7421	21.0406	17.1961	16.8351	19.6832	18.0715	18.1635	21.7745	20.6346	20.5443	20.9448	21.2645	22.6254	17.9943	20.4918	20.3587	18.566	20.8351	19.2691	20.2898	18.4711	21.3328	19.0401	18.706	19.9129	19.9029	18.3884	17.534	19.8365	19.2949	19.524	18.5777	17.8504	20.3164	18.4296	19.9767	19.7112	19.6091	20.6565	19.1303	18.4486	19.6589	20.1966	22.4122	17.9338
15.3157	16.5287	15.4148	16.0638	16.157	15.9565	15.5037	16.5127	15.9415	15.8014	16.732	16.0288	16.914	16.1204	16.9782	19.2461	16.4345	17.0658	15.5667	18.2148	16.1926	15.8749	15.8742	16.2838	15.8478	16.3371	16.2384	15.8745	16.5326	16.3234	16.338	17.0536	16.6183	17.0796	16.1497	17.7553	16.7468	16.2303	15.6941	15.8428	16.686	15.8376	16.748	15.9153	16.4029	15.7289	15.9625	16.9531	16.5266	16.4306
13.2597	13.437	14.0444	13.3848	13.2612	13.6739	13.4216	13.4942	14.398	13.5159	13.9904	14.1485	13.6596	13.9919	14.6567	15.9265	13.5838	14.402	13.8481	15.131	13.5969	13.6303	13.4849	13.3423	12.9955	13.8242	16.1436	15.3017	14.2894	15.6086	14.481	14.6594	14.403	13.9316	13.7716	13.3758	13.0907	14.1912	13.3341	12.5877	12.7467	13.9903	13.1126	13.8709	14.1544	13.0134	13.5223	14.5516	14.1247	14.4434
16.6894	18.3585	18.8833	19.6765	17.9573	18.2691	18.8309	17.1954	19.7475	18.8357	19.778	17.5779	19.2424	15.7506	19.2874	18.7344	18.9351	16.9201	19.6064	20.2762	19.2461	19.1942	18.873	19.686	18.1173	19.2464	18.4941	19.3509	18.7827	19.2449	19.342	20.0135	18.4256	19.3356	19.702	19.4465	19.3858	19.8813	18.9336	19.1733	19.8216	17.2083	19.6194	19.6419	19.8978	17.3558	19.5204	19.1661	17.654	19.4811
12.5066	14.7646	12.8333	15.245	13.1335	14.2821	13.9261	15.4291	13.7677	16.1311	13.9882	13.4593	15.8353	14.9367	14.025	13.9717	13.9443	13.3998	14.1714	13.9793	14.0495	12.8052	14.3172	14.5866	12.2012	14.018	13.4667	13.9934	14.2533	13.8051	14.8609	13.1512	15.3362	14.1889	13.1183	14.2492	13.6613	14.9104	13.1031	13.3088	15.3531	14.2376	12.4609	13.491	13.597	13.7582	12.8682	15.9352	14.814	15.6162
16.074	16.3741	16.3771	16.125	15.6494	16.9839	16.2656	15.72	16.2283	12.6762	15.8775	16.4574	15.6149	14.0613	14.908	14.1751	14.4523	14.3007	15.4766	14.1645	16.4516	16.445	15.2377	16.3034	16.716	15.0127	16.2493	16.6039	14.6878	16.4301	15.6893	15.6314	17.0039	12.6864	15.5205	16.3445	16.7189	16.1641	15.7776	14.9211	15.3758	11.8776	16.0588	15.3803	14.5653	16.2688	16.5955	15.9192	15.8834	16.2484
14.2613	14.6795	13.8222	14.6975	14.8918	13.3962	13.9672	15.0659	13.5208	14.2205	13.9927	13.6858	14.6821	14.3151	14.1727	16.9096	14.4161	14.6388	13.883	14.7745	13.6158	13.5457	13.8014	13.857	13.4508	14.64	14.3833	12.6561	14.8858	13.1737	13.9362	14.5009	13.8164	14.8901	13.2424	13.4039	13.2539	13.7346	13.8528	14.5002	14.3849	14.3967	13.4363	13.7868	15.0717	13.215	13.5113	13.9964	14.1091	14.1258
14.6244	13.3667	14.6067	12.9509	12.9582	12.4988	11.7564	12.9668	12.0323	14.5556	15.1913	12.8886	14.0745	13.717	12.0753	14.0535	11.0481	13.5933	12.0356	12.8834	13.0464	12.3063	14.0603	11.6142	8.78426	14.2155	13.2413	11.2967	13.439	12.8798	14.9258	13.5086	12.9559	15.5236	14.905	11.8539	13.9959	14.1139	14.0474	13.3809	14.2037	14.3707	11.7601	14.281	14.4963	13.2232	12.995	13.934	14.0957	12.9139
17.3933	18.7602	19.9065	17.8223	17.9457	19.0089	16.5111	17.3802	18.2749	16.9223	16.7721	17.6735	16.7094	18.4659	15.7216	14.7678	16.2892	15.687	17.9134	16.3024	18.1121	17.5059	16.2788	18.1311	17.8714	14.6602	18.3333	18.0119	15.3975	17.6775	17.0447	17.0528	19.3634	15.9967	17.3007	16.5706	18.174	18.5789	17.951	16.4153	15.7151	14.7102	16.9438	16.9648	15.3758	19.2347	18.8064	17.4089	15.5451	17.6176
21.3764	21.852	22.8724	21.6395	23.9294	22.8642	22.8639	21.523	21.3434	22.9223	21.1495	21.4596	21.904	23.5444	21.2487	22.8659	21.4038	22.9477	21.2571	21.8128	21.664	22.1248	21.8715	21.9169	23.0959	21.4844	21.2487	21.4555	20.6718	22.0215	20.955	21.4757	22.7262	22.1773	22.3003	22.393	22.8547	22.2567	22.5516	21.3464	21.9123	21.4392	22.8	22.0042	20.9433	22.1442	21.8959	21.3969	22.2543	21.5745
14.9523	14.1094	16.7346	14.5149	15.5837	15.8907	15.5629	14.9468	14.5642	15.0161	14.6429	14.2557	14.5089	17.4793	13.7376	15.1532	15.0802	14.1761	14.5386	14.275	13.8784	14.439	14.1862	15.1147	14.9723	15.0558	15.19	14.8942	13.7313	15.3463	15.5709	14.4829	15.0146	14.026	13.9008	15.6568	15.2617	14.1002	15.273	14.5796	14.5224	13.9187	17.8208	14.6937	14.5925	15.0326	14.952	14.3619	16.6826	12.974
12.9584	12.7954	11.2261	14.2307	13.7842	12.0181	12.5201	13.8558	13.1818	13.1701	13.0499	12.305	14.673	14.0061	12.2439	13.2224	12.7704	14.1496	13.0608	13.6449	12.2112	12.773	11.3445	13.0165	12.4791	12.8808	13.6753	11.8871	13.995	12.6957	12.6636	12.8674	12.34	12.603	12.3769	13.1236	11.5967	13.8094	11.7085	13.2553	11.7782	12.3349	12.3026	12.7262	13.2178	12.171	12.3468	11.8868	11.6868	12.1022
12.9996	13.1225	13.6721	12.661	14.3019	13.1843	14.6419	12.8342	12.9677	13.8508	14.4599	12.4305	14.8802	14.5812	15.8762	17.5711	14.134	14.6905	12.3943	15.2056	13.9698	12.8696	13.512	12.4788	13.0123	15.7042	12.6874	12.5491	14.9525	13.1749	14.5223	12.7152	13.1415	14.5331	12.4618	14.8968	14.8339	12.4158	12.9548	13.8105	14.1432	13.9647	15.1475	13.996	14.688	13.2232	13.0266	14.1903	14.6358	12.5562
14.6252	17.1968	13.4213	16.2256	15.0585	14.8834	13.6394	16.5883	15.3652	14.3379	14.3115	14.848	13.796	14.2569	13.2552	15.5119	14.5749	13.6546	16.0665	13.2813	14.3647	14.5908	14.405	15.9454	13.9224	13.5592	15.3206	14.7688	13.4476	14.1439	13.5274	15.9919	17.0876	13.1352	14.2986	13.3247	14.5781	15.6583	13.795	13.6106	12.8626	14.1205	14.0208	13.535	13.7915	14.4288	15.0895	13.832	13.4663	16.4455
17.0275	18.3729	15.9555	17.4523	16.0821	17.1597	16.0362	17.569	17.8616	17.0741	17.6207	17.5237	17.2654	14.5115	17.2265	17.1179	16.3635	16.685	17.0339	15.7205	17.5892	17.0778	16.8363	17.9317	15.9804	16.8078	17.1549	17.0394	16.9404	17.0113	16.9738	18.9995	18.3742	16.9501	17.7987	17.0613	17.2917	17.2831	16.4258	16.6083	17.1037	17.2198	16.996	16.7627	17.0686	16.7057	17.5599	17.0461	16.7846	18.4167
15.3644	14.9214	14.0191	14.6969	14.9012	14.5861	15.4391	15.1056	14.1876	14.9163	15.323	15.0491	15.1302	14.1893	15.7386	16.3365	15.0967	15.4391	16.0738	16.0796	15.4622	14.8262	16.1433	15.0836	14.2976	15.5978	15.0698	14.8437	15.0853	15.0474	15.4003	15.2495	12.8752	15.7466	15.0465	15.2258	14.4884	15.0825	15.094	14.9252	15.625	15.7956	14.7456	15.155	15.3941	14.557	14.941	15.4549	15.3312	14.3052
14.0133	13.0185	12.5682	12.7174	12.6147	12.2401	11.026	13.6452	12.8917	12.7862	11.4752	13.9714	13.0427	14.1516	12.9694	14.3994	12.6865	12.821	13.072	12.0868	13.2986	13.5462	12.858	12.4921	12.1783	13.2236	13.0375	13.1489	12.4274	13.1969	13.4458	13.1246	13.0114	12.7794	12.9982	12.107	12.5369	11.9733	12.0423	13.0883	13.3108	13.1795	12.091	12.7532	12.9169	12.5685	12.5106	12.3695	11.8973	13.1957
22.5412	23.8195	20.8525	23.1095	20.0538	23.2694	21.6356	23.6324	22.878	20.8189	23.0595	22.9506	22.1342	19.9694	22.3968	19.1639	21.2817	21.2535	23.2373	20.7806	22.7139	22.547	22.555	23.1536	21.45	21.9841	22.5511	22.8812	21.7587	22.415	22.2016	23.221	23.5456	20.7093	22.5752	22.6241	23.0911	23.3204	21.7095	21.8585	22.2931	22.6955	22.0972	22.4018	22.2696	22.018	22.6285	22.5505	21.5495	24.094
14.7272	15.223	12.5477	15.5032	13.0977	13.7508	12.7549	15.2563	13.5568	13.0788	13.6566	13.629	12.6357	13.8072	13.0899	15.1724	12.9253	12.9595	13.6404	13.3745	12.8219	12.6305	13.1528	14.4215	12.0493	11.9784	13.8019	13.8912	13.5327	14.3408	13.3664	14.0506	16.104	12.8303	12.3682	13.079	12.7476	12.8608	13.0082	13.6552	12.6123	13.2863	14.2241	13.6443	14.8524	12.7685	12.1124	13.3649	13.149	13.7594
17.1504	17.9633	16.5065	17.452	14.6297	17.8744	16.9141	17.2748	17.3335	16.9993	17.8502	17.9171	16.8502	15.7548	17.3918	14.983	17.0929	16.7555	17.435	16.0578	17.5977	17.2545	17.9182	18.224	16.9264	16.9924	16.7213	17.9992	17.1526	17.4412	17.3765	17.8129	17.2674	15.4122	17.7222	17.1847	16.8623	17.6013	16.5635	16.5597	18.0519	17.2251	16.9266	16.85	16.663	16.8489	17.2869	16.7586	16.7047	17.991
15.6041	15.4672	15.3864	14.1393	15.1076	15.1015	15.0359	14.9089	14.7359	14.8708	15.5331	15.0138	15.6614	15.1379	15.4075	16.3119	15.4844	15.9195	14.5137	16.1146	15.2449	14.7909	15.1174	14.2278	14.7146	15.9599	15.4059	14.7961	16.077	15.2615	15.314	15.0492	13.9187	15.722	14.2738	14.7862	15.3401	15.2093	15.0277	14.8961	14.7684	15.6121	15.0277	14.5738	15.1314	14.2684	14.7283	15.4282	15.4941	15.6982
13.8715	16.3145	13.2755	15.579	13.5827	14.1931	13.8979	15.5609	15.2251	13.9439	14.9221	15.2046	14.2186	14.5561	14.0619	14.6411	14.0681	13.8101	15.3601	12.6705	14.6122	14.5771	14.88	15.128	12.9197	14.0401	15.0868	14.945	13.3983	14.475	14.5415	15.5111	15.3127	13.095	13.3684	14.3889	15.0789	15.084	14.2508	14.0871	12.7857	14.3812	14.6595	14.8919	14.4532	14.5502	14.8222	15.0808	13.9046	16.2101
17.5645	18.2875	18.9341	17.6264	18.9388	19.0216	19.0907	17.4149	19.67	18.6486	18.9678	17.7456	17.3391	19.9346	17.6195	18.5029	19.3045	17.3077	17.3664	18.6546	17.5232	17.4981	18.3381	17.3346	18.8028	17.5917	18.2804	17.9742	18.8488	18.2911	18.8605	16.4342	18.5559	18.0476	17.3137	19.2464	18.0829	18.7227	17.6965	17.522	18.5446	18.3832	19.4873	18.0876	17.5965	18.1907	18.2448	18.9421	19.3582	17.0578
16.0294	17.6758	15.269	16.0856	13.8914	15.8345	15.6285	16.1477	16.7238	14.8492	16.3543	16.445	15.9257	14.2465	15.6462	14.468	15.6783	15.0356	16.3343	15.2799	15.8356	16.212	16.0994	16.0556	15.2123	16.064	16.6792	16.7004	14.2936	16.1851	15.3928	16.008	17.154	15.21	16.4088	16.3902	16.9725	16.8194	15.9639	14.6774	16.2124	14.809	15.7927	15.9966	15.3141	15.2824	16.4562	15.8893	16.5233	17.5614
13.7565	14.4388	12.0755	15.3554	13.2541	11.9967	12.7639	15.6003	12.1623	13.2355	14.7213	13.0767	15.6532	13.8733	11.6278	13.813	12.1816	12.9833	14.9667	12.5003	11.4586	14.8715	12.0854	11.9496	12.1631	14.7828	11.7423	11.8855	15.4203	11.8051	12.5309	11.702	12.6086	12.3509	13.1887	11.5939	12.1208	12.959	12.0633	13.4091	14.2366	13.7387	12.3061	11.5324	15.3855	12.0948	11.8722	11.7713	15.1993	15.2859
14.5234	15.165	13.6332	16.1892	14.1871	13.1264	13.8764	15.9728	13.7827	13.4863	15.1157	13.8355	15.9864	14.409	13.5562	16.7096	14.5432	14.6737	15.7892	15.3289	12.4884	15.1879	12.0938	13.0152	12.8397	15.0136	11.8917	12.6496	16.0498	13.7065	13.51	13.5573	13.2129	13.4507	13.9824	14.6471	12.3904	13.1049	12.1188	14.3847	14.1942	14.1138	12.1128	12.8195	16.0529	12.2736	12.3921	13.1216	15.4765	15.6103
15.2911	16.3313	13.0998	15.5841	13.6057	15.4385	13.2425	15.9555	16.0041	13.6851	14.8018	15.6021	14.3737	14.1449	13.3484	14.4028	13.1459	13.3779	15.7319	13.457	15.5422	15.2703	13.8591	12.9489	13.1693	13.2375	15.4991	15.2587	12.2467	14.5543	14.1076	13.0804	16.1744	12.9931	14.3125	14.1641	15.5911	15.746	13.5527	13.4594	13.5406	13.5639	13.9937	14.1329	13.7447	15.1995	15.402	14.7145	13.4965	15.9298
12.041	13.3218	12.6384	14.0535	12.9138	15.1007	13.0665	12.6615	13.5844	12.6835	14.2461	11.4556	14.0408	13.7595	14.3172	14.0982	11.7416	13.779	13.5568	14.9192	13.5251	14.0178	11.8564	12.4174	13.9717	13.2577	12.4979	12.9842	13.9498	11.1044	12.6935	11.6652	12.8862	12.4187	11.8608	12.0716	12.658	12.3804	12.2217	14.4539	11.0595	11.4978	11.8028	11.5204	12.1376	11.6588	15.0217	12.566	12.1905	12.0939
18.0164	17.6249	18.4922	18.3793	18.4822	17.8276	18.8578	18.1007	18.9411	17.2151	18.5337	18.7637	18.229	18.3393	19.1847	19.2951	17.7753	17.7817	18.1219	17.7953	18.2161	17.2953	18.4449	17.7834	18.4754	17.574	18.5362	17.1946	19.1305	18.5521	18.984	18.1773	18.2353	18.9169	17.5641	18.4895	18.2935	17.9192	18.1459	16.6607	18.4838	18.9151	18.2337	18.5786	18.8498	18.1109	18.2272	18.3005	19.0354	18.6932
16.9333	15.5452	17.2567	15.7816	17.3262	17.1101	18.0006	14.2827	16.4702	15.671	18.0617	16.1489	18.8533	16.3039	18.4378	19.3397	17.5783	18.7511	16.3426	18.17	17.491	17.006	17.9147	15.9261	17.0364	17.6813	17.621	17.1498	17.2242	16.8957	17.5273	15.4328	14.9625	16.6287	16.3911	17.5384	16.552	17.0291	16.9474	16.5543	17.517	17.1338	17.5493	17.6959	17.4824	16.002	17.2903	16.8413	18.3192	16.6574
14.9919	15.1654	14.0573	14.5397	14.7237	15.143	13.7933	15.0714	14.6391	13.6738	14.7119	14.2875	14.62	15.119	13.908	16.0267	14.2392	14.0755	14.5344	15.0474	13.961	14.8062	14.7954	14.6475	13.9032	13.2085	14.6035	14.0927	15.3842	14.1271	14.9076	14.4665	15.5805	14.7502	14.36	14.4237	13.1237	14.1075	14.1402	14.5274	14.2727	14.8619	14.7548	14.3344	14.7634	14.1161	13.5189	13.8165	13.9204	13.9728
12.4134	12.9009	11.8725	14.1797	13.077	13.5486	11.9434	15.3446	12.0106	12.9827	13.4675	11.7163	13.8498	13.4541	12.9534	14.0119	11.4416	12.4939	14.1769	11.5021	13.1237	13.173	11.8787	12.0668	11.9957	12.92	12.0628	13.4277	13.1003	13.5257	13.1852	12.6631	12.8356	12.0944	12.1864	14.0987	12.646	12.8278	12.7561	12.4148	13.9055	13.4354	13.5222	12.9496	14.031	11.5503	11.6463	12.8849	13.2947	13.5849
11.8179	15.5943	11.6406	13.9596	12.868	12.0313	12.1853	14.1911	13.5689	13.337	12.364	12.516	13.0289	13.8843	11.6464	14.1369	11.9126	12.1314	14.7929	12.1109	12.2986	12.6317	11.9617	12.1137	12.2507	12.0726	13.7104	12.5136	11.9075	13.4736	13.6359	12.6413	14.2418	12.5003	11.9899	11.4565	13.918	13.9038	11.9237	12.7779	11.6633	12.1968	12.2032	12.9769	13.3692	12.158	13.5253	14.3094	11.9736	15.3216
14.8875	15.0464	17.6855	14.6743	17.3641	17.2599	17.0191	14.5551	16.4084	16.0128	15.9957	14.8507	14.7036	18.3712	14.727	16.0928	16.8557	15.6968	14.4918	16.9482	14.9377	15.0155	16.0087	15.2285	17.0897	15.444	15.3306	15.1577	15.9945	16.27	16.7603	14.4386	16.1076	15.5572	16.0492	16.9391	16.3449	15.2993	16.037	15.6358	16.5423	15.3408	18.3642	16.1302	15.0654	16.7882	15.661	15.8517	17.8132	13.3343
12.5863	15.4494	12.5236	15.2517	13.7245	12.0208	12.5802	15.2656	11.3586	13.1261	13.3922	13.81	11.1471	13.4813	11.7168	13.2526	11.5109	11.9211	16.6096	11.5522	12.0319	11.6708	12.4753	12.0466	11.3269	12.0392	11.5157	13.0639	12.4202	11.9474	14.3787	14.1268	14.3441	12.0757	11.7179	14.5091	12.1214	13.2974	12.2116	14.2955	12.0016	16.3124	12.1515	11.1411	14.8432	11.8787	14.1974	11.1633	11.6328	15.734
15.6431	15.5367	14.6066	15.4806	14.0433	15.3293	14.7591	15.8172	15.4566	13.386	15.5146	14.9154	15.331	14.3395	15.0602	15.5587	15.1326	15.4159	14.9207	16.1438	14.9719	15.1241	14.5015	14.1977	14.4641	15.5355	15.1623	14.3566	16.192	15.0795	16.0045	15.8512	15.7675	15.6684	14.6576	15.6362	14.7104	15.0012	14.5985	15.1867	15.2387	15.2067	15.2666	15.2156	16.1248	14.4	14.1417	15.1909	14.6283	15.6758
12.5677	12.4809	12.3892	13.4268	13.4737	14.081	12.6391	11.8583	13.9837	13.4934	14.5843	13.5736	14.4728	13.9742	14.2773	13.5707	14.1002	12.6844	13.3143	13.5247	13.8153	11.7286	14.102	11.8671	14.2861	14.5647	13.5618	12.2505	14.5235	13.7967	14.0697	11.9264	12.7946	12.6347	11.9249	12.6567	14.5289	12.1626	12.5502	11.8924	13.0954	12.0491	12.8033	11.6878	12.7052	13.9035	11.7284	12.1711	11.3851	12.3248
14.5683	13.3975	14.1484	12.2584	14.4266	13.3529	14.6649	13.5371	12.5813	13.9635	12.8857	13.4571	14.5624	13.942	15.0957	14.2684	14.1185	13.2807	12.8113	13.614	14.6149	14.5926	13.4409	12.8794	13.4499	14.2587	14.0237	13.1919	13.7135	13.8504	14.91	12.9757	12.5861	13.3873	13.8485	13.1871	13.3375	14.7741	13.6921	14.2963	14.6548	14.2723	14.198	14.9038	14.4433	13.7883	14.1994	14.3361	14.7286	14.0073
13.0146	13.1982	15.2402	12.5576	14.9343	14.1656	13.9142	12.7859	13.9027	13.4226	14.2561	13.1488	13.7052	14.627	14.1177	14.286	13.7054	13.4472	12.7988	14.9854	13.0654	12.7477	13.7188	12.7903	14.6712	14.013	12.7123	12.6856	13.7403	12.8146	13.5331	12.2897	13.0488	12.7123	13.2128	14.1115	12.8741	11.8569	12.9384	14.4763	14.0239	13.5558	14.8679	14.695	13.8326	13.9554	13.4016	13.3332	14.5227	12.6727
13.3725	13.5726	12.3866	13.3654	13.5601	13.8781	13.1168	13.6959	13.7224	13.656	13.7944	13.27	13.3085	13.9136	12.8153	14.9593	12.9908	13.7467	13.336	13.854	12.6251	12.8271	12.9763	12.5974	12.593	14.116	13.4136	13.0053	13.747	12.9338	13.6238	13.8919	13.2314	13.0035	12.491	12.9244	12.7982	13.6716	12.5795	13.4202	13.4145	13.6744	14.0532	12.4166	14.1012	12.4171	12.6912	12.1904	12.8805	13.8428
14.7309	14.8002	15.7004	14.6974	15.7231	15.097	15.9397	14.6935	14.9137	15.2417	14.6956	15.7838	14.8736	15.7124	15.3366	15.1022	15.6518	15.1885	15.2028	14.7674	15.35	15.3332	15.4522	15.1923	15.0416	15.4142	14.595	15.1473	15.2586	15.251	14.7339	15.1602	14.5698	14.7145	15.5858	14.8466	15.0783	14.8848	15.6016	15.4978	16.2137	15.5812	15.3326	15.2045	14.5995	15.081	14.9991	15.2386	15.302	14.7738
14.0486	13.0747	12.9797	12.8837	13.3991	13.6779	12.6542	12.734	13.3899	13.5125	13.3768	12.6849	13.7649	14.1536	12.5671	14.6744	13.3072	12.6464	12.8393	13.8591	12.8515	13.8453	13.9755	11.9634	12.5337	13.5094	13.6191	12.2357	15.0005	12.6558	14.145	12.5708	12.6855	13.5205	12.6275	13.4503	12.4273	13.4858	12.8685	13.8906	12.93	13.8141	12.7235	13.4076	14.2076	12.7287	12.6918	13.1959	13.6885	12.3694
19.8743	18.6519	23.9049	17.0755	23.3071	22.915	23.1416	17.4355	21.1292	21.2	21.5489	19.5634	20.1109	23.7933	20.2063	21.0694	21.3268	20.7637	18.2661	21.7885	20.0509	20.5463	21.9935	21.1805	23.6337	20.8606	19.6143	21.2049	21.6496	22.4096	21.2448	18.8898	20.4137	20.0596	22.247	22.8194	22.5049	20.4804	22.9026	20.4504	22.6616	20.809	23.9027	21.6015	19.6675	22.8696	21.2647	20.0047	22.2996	16.5553
14.0463	13.1565	13.1356	13.1201	15.0104	13.6478	14.0551	13.5318	12.4561	14.869	13.609	14.8562	13.4527	14.149	14.8533	13.8872	13.7547	12.7893	12.2966	14.2042	14.2231	14.3338	13.0135	13.97	13.3358	14.9994	12.369	14.2169	13.1064	14.5309	14.9337	13.8739	12.4474	12.8613	13.4749	12.2467	12.8799	14.0596	13.9142	13.7036	11.7485	14.2444	14.3745	13.6801	13.2673	14.3007	13.9331	13.671	13.7509	13.6032
16.8584	17.6304	15.4503	16.9644	15.6263	15.4475	16.3439	17.5449	15.553	16.2145	16.4802	16.6089	16.7874	15.485	16.9182	15.5786	16.0678	15.4626	16.8293	16.6801	16.553	16.287	16.0571	16.9641	15.8459	15.8697	16.4794	16.1466	16.3348	15.8084	16.6608	17.3353	16.0796	16.1568	15.97	16.1907	16.2255	16.2921	15.1151	16.6408	16.9496	16.5199	16.3643	16.1698	16.7921	16.2123	15.6195	16.4938	16.3596	16.0497
16.3985	16.6765	14.5246	16.2549	13.5982	15.8873	15.0665	15.6927	16.7373	13.9862	15.8939	16.2202	16.3833	14.5919	16.0429	14.8573	14.6804	15.1908	15.9758	13.8685	15.8267	16.0468	14.1723	15.7675	16.367	15.6456	16.065	16.6065	15.1858	15.7445	15.7941	15.4063	15.7872	13.7442	15.6491	15.7352	16.6502	16.1864	16.4226	16.2424	13.0281	15.5847	15.9787	16.283	15.2845	16.1959	16.3302	16.3737	15.6003	16.1469
12.8764	13.1282	12.5492	12.8758	13.0336	13.2216	12.5082	12.6895	12.7461	13.1401	12.9929	11.8103	13.6717	13.9793	12.128	14.1086	12.3393	12.8828	12.1191	13.2772	12.3799	12.8752	12.6113	11.6013	12.1992	12.3645	13.0452	11.9565	14.0988	12.1222	13.4181	11.7277	12.72	12.7982	12.1604	12.3542	12.316	11.7483	12.0139	13.3107	11.7655	12.5617	12.6565	12.6442	13.6728	11.9691	11.8672	12.3581	13.2284	12.4868
18.2472	16.7936	17.587	17.5618	15.9451	17.6547	17.73	18.2262	17.1741	16.5136	18.439	17.2829	17.9462	14.573	18.2838	14.4561	17.8651	17.5519	17.108	18.1836	18.2945	18.0517	18.1746	16.5698	17.407	18.431	17.1373	16.7451	17.6968	17.3854	18.7047	15.6026	15.3074	16.8494	17.3642	18.7421	18.5657	17.9222	17.8306	17.4486	14.9739	18.1217	17.6612	18.3418	18.1779	17.5415	17.2665	17.7803	17.8707	17.4452
11.6868	13.0151	13.2557	12.404	12.7984	12.4882	13.7921	12.7307	13.2832	12.8739	13.4368	12.3115	14.253	13.9541	13.749	16.3975	13.8227	14.2428	12.4498	14.5497	13.303	12.9933	13.7435	13.1438	12.7453	13.6461	13.5244	12.649	13.8852	12.7721	13.0459	13.6042	13.2163	14.1612	13.1485	13.5152	12.4635	12.6779	12.0209	11.1167	13.8151	12.9658	13.3746	13.0247	13.6385	11.8592	12.7502	13.262	14.3434	13.1039
13.6261	13.7086	12.5009	12.8585	13.2149	12.1231	12.5786	14.8955	13.365	13.3723	14.9176	13.7046	13.9696	13.8958	12.5279	14.0938	12.262	13.4356	14.1983	13.6019	12.9098	13.4384	12.8979	13.1059	13.1056	14.4405	13.2214	12.931	14.1699	13.5026	14.2518	13.9231	13.6234	13.4471	13.1101	13.8251	12.2733	13.3188	12.2916	13.9446	13.0877	15.1914	13.2546	11.8692	14.7067	13.3259	12.9586	13.2809	13.0384	14.4001
13.6045	12.9787	16.2104	12.2854	12.8308	13.9469	13.7437	12.9835	12.7716	13.0544	14.2592	11.8711	12.5588	14.472	14.1102	14.1986	13.7376	13.6465	12.3247	14.8765	13.6374	12.4016	11.6735	11.8068	12.6806	13.3406	11.67	11.8043	14.5594	12.2222	13.5602	12.0745	12.4057	12.7797	13.0132	13.3229	13.1151	13.0371	11.6341	13.0305	12.4188	13.3848	11.9727	12.7243	14.1038	12.2705	12.7111	12.7542	14.1214	13.0733
15.1494	14.8392	16.3428	12.7531	16.2549	12.7914	14.5929	14.4408	11.4821	14.0451	13.0898	13.6035	14.0612	14.6723	14.2051	14.9165	14.5416	15.0492	13.9156	14.4402	14.2486	14.4892	13.2838	14.6631	16.3247	14.2841	12.834	12.7937	13.4985	15.0395	14.4604	14.3801	12.8621	13.1424	15.3201	13.3936	14.3824	13.9871	14.3975	14.3722	14.3398	14.6465	13.0628	14.3932	14.1568	14.8098	13.3893	15.2302	12.5654	13.1997
14.0351	19.1881	13.885	15.2196	13.9281	14.1438	13.6235	18.3351	13.9352	13.8075	14.6883	14.5896	14.5418	14.3806	13.9814	14.1905	13.7592	13.0998	17.6008	13.6787	14.5628	14.806	13.0945	13.4973	14.2486	15.2724	14.7935	14.4209	14.3187	13.9894	14.662	15.6302	16.2842	15.5459	13.6374	14.6612	14.4836	16.9267	14.3782	15.688	14.6155	15.1962	14.4259	13.6397	15.2648	13.8416	14.6374	14.9247	13.8554	17.0185
12.1409	14.3756	12.0299	11.5045	13.266	11.5582	13.9912	13.6836	13.4599	13.3122	12.4587	13.4829	13.1376	14.402	13.2473	13.7141	13.4753	12.3567	13.0774	13.2402	13.3013	13.0186	12.5651	14.0395	14.1969	14.1098	11.4279	14.0115	12.3693	13.9762	13.2376	12.4103	12.2464	13.0642	12.1738	13.5215	14.1851	13.2778	13.6691	13.5093	13.8407	12.3092	12.593	13.5348	12.6748	13.479	13.1683	13.5236	11.5398	13.1588
14.5656	15.3154	14.61	14.3274	15.1715	15.2242	15.1285	15.4414	14.4998	13.6214	15.2583	14.6246	15.4876	14.4219	15.1258	16.3153	15.2127	15.3948	14.4964	15.7083	14.4603	14.9712	14.0661	13.6487	14.3186	15.7192	14.7099	14.0726	16.1375	14.6693	15.2549	14.2592	13.3411	15.6434	14.2135	15.098	14.5037	14.8681	14.2081	15.2178	15.6863	15.2632	14.7773	15.0048	15.9176	13.653	13.8531	15.1873	15.1184	15.4149
17.3432	20.1594	14.6559	18.7061	14.0002	16.6356	14.5531	17.9029	18.065	17.5805	15.6594	17.374	15.7632	17.3041	16.188	20.1692	15.1246	16.2624	18.8168	16.4689	17.4675	16.6435	15.3017	16.0612	14.6842	15.6903	18.3539	16.6901	14.9698	16.2096	16.2962	17.2132	19.7715	16.9701	15.8761	15.1625	16.8536	18.6	13.0194	14.2068	14.7264	15.3208	14.8913	15.7562	14.4574	16.8531	17.6042	16.0474	14.5012	18.9943
12.0119	12.693	11.9732	11.9721	13.6831	11.9162	12.426	12.2574	12.4298	13.271	11.7103	11.6401	12.1315	14.0065	12.5093	14.1329	12.3382	12.6101	11.4421	12.7859	11.9263	11.3141	11.6893	11.9732	12.1596	11.9463	11.7451	11.9301	11.755	11.164	12.0663	11.9	12.0564	12.6406	12.3477	11.1985	12.0327	11.6402	11.6084	11.3929	11.9751	12.5318	12.4146	11.6855	11.4716	12.1479	10.4829	11.7889	10.6115	11.8227
16.9608	19.238	12.0815	19.4917	13.2578	12.2663	12.0976	17.2644	12.1353	15.8062	14.477	12.9621	14.8403	13.9369	11.8972	14.2223	11.8828	12.4157	15.5642	11.8897	11.8338	15.9066	14.5087	15.7482	12.8523	16.08	12.1446	12.8033	17.5045	12.3757	12.8451	16.424	17.1995	12.4421	13.8763	13.5664	12.8072	13.4415	12.3294	13.824	13.9059	18.4279	12.4255	12.4163	16.7003	13.2628	12.0657	12.658	16.5939	14.3097
15.5982	14.5971	15.222	15.2533	14.9107	15.3401	15.3224	15.8392	14.8856	14.0674	16.3672	15.3128	15.9938	14.3089	16.9158	17.0051	15.2058	15.5783	15.3317	16.2997	16.1073	14.8698	15.1633	15.7187	14.8582	15.338	14.8432	14.0951	15.3046	14.5333	16.5491	15.3466	14.6213	15.6182	15.2028	16.5936	15.9618	15.737	15.1226	15.1715	13.9695	16.2949	16.2077	15.991	16.7311	15.0289	13.9799	16.1908	15.2362	15.1284
18.5587	20.0426	17.6616	19.2555	17.1189	19.677	18.4908	19.4818	19.2255	18.0983	19.2442	19.2827	18.7051	16.5355	19.3549	15.5211	18.0843	16.1825	19.5359	16.7967	19.4134	18.8049	18.8776	19.2659	18.0061	17.5607	18.9898	19.2045	17.9496	18.8336	18.8015	19.2853	19.3621	17.2226	18.8615	18.8318	19.0585	19.3616	18.6285	17.761	18.9994	17.8721	18.4889	18.4896	18.266	18.7048	19.1651	18.4766	17.9559	19.6625
17.4038	18.5184	17.0922	17.7797	16.9594	17.6565	17.1407	17.6695	17.6804	16.8437	17.559	17.9001	16.7909	16.2905	17.3797	16.887	17.3074	16.6708	17.9318	16.21	17.5289	17.2128	17.9533	17.7139	16.5882	17.1491	17.527	17.6618	17.0144	17.453	17.4399	17.6926	17.9681	17.0917	17.471	17.2449	17.4189	17.8328	17.6446	17.2717	18.0462	17.6975	17.1688	17.3696	17.1693	17.2357	17.4293	17.311	17.1391	18.402
18.469	17.6913	19.799	16.77	19.6444	20.7966	20.804	17.4087	19.743	19.4639	18.1605	18.5396	17.5746	20.2292	19.2216	18.2445	19.0601	19.1241	18.1236	19.124	17.8928	19.2114	19.3297	19.6281	20.4729	19.226	18.2576	19.9569	18.6708	20.0971	18.4832	19.0256	20.4602	18.4917	20.2128	20.5376	20.1087	18.7467	19.9547	18.7846	20.0357	18.0958	20.1658	18.9497	17.9143	20.0657	19.3116	17.7175	19.632	17.0955
14.5607	14.2226	12.0352	13.8486	12.9927	13.3505	12.0644	14.4713	16.0666	13.0857	12.2582	14.4084	12.7476	13.9802	11.9062	14.1618	12.006	12.1918	14.3543	11.8818	12.8594	13.4183	11.7724	14.4814	14.4362	11.8882	14.951	14.4914	11.7036	13.694	12.2488	13.9641	15.5902	12.6053	13.293	12.5719	14.2233	14.2983	14.2004	13.9064	11.9342	12.1681	12.8374	13.2784	11.5212	14.9357	14.6446	13.7372	12.2082	14.7571
16.6082	15.8759	17.8301	17.0782	17.521	15.3778	16.3168	16.5797	15.6755	17.6668	14.7663	16.6199	15.7028	18.0176	16.0589	16.5843	17.0806	17.8899	16.0649	16.6054	16.5628	17.9724	16.4702	16.9178	17.7046	15.9983	16.5291	16.0121	15.7938	17.0198	14.1151	17.2744	16.4991	17.4134	17.1172	16.3333	17.2879	15.2837	17.667	17.0524	17.2819	16.2323	16.8153	16.5764	15.198	18.4791	16.0597	16.2758	16.7353	16.141
18.1717	18.5317	17.6979	18.915	18.0393	18.0901	17.6798	18.9877	18.7741	18.1518	18.2006	18.1796	18.5309	17.8775	18.2079	20.7009	18.3192	18.0915	18.1263	18.4127	18.116	18.1421	18.2359	18.1512	18.1556	18.1432	18.5457	17.928	18.2663	17.718	18.2653	18.5664	18.6446	18.7435	17.772	18.4965	17.7425	17.3631	18.5112	17.5566	18.1672	18.2681	18.5122	18.1051	18.403	17.949	18.1101	18.5791	18.5081	18.0669
21.5004	20.1298	24.0509	19.9689	23.9443	23.9609	23.9223	20.5667	21.4755	22.707	21.7493	21.2409	21.2864	23.621	22.1794	21.8812	22.7296	22.8151	22.868	21.8704	22.9886	21.7821	21.7671	22.5336	24.0523	22.5191	21.381	22.2371	21.8537	23.1636	21.1751	21.9859	22.0424	23.8017	24.7958	23.1266	22.9698	22.0698	24.7207	22.1989	24.1951	23.2995	23.2606	21.4134	20.4405	23.9162	22.6102	21.067	21.5871	21.5171
14.7266	13.594	15.8288	14.7402	15.9446	15.847	16.4186	14.6452	16.4539	16.3784	16.0526	15.7953	16.1834	16.0234	16.3717	15.0006	14.0728	15.0179	16.5146	16.674	16.9345	15.8004	15.4902	15.2353	15.7513	15.731	16.6738	15.5304	15.8441	16.0188	16.3125	14.2505	14.007	15.8843	14.3292	16.0997	16.2669	16.3055	16.2621	16.3062	14.9719	16.653	17.0914	17.183	16.7293	16.4473	16.4243	16.594	16.2732	16.8823
14.501	14.3456	14.5864	14.7769	15.9409	13.8156	14.6828	13.0648	15.0474	17.212	15.6369	15.2089	14.5061	18.9506	15.0393	19.3845	15.7609	18.37	13.3447	15.3276	14.08	14.4704	13.5985	14.2601	16.0919	15.8284	13.6858	15.0252	17.4953	14.9944	14.8387	13.5008	14.5047	16.327	16.364	12.5458	14.7996	14.338	14.1011	17.8711	15.1924	14.8617	13.8259	14.1008	15.3169	14.3047	14.1161	13.4465	14.9537	15.0667
13.6883	13.8476	13.8301	13.7347	14.8593	14.0779	14.7129	13.6488	14.5135	15.5683	14.7944	14.3995	13.8416	17.1412	14.4213	16.7411	15.356	17.3935	13.7547	14.9847	14.0149	14.2613	14.6099	14.6489	15.4353	14.9969	13.7295	14.9666	16.3389	14.6507	13.6951	14.6123	13.728	15.4675	15.1615	14.2752	14.5068	14.494	14.4952	16.7168	14.5465	14.3715	14.6113	13.896	14.8715	13.7753	14.2141	13.9653	14.4672	14.3578
17.2363	16.3571	17.2015	16.8421	17.9556	17.5438	17.5849	16.8116	16.738	16.3931	17.4522	17.0595	17.6458	17.0502	18.63	19.4397	18.0351	17.4219	20.2892	17.4536	19.0847	17.0484	18.2509	16.2351	16.2402	17.5131	16.952	18.1259	17.457	17.5287	17.7373	16.1072	15.6949	16.7426	17.0925	17.4192	16.3798	17.5162	17.0506	17.4321	18.5768	18.2316	16.8255	17.4258	17.3774	17.3576	17.4195	18.0563	17.5997	17.8652
14.4698	18.9843	12.2966	17.0115	13.4682	13.5351	12.3069	17.0084	13.8142	13.4306	13.5639	16.0732	12.3139	14.0862	12.3862	14.1797	12.1091	12.4582	18.4882	12.0671	13.5475	14.819	12.3497	12.8069	13.943	12.271	16.4215	14.7022	12.0677	13.2398	15.6389	14.4641	14.9061	12.9762	14.7997	12.3982	14.3948	15.7438	13.4509	15.092	12.1404	13.7525	12.5518	13.4379	14.4592	15.7074	15.8351	13.9523	12.1344	16.9661
17.582	16.8331	17.8833	17.3684	17.9774	17.14	18.2083	17.5844	16.0412	14.3582	19.4994	17.4365	16.2577	18.012	18.3179	16.2199	16.5329	18.2464	18.7949	17.6978	19.1362	16.9231	16.8732	18.3408	17.3756	18.0926	18.3108	17.8667	18.8908	18.634	16.5629	18.9232	19.2726	17.7157	18.6307	17.1867	18.384	17.8653	16.6012	17.7358	16.634	17.5941	16.3482	17.7625	17.5706	16.9657	17.2449	17.0004	17.3087	19.1964
13.7272	12.7293	12.2156	12.2492	13.3893	12.4191	12.2133	13.0618	12.2683	13.3714	13.2275	11.7157	12.3965	13.857	11.6035	13.6473	16.0846	13.4267	12.6314	11.6924	13.2483	12.9042	12.0825	12.1242	13.5395	14.1133	12.0745	12.1591	13.7482	11.6959	12.5323	11.7542	15.1183	12.5013	12.0904	12.4926	13.1826	12.5503	11.9547	14.394	15.2722	13.0998	14.5476	13.4429	14.3342	12.2517	14.6265	13.846	11.7569	12.9401
11.7851	13.1177	11.6355	14.0404	12.8995	12.5903	11.8174	14.5166	11.909	12.597	12.372	12.2094	16.3284	14.2716	11.7502	14.0827	12.3323	12.1691	13.6955	12.1686	11.5058	12.2401	11.6619	11.4531	11.7212	11.4895	11.285	11.1159	11.5496	11.6214	11.8457	12.078	13.6379	12.8697	12.0483	13.7006	12.6622	11.5663	11.396	11.2493	11.4185	12.3989	11.608	12.7105	12.7413	11.3217	12.4689	11.6416	13.4822	12.3827
15.2172	15.2852	13.7806	15.8149	14.1453	14.5913	14.3164	15.5008	15.4679	13.957	15.2535	15.9637	15.3109	14.6401	15.1205	14.7199	14.5665	14.2516	15.3686	14.3965	15.289	15.2787	14.4876	15.4135	15.2068	14.4144	15.7335	15.6451	14.3004	15.0089	15.404	15.3104	15.3805	14.19	14.8756	15.1222	15.8403	15.5962	15.2784	14.898	14.7154	15.2248	16.0861	15.6977	15.2582	14.6556	15.6803	15.804	15.3186	15.5487
13.6601	14.281	14.1797	14.2566	14.0625	13.7884	13.6096	14.9199	13.9559	14.2178	14.0924	14.1445	15.0604	14.8854	13.6051	14.9322	14.0527	13.3094	13.4685	15.2135	14.7487	15.2033	13.7644	14.2437	13.8118	13.8167	14.3847	14.2387	14.3918	14.4178	13.9426	14.2572	14.6714	14.0177	13.9521	13.9385	13.7532	14.0234	14.3774	13.7577	13.9706	14.3849	13.8476	14.0845	14.2871	13.3957	13.9717	14.0601	14.2076	13.8584
16.7518	16.3565	15.912	15.9823	15.7194	15.8484	16.331	16.6928	14.9042	16.167	15.3192	15.8792	15.3658	15.7849	16.1119	14.5081	15.4452	14.8168	16.5898	14.3341	15.9943	15.8702	15.7781	14.5185	15.4206	16.5336	16.0128	16.3502	15.8455	16.4436	15.3206	15.808	15.7577	16.1602	15.485	15.2768	15.6148	15.269	16.1684	15.6438	17.1801	16.5762	14.1778	16.1666	15.8421	16.102	16.0588	16.0427	14.3484	16.1202
12.8567	12.9759	16.5896	12.2421	17.2044	15.6945	16.1055	12.7181	12.5758	15.2736	12.3294	11.705	15.0813	20.8321	13.9894	14.2419	16.2041	15.3006	12.8605	17.213	13.8547	15.7675	12.4963	13.9579	15.9841	13.6744	15.1149	13.2068	14.5524	13.9838	12.3191	12.8748	16.2278	13.338	16.6017	15.3331	15.0119	14.1287	18.1402	12.7508	15.0438	13.4505	14.7707	14.4405	12.6207	16.3347	15.41	13.2863	14.458	12.289
16.4568	16.8628	12.2138	18.0401	13.2254	12.4068	14.0809	19.8563	13.9608	13.1158	17.72	14.3445	15.3942	13.4708	12.8655	13.7847	11.5	13.2657	17.0417	12.2283	14.3548	17.1644	12.4861	12.4436	12.4797	13.7505	12.6992	13.1081	16.6467	10.7103	12.4348	13.3768	15.539	12.0652	15.7836	12.8346	12.1319	14.41	11.1167	12.0988	12.2582	15.5335	12.8406	11.0099	15.7192	12.4756	12.7569	11.3468	12.2672	16.3969
13.1539	14.1926	12.187	14.827	13.4119	14.2794	12.2911	13.8744	14.0474	13.4192	12.7919	13.9165	12.5102	13.7808	11.2186	13.5672	11.8222	12.6558	14.7708	11.1981	12.8092	11.2097	12.167	12.3753	12.2288	12.3436	11.8265	12.0348	12.0902	12.1598	13.5294	11.5514	12.0926	12.3766	12.6107	11.2697	14.7805	14.6528	11.9025	11.77	12.3245	12.1087	12.4525	12.1372	11.4537	12.1872	13.7495	13.4709	11.3295	14.0004
15.7257	15.0834	14.4119	14.9338	13.1793	14.6815	12.0782	14.9032	16.4756	13.1017	13.4909	14.8667	13.0395	13.941	13.1456	14.304	11.9837	12.682	15.2907	12.1387	14.0979	14.5519	12.3123	15.6532	15.5129	13.0231	16.0089	16.1079	11.8183	14.6675	13.1389	15.0992	16.9927	12.742	15.2937	13.7161	15.3269	15.2353	15.6473	15.0344	12.2768	12.4543	13.2487	14.0957	13.1091	16.72	16.1199	14.9642	13.5866	15.7078
12.7679	12.735	11.2291	12.1344	13.8371	12.2095	11.4683	12.4634	11.5409	12.6149	11.7881	11.1885	16.3099	13.6894	12.9029	14.4626	14.2688	14.8555	12.1712	13.2023	14.3137	11.8594	14.6597	14.2847	14.8662	12.2542	16.5937	11.2665	11.688	11.2247	11.4343	11.5839	12.9256	12.3483	11.5319	13.2001	12.7281	11.9369	12.885	10.8657	12.419	11.5938	11.9715	14.1066	11.7144	11.5866	15.1401	13.55	16.062	12.0199
13.0185	12.7814	13.6064	12.868	13.8922	13.3163	13.0264	12.5831	13.0025	13.7835	13.14	14.0772	13.9975	14.0756	14.482	14.4507	14.1471	13.1343	13.9795	13.4168	14.0589	13.7271	13.9087	12.7961	13.9419	13.9885	13.2378	13.7097	13.3986	13.7414	13.823	13.2217	13.0674	13.6019	12.8231	12.848	13.5061	13.96	14.1663	13.4648	14.3853	14.3363	13.9722	14.0191	13.9259	12.8921	13.6471	13.8723	14.3561	13.6611
12.2764	13.568	12.7699	13.4128	13.2918	12.319	13.5267	13.5669	13.6025	13.0034	13.6011	13.0348	14.7112	13.4375	13.5583	15.4376	13.3573	11.9812	13.3655	14.3996	14.4368	11.7267	13.7995	13.7262	13.1502	13.7239	14.4743	14.1884	13.5137	13.5588	13.6428	14.2286	12.6753	12.0952	13.0688	13.9272	12.5568	13.5376	13.2725	12.2814	13.8024	14.0303	13.2912	13.6181	13.6042	13.4069	13.6583	14.2882	12.9536	14.0412
12.9957	13.23	11.7547	12.6107	13.0103	12.702	11.9198	12.9357	12.017	12.4932	11.6374	13.8165	12.5202	14.1655	11.5658	13.9713	16.0461	12.5996	13.3	12.2911	12.6317	14.6002	11.771	13.161	13.5556	11.3816	11.6981	13.8686	11.6665	12.5573	12.4347	13.3085	13.8208	12.7631	12.428	11.6765	12.7683	11.4576	13.3514	11.3619	11.3041	12.4949	12.8392	13.1474	10.2089	13.1254	13.3028	11.7486	12.2879	12.2706
13.1769	15.0592	12.1281	14.7418	13.1973	14.2092	12.3419	14.3264	13.9447	13.2739	14.5471	14.9345	12.5842	14.092	14.7159	13.9332	12.0015	12.3009	14.4582	11.7817	12.4094	12.2424	12.5846	13.2872	12.124	12.5558	12.2596	13.6639	12.0797	12.7739	14.1271	14.7464	12.5175	12.6943	12.1311	12.0998	12.671	14.826	12.528	13.4013	11.9112	12.7821	13.207	12.5538	14.2384	12.2048	11.909	11.6236	13.4346	15.0813
13.4137	13.9909	19.4252	13.1761	13.4129	13.8851	13.792	15.0143	13.4193	13.38	14.0207	13.4681	14.383	13.8068	13.5229	15.2897	14.043	12.1602	12.7591	14.5204	13.4295	13.8074	13.7635	11.8575	12.2335	14.4581	12.1942	12.0405	14.5648	11.6952	14.5759	12.271	13.1194	12.4273	11.9943	12.0243	11.9723	14.1951	11.905	14.7115	14.1355	14.6251	14.2008	13.9772	14.5796	12.2375	11.7633	13.8711	14.1122	14.0296
11.0065	12.5174	12.4267	12.3453	13.5099	11.7414	12.2665	14.3012	12.2611	13.4272	12.248	12.2559	11.109	13.7434	11.1781	13.4984	11.7833	12.6929	12.5373	11.2413	11.6069	11.0067	12.4442	12.3342	12.1872	11.7674	11.8678	12.1744	12.9264	11.7308	11.1281	10.5179	9.90718	12.339	10.576	11.4678	11.8594	10.549	11.4373	10.9927	11.3466	12.5674	12.5667	12.0951	11.724	12.4416	11.2048	11.6218	11.4208	11.4351
16.8303	16.3029	15.8305	16.6938	14.3414	16.8205	15.2082	16.3454	15.8919	14.9085	16.0956	15.5475	15.3096	14.4561	15.1466	17.3541	15.7551	15.5536	15.605	16.3283	15.6898	16.3523	16.1671	16.1086	15.5419	15.5775	15.6403	14.5247	17.221	14.8559	16.5989	15.5103	15.9871	16.2968	16.0722	15.6491	14.6457	15.7222	15.4788	16.3658	14.8599	16.423	15.6882	16.0093	16.7251	16.0691	14.2591	15.0899	15.3559	14.2376
15.5718	13.1458	14.3634	16.4092	16.7593	13.3899	14.865	15.5704	13.7571	17.4841	16.8295	15.1472	14.7842	17.037	14.1521	15.613	14.432	19.0353	14.877	15.2346	12.8823	15.1446	13.6279	13.7753	16.0559	16.6105	12.5553	14.5607	17.1469	14.572	14.8461	13.7947	13.1704	14.4703	16.0342	15.6356	14.0754	15.2004	12.6733	18.5154	16.4331	15.5846	14.0501	13.6067	16.4328	13.1305	12.6272	13.6298	14.6977	14.4947
14.1224	13.2161	16.809	13.0467	15.3232	14.3724	14.9706	12.6976	13.1716	13.876	12.9926	12.9674	12.1492	16.0325	13.0563	14.0356	13.2403	15.9572	13.339	13.5565	14.0711	14.2656	13.8685	13.4587	15.8176	13.4813	13.4073	13.9034	12.7253	14.0373	11.7135	12.7225	16.3408	12.6323	13.4683	13.9496	15.556	13.7623	15.1272	14.8168	14.3355	11.9116	14.2471	13.5361	11.8651	15.2908	13.8129	13.4538	14.1487	13.6741
13.2047	16.313	12.1984	15.1904	13.3899	12.7067	12.1242	15.5161	12.3335	13.2861	14.0228	13.5693	14.0689	13.8026	12.2336	14.1704	11.7311	12.1688	15.6631	11.9035	13.2684	12.9968	12.4111	11.8637	12.1648	11.8721	13.9556	12.3445	11.9683	12.5819	13.5928	13.3386	13.8684	12.4302	12.1268	13.1417	12.7163	14.7081	12.2698	13.6429	11.8671	12.1869	12.755	12.1937	14.3651	12.3622	12.385	11.4601	12.1076	15.3953
18.1744	17.8553	17.5416	17.8275	16.861	16.9826	17.1388	18.3122	17.289	17.3323	17.3623	18.1903	17.7548	16.098	17.9201	15.8028	17.5165	16.7358	18.0989	17.307	18.0291	17.5253	17.2908	18.3232	16.6501	17.5737	17.1918	16.8969	17.691	17.233	17.7859	18.4491	17.0576	17.2817	17.7648	17.2066	17.2834	17.4741	17.3	17.4488	18.1547	18.046	16.229	17.0674	17.6387	17.2864	17.62	17.9308	17.1571	17.1848
16.1284	15.1903	18.2549	15.0044	16.4194	16.5407	16.7354	15.5893	16.7168	17.3907	16.6188	16.597	16.2748	13.8543	16.4146	14.2034	15.7166	17.2468	15.929	15.9315	17.2423	16.7409	11.7384	16.202	17.4844	15.5037	14.8691	16.5356	16.0596	16.7469	16.2748	16.0503	12.8841	12.4239	16.8594	16.7402	12.5502	15.9588	16.6359	15.922	17.1294	15.4197	16.4846	16.2985	16.0343	17.1296	17.2996	16.0733	16.4502	16.0326
13.6115	14.1957	13.008	13.9868	13.243	14.0973	12.6279	13.9731	12.147	13.4338	14.4701	14.516	13.2434	13.8526	14.3243	14.0009	13.2017	12.1295	14.4589	12.6201	13.8562	13.763	14.2957	13.0517	11.7116	13.5957	12.6709	12.76	13.196	13.2921	13.8144	13.9024	12.7225	12.5125	12.3217	13.3581	14.8247	14.593	13.8409	13.7354	13.5274	14.0847	13.6715	13.1894	12.5646	11.7558	13.4894	13.7727	12.7915	13.7656
13.5281	13.5569	12.86	17.771	14.0258	12.7756	12.8586	14.3948	12.896	14.0102	14.0708	14.358	12.5562	14.5371	12.5508	14.579	12.5668	12.9603	17.7152	12.3204	12.4285	14.1409	12.8419	13.7179	14.004	15.0617	12.7399	12.6394	15.4257	12.3846	16.0421	16.1019	13.9406	13.2921	13.9373	12.63	12.7465	15.2036	12.7539	14.9496	12.6139	16.4091	13.0126	12.2196	15.3848	12.8346	13.4027	12.3341	12.5487	18.2772
15.1602	16.0495	12.6857	15.0777	13.8239	15.0292	12.612	16.0026	15.2364	13.774	13.7964	14.9989	12.3081	14.216	12.0571	14.0458	12.2589	12.7823	15.3839	12.1068	13.692	13.9961	12.7629	12.6763	12.6684	12.1703	15.282	14.83	12.5271	13.0165	12.4057	12.3871	15.3282	12.812	12.7256	12.0699	14.2903	15.4216	12.2081	12.1217	12.1209	12.5441	12.7711	12.2047	11.8359	14.7115	14.7331	13.8978	11.8693	15.4089
13.7031	14.2934	14.533	14.1416	14.9206	13.7932	14.333	13.3875	14.5591	13.5118	14.725	14.053	15.235	14.227	14.3538	14.6443	15.3211	14.8054	13.5577	16.0818	14.4465	12.6713	14.2465	13.6172	13.0387	15.5741	14.541	13.2933	15.1452	15.2561	15.0635	15.471	13.4654	15.4647	12.8525	13.9602	15.1563	14.0055	14.5002	12.9194	13.3398	14.8459	14.5329	15.0233	14.0892	12.3838	13.8219	14.3364	14.9115	15.3635
15.9759	16.5117	12.9536	16.9259	15.0076	16.0901	15.0702	16.3005	16.9614	15.3322	15.4507	17.5299	18.7419	13.89	13.6199	15.8174	16.8809	15.5781	16.641	16.4928	13.0121	15.9282	17.3314	16.6006	16.3287	13.4427	13.7108	16.9658	17.1485	17.3106	13.8004	16.7849	15.295	15.3156	18.5827	14.451	15.4216	12.8529	16.1626	15.9748	14.2782	17.2193	15.1288	16.7052	16.4	16.45	17.3548	16.8625	17.2278	16.5369
12.6064	12.3742	12.3221	12.1993	13.5012	12.2847	12.3412	12.188	12.7408	13.5802	12.668	11.6261	13.4854	13.4208	13.4392	13.5143	11.3897	12.6517	12.3269	13.0796	12.7407	12.5211	12.5306	12.0554	12.5625	13.5069	13.1913	12.7038	11.9877	13.0802	12.9834	12.8985	12.6307	12.0784	12.4752	12.8886	11.9159	12.9322	12.266	12.3374	12.1295	11.8944	13.0858	13.6641	12.7576	12.0057	11.8619	13.0686	13.1986	12.6119
16.901	18.0818	16.2793	17.1022	15.4431	17.6499	17.3475	17.2644	17.6297	16.7865	17.0761	17.2913	16.8136	15.6324	17.0066	16.0419	15.8637	16.6009	17.1438	16.4035	17.2663	17.1319	17.2878	17.7751	17.5102	16.5622	17.0269	17.6319	16.3857	17.0133	16.6307	17.2017	18.3407	15.9604	16.6129	17.7879	17.8135	17.3486	17.2062	15.939	16.9336	16.2977	17.3519	17.2049	16.6389	16.8078	17.2949	16.7165	17.1076	17.4751
14.8881	14.8309	14.6671	14.1105	14.449	15.2341	13.7598	14.3954	14.6001	13.6562	14.5426	13.8946	14.7319	14.2731	14.3592	15.1732	15.388	14.3808	14.3344	15.0185	14.0399	14.9874	13.9342	13.0044	14.0502	14.1751	13.7724	13.4048	15.6647	14.6846	15.0408	12.8695	13.9225	14.9371	13.7325	14.6867	13.5154	14.2201	13.2484	14.2187	13.5766	14.9474	14.2475	14.8699	15.4035	14.3441	13.1609	14.6237	14.4272	14.0368
13.6916	15.203	11.3305	13.7718	12.4916	13.5199	12.6097	13.8641	14.0942	13.0793	11.2734	13.4302	12.333	14.1639	10.9832	14.523	12.162	12.5928	13.746	11.8345	13.3229	13.3195	11.4401	11.4005	12.0535	11.3836	12.4361	12.4163	11.1652	12.1209	11.5326	12.1342	11.985	12.8251	12.4208	11.0918	12.7424	11.4506	11.8043	10.8941	11.4956	12.0703	12.2093	11.2089	11.181	12.0754	12.1344	11.9805	11.7809	12.5213
16.1018	15.7201	15.8715	15.127	16.1005	16.2113	15.1571	15.3997	15.8247	14.7754	15.3136	14.7172	15.2837	14.2003	15.2779	15.7225	15.7669	15.7259	15.1477	16.22	15.4335	16.0434	15.5085	14.7343	15.4617	15.3004	14.9448	14.6095	16.617	15.2432	16.3426	13.7369	14.7901	16.0143	14.7302	15.7947	14.6672	15.0236	15.3644	15.992	15.0368	15.7837	14.807	15.6902	16.1718	15.4843	14.2306	15.1763	15.243	14.4701
14.777	14.6748	16.0422	15.135	15.6695	15.3001	16.1759	14.4496	15.2114	15.2524	14.9587	15.2116	15.5793	15.9917	15.6437	15.7208	16.2623	15.0357	15.1496	16.0958	16.0347	15.5175	16.2078	15.0223	15.6296	16.103	15.2664	15.4478	14.9446	15.3987	15.6585	15.0772	14.1675	15.7568	14.2869	15.9092	15.7742	15.3297	16.1925	15.4008	16.303	15.7327	16.4234	15.5993	14.6479	15.8703	15.7936	16.3709	16.2344	15.2105
14.9857	15.7894	12.5991	15.0388	13.7947	15.6853	11.3602	15.129	17.291	13.0604	11.9095	15.2862	16.4874	13.5774	15.1441	14.5802	13.7675	14.3153	14.6953	10.9746	15.2596	15.0986	15.4497	14.7404	15.6913	12.1404	16.7605	15.7603	11.8114	14.7292	13.2485	14.4522	12.8026	12.2358	15.2987	14.0063	15.8007	15.2739	14.8582	14.2926	12.2983	11.4814	15.4665	15.2673	11.8403	14.9914	14.7255	14.7212	13.8646	15.0623
12.261	12.9632	13.1025	13.2464	13.2834	12.272	12.124	12.4467	12.5282	13.1654	11.8469	13.272	11.9686	13.5208	11.7293	13.7666	11.7513	14.5179	11.9944	11.927	12.6015	11.6905	12.1264	14.7142	12.8404	13.1766	12.4273	11.8914	11.9008	13.2791	12.592	11.3905	12.7417	12.1789	12.2985	11.8199	13.691	12.981	13.1124	14.8245	12.2382	12.1606	15.189	11.9845	11.9318	12.1701	12.3834	12.3494	11.851	11.8424
14.1671	14.2165	13.8389	14.4107	15.0714	15.7016	15.0763	13.9534	15.6086	14.3997	14.2672	13.3428	14.7114	16.3998	13.2008	13.9223	14.6115	13.9624	13.7724	17.6473	14.5746	15.1083	13.8881	14.6589	13.1583	14.9479	15.6876	14.4234	16.0859	15.8108	14.8899	13.2569	14.246	14.4816	14.6172	14.6742	14.5464	14.641	15.4958	13.7358	12.4448	13.8204	14.2757	14.1531	13.5183	15.1371	13.4286	15.101	14.5103	14.1828
15.8217	17.4502	14.732	16.4314	13.6096	16.7223	13.6927	14.9594	17.043	13.1888	15.805	17.457	16.4484	14.294	15.529	14.1412	13.0741	13.8916	16.5409	13.4194	16.394	16.2214	14.9299	17.0148	15.0309	15.0175	16.5334	16.7119	13.5171	16.284	16.135	17.1417	17.6797	13.0872	15.7039	15.9522	17.7798	17.5605	15.8814	15.7496	14.6443	15.4529	15.6122	16.2664	15.236	16.2605	16.8236	16.1714	15.4474	17.6589
16.6086	15.5474	16.7353	14.7268	16.0043	15.4755	15.3307	15.5785	16.4998	16.1006	14.7714	16.6756	16.3332	15.9215	17.1218	14.6119	16.1868	15.4325	16.2157	14.9924	16.8083	15.5463	16.8939	15.2754	15.7943	16.1051	15.9959	15.9658	14.6294	15.8731	15.7153	15.7991	14.6732	15.6532	15.5839	15.1587	15.5408	16.4304	17.0366	16.0782	15.6303	16.2567	13.872	16.7482	15.7434	16.1694	16.5913	17.0047	16.233	16.5128
16.2311	16.9222	13.9059	15.8491	14.3047	14.8955	13.6666	16.4232	15.1325	15.5082	14.5347	15.6473	15.2269	14.2741	13.8619	16.4664	14.0569	15.6271	15.1277	15.3429	15.266	14.8656	15.3051	16.1221	13.888	13.9988	15.9359	14.2729	13.5936	14.5481	14.0467	16.2861	17.0098	15.1584	14.8111	13.704	14.3586	14.7138	14.6239	13.76	13.9387	14.4518	14.5478	14.6686	14.5212	14.7831	15.1197	13.8829	14.8052	15.9317
12.5665	14.1673	13.0139	13.9696	13.627	12.6672	13.2182	14.1283	12.7461	13.5086	13.7396	13.6264	14.1131	14.3037	13.3016	14.241	12.8151	13.6868	13.8476	13.4285	12.2038	12.4334	13.3608	12.8946	12.5093	13.9139	13.8178	11.697	12.7649	13.2068	13.3802	13.0413	13.1379	12.9312	12.4166	12.0547	13.9238	13.3896	14.0392	12.5651	12.442	12.9732	12.1693	13.5464	12.9716	13.4669	13.2666	13.842	13.7132	14.1534
12.4349	12.3874	12.261	11.7998	16.8348	11.8636	13.1977	12.1316	13.9158	13.5959	10.8069	11.5344	18.6345	13.3609	16.9085	13.4095	14.784	14.6459	11.8254	15.9711	12.1771	11.5136	16.5489	11.98	14.6291	11.9203	15.1744	12.363	12.0499	12.3245	10.9319	11.203	12.5648	12.0183	11.8729	11.6501	11.7256	12.2735	14.1398	11.746	14.8398	12.6004	13.9969	15.9628	12.0836	15.0963	11.6095	16.0173	13.1304	11.6728
11.7301	12.9972	11.4404	12.2651	12.5937	15.7354	11.4194	12.3518	11.3678	12.9835	15.0151	11.7785	12.437	14.0661	11.6692	14.4203	12.0603	12.2433	12.5678	11.9475	11.1659	11.484	11.5408	11.2931	12.6911	11.2842	11.3675	11.6785	11.273	12.2282	11.6439	12.0208	12.5494	12.7268	12.179	12.3958	12.3514	11.3305	11.9053	10.9979	11.3901	12.5263	12.111	11.0988	10.9862	11.9746	12.0773	12.0792	11.88	12.4179
17.0845	18.3806	16.7297	17.6447	17.0564	17.3752	17.2152	17.3746	17.4771	16.3841	17.1067	17.3721	16.7545	17.2949	17.4479	16.5929	16.91	16.1015	17.6026	16.3234	17.4789	17.4396	17.275	17.5045	16.6342	16.633	17.1826	17.5129	16.4159	17.0165	16.8463	17.5099	17.6614	16.1107	17.2017	17.3142	17.4563	17.4924	17.0916	17.0916	17.0271	17.4368	16.9364	17.269	16.7917	17.1435	17.3437	17.3015	16.6434	18.195
14.5629	14.725	16.3532	13.8973	15.6952	15.3665	15.8508	14.7966	14.225	14.573	14.1354	14.7421	13.846	15.6263	14.5526	14.5618	14.6745	14.4951	14.9215	14.024	14.8585	14.9739	15.7041	14.9747	15.8272	14.83	15.2241	15.5422	14.3913	15.4478	14.8528	15.635	16.3554	14.5168	15.9302	15.511	15.9747	14.2613	15.8651	14.6092	15.92	14.7534	15.6164	14.5663	14.1072	16.1363	15.9868	15.1452	15.1858	13.7328
13.722	14.3782	12.3657	13.7674	13.3653	13.7471	12.2203	14.0384	13.0817	13.1246	12.7636	13.9916	12.6713	13.7126	11.6393	13.8025	11.739	12.0943	13.4135	11.7591	13.9329	13.1094	12.2132	11.9125	11.8576	11.7948	13.4634	11.5883	12.0913	11.8488	11.7727	11.5181	13.7118	12.3248	11.9469	11.9251	12.7349	14.0834	12.3004	11.7747	11.8139	12.2567	12.2013	12.0846	11.1483	13.4545	13.0449	12.3446	11.7888	14.3596
13.646	14.2406	13.3712	13.947	13.8537	13.5419	13.339	14.2344	13.6052	13.6866	13.5476	13.2786	14.5647	13.9683	13.4378	15.1017	13.7332	14.1011	12.8985	14.036	13.3828	13.4187	13.413	12.91	13.0288	13.4763	13.8501	12.7925	14.1879	13.0478	13.7034	13.59	12.8754	13.8508	13.043	13.3847	13.1121	13.3186	12.5601	13.449	12.9537	12.8681	12.8232	13.3793	14.2037	12.8293	12.5597	13.3318	13.8184	13.8221
17.5963	17.6986	16.6666	17.0891	16.6983	16.6979	15.5452	17.2572	16.9197	16.4159	16.7538	17.4058	16.3924	17.5737	16.9808	18.3282	16.3055	15.7624	16.412	16.4561	17.1341	16.95	16.075	16.681	16.1897	15.1309	17.1149	17.4506	17.4674	17.2382	16.7733	17.5579	17.3375	16.6285	17.3114	16.4333	16.1868	16.4877	15.6669	16.2388	16.1091	16.5267	17.2449	16.4533	16.5983	16.4444	16.8152	16.9048	15.7764	17.5122
14.2982	14.5227	14.623	14.6627	14.9591	13.5133	14.2166	15.9523	13.5003	14.5955	15.303	13.8406	15.5622	14.7017	14.7895	17.2724	14.6438	14.8998	13.8784	15.366	14.4906	13.8674	13.9659	14.2086	13.6767	15.823	14.162	13.0478	15.7669	13.8192	15.1271	14.7572	13.8314	15.8173	13.0727	14.1581	13.8094	14.0061	14.3604	15.6705	15.7921	15.8878	13.5069	14.0574	16.1405	13.5423	13.2502	14.0393	14.3327	13.9158
15.6783	14.3687	15.2655	15.3764	13.3461	13.5129	14.6768	11.9133	13.6881	14.4293	13.3853	15.6218	14.4842	13.7626	14.2808	13.4782	13.5098	14.7422	16.1946	13.3599	15.4173	15.699	14.0586	15.7169	15.5834	14.8477	15.6294	15.44	13.0802	15.4854	15.2804	14.5855	14.9017	13.43	13.3003	14.6164	15.9765	14.8275	15.6884	14.4136	14.8411	14.3302	12.5474	15.0914	13.939	16.0906	15.7588	15.1192	14.8952	15.2606
18.0212	24.0742	13.1652	19.6469	14.2178	15.3523	13.1678	21.9872	15.4875	14.2046	18.6302	17.9648	16.0658	15.0269	14.942	15.2179	13.0516	14.2945	23.1153	13.1174	16.1978	17.7545	13.4093	13.7418	16.5486	16.1424	15.1498	15.3381	16.6759	14.8725	18.1073	18.7741	18.9711	16.0189	18.4403	16.9841	16.7665	20.4331	14.6991	20.0226	17.9037	19.1035	14.22	15.4342	20.0808	16.0111	17.7552	15.0556	14.8659	21.1405
14.2053	20.8874	12.3882	15.7863	13.5986	14.0511	12.6438	19.4077	14.3978	13.681	15.5133	15.4878	13.0809	14.5791	12.7251	14.8652	12.58	13.0209	19.0742	12.7098	14.1906	15.168	12.5799	12.3783	14.8661	13.4771	15.0202	14.3432	13.7555	13.9867	13.9567	15.9631	18.1175	13.2761	16.2547	13.5437	14.8114	16.9892	12.6177	16.7347	13.62	15.7031	13.593	13.2138	15.8227	14.8283	16.3575	14.7632	14.5806	17.6546
15.4562	16.6203	14.0769	15.5448	13.5738	15.2744	13.7154	15.3549	15.0163	13.6738	15.2096	15.7298	15.3509	14.0203	15.1767	14.751	12.0304	13.2351	16.0918	13.0195	16.1332	15.57	14.1583	14.9944	14.8323	14.3047	15.34	15.7464	13.2158	15.0726	15.3334	15.5897	15.9304	13.4651	15.2015	15.2908	16.7417	16.0576	14.8584	14.8985	14.2168	15.12	15.7318	15.8345	14.8399	15.3857	15.7287	15.546	15.2899	16.4168
12.483	12.6733	12.0964	15.223	12.8067	11.9954	12.1119	14.5521	13.184	13.2362	12.0836	12.29	14.581	13.7981	11.9912	14.266	13.062	13.5599	12.7645	13.0023	12.4769	13.0357	12.6672	12.3336	12.079	12.4967	11.8787	12.7097	13.8348	12.949	12.6223	12.1577	12.9221	13.2634	12.4125	14.0041	12.5715	12.6991	12.9828	12.9067	11.4828	12.3465	13.332	11.2459	13.8047	12.5484	11.7462	13.6396	14.3693	12.8969
13.5958	13.1751	12.5188	14.1483	13.5696	13.3073	13.4135	14.0638	13.5343	13.5521	13.6741	13.495	14.0202	14.6155	14.0199	14.4436	13.2572	13.5388	14.0252	12.5339	14.1161	13.8877	13.1766	12.833	14.1352	15.4383	13.8647	13.5417	13.219	13.2582	13.9849	13.3791	13.3697	13.287	13.5076	13.7622	14.2486	14.56	14.9268	13.7586	12.0714	14.1865	13.0737	14.1488	13.8341	13.0351	13.5394	14.269	14.1036	13.6911
15.4771	16.4513	15.4848	16.6922	16.0946	15.493	14.9136	17.5454	16.9866	15.8698	16.0131	16.0678	16.232	15.5779	16.8445	17.8289	16.3696	16.7547	16.115	16.9275	15.9708	16.4509	16.9172	15.6868	16.2351	16.6697	15.2691	16.589	14.8891	16.3023	16.204	16.6165	15.2828	17.591	15.8175	15.9759	15.6214	15.7269	16.3214	14.8647	16.5347	16.8475	15.7301	16.5164	15.903	15.8687	16.0923	16.1711	16.6591	14.6394
12.2502	15.9613	12.151	14.8057	13.3785	11.6717	12.2602	15.6659	13.375	13.4177	14.3992	12.7435	12.2098	13.1787	11.3578	13.6008	12.5214	12.2498	14.1911	11.4351	12.8725	12.8556	12.8144	13.8727	12.4379	11.7352	11.309	12.1637	13.8297	12.1247	11.1391	14.7795	16.4613	11.8352	12.0619	11.4575	11.9078	14.5786	11.8695	13.517	11.8684	15.7288	12.4847	11.598	12.8062	12.4316	13.3318	12.0565	11.3036	14.9041
13.5674	13.8362	12.9387	14.3705	13.3376	14.4601	13.7773	14.8777	14.0228	13.8026	14.5243	13.7459	14.1154	14.0161	13.3207	14.6112	13.9348	13.4553	13.7552	14.9747	14.3694	13.6128	14.0278	14.2352	12.9958	13.4147	14.1212	13.6557	14.0583	14.0662	14.5688	14.5817	14.7202	14.0802	14.4521	14.6003	14.8943	14.3932	13.3902	13.0797	13.9712	13.2955	14.2313	14.3142	14.759	13.6058	13.6306	13.5198	12.8761	14.2673
17.6068	18.6154	17.9881	18.2951	18.2854	18.0764	18.4926	18.1109	17.945	18.2516	18.4297	18.2531	17.5429	19.0337	17.9894	17.3018	18.9131	18.4288	17.9178	17.6417	18.2563	17.4173	18.9984	18.3221	17.6799	17.7556	17.8321	18.2489	18.3096	18.034	18.1265	17.7016	17.0473	17.463	18.501	17.8034	18.3184	18.2577	18.2055	17.7662	19.0174	18.6133	17.5373	18.361	18.2514	18.3333	18.703	18.8236	18.2984	18.1959
18.8583	19.8209	18.9088	17.9719	18.8036	19.1101	18.0602	19.1829	19.5424	19.7235	15.1001	18.8239	19.3938	20.8273	20.5609	18.7929	20.6088	18.829	19.4818	18.469	18.8972	19.784	19.7159	18.8353	19.6832	19.9594	20.0679	19.3258	19.0985	20.0969	20.3714	17.6236	18.4346	19.6588	19.6148	18.1797	14.9553	17.6274	20.5368	18.1431	20.434	20.7037	18.9945	20.1652	19.4588	18.8566	18.2084	19.0853	19.9532	17.5272
14.0789	12.9739	11.4156	12.2426	12.5707	12.1957	12.7156	16.3838	11.3453	12.5022	14.967	11.8017	12.9297	14.1747	11.2479	14.4434	12.2316	13.2145	13.8453	13.6433	11.1873	13.521	11.5181	11.3468	12.6665	13.5898	11.3919	12.4656	15.5191	12.204	11.6188	12.0082	12.5252	12.7724	12.2019	11.6862	12.7591	11.3532	11.8825	10.9745	14.3599	13.974	12.1332	11.0827	13.8898	12.5929	12.0993	12.057	12.1204	13.2113
12.2752	12.7969	14.0352	12.1296	15.4985	12.1408	14.0245	14.7022	12.1725	13.0357	11.7733	11.5903	14.5734	13.8079	11.7211	14.5147	11.8155	12.0867	12.5936	12.4001	11.6171	11.6127	12.1403	11.6716	12.1391	11.6667	13.4922	11.6747	11.7369	13.8215	11.66	11.6847	12.6754	15.3893	11.9674	13.886	12.8024	13.579	12.1025	15.8637	14.6786	12.0593	14.0894	13.457	13.4455	13.7427	11.8077	13.6242	11.7766	12.0628
16.9296	18.1106	16.5928	18.5636	16.4754	18.2331	16.0736	17.1556	17.782	17.0902	17.6129	17.6117	16.705	17.3079	17.1005	16.7685	15.6579	16.6862	17.7591	14.0011	17.1827	17.3388	14.2287	18.7066	17.547	16.2743	17.3972	17.9495	16.2468	17.1598	17.2968	16.8749	19.4103	16.812	17.4941	17.8943	19.0031	18.0405	18.2292	16.9553	16.0939	16.3418	17.9744	17.9087	15.7603	18.5638	17.7458	17.3009	17.3574	17.4332
13.9686	15.5863	15.9961	16.694	15.6657	15.4813	15.688	16.2146	13.4159	16.1022	16.1327	14.9547	15.3952	14.8133	15.8754	16.7753	14.8563	17.2152	15.3015	14.0634	15.3422	15.9077	15.2882	16.6359	15.303	16.7901	13.4371	14.5636	16.777	14.9345	16.231	14.2986	16.0065	16.3603	14.8678	15.9279	17.0602	14.7245	16.1861	15.0749	16.2224	16.0118	14.8398	15.6431	15.1836	15.7512	13.8103	15.5992	16.2805	13.9139
12.2549	12.1994	12.1562	13.2903	13.3833	11.6765	12.2646	13.39	12.3807	13.4222	12.3368	10.7192	12.6495	13.1833	10.6176	13.596	12.5262	12.2453	11.6385	11.4298	11.0551	11.1854	12.1388	11.7851	12.443	11.7398	11.3039	12.1688	12.2455	12.1297	10.8585	10.997	12.3698	11.8399	12.0572	13.5283	11.9032	12.1319	11.8742	10.6753	11.8734	12.4221	12.1496	10.0645	12.4352	12.4363	11.7861	12.1091	11.3017	12.7853
16.547	15.7459	17.4911	16.4315	16.911	15.2008	16.4021	16.6465	17.448	16.2361	16.003	16.0658	17.0657	15.3286	16.7879	16.1393	16.7525	16.2684	16.7083	16.6009	15.9707	16.0701	16.4605	16.4733	15.5083	16.7522	16.9937	16.2338	16.5445	15.8739	16.4823	17.0379	15.6136	17.1237	14.979	15.4507	15.6926	15.913	16.7749	18.181	16.3939	17.1144	15.7482	16.5199	16.8705	15.9133	15.4129	16.646	16.5937	15.857
18.9793	21.0172	14.1756	20.0009	13.3748	19.269	16.3563	19.6338	19.4592	13.2485	17.4301	19.3272	17.7793	13.6064	15.9307	13.6304	11.6412	15.8855	19.7007	11.4091	19.094	19.1931	12.1997	16.3122	15.7901	13.9038	20.1802	19.5278	14.2498	18.321	17.1401	16.8706	19.9541	14.0632	15.7645	16.8911	19.4041	19.4406	15.7276	13.9443	14.6187	11.9337	16.3445	17.6644	16.4052	17.826	19.4798	18.4257	15.3828	20.052
11.5991	12.8604	11.2952	12.1335	12.4588	12.0828	12.5794	12.2213	12.5911	13.11	11.2394	11.9146	13.5733	14.1953	11.5292	14.556	12.1946	12.3714	11.3027	11.7983	11.2916	11.5857	11.4077	11.435	12.5474	12.5418	11.5101	11.8199	13.416	12.2476	12.8144	12.1707	12.4075	12.814	12.3131	11.125	12.2222	12.8258	11.7719	12.7412	13.4054	12.4122	12.2409	13.0258	13.9488	12.1077	12.2058	11.9488	12.8065	12.5545
14.1908	14.1706	12.3506	14.1125	13.5639	14.1897	12.6936	13.7051	14.0315	17.4764	13.4961	12.6541	12.3986	13.6352	11.0609	13.4143	11.6709	14.2303	13.3725	11.3662	13.1739	12.4189	14.6724	14.8824	12.0669	12.9753	12.4732	11.8756	13.4217	12.3195	11.89	11.3826	14.4208	12.2303	11.3804	13.5381	11.9676	14.8218	12.0528	11.9244	12.1675	13.3604	12.3062	12.3664	11.7795	12.0372	11.3124	10.9407	11.477	11.7103
13.8388	14.5911	13.141	13.9414	13.2296	14.3324	13.9198	13.7006	13.9751	13.454	14.0366	13.8336	14.0474	13.7772	14.1959	13.8503	12.7722	12.4078	14.1463	13.1954	14.0875	13.8393	12.868	14.0394	13.3599	12.9812	14.4033	14.057	13.8011	13.9409	14.0639	13.7543	14.4483	12.4955	12.8454	13.7587	15.1783	14.6802	13.3421	13.2278	13.9119	13.3533	12.7911	14.0642	12.9358	13.6151	13.9721	13.2534	13.7561	14.0749
16.2315	15.9761	18.3813	15.7371	17.7828	17.5415	17.9897	15.9153	16.2696	17.3488	15.304	16.3706	15.9278	17.9933	16.7038	16.2999	16.8653	16.9642	16.4836	16.4983	16.7547	16.8421	17.0795	17.0656	17.5744	16.5879	16.524	16.7955	16.5813	17.0753	16.6639	16.9228	18.0398	16.5882	17.7992	16.561	17.2834	16.408	17.6605	16.774	18.0636	16.2591	17.1229	16.6432	15.9116	17.6863	17.039	16.2324	17.0045	15.8328
13.5778	15.3039	11.6541	12.8902	12.8527	13.8867	11.7173	12.9424	14.0662	12.6915	11.4348	14.331	11.0384	14.0899	12.1476	14.1448	12.1209	12.4236	15.0727	12.177	13.7019	14.3199	12.8646	12.1574	11.769	12.0196	14.1436	13.6441	11.5236	13.1879	11.9302	12.4091	15.3837	12.7138	12.5904	11.4888	12.612	15.2584	12.4681	11.2319	11.306	11.8129	11.071	11.5885	11.4473	13.0676	13.8806	12.6036	12.1331	14.716
11.6893	15.1189	11.5293	15.995	12.8009	12.4908	11.7262	16.2075	11.8129	12.6894	11.4984	13.8467	11.6216	13.9565	12.2003	14.182	11.9464	11.4785	16.4525	12.0741	11.5977	12.1406	11.5646	11.1728	11.823	11.1728	11.9194	11.2192	11.9211	11.5177	13.6668	11.8937	13.219	12.6167	12.6361	11.8886	12.461	14.2363	12.6722	11.1491	11.2719	11.862	11.703	10.9755	13.6188	11.419	12.3406	11.5463	12.0848	15.5878
14.5211	15.7669	11.4543	14.5841	12.7313	14.6762	11.6618	14.7754	14.151	12.8111	13.6698	14.7691	11.2093	13.8898	12.128	14.252	11.8771	11.5446	15.4421	12.1511	14.2064	14.3436	11.7222	11.0996	11.7488	11.105	13.3661	13.5907	11.4672	12.9903	13.2373	11.8163	16.3789	12.5496	11.3239	12.5366	14.929	15.5137	12.0872	11.1849	11.2	11.795	11.77	12.7172	11.4891	13.2239	12.407	10.9141	12.0585	14.6468
15.3182	14.9848	14.8843	14.7796	15.0079	15.3946	14.8745	14.7933	15.4256	14.3034	15.4469	14.4587	15.66	14.4164	15.3129	16.2262	15.1484	14.976	15.0467	16.2138	14.6304	15.5758	14.947	14.233	14.6995	14.8956	14.8692	14.1306	16.5618	14.6259	16.14	14.113	14.7498	15.0295	14.9032	15.6102	14.1888	14.9232	14.0241	16.073	14.8131	15.8593	15.0573	15.1915	16.6502	14.4282	14.315	14.6862	15.066	14.686
14.6643	14.9309	14.0711	14.693	13.5825	14.7825	14.8675	15.6405	14.8941	13.805	15.5004	14.8262	16.1902	14.266	14.8603	15.2335	14.8022	14.7219	15.0117	15.0169	14.4723	14.8311	14.1388	13.6022	14.2566	14.8115	14.8752	13.9422	15.479	14.3	14.6938	14.222	14.2894	14.5195	14.1445	15.4526	14.9191	14.7544	13.9685	14.7198	15.0213	14.6203	14.265	14.5377	15.2356	13.9223	14.0836	15.013	14.9378	14.9683
15.8987	14.1084	12.3623	16.8871	13.541	12.3029	14.3524	18.7779	12.5959	13.5968	16.4315	14.1495	14.4524	14.0276	12.408	14.044	12.9576	14.6007	15.8289	11.7804	12.003	15.0631	12.376	11.9995	13.9677	15.7692	12.3266	12.2668	17.7068	12.2202	13.0141	13.396	14.1838	12.6645	15.8044	12.046	12.2663	13.3667	12.2108	13.2591	15.9024	16.4208	12.561	12.0161	15.7199	12.4714	12.6272	12.2741	13.6253	15.2112
14.0654	12.9898	13.1665	13.245	13.4476	13.3336	12.2477	12.8677	13.04	13.3174	13.4535	12.4302	12.6102	13.6839	12.6825	14.221	11.8466	12.7213	12.6459	13.2867	12.609	12.936	14.1259	12.3524	13.458	13.9762	12.2056	12.3725	13.9767	11.9762	14.8552	13.8609	13.0602	12.6171	13.5382	12.2798	12.8533	12.9669	12.4907	13.8458	12.3639	13.732	13.9673	13.5954	15.095	13.3577	12.5248	13.1608	12.9613	13.1918
19.8286	19.1203	12.3379	11.9987	13.1156	11.9436	20.3696	13.3588	12.4563	13.2507	12.109	19.2348	12.1592	13.8654	11.4163	14.1097	22.0819	12.1784	11.4545	12.0287	14.9228	10.8799	19.8255	19.6638	20.5841	20.4108	19.1294	19.4974	21.8446	19.3824	19.2713	19.4714	12.3552	23.6986	21.8725	19.1506	19.5749	17.397	19.2911	20.8485	20.475	22.7882	20.5879	18.3039	18.7859	19.5253	19.0025	19.0476	18.9515	19.2396
12.7017	12.8171	12.2745	12.0312	13.4396	12.4354	13.4471	14.2918	14.3099	13.4951	11.9972	14.0367	12.0959	13.5276	12.635	13.6045	11.5301	11.8437	13.363	11.0681	13.5225	11.8522	13.9167	13.7827	11.5673	12.7854	14.0784	14.1219	12.5261	12.2728	12.3141	13.3997	12.9277	12.1543	13.3715	13.0677	13.1671	12.7478	12.32	12.3559	12.5024	12.4913	13.3343	13.0866	12.8279	13.2688	13.4125	12.9146	13.1263	13.0762
17.5589	18.7892	11.3049	18.2097	12.5924	17.9198	11.5334	18.3739	18.024	12.8848	16.937	17.8837	16.9782	13.2347	14.5766	14.3917	11.2546	11.6765	18.121	12.3048	17.6559	17.6514	11.3591	15.0454	11.601	11.7885	18.3571	18.0238	11.6137	17.0978	17.0349	15.4756	18.4836	11.828	16.5396	16.6966	18.056	18.3005	14.4198	14.098	11.7357	14.2672	16.1227	16.9109	15.7312	17.1349	17.4565	17.8006	11.8826	18.6043
15.8678	15.7681	14.796	15.6728	13.4986	15.6075	14.5043	16.2091	15.7202	13.2679	16.2951	15.3843	15.6002	13.7357	15.7572	14.078	14.1467	14.3178	15.5389	13.2106	16.0643	15.8854	15.4154	15.8439	15.7703	15.2492	15.9973	15.8078	15.0309	15.3349	16.1758	15.3405	15.5762	13.3829	15.3281	16.4768	16.9714	16.4206	15.2966	15.3864	13.1287	15.3691	15.3118	16.0322	15.4478	15.9386	15.8283	15.5345	14.9063	15.4776
15.1976	17.3605	13.3099	16.0728	13.8534	15.3489	13.7393	16.1632	16.2022	13.8477	14.7457	15.1115	15.536	14.4892	15.4665	14.2931	14.0181	13.9882	15.7246	13.2655	14.9639	14.7541	13.4493	13.949	13.7556	14.1713	16.5506	15.6839	14.0348	14.3182	15.5235	13.767	16.1313	13.17	13.5357	15.0483	14.4908	16.0782	14.4516	14.5822	12.6387	14.0198	13.2751	15.351	14.5077	15.2694	15.6405	15.2673	14.5287	16.007
12.2407	12.7783	12.637	13.2771	13.253	12.8222	13.0064	12.2391	12.5573	13.2732	12.974	11.5171	14.409	13.745	13.1272	13.985	13.3674	12.3639	12.1416	15.2607	11.5392	11.9307	12.0395	11.7323	12.3286	12.5625	11.89	11.8642	14.1773	11.4767	13.1564	12.2959	12.5104	12.2836	12.8471	14.3975	12.3028	12.1548	12.2448	11.577	11.8849	11.8316	14.0657	12.5377	13.103	12.6484	11.7829	12.143	13.1528	12.8151
15.6836	17.2757	15.7692	16.82	14.8204	16.5346	16.6851	15.9336	16.6667	15.3834	16.278	15.908	16.5185	14.9256	16.5423	15.1885	16.5292	15.2745	15.8168	15.7549	15.7874	16.0953	16.5699	17.1676	15.9218	15.5206	16.428	17.157	15.2712	16.4838	15.0635	17.5987	16.5025	15.6673	15.4885	16.7944	16.4491	17.2054	16.1869	15.2375	16.8445	15.5209	16.4697	16.4761	16.0517	15.5647	16.4345	15.7395	15.6582	16.7179
13.448	13.7112	12.7241	14.3171	14.1368	13.3729	13.1728	15.4415	12.8059	14.1496	14.177	13.1259	14.6234	13.6661	12.7726	14.7145	12.5695	12.1439	12.6364	11.5024	11.7708	12.4776	12.0054	11.8578	12.0538	14.1845	12.1946	11.7844	14.7596	11.7862	13.0589	13.0218	12.9029	12.325	13.3107	13.2437	12.4019	13.165	12.3712	13.0201	13.2307	13.9993	13.3472	12.7099	13.9789	12.0696	11.7536	13.6039	14.025	13.7798
21.3929	21.6651	20.1075	20.445	20.5144	19.3645	20.517	20.6989	20.9672	20.1632	21.1809	21.3696	20.3206	20.3191	19.9755	22.5463	20.4224	20.8784	20.6475	20.3854	20.9398	20.1028	21.6108	21.0071	19.529	20.5419	21.1992	21.0709	20.3191	20.3669	21.1921	21.4909	20.6766	20.9537	19.86	19.0127	19.8483	20.9637	20.6059	20.8363	21.1164	20.7116	20.9413	20.8128	20.599	18.929	20.6299	20.4952	20.7813	20.5126
13.9247	15.6249	12.0696	14.9715	13.2383	14.5958	12.0734	15.0628	16.9569	13.2083	12.4344	14.814	12.9082	13.9922	11.8889	13.5576	12.0067	12.0598	16.1586	11.5668	15.0587	14.9756	12.535	11.8582	12.104	11.8393	16.1915	16.2324	12.4085	13.8235	13.3395	12.3014	17.2137	12.6306	11.9116	11.938	15.7919	15.8165	11.9279	12.0839	11.8721	12.0628	12.6226	14.1891	11.4217	15.1303	16.1128	14.8951	11.599	16.5968
19.8564	20.05	24.1913	19.3228	23.7211	23.2714	23.8836	20.0302	20.3661	23.0277	20.8271	20.2868	21.8064	24.966	20.8228	21.4699	22.0402	22.558	22.4793	22.9458	22.3814	22.201	20.8732	22.089	23.7074	21.5643	22.1768	21.7264	21.8705	23.1595	21.1178	21.7761	25.0157	21.8877	24.7821	23.3258	23.1717	21.8568	23.4257	21.4849	24.2555	22.2957	22.4834	21.0516	19.3298	24.569	23.2781	20.7245	21.8315	20.8535
14.8348	14.7482	15.7896	12.549	15.5987	15.5169	16.2238	13.1388	14.5765	14.4108	14.6246	14.3063	15.5335	16.5642	15.7725	14.443	15.6776	15.5184	14.2785	15.3927	16.523	15.7671	14.2976	13.9265	15.1904	15.5111	13.9804	15.9813	14.9006	14.9939	16.537	13.0714	13.9905	14.3974	13.9029	14.9932	16.4138	15.3938	15.2548	15.0388	14.9139	15.314	13.8544	15.8338	15.421	14.9382	14.7771	15.7456	15.936	15.0744
11.9615	12.5114	12.4875	13.5203	13.691	11.987	11.7236	13.9846	12.6808	13.7106	13.1952	11.4109	13.6966	13.4781	12.0151	13.2863	12.566	11.9529	11.3319	11.0893	12.0528	12.3936	12.146	12.1086	11.2913	12.4719	12.5247	11.0355	13.3142	11.6069	12.479	11.1908	12.6936	12.728	11.7512	13.2611	11.6084	13.3579	12.5121	12.7712	12.684	11.3817	12.4241	12.2737	14.1906	11.369	11.4929	12.3623	12.7754	11.7967
12.7275	13.8872	12.0799	15.3741	13.1872	12.9244	13.2739	13.4077	13.3309	13.2362	13.2478	12.0857	15.4109	13.8172	12.8485	13.9508	13.4837	13.0806	12.6904	15.0872	11.763	12.0502	11.9089	11.9894	12.2158	12.3862	12.7566	11.4352	15.1727	12.1963	12.3632	12.7023	13.8017	12.4452	11.9537	12.5423	12.1923	11.9175	12.1419	11.3998	11.8116	12.941	12.7074	12.8704	13.4388	11.7785	11.7934	11.6897	14.6902	13.4127
14.6752	16.3861	15.1254	14.7818	13.7378	16.0226	12.6274	15.5561	15.772	13.1282	15.2149	13.6077	13.1187	14.141	12.0697	13.8322	12.1524	12.261	13.2193	12.0405	14.4998	14.7621	12.1439	14.9786	14.536	12.72	14.1184	14.0209	13.9525	13.8462	14.4621	12.9229	15.5723	12.7878	13.7486	14.7439	14.6857	14.6357	13.2143	13.8632	13.7195	13.3527	14.811	13.9047	13.7219	16.0115	12.902	14.9502	13.0613	14.2965
14.4829	14.1353	12.8758	13.4188	13.9575	13.5478	13.2757	14.3146	13.9768	13.2417	14.6261	12.9437	15.0522	13.763	13.6835	15.2676	14.0219	14.4294	14.2038	14.6628	13.6596	13.4768	13.3191	12.9531	13.0813	14.4644	13.343	12.8008	15.2643	12.9836	14.6266	13.2178	13.8417	13.4119	12.8616	13.272	13.3791	14.8533	12.8286	14.7758	14.0961	15.1806	13.9464	13.3173	15.0014	13.2522	12.9528	12.9481	14.1105	14.0846
12.7331	12.3754	13.2252	12.1852	12.8359	12.1655	12.1054	14.0827	13.0264	13.2192	13.7749	11.0304	14.3024	13.5764	12.9931	13.674	12.8981	12.1978	12.9303	13.6203	12.7153	12.764	12.107	12.0256	12.6686	13.6631	12.5244	11.7567	14.1178	11.4339	13.8251	12.7719	12.2222	12.2593	11.4417	12.9883	12.0266	13.9049	12.6388	12.5454	13.2454	14.3441	12.56	13.1316	14.4374	11.9767	11.0379	11.4586	13.3931	13.2415
12.9128	12.8653	11.8354	13.5095	13.3999	12.6606	12.3928	14.0951	12.3083	13.119	14.4309	12.5817	14.5448	13.7568	12.4491	14.7847	12.7001	13.0042	13.6231	14.2145	12.3949	13.7856	12.392	12.1212	13.5685	14.1372	13.0825	11.8941	13.8038	11.925	14.0362	12.0173	13.6908	13.3182	12.8904	13.5522	12.0342	14.0424	12.7254	14.3064	13.5858	14.3967	13.6127	13.1091	14.6174	12.2343	12.6122	12.4087	13.493	13.7471
14.9553	14.9461	12.2072	14.336	13.3731	11.6384	12.7088	15.2521	12.2914	13.3426	15.2336	13.1267	15.1066	13.3881	13.923	14.0716	13.0086	14.219	12.5268	14.8308	14.1381	13.9177	12.4097	11.9757	12.2711	12.9664	12.4242	12.0289	13.6315	11.7798	12.5533	11.1629	12.899	12.0124	11.7551	12.0166	11.9697	12.2102	12.1186	14.8382	11.9953	14.8624	12.6218	11.7621	13.588	12.2547	11.5754	11.7785	11.4855	11.8874
17.0771	17.841	12.0237	18.5509	15.2249	17.264	16.369	19.2926	16.8617	18.401	18.9065	17.0965	19.0331	14.8657	16.1273	15.323	16.5534	15.8835	18.1941	15.2299	16.8004	16.9829	16.7567	17.728	16.2013	16.9797	16.3474	17.5151	17.6524	17.0668	17.381	17.4109	17.9875	16.6932	17.3713	18.6319	17.4104	18.0647	15.6039	17.1598	18.0086	18.244	16.3376	16.1689	18.033	16.7003	17.3928	18.844	17.0462	19.0477
15.8459	17.7122	15.8463	16.1689	15.7305	15.6865	16.3211	15.9604	17.0309	16.0075	15.637	16.5228	15.6715	15.6344	15.7229	15.3434	16.0182	15.3165	16.3045	14.0159	15.6462	15.7215	17.2847	17.2923	15.9494	15.857	16.7644	16.3627	15.8517	16.1629	14.9029	16.7081	16.7901	16.3978	16.3953	15.3155	16.1913	15.5923	16.5902	15.7341	15.671	15.633	15.7817	16.4313	15.8968	16.2658	16.4933	16.1371	15.8347	17.2566
15.5901	15.6742	11.6248	15.5331	12.8896	13.9025	11.8082	16.0325	15.7969	12.7793	12.8276	14.6768	11.7119	14.1516	12.9204	14.0929	12.1814	12.7144	14.6946	11.9762	13.8626	14.2336	11.6248	14.8013	13.6523	11.3692	15.4327	15.3285	11.3003	14.3116	13.1069	14.2359	16.0784	12.7786	13.4448	13.8303	14.6743	14.5344	13.2641	13.2526	11.3807	20.8683	13.0462	14.1337	12.2078	15.0867	15.1601	14.4605	12.3064	15.3495
12.3847	12.3355	12.3015	14.0425	13.5173	13.1928	12.2231	13.6624	13.0762	13.5113	13.1049	12.9973	12.8522	13.5968	12.8818	13.9809	13.7849	12.3959	13.226	13.1694	13.143	12.2971	12.3496	13.3782	12.1209	12.2395	13.0591	13.0902	12.3631	13.0634	13.1798	12.7169	12.3678	12.2198	12.8152	13.2835	12.3354	12.0594	11.9205	12.1597	13.5271	13.2631	12.4255	12.6159	11.7817	12.596	13.0243	12.5838	11.4625	13.2124
15.104	15.6168	14.9568	15.3162	15.6002	15.3176	15.4336	16.7209	15.8585	15.3027	16.4746	15.6576	15.7884	15.4918	16.6049	18.6649	16.0171	16.3119	15.2626	17.6097	15.5492	15.8332	15.5225	15.4521	15.4235	16.228	15.2594	15.3046	15.977	15.1766	15.4742	16.7623	15.4444	15.8757	15.784	17.1696	16.0014	15.0564	15.4209	14.8272	15.9855	15.4781	16.6641	15.355	16.334	14.9889	15.2099	15.9115	15.8036	16.045
12.5253	12.4185	12.3218	13.5203	13.4125	12.3404	12.1764	11.7996	12.1661	13.5185	12.6198	10.9526	13.6187	13.65	11.077	13.5964	12.5848	12.7855	11.7422	11.3491	11.7107	11.6756	12.348	12.2317	12.0834	12.2107	11.7754	12.2765	12.2343	11.6284	10.9498	11.3998	11.9489	12.2452	11.365	11.5665	11.9527	11.7662	12.7147	12.4258	12.1835	11.9774	12.6605	11.5292	11.5473	12.5378	11.2976	11.3813	11.3262	12.2269
15.1391	14.777	13.8689	15.2713	13.6522	13.8988	13.9801	16.4974	13.6003	15.1987	16.0407	14.7912	15.6563	14.2043	14.7461	15.5351	14.9301	13.6243	15.0422	13.1533	13.7418	14.5713	13.2867	13.0342	13.6753	15.2781	13.4402	14.3866	15.4772	13.7506	14.5067	14.2287	14.4327	13.7029	13.6919	14.6072	13.5955	13.9514	13.3705	14.4958	15.244	15.3627	13.927	14.0593	15.1187	13.2616	13.3562	13.9211	14.2787	14.9683
13.2474	14.2732	11.5715	13.4446	12.8014	13.7703	12.3501	13.155	13.418	12.7362	13.3922	12.9295	14.3348	14.2124	14.3378	14.2035	13.5016	13.6687	13.2274	13.7873	14.4648	13.4611	12.1249	11.4081	11.7182	13.3778	13.3694	12.5949	12.6536	12.8808	13.8757	11.9866	14.0144	12.829	12.4949	12.2479	14.1915	14.1757	13.0858	12.665	11.4136	13.9769	11.7928	14.1474	13.7189	12.0837	12.6286	13.8929	13.8415	13.2859
13.5259	14.1164	13.1442	15.9834	14.3721	12.6653	13.2543	17.8557	13.3698	14.4656	14.2787	12.7334	15.4338	14.9726	12.3512	14.608	12.9683	14.3413	16.4717	12.5186	12.0662	15.1614	13.2708	12.7734	13.4311	15.2761	12.3165	13.6871	15.1021	13.118	13.3641	13.2332	13.3581	12.8291	14.1715	14.6753	12.9146	14.1378	12.8632	13.7201	15.1021	13.9581	13.4915	12.5912	16.1399	13.3623	12.7974	13.0983	14.1897	15.5176
12.8586	13.9222	13.0796	13.7487	13.0638	13.0101	13.0998	14.5357	12.8893	13.0381	12.6646	11.7004	13.8864	13.6974	12.2893	14.0761	12.989	13.2423	12.6106	14.2268	12.6329	13.2022	13.0128	12.6407	13.1382	12.2674	12.8403	11.7604	14.1923	12.3347	13.3496	12.5236	13.329	12.6645	12.1672	12.7985	12.3829	12.3759	12.3672	13.2557	13.4847	12.797	12.3596	11.6429	13.4698	12.2585	12.0315	12.1187	13.0365	12.7979
14.8211	14.9401	14.2193	14.2299	13.096	14.8514	12.8394	15.0022	14.8005	15.0505	13.1785	14.6555	13.8455	14.0995	13.5802	13.8881	13.2082	13.0845	14.2888	12.1751	14.745	14.4575	14.3018	15.1582	14.359	13.8348	14.0731	15.003	12.8723	14.5979	14.2335	14.7555	15.8345	13.4897	14.7474	11.6761	15.4998	14.4095	15.2095	13.856	14.2543	13.8375	14.0237	13.992	13.5045	15.1392	14.8941	13.8458	13.6495	14.6986
18.6866	19.932	14.8444	19.2279	14.5007	18.8649	13.5279	19.6949	19.7645	15.1648	17.7008	19.1942	17.7866	14.6206	16.5461	14.7062	13.4275	13.7102	19.2064	12.984	17.8965	18.5578	13.645	18.3003	17.1712	14.3834	19.4546	19.378	13.6423	18.1914	17.2474	17.9306	20.0911	13.7219	18.4535	18.8184	19.5095	19.3057	17.4381	17.5832	14.1455	16.0034	18.1107	18.1534	16.7778	19.3078	19.6526	18.615	15.0614	19.8008
13.1412	13.2095	14.3599	14.4562	13.4963	13.918	14.2092	13.0707	13.671	13.7792	12.9263	14.1595	13.582	14.0532	13.9114	13.8658	13.2009	14.5874	13.2402	13.3321	14.4962	14.6129	14.184	14.5951	14.0064	13.6916	15.0633	15.2084	13.6505	14.0613	13.7483	14.2231	15.1735	12.7486	13.0177	13.9892	14.1769	14.6076	15.1998	15.156	14.3043	13.3014	14.4345	14.8097	14.2095	14.6675	14.7106	14.947	14.7196	14.9608
17.3761	16.8889	18.7058	16.8947	18.7429	18.2762	18.6658	17.0136	17.119	18.1132	17.5943	17.9564	17.0388	18.6206	18.3479	19.1428	18.0208	17.8404	17.9121	18.0499	18.0392	17.6676	18.3984	17.5115	17.7461	18.1449	17.6039	17.9139	18.0366	18.0767	18.1673	17.4649	17.5285	18.342	17.9407	17.7966	17.8644	17.5673	18.2179	17.806	18.6035	17.6641	18.059	17.7748	17.4422	17.399	17.8533	17.1806	17.4337	17.0589
14.4728	15.8575	15.0683	15.0415	15.6015	15.4797	14.4835	16.1722	15.1986	14.5819	15.0796	14.5581	14.7514	14.418	13.6785	15.3864	14.073	14.2008	14.5336	16.52	14.1452	14.8804	13.9003	15.7034	14.2377	14.0843	14.8983	14.074	16.3529	15.1953	14.2975	13.8702	14.9085	14.4254	13.8932	14.9734	14.0613	13.9736	14.3811	13.3601	13.9011	13.8873	14.3008	14.22	14.3139	15.3576	14.1128	14.3623	14.3554	14.4956
13.0396	12.6663	12.2156	12.746	13.6774	11.6432	12.2064	11.8661	11.9252	14.1666	13.1923	12.4184	12.1551	16.5317	13.0186	15.8259	14.3482	16.1793	11.9891	12.2578	12.2767	12.5607	12.6596	11.8818	14.3998	13.6364	12.1867	13.2843	14.9423	12.5424	12.6058	11.8729	13.0253	13.5974	13.18	12.0377	13.3219	12.8165	12.3002	17.0203	13.0994	13.339	12.7532	11.8575	13.296	11.9302	11.8041	11.4726	12.5221	13.1652
14.556	14.4791	11.4849	15.1137	16.0667	14.0496	15.1524	16.0253	11.5769	15.6477	14.6132	15.101	15.8312	17.1091	14.2179	18.0504	15.4774	15.1021	12.2175	16.121	15.7059	16.5184	15.2242	14.8002	14.583	15.5154	14.4062	15.32	14.8099	15.5521	14.512	14.8704	15.7868	15.3364	15.1446	14.4106	12.6148	13.9102	15.8317	14.8078	15.0326	16.232	15.4072	15.002	15.5913	13.3897	14.598	15.0679	15.51	13.9239
11.6648	12.9922	11.5022	14.0394	12.7757	14.6184	11.7029	12.7088	13.8244	12.8527	13.0639	12.3343	14.1354	13.9324	12.1741	14.2073	12.7378	11.5024	13.7094	15.1003	12.4474	11.6248	11.6784	12.3762	11.7962	13.7869	11.946	11.5323	14.9398	10.9147	13.761	12.4027	13.1925	13.61	12.6611	13.0448	12.4851	13.9122	12.0433	12.3657	11.2459	11.8378	13.7618	10.9483	11.4412	13.8082	12.3646	12.2141	13.528	12.2767
14.0316	15.2119	13.304	14.7419	13.6511	12.7678	12.466	13.3781	14.0599	13.5156	14.187	13.4847	15.2678	14.7589	12.9459	14.6684	13.4395	13.8681	12.5341	13.523	11.9514	12.8639	12.9117	12.1944	12.3986	13.5389	13.657	12.3621	15.1868	12.8885	14.2074	14.599	13.264	13.3981	12.5279	12.6578	13.0478	12.0409	12.6624	13.4528	14.3074	12.525	12.7161	13.133	13.6479	12.3721	12.5916	14.3628	13.9644	12.6047
17.0369	18.8664	15.6806	17.7731	14.8653	16.6176	15.5017	18.8816	16.5596	15.4149	16.9094	17.1606	16.8613	15.1297	16.0338	16.1011	14.5045	15.5666	18.4958	14.4606	16.0508	16.8554	16.461	16.9486	16.0247	16.5451	17.2512	16.5481	16.4356	16.7131	16.6529	17.9164	17.7318	16.0903	16.6293	16.5928	16.6362	17.002	16.0405	17.2336	16.4178	16.8314	16.5644	16.3123	17.2774	16.251	16.4334	16.3981	15.9349	17.9943
15.1192	17.1706	19.3091	15.5508	18.7316	17.374	16.9868	15.2314	15.408	15.7415	17.7745	15.8814	17.9199	18.783	18.0151	18.5176	17.5408	17.536	16.7126	18.2089	17.8557	17.2211	15.0595	14.4558	17.5535	16.5811	16.2728	16.4161	17.6199	16.8578	17.6133	13.9125	14.8413	16.7072	17.4614	18.5589	17.0606	17.1255	15.6334	16.682	18.0204	17.5763	15.7927	17.2607	17.9122	16.9399	15.6469	17.0018	16.1827	16.4733
11.963	13.2403	11.6985	12.8882	12.8334	12.4607	11.641	12.5837	11.6015	12.7589	11.6285	11.5367	11.2661	13.8365	12.0702	14.1791	11.8217	12.0156	12.3261	12.2128	12.2373	11.7258	11.7771	11.0411	11.6895	11.0507	12.5828	11.4274	13.3768	11.2765	11.9052	11.7545	13.0871	12.4961	11.9407	11.695	12.581	12.4593	12.1423	10.7462	12.4613	11.1652	11.8802	10.3886	12.8568	11.7381	11.8491	10.968	11.4995	12.1753
13.4916	12.8687	12.5866	13.4278	13.4397	12.4296	12.7325	14.5119	12.0625	13.3167	13.086	13.4674	13.3958	13.6761	11.636	13.5691	12.572	12.2389	13.3276	12.6642	11.7264	12.2499	12.7228	12.7574	12.7551	12.7994	14.0448	12.6467	12.2461	12.714	11.254	12.741	13.5199	13.5206	12.3681	12.1442	11.5736	12.6954	12.3186	12.8266	12.1804	12.0036	11.8634	11.9595	11.9847	13.3346	13.1769	12.0837	12.4909	13.5487
15.0395	15.0852	17.5932	16.126	17.1568	14.7904	15.6999	16.3253	14.2576	16.906	14.7872	15.3628	15.1515	18.1361	14.0546	14.3889	15.9506	15.7272	15.4734	14.3932	14.5355	15.2829	15.3481	16.1298	16.7028	15.3679	15.5588	14.288	15.3136	15.6468	14.6713	16.2494	16.6627	15.2555	16.9768	15.3995	14.6981	14.083	16.2634	15.4696	15.8831	15.6056	14.4086	13.9683	15.047	16.6995	15.4462	15.4829	14.5639	14.932
12.1336	13.4183	11.8876	11.995	13.0091	12.6379	11.8034	12.7537	11.7728	12.9131	11.172	11.3595	12.8149	13.2636	12.1002	14.0023	11.2847	11.8487	12.4291	11.7954	12.0736	11.9029	11.3293	11.8077	11.654	11.8179	12.3972	11.4692	11.1937	11.2045	11.3176	10.9517	12.9864	12.2986	11.766	13.1768	12.3391	12.2869	12.3159	11.4624	12.3608	11.5894	11.7111	11.5552	11.824	11.6545	11.6818	11.1377	11.8533	10.9631
13.73	13.5176	16.4287	13.9296	15.5853	16.0367	15.6094	14.1494	13.5534	15.3375	13.7616	13.2339	14.2955	16.2198	13.9054	14.2919	15.0781	15.0195	14.2834	14.7794	14.3778	15.0383	14.8931	15.4059	16.4432	14.1313	13.7912	14.7909	14.7021	15.4356	13.8689	14.3241	16.4741	13.0936	15.9784	15.3708	15.1443	14.1891	16.1046	14.3811	15.0297	13.7346	14.8484	13.5714	13.2282	16.1925	15.248	14.049	14.1471	13.0595
13.1815	13.0284	11.4735	13.7224	12.6244	12.2499	11.4478	14.8676	13.3246	12.9548	11.4114	12.6685	12.4683	14.0367	11.7011	14.3894	12.0298	12.2141	13.5716	11.9815	11.1373	11.515	11.571	11.2608	12.4855	12.2699	12.4185	11.6464	11.3054	12.2605	11.3924	13.8863	12.1957	12.6972	12.1485	12.3647	12.5954	13.3958	11.9356	13.8794	11.3584	12.5559	12.0814	13.1129	10.9531	11.9443	12.0481	12.1089	11.9097	12.3868
15.3336	15.3757	16.0667	14.9122	15.9497	15.2244	15.8184	14.8305	14.5838	14.9877	13.8476	14.8862	15.2148	16.0541	15.7095	14.4322	15.9062	15.1896	15.4402	14.8277	15.4229	15.2633	16.3268	15.6226	15.3408	15.8668	14.5918	15.3582	15.005	15.2008	15.5554	15.4952	14.8676	16.0994	15.7086	14.5055	14.5246	15.0835	16.2119	15.5593	16.0548	16.0677	14.4037	14.9337	14.9405	15.1937	14.8175	15.5585	15.4951	15.1269
12.1586	12.6927	12.6129	12.0437	13.6828	11.9159	11.8216	13.2894	12.4297	13.2651	13.0431	12.0815	12.1311	13.909	11.3575	13.3244	11.2506	11.86	12.067	12.1763	11.4458	10.9126	12.6146	11.0552	12.3713	12.6382	11.685	11.9932	13.075	11.9125	11.7317	11.7001	12.2334	12.5054	12.4776	12.2396	11.6938	11.6254	11.6083	11.6851	12.7261	13.0543	12.3802	10.7837	12.9174	12.271	12.3634	11.4282	11.7267	11.9996
13.3439	13.8667	12.9497	13.3594	13.6994	13.2132	12.6498	14.3991	13.1736	13.1221	14.196	12.6095	13.9637	13.818	12.7937	14.3284	13.032	13.2215	13.3866	13.1495	12.4476	13.0109	13.3462	11.9142	13.3811	14.0243	12.0577	12.1723	14.0792	12.3846	13.7439	12.7518	13.6749	13.2538	12.8878	13.1236	12.3279	13.8644	12.3575	13.8324	13.1687	14.5761	13.4387	12.8039	14.0892	12.1518	12.3024	12.2036	13.2932	13.2084
14.5854	13.5537	11.9944	13.9636	13.7254	12.7755	12.9007	13.4296	14.2959	13.6084	14.0844	12.8515	13.4063	14.6919	12.2401	15.0485	12.688	12.8856	13.5201	13.2848	13.0816	14.5775	12.0294	14.757	12.7805	11.9108	13.1674	12.0474	12.1226	13.3845	13.3854	14.7124	13.2126	13.3528	13.191	13.597	13.4924	13.1761	12.4622	11.5406	13.3725	12.7305	12.7371	11.6075	12.377	12.6019	13.611	13.6743	12.2216	13.0329
12.7048	12.6828	12.6358	12.0238	13.2022	12.9204	12.8042	12.2414	12.0357	12.9431	13.7408	11.1654	13.7531	14.0258	12.2909	14.0504	13.3946	12.3864	11.9697	13.8617	12.7993	12.8582	12.3471	11.9682	12.8735	13.5391	12.015	11.6389	14.7347	11.588	13.6763	11.732	13.2052	12.6864	12.0987	13.2668	12.8834	14.311	12.0145	14.2562	13.4718	14.2218	12.2258	13.3002	14.525	11.9344	12.4854	11.7616	13.3814	12.926
14.269	15.3361	13.6176	14.4876	14.1059	14.067	13.569	14.6173	14.1994	14.2001	14.6417	13.1741	14.0518	14.1818	13.425	13.8371	14.0953	14.0474	14.5341	14.7362	13.8588	14.2193	13.4998	13.9207	13.655	14.4124	14.5145	13.3918	14.9664	13.6641	14.691	14.419	15.4382	13.5826	13.5791	14.1738	13.7597	15.1206	13.6639	14.975	12.4438	14.7699	14.609	13.85	14.7872	13.7195	12.0143	13.2481	13.9624	14.9188
11.7673	13.0713	11.5579	12.405	12.8133	12.4384	12.4692	12.6344	12.3506	13.0782	13.0487	11.9941	12.7701	14.1278	12.1832	14.2744	12.2866	12.4761	13.8611	13.011	11.1626	13.4	11.6147	11.3292	12.3378	12.8193	12.254	11.7844	14.001	11.941	12.8505	11.589	12.2273	12.758	12.3566	11.5485	12.5771	13.1109	11.6618	14.1762	11.3655	13.3899	13.6055	10.9515	14.0826	12.0743	12.1586	12.4698	13.13	13.495
15.5717	16.1802	17.723	15.857	16.6258	15.6714	16.4656	15.6206	16.6959	14.7397	16.7237	15.7321	17.164	13.6449	16.0084	13.4244	17.3048	16.5978	15.4426	17.9817	16.2895	14.9424	15.7426	15.4256	14.7846	17.0137	16.2985	15.3087	16.4031	16.8488	16.8541	17.0827	15.4318	15.7626	15.0374	15.8458	16.8911	15.9356	16.073	14.6581	15.4766	16.3352	15.7627	16.9627	16.1746	14.5308	15.6714	16.3028	16.744	17.2901
18.0571	20.629	18.732	19.4492	20.0363	20.5273	21.0893	18.2329	18.9743	19.5227	22.4736	19.6576	21.9153	17.5049	22.5883	20.0555	19.7679	17.8262	18.9268	21.9777	23.0399	19.2934	18.2742	17.5184	17.8288	18.8724	19.0515	19.5585	20.1276	18.4191	22.2125	18.8358	17.9972	19.3447	19.2378	22.4634	22.7569	21.6987	18.0501	19.5255	22.6079	19.4088	21.3948	21.4482	21.6618	18.2076	19.7266	19.4507	19.6614	19.409
18.7004	18.7288	15.3739	19.3115	13.571	17.1602	14.7421	16.7702	19.2318	15.4426	18.6133	18.6573	17.1766	14.2675	15.5221	14.326	13.8853	15.0776	18.8814	14.4085	17.2191	18.6286	14.0777	17.5658	18.4733	16.1757	18.4661	19.7362	14.4047	18.3856	17.7353	15.8516	19.8171	13.6604	19.2254	16.3995	18.7368	19.2738	16.6498	16.321	14.9763	15.8166	18.3807	18.4671	17.3338	17.5665	18.2377	17.6288	15.4816	19.7795
12.3097	12.9644	12.1668	12.3	13.343	12.2821	12.1813	12.4617	12.2542	13.0064	11.7047	13.7617	11.3014	13.3592	13.3551	13.7569	11.3845	11.9553	11.9062	13.5023	12.193	12.6471	13.1997	12.4531	11.7616	12.6275	12.483	11.5749	11.9309	13.1535	11.3965	11.9286	13.0926	12.6915	14.5139	12.3288	12.2659	13.4631	14.4038	12.2703	12.8404	11.6855	12.0159	11.6644	13.1054	12.2905	11.6483	11.2418	13.0985	12.1995
14.8478	13.2156	13.4119	12.5969	12.9961	14.2762	11.9067	12.922	12.0032	13.0593	11.2956	12.112	11.8203	14.1435	10.961	13.9856	12.1408	12.6131	12.6492	11.8582	11.4158	14.2919	16.086	11.378	12.0308	15.0757	14.8736	11.7632	14.5972	11.7228	15.1038	12.1105	11.9625	12.8045	12.4421	14.2116	14.582	11.4715	11.4914	14.8449	12.2835	12.0497	14.69	11.1859	14.3919	12.0543	12.1548	11.7349	15.1893	12.4997
14.7456	12.4501	13.4202	15.6425	15.2917	11.6745	14.7478	17.4026	12.9449	13.3203	14.4471	14.0248	16.004	13.6798	13.6437	14.5703	13.5093	14.3679	14.8018	14.0746	15.0873	16.1285	13.5176	12.2644	12.1165	15.3846	11.938	14.2141	16.3878	14.7021	13.6845	14.121	11.9816	13.661	11.3341	11.1629	11.923	13.6648	14.4973	13.7839	14.9997	15.5524	12.6306	13.7457	15.8232	12.0832	13.8773	14.0612	13.7345	15.1228
18.4058	19.272	14.2957	18.9557	14.0997	16.6512	13.5536	18.877	18.8135	14.2663	15.8773	17.7141	15.5111	14.8973	14.6275	14.6796	13.5808	14.0516	17.4436	14.14	15.9219	16.2985	13.8254	17.2128	15.86	14.0891	18.7488	17.8449	13.5572	16.6324	15.0369	16.8555	18.4815	13.5019	16.2312	15.5965	16.7115	17.539	16.2965	15.7773	14.1734	14.3815	15.8774	15.5744	14.6509	18.311	18.2049	16.8597	14.7916	18.2001
14.2358	13.7967	14.7203	14.2265	14.5825	12.8621	14.7378	13.2157	13.1525	14.5681	13.9086	14.0967	13.8684	14.455	14.8604	15.2616	14.6094	13.8896	14.2829	14.213	14.6103	14.6893	14.4082	13.7945	14.3804	14.5543	13.8229	13.8139	13.8735	14.3707	14.3801	13.9659	14.7264	13.8629	14.3576	13.1717	13.8027	13.904	14.2433	14.1876	14.8925	12.7661	14.5249	14.3736	14.1549	13.8208	13.9894	14.0404	13.9123	14.1535
13.3662	13.6249	12.8509	13.4227	13.503	14.0511	12.7755	12.9415	13.2338	13.1916	13.3593	12.7111	13.7264	13.8724	12.979	14.6851	13.0196	13.329	12.5218	14.2219	13.1765	13.9296	12.9106	11.9032	12.0071	12.9646	12.9516	12.4907	14.2098	12.3617	13.5396	12.2192	12.7168	13.0744	12.0377	13.6959	12.6915	12.7954	12.2515	13.6574	13.3351	12.7036	13.0097	13.5283	13.8482	12.4531	12.088	12.6585	13.3261	13.1583
16.1831	17.0901	12.3505	16.4244	13.3092	16.1158	12.1775	16.6791	16.5577	13.7216	13.9805	16.3749	15.4399	14.2767	14.3152	14.4636	12.3894	12.9499	16.3762	12.4167	16.1665	16.3608	13.0928	14.405	13.4602	12.8677	15.5115	15.9895	12.2322	15.8684	14.9792	14.4374	16.4674	12.918	15.2633	13.9654	15.6609	15.9961	14.0515	14.6767	13.4657	13.7073	14.3411	15.261	14.354	15.6867	15.9337	15.6748	12.1826	17.196
12.0932	16.0001	16.1892	15.034	16.252	12.5961	12.937	12.7135	15.3854	14.9684	12.5346	13.5831	15.7735	13.5409	14.8608	16.7161	13.595	16.1947	12.3497	14.0652	14.7397	14.7273	15.9492	15.858	16.8988	12.1021	15.6557	15.7088	11.2399	12.6099	14.6545	14.3661	12.9428	19.4183	11.8096	16.1812	12.381	15.1819	13.9214	11.1211	16.3776	11.5495	15.6584	13.9883	12.0823	15.2219	13.9227	12.54	14.5813	14.6062
12.586	13.0542	11.8021	11.7112	13.0512	11.5547	11.9547	13.4763	12.6719	13.1403	11.6941	12.3414	11.6031	14.1946	11.739	14.0153	12.1954	11.9775	11.6152	11.8955	11.4405	11.5748	12.0415	12.9249	12.0923	12.0904	14.033	13.4381	11.9525	11.6125	11.3145	13.2778	13.422	12.1859	12.3628	11.7662	11.2293	12.5654	12.0947	11.3507	11.5318	12.1012	12.2092	10.8996	11.239	12.2897	11.803	11.4999	11.7189	13.2964
16.1377	19.0463	12.663	17.1609	13.7294	15.9598	16.1312	17.9929	15.6237	13.2215	17.6004	15.8032	15.4106	13.9536	16.196	17.9273	16.9459	17.0421	16.3082	15.6918	14.8834	15.3787	15.038	14.7001	15.694	17.2025	14.5725	14.9587	16.8069	15.2122	16.4765	17.2513	15.569	17.6702	12.4314	16.3269	16.2392	16.5872	11.6543	16.9003	18.2557	18.2592	16.0868	15.0835	18.2761	14.5992	15.1664	14.4773	15.8569	16.6177
16.7294	17.7698	14.8197	16.8324	13.4154	16.3827	14.4556	16.4342	17.6284	13.3996	16.0144	16.7033	15.4032	14.5161	15.5902	14.3726	13.1064	14.5399	16.7308	12.6086	16.2221	16.4069	15.2912	17.2664	17.297	15.0491	17.2036	17.3074	13.4123	16.6679	15.44	16.5989	17.3894	13.6773	16.4265	15.9706	17.0003	17.2304	16.8276	15.8449	15.2565	14.4302	16.0706	16.6787	15.5469	17.01	16.9169	16.4882	15.6504	17.4909
14.0894	14.7017	13.9611	13.4555	12.6641	14.1631	14.216	14.5406	14.7887	12.719	13.7147	14.2525	12.9577	14.0631	13.8456	15.1217	13.1874	13.6052	13.9266	13.7173	13.4742	13.7981	14.1187	14.7364	14.1315	13.3389	14.1872	14.4439	12.986	13.843	13.1978	13.931	14.6669	13.6613	14.3247	14.0063	14.5915	13.9386	14.5938	13.3363	14.1235	13.1805	14.4643	11.0182	13.4018	14.4994	14.3976	13.6379	13.7049	14.2619
15.7265	15.5927	15.3908	15.6427	14.9303	15.1086	15.6002	15.7713	15.4136	15.6901	15.4717	15.6417	14.8679	15.7433	15.288	16.1402	15.8762	14.721	15.2736	15.4984	15.2727	15.3733	16.021	15.5516	15.0899	15.3944	15.1125	15.6278	15.3032	15.3369	15.1489	15.6593	15.9414	15.9656	15.7589	14.901	15.1803	15.417	15.4178	15.5748	15.7745	15.8458	15.3674	15.5091	15.089	15.3375	15.3976	15.4414	15.1326	16.0086
12.1931	16.332	11.9054	13.6482	13.2578	12.2239	12.198	14.6116	12.204	13.0004	13.2538	12.7402	13.3743	13.8919	12.2199	14.0136	11.9879	12.0967	15.0685	12.5941	12.1545	12.3989	12.7317	11.7646	12.5877	14.6949	11.9518	11.8906	14.0563	12.2146	13.5632	12.4166	12.9085	16.3605	13.266	13.1909	12.5048	13.7263	12.0119	15.4453	16.0318	15.1693	12.1007	12.1072	15.4692	12.1592	11.8277	12.7768	12.4279	13.9594
15.0147	12.5264	13.7643	14.2308	13.7058	12.0019	12.5629	12.2643	11.3403	13.1436	14.6378	14.1942	14.1184	13.4992	15.2756	13.2715	14.9336	14.1367	14.9928	14.9754	15.154	14.8419	13.7657	13.8532	11.307	14.5395	12.4316	11.7269	12.6975	13.3101	14.8178	13.4338	12.7091	12.0938	14.305	14.5803	14.5883	14.7804	13.8744	14.6624	14.9947	14.5101	12.1695	11.8204	14.9011	14.0929	11.4789	14.7941	14.6934	14.9185
14.8548	15.4874	13.2871	15.0186	13.599	13.6097	13.3441	16.2376	14.0242	13.5436	15.4123	12.7817	15.0553	14.1476	13.5498	14.892	13.4205	14.565	13.1757	14.1151	13.1648	14.8415	13.07	12.3895	14.0933	15.1094	12.9343	12.5996	16.3058	12.8979	13.6659	13.0244	13.8758	13.2572	12.9205	14.2695	13.3385	13.3415	12.4171	13.752	13.8252	15.4807	12.6715	12.6028	15.2147	12.7118	12.6459	13.3737	14.0268	15.1798
17.0213	19.1314	12.5387	18.2374	13.8266	13.6129	13.3428	19.594	13.4634	14.2401	17.6955	17.3707	13.2218	14.5595	13.2743	15.1863	13.3007	13.4265	19.8168	14.8284	13.384	16.4084	12.7489	13.5402	15.2967	17.7546	13.0336	13.418	17.1345	12.9149	17.1039	18.5365	18.636	18.7401	16.4151	14.5068	14.5648	18.6248	13.224	19.075	18.0821	18.2149	13.0129	13.0236	18.2834	13.3081	17.4419	12.5968	13.2666	19.1506
15.3674	15.8174	15.74	15.6945	15.1508	16.1122	14.3582	15.6095	15.6949	15.5289	15.9551	15.0437	16.1494	16.9382	16.5647	16.3454	16.3041	15.9703	15.3557	15.7567	16.2356	16.7789	16.7919	15.974	16.2565	16.9386	14.5719	15.7284	17.0341	14.5055	17.1161	15.3669	14.7639	16.0946	15.2506	16.066	14.3796	16.1572	16.0761	16.443	16.5048	16.0235	14.279	16.8245	16.3274	14.2981	14.4239	15.8168	16.2141	16.5489
11.5676	12.8907	11.3944	12.2842	12.6756	12.3644	11.7241	12.6119	11.6907	12.8069	11.6286	11.0336	13.6155	13.8365	13.3541	14.3081	11.8217	11.5975	12.3149	13.1768	11.7145	12.8043	11.441	11.0411	11.6895	11.0507	12.0519	11.3505	13.4445	11.386	11.4676	11.7545	13.0871	12.496	11.3793	12.0155	12.581	11.7862	12.5483	12.7397	12.5098	12.5204	11.8236	11.618	12.9636	11.5427	12.46	11.4251	11.9632	12.1753
12.7464	15.2536	12.1546	13.8969	13.4406	13.8378	11.9908	14.6641	13.158	13.3907	13.5081	13.1945	14.6572	13.6719	12.4215	14.1079	12.0198	12.5577	14.1784	11.4844	13.1735	13.1758	13.0944	12.8776	12.2095	12.439	14.571	13.4534	12.4688	13.1455	12.9909	13.095	14.7296	12.6158	12.2845	12.7452	13.722	14.4382	12.5109	12.8834	12.3972	12.926	12.7024	13.107	12.7738	13.4585	13.5369	14.337	12.8827	13.9705
15.3007	14.7648	14.9346	15.8483	16.3046	15.4602	16.3461	16.5197	15.8377	16.2015	16.8295	15.9776	16.2592	17.5052	16.6335	19.1515	14.6897	13.2543	13.0269	12.7848	12.6412	12.3293	12.9993	16.3126	15.448	16.7929	16.6346	16.5005	16.7361	16.4739	16.6886	17.3006	16.9803	17.7964	16.6939	17.6321	17.0308	15.4581	15.8758	16.292	16.3555	16.8902	17.6601	16.9467	17.2687	16.5219	15.4402	17.2577	17.6549	17.0829
14.3485	13.8415	14.252	14.5174	13.4382	13.8273	14.2823	14.9116	14.923	14.043	15.0964	14.8508	15.0273	13.8761	15.1851	15.2565	14.2867	14.5655	14.2319	16.0162	14.5399	14.7358	13.723	14.9846	13.4823	14.5836	14.2958	14.3663	15.1446	14.5978	14.7115	16.0344	15.2247	13.9842	15.0254	14.6954	14.2147	14.6017	13.4281	13.9279	14.5993	14.5221	13.873	14.1693	14.6787	13.9762	14.381	14.9863	14.9717	14.9366
14.8986	14.5745	13.4428	14.2652	14.8138	15.3381	14.5729	13.9013	14.7276	14.2227	14.6558	14.4757	15.0614	13.8489	15.1667	16.8281	15.3468	14.9732	14.1248	15.2064	14.7637	14.6885	14.4212	13.5204	14.1735	15.0559	13.9172	13.9158	15.9039	13.9041	15.7057	13.4774	13.4433	14.9605	13.8459	14.7168	12.9819	14.0429	14.1025	15.0514	14.5258	15.172	14.6353	14.8947	15.6423	14.1422	13.5445	14.467	14.5689	13.5024
15.775	15.51	15.6873	15.3147	16.2764	16.0262	15.9381	15.843	15.7045	15.715	16.2363	15.4275	16.7672	15.2309	16.0936	17.4888	16.2591	16.3782	15.3316	16.5537	15.6512	15.6286	15.9071	14.4692	15.5893	16.1498	16.0726	15.4034	16.63	15.686	16.3808	15.4294	14.5821	16.2485	14.9322	16.1106	16.0453	15.8623	15.7459	16.0532	16.227	15.9164	16.2753	16.164	16.486	14.781	15.3255	15.7855	16.7337	15.8832
14.0169	14	14.8352	14.5751	15.7021	15.3301	14.5112	14.2371	13.5984	15.1855	13.9588	13.7798	14.807	15.2189	14.1651	14.5153	14.851	14.3757	13.3486	14.4362	14.0072	13.8162	14.0298	13.1844	15.4594	14.4088	14.266	13.7445	14.6282	14.5024	14.5644	14.0439	13.7801	15.0817	13.1812	14.4686	14.8787	14.2049	14.4874	14.7848	14.2382	14.2468	15.8889	14.3061	14.4124	13.6999	13.3786	13.9836	14.747	13.6836
15.3356	15.3686	14.3882	15.4861	15.2683	14.789	15.8214	17.8915	14.0377	14.9735	16.0442	15.1349	16.3384	14.8907	15.6365	16.2343	16.0919	16.0934	14.3025	16.5434	14.6724	15.2781	15.1026	14.0192	14.4311	16.0138	15.006	14.3471	16.4212	15.0274	15.5081	15.1251	13.7742	15.6069	14.7058	15.1925	15.0107	15.0747	14.9196	15.1854	16.0925	15.554	15.1618	15.0526	15.9963	13.3477	14.4567	15.2983	15.7675	16.1908
15.1336	14.7038	15.0321	14.8352	15.5538	15.7658	14.3328	14.8819	14.605	13.523	15.5201	14.7059	15.3956	14.3928	15.1578	18.3453	14.954	15.6283	14.5044	15.9131	14.4501	14.8518	15.6466	14.7038	15.1434	15.6705	14.9374	14.5131	16.0246	15.1606	15.7503	14.3268	13.7483	16.052	14.0388	14.5028	14.8779	14.754	15.2053	15.3692	15.5748	15.4727	16.0993	14.2432	15.7808	14.0317	14.3918	14.7764	15.5641	14.1067
16.4622	18.0533	17.431	16.3799	15.8331	17.2752	15.3146	17.0414	16.7357	16.0127	16.2529	16.6021	16.472	16.192	16.9884	16.4134	16.3822	15.8366	16.4718	17.6964	17.0355	16.9136	16.5335	17.1543	17.1988	16.7134	16.9394	17.4833	16.0812	17.2092	17.1801	15.9505	16.8066	15.8042	16.4878	17.3485	18.1219	16.9715	16.4278	16.073	16.3875	16.4549	17.7758	16.6722	16.2132	16.6261	16.9552	16.9275	16.7264	16.1092
12.2833	13.0874	16.2386	13.1012	14.106	11.9384	12.5924	12.4154	12.5996	13.1333	12.8876	19.087	13.5796	14.1803	11.616	13.8821	12.5359	12.798	11.8809	13.8147	11.3771	16.742	12.7037	12.4594	14.3058	13.7258	11.4986	11.8961	14.4352	12.5835	13.0014	12.2886	12.3595	14.6148	12.2811	12.3725	12.2064	11.3931	12.7145	11.8656	13.8837	15.4189	13.5526	16.0845	14.434	15.9098	12.1195	12.3422	17.3046	19.2214
12.4036	14.1648	12.5137	13.5654	12.9418	12.59	11.7782	14.2096	12.3219	12.7243	12.5069	12.5102	13.7891	13.6521	12.6035	14.0635	11.6032	13.5779	13.35	13.5597	11.8794	12.0505	12.4794	11.8168	12.06	11.5291	12.7319	11.3898	13.2768	11.1957	12.6427	12.4922	13.0718	13.9154	12.1085	13.0019	12.3803	13.2188	12.4495	13.1142	12.1009	11.8604	12.2606	12.3174	14.2762	11.9055	11.9299	11.4292	12.8409	12.353
12.4244	12.3132	12.2099	13.1077	13.3085	11.5382	12.704	11.6991	12.0647	13.616	12.3044	11.0575	14.4207	13.3814	11.2133	13.7011	12.6678	11.5642	11.847	14.2495	11.3325	12.4988	11.9637	12.0025	11.9727	12.435	12.0807	12.3854	12.344	11.5191	12.8033	11.2267	13.3014	12.0389	11.4684	12.2669	12.1015	11.9929	12.612	11.7242	12.087	11.8774	12.7606	11.7683	12.5886	12.6404	11.3966	11.4271	11.2254	11.6944
13.8208	15.0209	13.6857	14.3468	13.229	13.7536	13.5119	14.493	13.5918	13.6891	13.9535	13.4782	15.009	14.0282	13.852	14.5585	13.7424	13.6646	13.757	14.0811	13.3236	14.0814	12.9407	13.2576	13.3508	13.6372	14.5775	13.1588	14.4651	13.7489	14.0681	13.3406	13.7458	13.9453	13.5059	14.3911	13.6449	13.6617	13.2697	14.2141	14.1346	13.862	12.9766	13.9473	14.4833	13.1779	13.3889	14.1436	14.2654	14.0866
19.2432	19.3409	18.7584	19.6177	18.467	19.2453	18.7111	20.0786	18.3461	18.9032	19.2474	19.5245	19.3677	18.0094	18.8426	19.6348	18.7812	18.9541	19.4299	19.1971	18.7636	19.3624	19.0973	18.5857	18.6375	19.4402	19.7372	18.9692	19.6132	19.4985	19.5474	19.625	20.169	19.6999	18.6796	19.435	19.1512	19.4459	19.1088	18.9641	19.1803	19.4766	19.6552	19.2025	19.8128	18.6726	18.3898	19.3013	18.8431	19.9049
14.2176	14.0166	12.3391	15.3372	13.7326	13.3067	13.2677	15.0626	13.9608	13.3007	14.0564	13.6085	15.3301	13.8223	13.4326	13.843	13.1942	13.8409	13.7467	14.4133	14.0578	14.6158	13.5467	12.9768	13.2036	14.3979	14.2119	13.0032	14.9721	13.2792	13.9474	13.5871	13.3009	13.1891	13.9681	14.1974	13.2397	13.8909	13.525	14.2001	13.6995	14.6193	13.592	13.7339	14.5647	13.5583	13.4925	14.0696	14.5083	13.6389
11.8623	13.8678	12.1151	13.6323	12.8358	13.7165	12.3503	12.6288	12.3542	12.823	12.932	11.8192	13.9554	13.5633	12.9327	14.6351	13.2019	11.7439	12.9933	12.8233	12.3157	12.9636	12.4134	12.0464	12.2874	12.7273	13.3179	12.8074	12.9094	12.44	12.4039	12.5751	13.0209	12.7074	11.8363	12.8639	12.8242	12.4865	12.4211	12.261	12.359	11.6522	12.601	12.3809	13.6098	11.9302	11.8243	12.5946	12.7212	13.2153
14.4989	12.6784	16.8314	12.0799	12.4662	12.1531	15.255	12.4093	12.2043	13.0032	14.5979	13.6417	11.2807	15.4087	14.1774	14.5188	13.3082	11.7965	12.526	12.4445	13.8862	13.9184	12.6046	11.9087	11.4666	11.9115	12.2732	15.1483	11.747	11.1659	11.3734	13.3953	12.8668	13.9097	11.5875	14.9034	12.7816	14.2218	12.3413	12.221	11.8661	13.6797	12.0252	14.3874	11.7746	11.7493	11.3361	11.2228	13.2926	11.4149
15.7424	15.2499	17.7873	15.3146	17.839	14.2872	16.5875	14.755	14.9644	14.624	14.8309	16.0778	14.7062	15.1812	16.2465	14.3822	15.6164	15.2706	14.0212	15.9703	15.4083	15.4742	13.7975	13.905	16.5257	15.9423	14.859	14.5182	14.2847	14.9727	14.8723	14.7268	14.0012	13.5232	15.995	14.1729	14.8989	14.8088	15.669	14.2476	14.5804	14.8652	13.9607	14.9435	13.9885	15.8685	15.239	15.3487	13.7812	14.4784
20.8296	22.0048	20.4512	21.0801	19.9294	20.732	19.5029	21.2142	20.3838	20.1371	20.2581	20.5396	19.9084	19.5281	20.7125	18.5603	20.0944	19.2108	20.7411	19.7586	20.7944	20.7959	20.1658	20.5655	19.4438	20.5053	20.582	20.1831	19.8319	20.3615	20.7596	20.7485	20.5971	20.261	20.7204	19.6616	20.4083	20.4683	19.9962	20.0597	21.056	20.7897	20.026	20.057	19.9022	20.6001	20.4374	20.0428	19.1072	21.598
17.2725	20.0699	17.6463	17.8497	16.6222	20.3347	18.5687	17.943	18.1945	13.9674	18.479	18.9476	18.633	14.5558	18.763	14.5522	18.9737	19.5615	19.556	21.8704	21.2554	18.8676	16.2444	20.9601	17.6872	16.8134	20.6575	20.0731	18.0703	19.8388	18.8509	19.6788	22.1621	20.4384	19.2018	21.2107	21.6742	20.416	19.2299	18.9784	21.0343	18.3854	17.1962	18.907	17.3228	20.6354	20.8307	18.6609	19.2794	19.5256
14.1218	13.7321	13.0338	13.4512	13.4942	14.1874	12.481	13.2085	14.074	13.4186	13.4861	12.8481	13.5879	13.9539	13.6956	14.2314	13.4324	12.9909	14.0557	13.6382	13.061	13.4571	12.8547	12.2414	12.5953	13.5196	13.1079	12.3635	14.5313	12.5894	14.3752	11.8765	13.0259	13.2657	12.5855	13.8316	12.6319	13.4498	12.6786	13.2752	12.7897	13.5742	13.4496	13.2613	14.1186	13.017	11.9362	13.1836	12.8754	12.777
14.4987	13.6294	15.6738	14.3379	15.6669	13.8657	14.108	14.8523	13.6607	15.1948	14.2938	14.7998	15.8754	15.8952	14.5226	15.6304	14.6405	14.2947	13.2299	15.6428	16.0006	16.5134	14.6409	13.7557	14.368	15.1945	14.727	14.9836	14.974	15.4705	14.7565	14.7829	14.6034	14.8269	14.9587	14.5874	14.0839	14.1072	15.3664	14.6207	14.8989	15.386	14.6283	14.8913	15.4661	13.6573	14.8261	14.8922	15.1064	14.257
12.4666	13.0406	12.3126	12.4675	13.4687	12.8443	12.3913	13.0503	12.465	13.6984	13.6776	13.1086	13.3424	14.1729	14.1214	15.1701	13.2754	13.6772	12.9378	13.8569	12.6045	12.3237	13.4825	12.1652	12.4321	14.3241	13.1202	12.3249	13.3551	13.7156	13.0974	12.5579	13.3563	12.818	12.37	12.3355	12.5537	12.7961	12.7649	14.0086	12.2098	14.0958	12.5862	13.2426	13.6206	12.2661	13.3647	12.715	12.1969	12.4545
15.5956	17.6687	12.4177	16.5005	13.323	13.0727	12.7743	17.6235	12.717	13.5724	15.8414	14.3927	13.7579	14.4152	12.7136	14.6565	12.7767	13.4601	16.7126	13.2611	13.4401	14.8039	12.5327	12.4789	12.9439	14.4202	12.5316	12.6229	14.9102	12.673	13.1299	14.9076	15.5984	15.0348	14.1276	13.2268	13.167	16.0708	12.8891	14.8404	15.2377	14.8071	12.7972	12.4949	15.2596	12.7554	12.9749	12.8995	12.9369	16.3862
16.0541	15.6775	17.5252	14.7547	16.7433	18.1212	19.8464	15.8855	15.2323	16.0094	16.3374	16.4483	16.5487	16.9856	16.406	14.4343	15.2918	16.8161	15.8796	16.8193	17.0659	17.03	17.0938	17.6647	18.6105	14.8479	15.9235	16.3111	15.8546	17.9467	16.2938	17.4511	18.6947	15.1577	16.3003	16.8182	17.9684	15.7361	19.1929	16.763	16.984	14.6499	17.555	16.2445	15.2016	16.9767	16.7951	14.1251	17.9891	14.7136
14.4543	15.3522	11.8953	15.7517	13.3767	12.0084	12.5661	17.5721	12.2025	13.3085	16.0685	13.351	15.2019	13.8391	11.7375	14.2627	11.9028	13.7403	15.6315	12.1085	11.6059	15.1003	12.1279	12.0251	14.3601	13.9129	11.9228	13.2492	16.1617	11.7285	11.178	12.3655	13.646	12.4533	14.0997	12.1136	12.5639	12.2687	11.6371	12.2138	13.632	15.7905	12.7188	12.2049	14.8017	12.1242	12.2834	11.4863	13.7106	14.7035
12.5549	17.2198	12.3899	16.7157	13.6086	12.3654	12.4868	18.3434	12.5569	16.3003	14.8427	14.9461	12.765	14.7146	12.3051	14.6083	12.7295	12.958	16.4854	12.1664	12.7936	13.3758	12.7067	11.9294	12.8083	15.0538	12.0747	12.5679	12.5298	12.6278	11.864	15.7539	16.9152	13.3567	13.5265	12.38	12.6415	16.197	12.3539	14.7567	11.9891	14.9745	13.0825	11.7165	12.9366	12.7972	16.1423	12.5691	12.1632	16.8261
14.0082	12.8202	12.7275	12.9495	13.5403	13.7394	12.7462	13.5375	12.7768	13.4221	13.4561	12.1382	13.9161	13.9243	12.8396	15.6731	13.7569	13.6996	12.0875	13.959	12.4314	12.9409	11.7998	12.3451	12.4326	13.035	13.9862	11.9124	14.1899	13.2176	13.8156	12.1801	12.5568	13.4984	12.5849	13.9745	12.9995	13.1467	12.5253	12.9831	12.27	13.1671	13.96	13.4331	14.2427	12.5114	12.2565	12.905	13.1581	12.52
16.8871	18.2266	14.4521	17.3154	15.4978	16.5708	15.3326	17.1828	17.1344	17.4501	15.9743	16.9344	16.49	17.0824	16.439	19.3712	15.8639	15.6664	17.3059	16.0677	17.0852	16.5378	15.3687	16.338	15.0628	16.2635	17.4683	16.8751	14.9693	17.2631	16.7866	17.5579	17.6458	17.7303	16.171	14.9999	16.1081	17.0512	15.3678	15.3437	15.6063	16.4753	15.4897	16.8559	15.4461	16.8318	17.1297	17.0136	15.8538	17.9104
13.79	13.0481	13.7882	14.4839	14.5815	13.5608	14.292	14.2906	13.8611	14.5155	14.4038	14.0696	13.512	14.2784	14.8574	18.0565	14.7154	15.1495	13.4807	15.4893	14.4445	13.8887	13.5903	13.743	14.6053	15.5156	13.8908	13.7158	14.2497	13.7125	13.9809	13.7547	12.7881	15.6644	13.9334	16.0363	13.446	13.7731	13.6215	12.9973	14.6438	14.6225	15.1941	14.3807	13.9352	13.6641	13.5596	14.164	14.0191	14.4566
12.2363	12.8631	12.072	12.1757	13.1704	12.3717	12.0242	11.9616	11.9903	13.2519	12.931	12.175	13.7326	13.8503	12.6488	13.8878	12.9905	12.9477	11.8485	13.3258	12.0332	12.1553	12.0064	11.8058	12.0155	12.6663	12.1137	11.9731	13.5171	11.703	12.7591	12.0679	12.7624	12.5548	12.3659	13.0104	12.0933	11.7143	12.3322	11.641	11.8486	12.3792	12.9892	12.0733	12.8422	12.2205	12.1841	12.9738	12.7394	12.391
19.5805	19.0549	20.368	19.4279	19.1336	18.5965	20.0002	19.1923	18.3778	18.3946	18.5349	19.074	18.5204	19.9981	19.2576	14.4759	17.9158	19.9271	19.6861	20.6986	19.3156	19.5352	18.7394	12.7306	14.0681	16.5777	12.635	19.5364	18.6633	19.4425	15.9753	16.77	17.6919	18.2918	16.3231	18.7901	19.861	17.0606	19.7587	18.03	12.6727	17.7735	18.8785	17.6307	16.2235	12.3369	15.7592	19.2912	20.4014	18.7202
16.6731	18.0598	15.5538	17.044	15.4223	16.0142	15.9147	17.3005	16.0894	16.1908	16.0044	16.1412	17.0827	15.1302	16.0143	17.2299	15.8601	15.9078	16.8973	16.3069	15.6801	15.8878	17.0924	15.7484	16.7941	17.3618	16.4324	15.963	16.7532	16.1844	15.9996	16.7457	16.3663	16.6785	15.9587	16.1281	15.741	16.3158	16.0503	16.5071	16.9983	15.8804	16.5706	16.0628	16.9971	15.506	16.4819	16.3488	16.319	16.5612
12.6205	18.884	11.8495	16.0776	12.9733	11.8748	12.459	17.5541	11.988	13.4878	13.7086	12.7789	15.5249	13.5994	12.6114	15.2636	13.5829	14.2127	15.516	12.6152	12.5987	13.4546	12.6315	11.864	12.8326	15.8943	14.5912	11.8113	14.1128	11.5727	12.7228	13.6969	13.6174	14.9064	13.918	13.9234	12.4508	14.2152	12.2805	16.8047	17.0935	14.6688	11.8534	13.28	16.6422	12.184	13.5979	13.7365	15.3172	15.8982
[truncated: 1,322 more rows]
[truncated: 65 more columns]

## Sheet: LCC
2	3	4	6	7	8	9	10	12	14	15	16	19	20	21	24	25	26	28	29	30	32	33	34	35	36	37	38	39	40	41	42	44	45	48	49	50	51	53	54	55	57	58	59	61	62	63	70	71	72
[truncated: 2,504 more rows]
[truncated: 62 more columns]

## Sheet: description
table description
[truncated: 1 more rows]
