# Supplementary material for: Urinary proteome profiling for stratifying patients with familial Parkinson’s disease
Source: EMBO Mol Med. 2021 Jan 22;13(3):e13257. doi: 10.15252/emmm.202013257 (PMC7933820; doi:10.15252/emmm.202013257)
Supplement: Supplementary file 4 — Dataset EV3 [file EMMM-13-e13257-s004.xlsx]

## Sheet: Erythrocytes
Rank	Protein Names	Gene Names	Uniprot Identifiers
1	Hemoglobin subunit alpha	HBA1	P69905
2	Hemoglobin subunit beta;LVV-hemorphin-7;Spinorphin	HBB	P68871
3	Carbonic anhydrase 1	CA1	P00915;E5RHP7;E5RH81;E5RFE7;H0YBE2;E5RIF9;E5RG43;E5RFL2
4	Hemoglobin subunit delta	HBD	P02042;E9PFT6
5	Peroxiredoxin-2	PRDX2	P32119;A6NIW5;P32119-2
6	Carbonic anhydrase 2	CA2	P00918;E5RID5;E5RK37
7	Catalase	CAT	P04040
8	Band 3 anion transport protein	SLC4A1	P02730;A0A0A0MS98
9	Flavin reductase (NADPH)	BLVRB	P30043;M0R192;M0QZL1
10	Spectrin alpha chain, erythrocytic 1	SPTA1	P02549;A0A087WZE4;P02549-2
11	Spectrin beta chain, erythrocytic	SPTB	P11277;P11277-2;P11277-3;H0YJE6;Q01082;Q01082-3;A0A087WUZ3;Q01082-2;F8W6C1;A4QPE4;E9PJZ2
12	Ankyrin-1	ANK1	P16157-3;P16157-16;P16157-12;P16157-14;P16157-7;P16157-13;P16157-15;H0YBS0;P16157-17;P16157-20;P16157-18
13	Glyceraldehyde-3-phosphate dehydrogenase	GAPDH	P04406;P04406-2;E7EUT5;O14556
14	Superoxide dismutase [Cu-Zn]	SOD1	P00441;H7BYH4
15	Peroxiredoxin-6	PRDX6	P30041
16	Bisphosphoglycerate mutase	BPGM	P07738;C9JH23
17	Actin, cytoplasmic 1;Actin, cytoplasmic 1, N-terminally processed;Actin, cytoplasmic 2;Actin, cytoplasmic 2, N-terminally processed	ACTB;ACTG1	P60709;P63261;I3L3I0;I3L1U9;I3L4N8;G5E9R0;I3L3R2;E7EVS6;J3KT65;P63267-2;K7EM38;Q6S8J3;Q562R1;C9JUM1;C9JZR7;A5A3E0;P0CG38;C9JTX5;P0CG39;Q9BYX7;F8WCH0
18	Selenium-binding protein 1	SELENBP1	Q13228;Q13228-4;Q13228-2;Q13228-3;A6PVX1;H0Y532;F2Z2W8;F8WCR4;C9JVL0;F8WBA9
19	Protein 4.1	EPB41	P11171-2;P11171;Q4VB86;P11171-3;P11171-5;P11171-7;P11171-6;Q9Y2J2;Q9Y2J2-2;A0A0A0MRA8;Q9H4G0;Q9H4G0-2;Q9H4G0-4;J3KT37;Q4VXN1;Q4VXN0;B2RB02;A0A0D9SG07;A0A0C4DH22;Q9Y2J2-3;Q9H4G0-3;Q9Y2J2-4
20	L-lactate dehydrogenase B chain;L-lactate dehydrogenase	LDHB	P07195;A8MW50;C9J7H8;F5H793
21	Eukaryotic translation initiation factor 5A-1;Eukaryotic translation initiation factor 5A;Eukaryotic translation initiation factor 5A-2;Eukaryotic translation initiation factor 5A-1-like	EIF5A;EIF5A2;EIF5AL1	P63241;I3L397;I3L504;P63241-2;Q9GZV4;Q6IS14;F8WCJ1;C9J7B5;C9J4W5
22	Purine nucleoside phosphorylase	PNP	P00491;G3V5M2;G3V2H3;G3V393
23	Fructose-bisphosphate aldolase A;Fructose-bisphosphate aldolase	ALDOA	P04075;P04075-2;H3BQN4;J3KPS3;H3BPS8;H3BUH7;H3BR04;H3BMQ8;H3BU78;H3BR68
24	Triosephosphate isomerase	TPI1	P60174;P60174-1;P60174-4;U3KPZ0;U3KQF3;U3KPS5
25	NIF3-like protein 1	NIF3L1	Q9GZT8;Q9GZT8-2;Q9GZT8-3;E7EXA3;Q6X734;B8ZZI0;C9JN42;H7C1A8
26	Polyubiquitin-C;Ubiquitin;Polyubiquitin-B;Ubiquitin;Ubiquitin-40S ribosomal protein S27a;Ubiquitin;40S ribosomal protein S27a;Ubiquitin-60S ribosomal protein L40;Ubiquitin;60S ribosomal protein L40	UBC;UBB;RPS27A;UBA52;UBBP4	P0CG48;P0CG47;P62979;P62987;J3QS39;J3QTR3;F5H6Q2;F5GYU3;F5H2Z3;F5H265;B4DV12;F5H388;F5H747;F5GXK7;J3QKN0;Q5PY61;Q96C32;M0R1V7;J3QSA3;F5GZ39;J3QLP7;J3QRK5;M0R1M6;K7EMA8;J3KSM4
27	Hemoglobin subunit epsilon	HBE1	P02100
28	Heat shock cognate 71 kDa protein	HSPA8	P11142;E9PKE3;E9PNE6;P11142-2;E9PN89;E9PLF4;E9PQQ4;E9PQK7;E9PK54;E9PPY6;E9PN25;E9PI65
29	Phosphoglycerate kinase 1	PGK1	P00558;P00558-2;P07205
30	Delta-aminolevulinic acid dehydratase	ALAD	P13716;B7ZBK6

## Sheet: Urine pellets
Rank	Protein Names	Gene Names	Uniprot Identifiers
1	Actin-related protein 2	ACTR2	P61160
2	Prelamin-A/C	LMNA	P02545
3	Septin-9;Isoform 2 of Septin-9;Isoform 5 of Septin-9;Isoform 7 of Septin-9	SEPTIN9	Q9UHD8;Q9UHD8-2;Q9UHD8-5;Q9UHD8-7
4	Peptidyl-prolyl cis-trans isomerase FKBP2	FKBP2	P26885
5	V-type proton ATPase subunit B, brain isoform	ATP6V1B2	P21281
6	60 kDa heat shock protein, mitochondrial	HSPD1	P10809
7	3-hydroxyacyl-CoA dehydrogenase type-2;Isoform 2 of 3-hydroxyacyl-CoA dehydrogenase type-2	HSD17B10	Q99714;Q99714-2
8	V-type proton ATPase subunit d 1	ATP6V0D1	P61421
9	NADH dehydrogenase [ubiquinone] 1 beta subcomplex subunit 7	NDUFB7	P17568
10	Medium-chain specific acyl-CoA dehydrogenase, mitochondrial;Isoform 2 of Medium-chain specific acyl-CoA dehydrogenase, mitochondrial	ACADM	P11310;P11310-2
11	Hydroxysteroid dehydrogenase-like protein 2	HSDL2	Q6YN16
12	Elongation factor Tu, mitochondrial	TUFM	P49411
13	Lupus La protein	SSB	P05455
14	Pyruvate dehydrogenase E1 component subunit beta, mitochondrial;Isoform 2 of Pyruvate dehydrogenase E1 component subunit beta, mitochondrial;Isoform 3 of Pyruvate dehydrogenase E1 component subunit beta, mitochondrial	PDHB	P11177;P11177-2;P11177-3
15	Actin-related protein 2/3 complex subunit 2	ARPC2	O15144
16	Stomatin-like protein 2, mitochondrial;Isoform 2 of Stomatin-like protein 2, mitochondrial	STOML2	Q9UJZ1;Q9UJZ1-2
17	Electron transfer flavoprotein subunit alpha, mitochondrial	ETFA	P13804
18	NADH-ubiquinone oxidoreductase 75 kDa subunit, mitochondrial;Isoform 2 of NADH-ubiquinone oxidoreductase 75 kDa subunit, mitochondrial	NDUFS1	P28331;P28331-2
19	Splicing factor, proline- and glutamine-rich	SFPQ	P23246
20	Cytochrome b5;Isoform 2 of Cytochrome b5	CYB5A	P00167;P00167-2
21	3-hydroxyisobutyryl-CoA hydrolase, mitochondrial	HIBCH	Q6NVY1
22	Malate dehydrogenase, mitochondrial	MDH2	P40926
23	Prohibitin	PHB	P35232
24	Glutathione reductase, mitochondrial;Isoform Cytoplasmic of Glutathione reductase, mitochondrial	GSR	P00390;P00390-2
25	ATP synthase subunit delta, mitochondrial	ATP5F1D	P30049
26	40S ribosomal protein S25	RPS25	P62851
27	Succinate--CoA ligase [GDP-forming] subunit beta, mitochondrial	SUCLG2	Q96I99
28	Isoform C1 of Heterogeneous nuclear ribonucleoproteins C1/C2	HNRNPC	P07910-2
29	Trifunctional enzyme subunit alpha, mitochondrial	HADHA	P40939
30	Trifunctional enzyme subunit beta, mitochondrial;Isoform 2 of Trifunctional enzyme subunit beta, mitochondrial	HADHB	P55084;P55084-2

## Sheet: description
table description
This table includes quality marker panels to determine the degree of contamination with erythrocytes (Geyer et al., 2019) or cells and cellular debris that could originate from aged, inflamed or damaged tissue of the kidneys, bladder or the urinary tract (see Methods). The samples from both cohorts that showed increased intensities of contamination markers and were thus excluded from the staticti…
