# Supplementary material for: Urinary proteome profiling for stratifying patients with familial Parkinson’s disease
Source: EMBO Mol Med. 2021 Jan 22;13(3):e13257. doi: 10.15252/emmm.202013257 (PMC7933820; doi:10.15252/emmm.202013257)
Supplement: Supplementary file 5 — Dataset EV4 [file EMMM-13-e13257-s005.xlsx]

## Sheet: description
table description
This table lists the clusters of functionally co-regulated proteins, identified by a global correlation analysis (Albrechtsen et al., 2018). For generation of the global correlation map, the Q-value cutoff was set to 0.01 in Spectranout. The global correlation map contains pairwise relations of all urinary proteins across 112 samples from the Columbia cohort (Figure 2C). Unsupervised hierarchical…
,

## Sheet: large cluster 1
Uniprot Identifiers	Gene Names	Protein Descriptions	GO: biological process	GO: molecular function	GO: cellular component						Category column	Category value	Total size	Selection size	Category size	Intersection size	Enrichment factor	P value	Benj. Hoch. FDR
E9PAV3;E9PAV3-2;Q13765	NACA	Nascent polypeptide-associated complex subunit alpha, muscle-specific form;Isoform skNAC-2 of Nascent polypeptide-associated complex subunit alpha, muscle-specific form;Nascent polypeptide-associated complex subunit alpha		DNA binding	nascent polypeptide-associated complex;nucleus						GO: cellular component	nucleus	2279	207	460	86	2.0583	7.7131e-14	1.5074e-10
O00233	PSMD9	26S proteasome non-ATPase regulatory subunit 9	anaphase-promoting complex-dependent catabolic process;antigen processing and presentation of exogenous peptide antigen via MHC class I, TAP-dependent;Fc-epsilon receptor signaling pathway;interleukin-1-mediated signaling pathway;MAPK cascade;negative regulation of canonical Wnt signaling pathway;negative regulation of G2/M transition of mitotic cell cycle;negative regulation of insulin secretion…	bHLH transcription factor binding;protein binding;transcription coactivator activity	cytoplasm;cytosol;nucleoplasm;nucleus;proteasome regulatory particle;proteasome regulatory particle, base subcomplex						GO: cellular component	integral component of membrane	2279	207	390	7	0.19761	1.6535e-10	1.7399e-07
O00401	WASL	Neural Wiskott-Aldrich syndrome protein	actin cortical patch assembly;actin cortical patch localization;actin filament polymerization;actin filament-based movement;actin polymerization or depolymerization;cell division;cellular protein-containing complex localization;dendritic spine morphogenesis;endocytosis;ephrin receptor signaling pathway;Fc-gamma receptor signaling pathway involved in phagocytosis;membrane organization;negative reg…	actin filament binding;GTPase regulator activity;protein binding	actin cap;actin cortical patch;actin cytoskeleton;actin filament;cytoplasmic vesicle;cytosol;endocytic vesicle membrane;extracellular exosome;lamellipodium;nucleus;plasma membrane						GO: cellular component	cytosol	2279	207	763	111	1.6017	1.8914e-10	1.8481e-07
O00602	FCN1	Ficolin-1	cell surface pattern recognition receptor signaling pathway;complement activation;complement activation, lectin pathway;G protein-coupled receptor signaling pathway;negative regulation of viral entry into host cell;neutrophil degranulation;positive regulation of interleukin-8 secretion;protein localization to cell surface;recognition of apoptotic cell	carbohydrate binding;G protein-coupled receptor binding;metal ion binding;protein binding;sialic acid binding;signaling pattern recognition receptor activity	collagen trimer;collagen-containing extracellular matrix;extracellular region;extrinsic component of external side of plasma membrane;ficolin-1-rich granule lumen;secretory granule lumen						GO: molecular function	RNA binding	2279	207	162	39	2.6505	1.8208e-09	6.8086e-06
O14908	GIPC1	PDZ domain-containing protein GIPC1	cellular response to interleukin-7;chemical synaptic transmission;endothelial cell migration;G protein-coupled receptor signaling pathway;glutamate secretion;negative regulation of proteasomal ubiquitin-dependent protein catabolic process;positive regulation of cytokinesis;positive regulation of melanin biosynthetic process;positive regulation of transforming growth factor beta receptor signaling…	actin binding;cadherin binding;myosin binding;PDZ domain binding;protein binding;protein homodimerization activity;signaling receptor binding	brush border;cell cortex;cytoplasm;cytoplasmic vesicle;cytosol;dendritic shaft;dendritic spine;endocytic vesicle;extracellular exosome;glutamatergic synapse;membrane;Schaffer collateral - CA1 synapse;synaptic vesicle;vesicle membrane						GO: cellular component	nucleosome	2279	207	9	8	9.7864	3.3581e-08	2.5248e-05
O14950;P19105	MYL12B;MYL12A	Myosin regulatory light chain 12B;Myosin regulatory light chain 12A	muscle contraction;platelet aggregation	calcium ion binding;protein binding	cell cortex region;cytosol;extracellular exosome;myosin complex						GO: cellular component	cornified envelope	2279	207	29	14	5.315	3.5067e-08	2.5248e-05
O15143	ARPC1B	Actin-related protein 2/3 complex subunit 1B	Arp2/3 complex-mediated actin nucleation;ephrin receptor signaling pathway;Fc-gamma receptor signaling pathway involved in phagocytosis;response to estradiol;response to estrogen	actin filament binding;protein binding;structural constituent of cytoskeleton	actin cytoskeleton;Arp2/3 protein complex;cytosol;extracellular exosome;focal adhesion;nucleus;tubulobulbar complex						GO: cellular component	cytoplasm	2279	207	589	85	1.5888	2.0338e-07	0.00012647
O15400;O15400-2	STX7	Syntaxin-7;Isoform 2 of Syntaxin-7	intracellular protein transport;organelle assembly;organelle localization;positive regulation of receptor localization to synapse;positive regulation of T cell mediated cytotoxicity;regulation of protein localization to plasma membrane;vesicle docking;vesicle fusion	chloride channel inhibitor activity;protein binding;SNAP receptor activity;SNARE binding;syntaxin binding	azurophil granule;early endosome;early endosome membrane;endocytic vesicle;endomembrane system;endosome;extracellular exosome;immunological synapse;integral component of membrane;late endosome;lysosomal membrane;lysosome;perinuclear region of cytoplasm;plasma membrane;recycling endosome;SNARE complex;synaptic vesicle;tertiary granule;vesicle						GO: biological process	neutrophil degranulation	2279	207	283	53	2.0619	2.293e-08	0.00019233
O43240	KLK10	Kallikrein-10	cell cycle;proteolysis	serine-type endopeptidase activity;serine-type peptidase activity	extracellular region;secretory granule						GO: molecular function	protein binding	2279	207	1360	156	1.2629	2.9445e-07	0.00070065
O43504	LAMTOR5	Ragulator complex protein LAMTOR5	cell cycle arrest;cellular response to amino acid stimulus;negative regulation of apoptotic process;negative regulation of cysteine-type endopeptidase activity involved in apoptotic process;positive regulation of TOR signaling;positive regulation of TORC1 signaling;protein localization to lysosome;regulation of cell size;regulation of macroautophagy;response to virus;viral genome replication	guanyl-nucleotide exchange factor activity;molecular adaptor activity;protein binding	cytosol;lysosomal membrane;lysosome;Ragulator complex						GO: cellular component	membrane	2279	207	402	61	1.6706	4.0863e-06	0.001694
O60259;O60259-2	KLK8	Kallikrein-8;Isoform 2 of Kallikrein-8	cell death;keratinocyte proliferation;memory;negative regulation of axon regeneration;negative regulation of myelination;neuron projection morphogenesis;proteolysis;regulation of synapse organization;response to wounding;synapse organization	protein binding;serine-type endopeptidase activity	cytoplasm;extracellular region;extracellular space;secretory granule;serine protease inhibitor complex						GO: cellular component	integral component of plasma membrane	2279	207	250	6	0.26423	6.5904e-06	0.0025043
O60437	PPL	Periplakin	cornification;intermediate filament cytoskeleton organization;response to mechanical stimulus;wound healing	cadherin binding;protein binding;structural constituent of cytoskeleton;structural molecule activity	cornified envelope;cytoplasm;cytoskeleton;cytosol;desmosome;extracellular exosome;intermediate filament;membrane;mitochondrion;nucleus						GO: biological process	nucleosome assembly	2279	207	11	8	8.007	5.1242e-07	0.0025354
O60814;P58876;P62807;Q5QNW6;Q5QNW6-2;Q93079;Q99877;Q99879;Q99880	HIST1H2BK;HIST1H2BD;HIST1H2BC;HIST2H2BF;HIST2H2BF;HIST1H2BH;HIST1H2BN;HIST1H2BM;HIST1H2BL	Histone H2B type 1-K;Histone H2B type 1-D;Histone H2B type 1-C/E/F/G/I;Histone H2B type 2-F;Isoform 2 of Histone H2B type 2-F;Histone H2B type 1-H;Histone H2B type 1-N;Histone H2B type 1-M;Histone H2B type 1-L	antibacterial humoral response;antimicrobial humoral immune response mediated by antimicrobial peptide;defense response to Gram-negative bacterium;defense response to Gram-positive bacterium;innate immune response in mucosa;killing of cells of other organism;nucleosome assembly;protein ubiquitination	DNA binding;enzyme binding;identical protein binding;molecular_function;protein binding;protein heterodimerization activity;STAT family protein binding;ubiquitin-like protein ligase binding	cytosol;extracellular exosome;extracellular space;nucleoplasm;nucleosome;nucleus;protein-containing complex						GO: cellular component	nuclear chromatin	2279	207	14	8	6.2912	7.0794e-06	0.0026175
O75223	GGCT	Gamma-glutamylcyclotransferase	glutathione biosynthetic process;release of cytochrome c from mitochondria	gamma-glutamylcyclotransferase activity;protein homodimerization activity	cytosol;extracellular exosome						GO: cellular component	ribonucleoprotein complex	2279	207	18	9	5.5048	7.6515e-06	0.0027545
O75326	SEMA7A	Semaphorin-7A	axon extension;immune response;inflammatory response;integrin-mediated signaling pathway;negative chemotaxis;negative regulation of axon extension involved in axon guidance;neural crest cell migration;olfactory lobe development;osteoblast differentiation;positive regulation of axon extension;positive regulation of cell migration;positive regulation of ERK1 and ERK2 cascade;positive regulation of …	chemorepellent activity;integrin binding;neuropilin binding;protein binding;semaphorin receptor binding	anchored component of membrane;collagen-containing extracellular matrix;external side of plasma membrane;extracellular space;integral component of plasma membrane;membrane;plasma membrane						GO: cellular component	nucleoplasm	2279	207	219	38	1.9104	1.8838e-05	0.0061359
O75367;O75367-2;O75367-3	H2AFY	Core histone macro-H2A.1;Isoform 1 of Core histone macro-H2A.1;Isoform 3 of Core histone macro-H2A.1	chromatin organization;dosage compensation;establishment of protein localization to chromatin;negative regulation of cell cycle G2/M phase transition;negative regulation of gene expression, epigenetic;negative regulation of histone H3-K27 methylation;negative regulation of histone H3-K4 methylation;negative regulation of histone phosphorylation;negative regulation of protein localization to chrom…	chromatin DNA binding;DNA binding;double-stranded methylated DNA binding;enzyme binding;nucleosomal DNA binding;promoter-specific chromatin binding;protein binding;protein heterodimerization activity;protein kinase binding;protein serine/threonine kinase inhibitor activity;rDNA binding;RNA polymerase II core promoter sequence-specific DNA binding;RNA polymerase II regulatory region sequence-speci…	Barr body;condensed chromosome;extracellular exosome;nuclear chromatin;nuclear chromosome;nuclear chromosome, telomeric region;nucleolus;nucleosome;nucleus;pericentric heterochromatin;sex chromatin						GO: cellular component	stress fiber	2279	207	20	9	4.9543	2.2005e-05	0.0069038
O95171	SCEL	Sciellin	embryo development ending in birth or egg hatching;epidermis development;keratinocyte differentiation;positive regulation of canonical Wnt signaling pathway;response to mechanical stimulus	metal ion binding;protein binding	cornified envelope;cytoplasm;extracellular exosome;perinuclear region of cytoplasm						GO: biological process	peptide cross-linking	2279	207	20	10	5.5048	2.3243e-06	0.0073948
O95633;O95633-2	FSTL3	Follistatin-related protein 3;Isoform 2 of Follistatin-related protein 3	adrenal gland development;cell differentiation;cellular protein metabolic process;cellular response to metal ion;hematopoietic progenitor cell differentiation;kidney development;lung development;male gonad development;multicellular organism development;negative regulation of activin receptor signaling pathway;negative regulation of BMP signaling pathway;negative regulation of osteoclast different…	activin binding;fibronectin binding;protein binding	endoplasmic reticulum lumen;extracellular region;extracellular space;Golgi apparatus;neuron projection terminus;nucleoplasm;nucleus;secretory granule						GO: molecular function	cytochrome-c oxidase activity	2279	207	5	5	11.01	5.9143e-06	0.0096754
P00167;P00167-2	CYB5A	Cytochrome b5;Isoform 2 of Cytochrome b5	electron transport chain;L-ascorbic acid metabolic process;proton transmembrane transport;response to cadmium ion	cytochrome-c oxidase activity;enzyme binding;heme binding;metal ion binding	cytosol;endoplasmic reticulum membrane;integral component of membrane;intracellular membrane-bounded organelle;membrane;mitochondrial outer membrane
P00387;P00387-2;P00387-3	CYB5R3	NADH-cytochrome b5 reductase 3;Isoform 2 of NADH-cytochrome b5 reductase 3;Isoform 3 of NADH-cytochrome b5 reductase 3	blood circulation;cholesterol biosynthetic process;L-ascorbic acid metabolic process;neutrophil degranulation;oxidation-reduction process;xenobiotic metabolic process	ADP binding;AMP binding;cytochrome-b5 reductase activity, acting on NAD(P)H;FAD binding;NAD binding;protein binding	azurophil granule lumen;cytoplasm;endoplasmic reticulum;endoplasmic reticulum membrane;extracellular region;hemoglobin complex;lipid droplet;membrane;mitochondrial outer membrane;mitochondrion
P00390;P00390-2;P00390-3;P00390-4;P00390-5	GSR	Glutathione reductase, mitochondrial;Isoform Cytoplasmic of Glutathione reductase, mitochondrial;Isoform 2 of Glutathione reductase, mitochondrial;Isoform 3 of Glutathione reductase, mitochondrial;Isoform 4 of Glutathione reductase, mitochondrial	cell redox homeostasis;cellular oxidant detoxification;cellular response to oxidative stress;electron transport chain;glutathione metabolic process;nucleobase-containing small molecule interconversion	electron transfer activity;flavin adenine dinucleotide binding;glutathione-disulfide reductase activity;NADP binding	cytosol;external side of plasma membrane;extracellular exosome;mitochondrial matrix;mitochondrion
P00403	MT-CO2	Cytochrome c oxidase subunit 2	ATP synthesis coupled electron transport;lactation;mitochondrial electron transport, cytochrome c to oxygen;positive regulation of ATP biosynthetic process;positive regulation of hydrogen peroxide biosynthetic process;positive regulation of necrotic cell death;proton transmembrane transport;response to cold	copper ion binding;cytochrome-c oxidase activity;protein binding	integral component of membrane;membrane;mitochondrial inner membrane;mitochondrion;respiratory chain complex IV
P00558	PGK1	Phosphoglycerate kinase 1	canonical glycolysis;cellular response to hypoxia;epithelial cell differentiation;gluconeogenesis;glycolytic process;negative regulation of angiogenesis;phosphorylation;plasminogen activation;positive regulation of oxidative phosphorylation	ADP binding;ATP binding;phosphoglycerate kinase activity;protein binding;protein-disulfide reductase activity	cytosol;extracellular exosome;extracellular space;membrane;membrane raft
P02545;P02545-3	LMNA	Prelamin-A/C;Isoform ADelta10 of Prelamin-A/C	cellular response to hypoxia;establishment or maintenance of microtubule cytoskeleton polarity;IRE1-mediated unfolded protein response;mitotic nuclear envelope reassembly;negative regulation of cardiac muscle hypertrophy in response to stress;negative regulation of cell population proliferation;negative regulation of extrinsic apoptotic signaling pathway;negative regulation of mesenchymal cell pr…	protein binding	cytosol;lamin filament;nuclear envelope;nuclear membrane;nuclear speck;nucleoplasm;nucleus
P02788	LTF	Lactotransferrin	antibacterial humoral response;antifungal humoral response;antimicrobial humoral immune response mediated by antimicrobial peptide;antimicrobial humoral response;bone morphogenesis;cellular protein metabolic process;defense response to Gram-negative bacterium;humoral immune response;innate immune response in mucosa;killing of cells of other organism;membrane disruption in other organism;negative …	cysteine-type endopeptidase inhibitor activity;DNA binding;heparin binding;iron ion binding;lipopolysaccharide binding;protein binding;protein serine/threonine kinase activator activity;serine-type endopeptidase activity	cell surface;cytoplasm;extracellular exosome;extracellular region;extracellular space;nucleus;other organism cell membrane;phagocytic vesicle lumen;protein-containing complex;secretory granule;specific granule;specific granule lumen;tertiary granule lumen
P04040	CAT	Catalase	aerobic respiration;aging;cellular oxidant detoxification;cellular response to growth factor stimulus;cellular response to oxidative stress;cholesterol metabolic process;hemoglobin metabolic process;hydrogen peroxide catabolic process;negative regulation of apoptotic process;negative regulation of NF-kappaB transcription factor activity;neutrophil degranulation;osteoblast differentiation;positive…	aminoacylase activity;antioxidant activity;catalase activity;enzyme binding;heme binding;identical protein binding;metal ion binding;NADP binding;oxidoreductase activity, acting on peroxide as acceptor;protein homodimerization activity;signaling receptor binding	cytosol;endoplasmic reticulum;extracellular exosome;extracellular region;ficolin-1-rich granule lumen;focal adhesion;Golgi apparatus;intracellular membrane-bounded organelle;lysosome;membrane;mitochondrial intermembrane space;peroxisomal matrix;peroxisomal membrane;peroxisome;plasma membrane;secretory granule lumen
P04075	ALDOA	Fructose-bisphosphate aldolase A	actin filament organization;ATP biosynthetic process;binding of sperm to zona pellucida;canonical glycolysis;fructose 1,6-bisphosphate metabolic process;fructose metabolic process;gluconeogenesis;glycolytic process;muscle cell cellular homeostasis;neutrophil degranulation;platelet degranulation;protein homotetramerization;regulation of cell shape;striated muscle contraction	actin binding;cadherin binding;cytoskeletal protein binding;fructose binding;fructose-bisphosphate aldolase activity;identical protein binding;protein binding;RNA binding;tubulin binding	actin cytoskeleton;cytosol;extracellular exosome;extracellular region;extracellular space;ficolin-1-rich granule lumen;I band;M band;membrane;nucleus;platelet alpha granule lumen;secretory granule lumen;sperm head;tertiary granule lumen
P04083	ANXA1	Annexin A1	actin cytoskeleton reorganization;adaptive immune response;alpha-beta T cell differentiation;arachidonic acid secretion;cell surface receptor signaling pathway;cell-cell adhesion;cellular response to glucocorticoid stimulus;cellular response to hydrogen peroxide;cellular response to vascular endothelial growth factor stimulus;cytokine-mediated signaling pathway;DNA duplex unwinding;endocrine panc…	cadherin binding involved in cell-cell adhesion;calcium ion binding;calcium-dependent phospholipid binding;calcium-dependent protein binding;DNA/DNA annealing activity;phospholipase A2 inhibitor activity;phospholipid binding;protein binding;protein binding, bridging;protein homodimerization activity;signaling receptor binding;single-stranded DNA binding;single-stranded RNA binding;structural mole…	actin filament;apical plasma membrane;basolateral plasma membrane;cell surface;cell-cell adherens junction;collagen-containing extracellular matrix;cornified envelope;cytoplasm;cytoplasmic vesicle membrane;cytosol;early endosome membrane;endosome;extracellular exosome;extracellular region;extracellular space;extrinsic component of endosome membrane;extrinsic component of external side of plasma m…
P04406	GAPDH	Glyceraldehyde-3-phosphate dehydrogenase	antimicrobial humoral immune response mediated by antimicrobial peptide;canonical glycolysis;cellular response to interferon-gamma;defense response to fungus;gluconeogenesis;glycolytic process;killing by host of symbiont cells;killing of cells of other organism;microtubule cytoskeleton organization;negative regulation of endopeptidase activity;negative regulation of translation;neuron apoptotic p…	aspartic-type endopeptidase inhibitor activity;disordered domain specific binding;glyceraldehyde-3-phosphate dehydrogenase (NAD+) (phosphorylating) activity;identical protein binding;microtubule binding;NAD binding;NADP binding;peptidyl-cysteine S-nitrosylase activity;protein binding	cytoplasm;cytosol;extracellular exosome;GAIT complex;intracellular membrane-bounded organelle;lipid droplet;membrane;microtubule cytoskeleton;nuclear membrane;nucleus;perinuclear region of cytoplasm;plasma membrane;ribonucleoprotein complex;vesicle
P04792	HSPB1	Heat shock protein beta-1	anterograde axonal protein transport;cellular response to vascular endothelial growth factor stimulus;chaperone-mediated protein folding;intracellular signal transduction;negative regulation of apoptotic process;negative regulation of oxidative stress-induced intrinsic apoptotic signaling pathway;negative regulation of protein kinase activity;negative regulation of protein serine/threonine kinase…	identical protein binding;protein binding;protein folding chaperone;protein homodimerization activity;protein kinase binding;protein kinase C binding;protein kinase C inhibitor activity;RNA binding;ubiquitin binding	axon cytoplasm;cytoplasm;cytoskeleton;cytosol;extracellular exosome;extracellular space;focal adhesion;nucleus;plasma membrane;proteasome complex;spindle;Z disc
P04839	CYBB	Cytochrome b-245 heavy chain	antigen processing and presentation of exogenous peptide antigen via MHC class I, TAP-dependent;cell redox homeostasis;cellular response to cadmium ion;cellular response to ethanol;cellular response to L-glutamine;cellular response to oxidative stress;defense response;electron transport chain;hydrogen peroxide biosynthetic process;hypoxia-inducible factor-1alpha signaling pathway;inflammatory res…	electron transfer activity;flavin adenine dinucleotide binding;heme binding;metal ion binding;protein binding;protein heterodimerization activity;superoxide-generating NADPH oxidase activity;voltage-gated ion channel activity	dendrite;endoplasmic reticulum membrane;Golgi apparatus;integral component of plasma membrane;NADPH oxidase complex;neuronal cell body;nuclear envelope;perinuclear endoplasmic reticulum;phagocytic vesicle membrane;plasma membrane;rough endoplasmic reticulum;specific granule membrane;tertiary granule membrane
P04908;P0C0S8;P20671;Q7L7L0;Q93077;Q96KK5;Q99878;Q9BTM1	HIST1H2AB;HIST1H2AG;HIST1H2AD;HIST3H2A;HIST1H2AC;HIST1H2AH;HIST1H2AJ;H2AFJ	Histone H2A type 1-B/E;Histone H2A type 1;Histone H2A type 1-D;Histone H2A type 3;Histone H2A type 1-C;Histone H2A type 1-H;Histone H2A type 1-J;Histone H2A.J	biological_process;chromatin organization;negative regulation of cell population proliferation;nucleosome disassembly;UV-damage excision repair	DNA binding;enzyme binding;molecular_function;protein binding;protein heterodimerization activity	extracellular exosome;nuclear chromatin;nuclear nucleosome;nucleoplasm;nucleosome;nucleus
P05120	SERPINB2	Plasminogen activator inhibitor 2	fibrinolysis;interleukin-12-mediated signaling pathway;negative regulation of apoptotic process;negative regulation of endopeptidase activity;wound healing	serine-type endopeptidase inhibitor activity	cytoplasm;extracellular region;extracellular space;plasma membrane
P05141	SLC25A5	ADP/ATP translocase 2	adenine transport;ADP transport;ATP transport;cellular response to leukemia inhibitory factor;chromosome segregation;negative regulation of mitochondrial outer membrane permeabilization involved in apoptotic signaling pathway;positive regulation of cell population proliferation;regulation of insulin secretion;transmembrane transport;viral process	adenine transmembrane transporter activity;ATP:ADP antiporter activity;protein binding;RNA binding;ubiquitin protein ligase binding	integral component of plasma membrane;membrane;membrane raft;mitochondrial inner membrane;mitochondrial nucleoid;mitochondrion;MMXD complex;nucleus
P05164;P05164-2;P05164-3	MPO	Myeloperoxidase;Isoform H14 of Myeloperoxidase;Isoform H7 of Myeloperoxidase	aging;cell redox homeostasis;defense response;defense response to bacterium;defense response to fungus;hydrogen peroxide catabolic process;hypochlorous acid biosynthetic process;low-density lipoprotein particle remodeling;negative regulation of apoptotic process;neutrophil degranulation;oxidation-reduction process;removal of superoxide radicals;respiratory burst involved in defense response;respo…	chromatin binding;heme binding;heparin binding;metal ion binding;peroxidase activity	azurophil granule;azurophil granule lumen;cytoplasm;extracellular exosome;extracellular region;extracellular space;intracellular membrane-bounded organelle;lysosome;nucleus;phagocytic vesicle lumen;secretory granule
P05387	RPLP2	60S acidic ribosomal protein P2	nuclear-transcribed mRNA catabolic process, nonsense-mediated decay;SRP-dependent cotranslational protein targeting to membrane;translation;translational elongation;translational initiation;viral transcription	protein binding;structural constituent of ribosome	cytosol;cytosolic large ribosomal subunit;extracellular exosome;focal adhesion;membrane;synapse
P05388;P05388-2	RPLP0	60S acidic ribosomal protein P0;Isoform 2 of 60S acidic ribosomal protein P0	cytoplasmic translation;interleukin-12-mediated signaling pathway;nuclear-transcribed mRNA catabolic process, nonsense-mediated decay;ribosomal large subunit assembly;SRP-dependent cotranslational protein targeting to membrane;translation;translational initiation;viral transcription	large ribosomal subunit rRNA binding;protein binding;RNA binding;structural constituent of ribosome	cytoplasm;cytoplasmic ribonucleoprotein granule;cytosol;cytosolic large ribosomal subunit;endoplasmic reticulum;extracellular exosome;focal adhesion;membrane;nucleus;postsynapse;postsynaptic density;ribonucleoprotein complex
P06733	ENO1	Alpha-enolase	canonical glycolysis;gluconeogenesis;negative regulation of cell growth;negative regulation of hypoxia-induced intrinsic apoptotic signaling pathway;negative regulation of transcription by RNA polymerase II;negative regulation of transcription, DNA-templated;positive regulation of ATP biosynthetic process;positive regulation of muscle contraction;positive regulation of plasminogen activation;resp…	cadherin binding;DNA-binding transcription repressor activity, RNA polymerase II-specific;GTPase binding;magnesium ion binding;phosphopyruvate hydratase activity;protein binding;protein homodimerization activity;RNA binding;RNA polymerase II regulatory region sequence-specific DNA binding	cell cortex region;cell surface;cytoplasm;cytosol;extracellular exosome;extracellular space;M band;membrane;nucleus;phosphopyruvate hydratase complex;plasma membrane
P06737;P06737-2	PYGL	Glycogen phosphorylase, liver form;Isoform 2 of Glycogen phosphorylase, liver form	5-phosphoribose 1-diphosphate biosynthetic process;glucose homeostasis;glycogen catabolic process;glycogen metabolic process;necroptotic process;neutrophil degranulation;response to bacterium	AMP binding;ATP binding;bile acid binding;drug binding;glucose binding;glycogen phosphorylase activity;linear malto-oligosaccharide phosphorylase activity;protein binding;protein homodimerization activity;purine nucleobase binding;pyridoxal phosphate binding;SHG alpha-glucan phosphorylase activity;vitamin binding	cytoplasm;cytosol;extracellular exosome;extracellular region;ficolin-1-rich granule lumen;secretory granule lumen
P06748;P06748-2;P06748-3	NPM1	Nucleophosmin;Isoform 2 of Nucleophosmin;Isoform 3 of Nucleophosmin	cell aging;cellular response to UV;CENP-A containing nucleosome assembly;centrosome cycle;chromatin remodeling;DNA repair;intracellular protein transport;negative regulation of apoptotic process;negative regulation of cell population proliferation;negative regulation of centrosome duplication;negative regulation of protein kinase activity by regulation of protein phosphorylation;nucleocytoplasmic…	activating transcription factor binding;chromatin binding;core promoter binding;histone binding;NF-kappaB binding;protein binding;protein heterodimerization activity;protein homodimerization activity;protein kinase binding;protein kinase inhibitor activity;ribosomal large subunit binding;ribosomal small subunit binding;RNA binding;Tat protein binding;transcription coactivator activity;transcripti…	centrosome;cytoplasm;cytosol;focal adhesion;membrane;nucleolus;nucleoplasm;nucleus;protein-containing complex;protein-DNA complex;ribonucleoprotein complex;spindle pole centrosome
P06753-2	TPM3	Isoform 2 of Tropomyosin alpha-3 chain	actin filament organization;muscle contraction;muscle filament sliding	actin filament binding;molecular_function;protein binding	actin cytoskeleton;actin filament;cytoskeleton;cytosol;extracellular exosome;muscle thin filament tropomyosin;stress fiber
P07237	P4HB	Protein disulfide-isomerase	cell redox homeostasis;cellular protein metabolic process;cellular response to hypoxia;cellular response to interleukin-7;chylomicron assembly;interleukin-12-mediated signaling pathway;interleukin-23-mediated signaling pathway;oxidation-reduction process;peptidyl-proline hydroxylation to 4-hydroxy-L-proline;positive regulation of viral entry into host cell;post-translational protein modification;…	enzyme binding;integrin binding;peptide disulfide oxidoreductase activity;procollagen-proline 4-dioxygenase activity;protein binding;protein disulfide isomerase activity;protein heterodimerization activity;RNA binding	endoplasmic reticulum;endoplasmic reticulum chaperone complex;endoplasmic reticulum lumen;endoplasmic reticulum-Golgi intermediate compartment;external side of plasma membrane;extracellular exosome;extracellular region;focal adhesion;melanosome;procollagen-proline 4-dioxygenase complex
P07355;P07355-2	ANXA2	Annexin A2;Isoform 2 of Annexin A2	angiogenesis;biomineral tissue development;body fluid secretion;calcium ion transmembrane transport;catabolism by host of symbiont protein;cell-cell adhesion;collagen fibril organization;endocardial cell differentiation;fibrinolysis;growth plate cartilage development;interleukin-12-mediated signaling pathway;membrane raft assembly;negative regulation by host of symbiont molecular function;negativ…	bone sialoprotein binding;cadherin binding involved in cell-cell adhesion;calcium channel activity;calcium ion binding;calcium-dependent phospholipid binding;calcium-dependent protein binding;cytoskeletal protein binding;identical protein binding;molecular function regulator;phosphatidylinositol-4,5-bisphosphate binding;phosphatidylserine binding;phospholipase A2 inhibitor activity;protease bindi…	azurophil granule lumen;basement membrane;basolateral plasma membrane;cell cortex;cell surface;cell-cell adherens junction;collagen-containing extracellular matrix;cytoplasm;cytosol;early endosome;endosome;extracellular exosome;extracellular region;extracellular space;extrinsic component of plasma membrane;late endosome membrane;lipid droplet;lysosomal membrane;macropinosome;melanosome;membrane;m…
P07384	CAPN1	Calpain-1 catalytic subunit	cornification;extracellular matrix disassembly;mammary gland involution;neutrophil degranulation;positive regulation of cell population proliferation;proteolysis;receptor catabolic process;regulation of catalytic activity;regulation of macroautophagy;regulation of NMDA receptor activity;self proteolysis	calcium ion binding;calcium-dependent cysteine-type endopeptidase activity;protein binding	cytoplasm;cytosol;extracellular exosome;extracellular region;ficolin-1-rich granule lumen;focal adhesion;lysosome;membrane;mitochondrion;plasma membrane
P07437	TUBB	Tubulin beta chain	cell division;cellular process;ciliary basal body-plasma membrane docking;cytoskeleton-dependent intracellular transport;G2/M transition of mitotic cell cycle;microtubule cytoskeleton organization;microtubule-based process;mitotic cell cycle;natural killer cell mediated cytotoxicity;neutrophil degranulation;regulation of G2/M transition of mitotic cell cycle;regulation of synapse organization;spi…	GTP binding;GTPase activating protein binding;GTPase activity;MHC class I protein binding;protein binding;protein domain specific binding;protein-containing complex binding;structural constituent of cytoskeleton;structural molecule activity;ubiquitin protein ligase binding	azurophil granule lumen;cell body;cytoplasm;cytoplasmic ribonucleoprotein granule;cytoskeleton;extracellular exosome;extracellular region;membrane raft;microtubule;nuclear envelope lumen;nucleus
P07476	IVL	Involucrin	cornification;isopeptide cross-linking via N6-(L-isoglutamyl)-L-lysine;keratinocyte differentiation;peptide cross-linking;response to UV-B	protein binding	centrosome;cornified envelope;cytoplasm;cytosol;extracellular exosome;nuclear body
P07910;P07910-2;P07910-4	HNRNPC	Heterogeneous nuclear ribonucleoproteins C1/C2;Isoform C1 of Heterogeneous nuclear ribonucleoproteins C1/C2;Isoform 4 of Heterogeneous nuclear ribonucleoproteins C1/C2	3'-UTR-mediated mRNA stabilization;ATP-dependent chromatin remodeling;mRNA splicing, via spliceosome;negative regulation of telomere maintenance via telomerase;osteoblast differentiation;RNA metabolic process;RNA splicing	identical protein binding;mRNA 3'-UTR binding;N6-methyladenosine-containing RNA binding;nucleosomal DNA binding;poly(U) RNA binding;protein binding;RNA binding;RNA polymerase II distal enhancer sequence-specific DNA binding;RNA polymerase II proximal promoter sequence-specific DNA binding;telomerase RNA binding	actin cytoskeleton;catalytic step 2 spliceosome;cytosol;extracellular exosome;extracellular region;membrane;nuclear chromatin;nucleoplasm;nucleus;protein-containing complex;spliceosomal complex;telomerase holoenzyme complex
P07948	LYN	Tyrosine-protein kinase Lyn	adaptive immune response;B cell homeostasis;B cell receptor signaling pathway;blood coagulation;cell differentiation;cellular response to DNA damage stimulus;cellular response to extracellular stimulus;cellular response to heat;cellular response to retinoic acid;cytokine secretion;dendritic cell differentiation;ephrin receptor signaling pathway;erythrocyte differentiation;Fc receptor mediated inh…	ATP binding;ephrin receptor binding;gamma-tubulin binding;glycosphingolipid binding;integrin binding;ion channel binding;kinase activity;non-membrane spanning protein tyrosine kinase activity;phosphoprotein binding;phosphorylation-dependent protein binding;platelet-derived growth factor receptor binding;protein binding;protein tyrosine kinase activity;SH3 domain binding;signaling receptor binding…	cell-cell adherens junction;cytoplasm;cytosol;extracellular exosome;extrinsic component of cytoplasmic side of plasma membrane;glutamatergic synapse;Golgi apparatus;integrin alpha2-beta1 complex;intracellular membrane-bounded organelle;mast cell granule;membrane raft;mitochondrial crista;mitochondrial intermembrane space;nucleus;perinuclear region of cytoplasm;plasma membrane;postsynaptic density…
P08246	ELANE	Neutrophil elastase	acute inflammatory response to antigenic stimulus;antimicrobial humoral response;biosynthetic process of antibacterial peptides active against Gram-negative bacteria;cellular calcium ion homeostasis;defense response to bacterium;extracellular matrix disassembly;leukocyte migration involved in inflammatory response;negative regulation of chemokine biosynthetic process;negative regulation of chemot…	cytokine binding;endopeptidase activity;heparin binding;peptidase activity;protease binding;protein binding;serine-type endopeptidase activity;transcription corepressor activity	azurophil granule lumen;cell surface;collagen-containing extracellular matrix;cytoplasm;extracellular exosome;extracellular region;extracellular space;phagocytic vesicle;secretory granule;specific granule lumen;transcriptional repressor complex
P08311	CTSG	Cathepsin G	angiotensin maturation;antibacterial humoral response;antimicrobial humoral response;cellular protein metabolic process;cellular response to lipopolysaccharide;defense response to fungus;defense response to Gram-negative bacterium;extracellular matrix disassembly;immune response;neutrophil degranulation;neutrophil mediated killing of gram-positive bacterium;positive regulation of immune response;…	heparin binding;peptidase activity;protein binding;serine-type endopeptidase activity;serine-type peptidase activity	azurophil granule lumen;cell surface;collagen-containing extracellular matrix;cytoplasm;cytoplasmic stress granule;extracellular exosome;extracellular region;extracellular space;nucleus;plasma membrane;secretory granule
P08575;P08575-10;P08575-4;P08575-5;P08575-6;P08575-7;P08575-8;P08575-9	PTPRC	Receptor-type tyrosine-protein phosphatase C;Isoform 8 of Receptor-type tyrosine-protein phosphatase C;Isoform 2 of Receptor-type tyrosine-protein phosphatase C;Isoform 3 of Receptor-type tyrosine-protein phosphatase C;Isoform 4 of Receptor-type tyrosine-protein phosphatase C;Isoform 5 of Receptor-type tyrosine-protein phosphatase C;Isoform 6 of Receptor-type tyrosine-protein phosphatase C;Isofor…	activation of MAPK activity;B cell differentiation;B cell proliferation;B cell receptor signaling pathway;bone marrow development;calcium-mediated signaling using intracellular calcium source;cell cycle phase transition;cell surface receptor signaling pathway;cellular response to extracellular stimulus;defense response to virus;dephosphorylation;DN2 thymocyte differentiation;hematopoietic progeni…	ankyrin binding;heparan sulfate proteoglycan binding;heparin binding;protein binding;protein homodimerization activity;protein kinase binding;protein tyrosine phosphatase activity;signaling receptor binding;spectrin binding;transmembrane receptor protein tyrosine phosphatase activity	bleb;cell surface;cytoplasmic side of plasma membrane;external side of plasma membrane;extracellular exosome;focal adhesion;integral component of membrane;integral component of plasma membrane;membrane;membrane microdomain;membrane raft;plasma membrane;secretory granule membrane
P09429	HMGB1	High mobility group protein B1	activation of innate immune response;apoptotic cell clearance;apoptotic DNA fragmentation;autophagy;cell chemotaxis;cellular response to lipopolysaccharide;chromatin remodeling;chromatin silencing;dendritic cell chemotaxis;developmental process;DNA geometric change;DNA ligation involved in DNA repair;DNA recombination;DNA topological change;inflammatory response;inflammatory response to antigenic…	bubble DNA binding;chemoattractant activity;C-X-C chemokine binding;cytokine activity;damaged DNA binding;DNA binding, bending;DNA polymerase binding;double-stranded DNA binding;four-way junction DNA binding;integrin binding;lipopolysaccharide binding;lyase activity;phosphatidylserine binding;protein binding;RAGE receptor binding;repressing transcription factor binding;RNA binding;single-stranded…	alphav-beta3 integrin-HMGB1 complex;cell surface;condensed chromosome;cytoplasm;endoplasmic reticulum-Golgi intermediate compartment;endosome;extracellular region;extracellular space;ficolin-1-rich granule lumen;nuclear chromatin;nucleoplasm;nucleus;secretory granule lumen;transcriptional repressor complex
P09493-5	TPM1	Isoform 5 of Tropomyosin alpha-1 chain	actin filament organization;cardiac muscle contraction;cellular response to reactive oxygen species;cytoskeleton organization;in utero embryonic development;muscle contraction;muscle filament sliding;negative regulation of cell migration;negative regulation of vascular associated smooth muscle cell migration;negative regulation of vascular smooth muscle cell proliferation;positive regulation of A…	actin binding;actin filament binding;cytoskeletal protein binding;identical protein binding;protein binding;protein heterodimerization activity;protein homodimerization activity;structural constituent of cytoskeleton;structural constituent of muscle	actin cytoskeleton;actin filament;bleb;cytoskeleton;cytosol;muscle thin filament tropomyosin;ruffle membrane;sarcomere;stress fiber
P09497;P09497-2	CLTB	Clathrin light chain B;Isoform Non-brain of Clathrin light chain B	clathrin coat assembly;clathrin-dependent endocytosis;intracellular protein transport;membrane organization	clathrin heavy chain binding;peptide binding;protein binding;structural molecule activity	ciliary membrane;clathrin coat;clathrin coat of coated pit;clathrin coat of trans-Golgi network vesicle;clathrin vesicle coat;clathrin-coated endocytic vesicle;cytosol;intracellular membrane-bounded organelle;plasma membrane;postsynaptic endocytic zone cytoplasmic component;presynaptic endocytic zone membrane;synaptic vesicle membrane;trans-Golgi network
P09960	LTA4H	Leukotriene A-4 hydrolase	cellular lipid metabolic process;cellular protein metabolic process;leukotriene biosynthetic process;leukotriene metabolic process;long-chain fatty acid biosynthetic process;neutrophil degranulation;peptide catabolic process;proteolysis	aminopeptidase activity;epoxide hydrolase activity;leukotriene-A4 hydrolase activity;metalloaminopeptidase activity;peptidase activity;protein binding;RNA binding;zinc ion binding	cytosol;extracellular exosome;extracellular region;ficolin-1-rich granule lumen;nucleoplasm;nucleus;tertiary granule lumen
P09972	ALDOC	Fructose-bisphosphate aldolase C	canonical glycolysis;epithelial cell differentiation;fructose 1,6-bisphosphate metabolic process;fructose metabolic process;gluconeogenesis;glycolytic process;neutrophil degranulation	cytoskeletal protein binding;fructose-bisphosphate aldolase activity;protein binding	cytoskeleton;cytosol;extracellular exosome;extracellular region;ficolin-1-rich granule lumen;secretory granule lumen;tertiary granule lumen
P0C0S5;Q71UI9	H2AFZ;H2AFV	Histone H2A.Z;Histone H2A.V	biological_process;cellular response to estradiol stimulus;chromatin organization;positive regulation of transcription by RNA polymerase II	chromatin DNA binding;DNA binding;molecular_function;nucleosomal DNA binding;protein binding;protein heterodimerization activity;RNA polymerase II core promoter sequence-specific DNA binding;RNA polymerase II distal enhancer sequence-specific DNA binding;RNA polymerase II proximal promoter sequence-specific DNA binding	Barr body;extracellular exosome;nuclear chromatin;nuclear euchromatin;nuclear heterochromatin;nucleosome;nucleus
P0DMV8;P0DMV9	HSPA1A;HSPA1B	Heat shock 70 kDa protein 1A;Heat shock 70 kDa protein 1B	ATP metabolic process;cellular heat acclimation;cellular response to heat;cellular response to oxidative stress;cellular response to unfolded protein;chaperone cofactor-dependent protein refolding;chaperone-mediated protein complex assembly;lysosomal transport;mRNA catabolic process;negative regulation of apoptotic process;negative regulation of cell death;negative regulation of cell growth;negat…	ATP binding;ATPase activity;ATPase activity, coupled;C3HC4-type RING finger domain binding;cadherin binding;denatured protein binding;disordered domain specific binding;enzyme binding;G protein-coupled receptor binding;heat shock protein binding;histone deacetylase binding;misfolded protein binding;protein binding;protein folding chaperone;protein N-terminus binding;RNA binding;signaling receptor…	aggresome;blood microparticle;centriole;centrosome;COP9 signalosome;cytoplasm;cytosol;endoplasmic reticulum;extracellular exosome;extracellular region;ficolin-1-rich granule lumen;focal adhesion;inclusion body;mitochondrion;nuclear speck;nucleoplasm;nucleus;perinuclear region of cytoplasm;protein-containing complex;ribonucleoprotein complex;vesicle
P10124	SRGN	Serglycin	biomineral tissue development;granzyme-mediated apoptotic signaling pathway;maintenance of granzyme B location in T cell secretory granule;maintenance of protease location in mast cell secretory granule;mast cell secretory granule organization;negative regulation of bone mineralization;negative regulation of cytokine secretion;platelet degranulation;protein processing;T cell secretory granule org…	protein binding	extracellular region;extracellular space;Golgi apparatus;mast cell granule;platelet alpha granule lumen
P10599	TXN	Thioredoxin	activation of protein kinase B activity;cell redox homeostasis;cellular oxidant detoxification;glycerol ether metabolic process;negative regulation of hydrogen peroxide-induced cell death;negative regulation of protein export from nucleus;negative regulation of transcription by RNA polymerase II;oxidation-reduction process;positive regulation of DNA binding;positive regulation of peptidyl-serine …	peptide disulfide oxidoreductase activity;protein binding;protein disulfide oxidoreductase activity;RNA binding;thioredoxin-disulfide reductase activity	cytosol;extracellular exosome;nucleoplasm;nucleus
P10606	COX5B	Cytochrome c oxidase subunit 5B, mitochondrial	mitochondrial ATP synthesis coupled proton transport;mitochondrial electron transport, cytochrome c to oxygen;respiratory gaseous exchange by respiratory system	cytochrome-c oxidase activity;metal ion binding;protein binding	mitochondrial inner membrane;mitochondrion
P10636-2;P10636-6	MAPT	Isoform Fetal-tau of Microtubule-associated protein tau;Isoform Tau-D of Microtubule-associated protein tau	activation of cysteine-type endopeptidase activity involved in apoptotic process;amyloid fibril formation;astrocyte activation;axon development;axonal transport;axonal transport of mitochondrion;cell-cell signaling;cellular response to brain-derived neurotrophic factor stimulus;cellular response to heat;cellular response to nerve growth factor stimulus;cellular response to reactive oxygen species…	actin binding;apolipoprotein binding;AT DNA binding;chaperone binding;DNA binding;double-stranded DNA binding;dynactin binding;enzyme binding;histone-dependent DNA binding;Hsp90 protein binding;identical protein binding;lipoprotein particle binding;microtubule binding;microtubule lateral binding;phosphatidylinositol binding;phosphatidylinositol bisphosphate binding;protein binding;protein binding…	axolemma;axon;axon cytoplasm;cell;cell body;cytoplasm;cytoplasmic ribonucleoprotein granule;cytosol;dendrite;dendritic spine;extracellular region;glial cell projection;growth cone;main axon;membrane;membrane raft;microtubule;microtubule cytoskeleton;mitochondrion;neurofibrillary tangle;neuron projection;neuronal cell body;nuclear periphery;nuclear speck;nucleus;plasma membrane;somatodendritic com…
P11142	HSPA8	Heat shock cognate 71 kDa protein	ATP metabolic process;axo-dendritic transport;cellular response to heat;cellular response to starvation;cellular response to unfolded protein;chaperone cofactor-dependent protein refolding;chaperone-mediated autophagy;chaperone-mediated autophagy translocation complex disassembly;chaperone-mediated protein transport involved in chaperone-mediated autophagy;clathrin coat disassembly;cytokine-media…	ATP binding;ATPase activity;ATPase activity, coupled;C3HC4-type RING finger domain binding;cadherin binding;chaperone binding;clathrin-uncoating ATPase activity;enzyme binding;G protein-coupled receptor binding;heat shock protein binding;MHC class II protein complex binding;misfolded protein binding;protein binding;protein binding, bridging;protein folding chaperone;RNA binding;ubiquitin protein …	autophagosome;axon;blood microparticle;chaperone complex;clathrin-sculpted gamma-aminobutyric acid transport vesicle membrane;cytoplasm;cytosol;dendrite;extracellular exosome;extracellular region;extracellular space;ficolin-1-rich granule lumen;focal adhesion;lumenal side of lysosomal membrane;lysosomal lumen;lysosomal membrane;lysosome;melanosome;membrane;nucleolus;nucleoplasm;nucleus;plasma mem…
P11215;P11215-2	ITGAM	Integrin alpha-M;Isoform 2 of Integrin alpha-M	amyloid-beta clearance;apoptotic signaling pathway;cell adhesion;cell surface receptor signaling pathway involved in cell-cell signaling;cell-cell adhesion via plasma-membrane adhesion molecules;complement-mediated synapse pruning;cytokine-mediated signaling pathway;ectodermal cell differentiation;extracellular matrix organization;forebrain development;innate immune response;integrin-mediated sig…	amyloid-beta binding;cargo receptor activity;complement component C3b binding;heat shock protein binding;metal ion binding;protein binding;protein heterodimerization activity	cell surface;external side of plasma membrane;extracellular exosome;extracellular space;integrin alphaM-beta2 complex;integrin complex;plasma membrane;plasma membrane raft;specific granule membrane;tertiary granule membrane
P11310;P11310-2	ACADM	Medium-chain specific acyl-CoA dehydrogenase, mitochondrial;Isoform 2 of Medium-chain specific acyl-CoA dehydrogenase, mitochondrial	carnitine biosynthetic process;carnitine metabolic process, CoA-linked;fatty acid beta-oxidation;fatty acid beta-oxidation using acyl-CoA dehydrogenase;medium-chain fatty acid catabolic process;medium-chain fatty acid metabolic process;oxidation-reduction process;regulation of lipid metabolic process	acyl-CoA dehydrogenase activity;flavin adenine dinucleotide binding;identical protein binding;medium-chain-acyl-CoA dehydrogenase activity	axon;mitochondrial matrix;mitochondrial membrane;mitochondrion;nuclear speck;nucleus
P11413;P11413-2;P11413-3	G6PD	Glucose-6-phosphate 1-dehydrogenase;Isoform Long of Glucose-6-phosphate 1-dehydrogenase;Isoform 3 of Glucose-6-phosphate 1-dehydrogenase	cellular response to oxidative stress;cholesterol biosynthetic process;erythrocyte maturation;glucose 6-phosphate metabolic process;glucose metabolic process;glutathione metabolic process;lipid metabolic process;NADP metabolic process;NADPH regeneration;negative regulation of cell growth involved in cardiac muscle cell development;negative regulation of protein glutathionylation;negative regulati…	glucose binding;glucose-6-phosphate dehydrogenase activity;identical protein binding;NADP binding;protein binding;protein homodimerization activity	cytoplasm;cytoplasmic side of plasma membrane;cytosol;extracellular exosome;membrane;nucleus
P11940;P11940-2	PABPC1	Polyadenylate-binding protein 1;Isoform 2 of Polyadenylate-binding protein 1	gene silencing by RNA;mRNA polyadenylation;mRNA splicing, via spliceosome;mRNA stabilization;negative regulation of nuclear-transcribed mRNA catabolic process, nonsense-mediated decay;nuclear-transcribed mRNA catabolic process, nonsense-mediated decay;positive regulation of nuclear-transcribed mRNA catabolic process, deadenylation-dependent decay;positive regulation of nuclear-transcribed mRNA po…	mRNA 3'-UTR binding;poly(A) binding;poly(U) RNA binding;protein binding;protein C-terminus binding;RNA binding;translation activator activity	catalytic step 2 spliceosome;cytoplasm;cytoplasmic ribonucleoprotein granule;cytoplasmic stress granule;cytosol;extracellular exosome;focal adhesion;membrane;nucleus;ribonucleoprotein complex
P12081;P12081-4	HARS	Histidine--tRNA ligase, cytoplasmic;Isoform 4 of Histidine--tRNA ligase, cytoplasmic	histidyl-tRNA aminoacylation;mitochondrial translation;translation;tRNA aminoacylation for protein translation	ATP binding;histidine-tRNA ligase activity;identical protein binding	cytoplasm;cytosol;mitochondrion
P12429	ANXA3	Annexin A3	animal organ regeneration;defense response to bacterium;hippocampus development;homophilic cell adhesion via plasma membrane adhesion molecules;negative regulation of catalytic activity;neutrophil degranulation;phagocytosis;positive regulation of angiogenesis;positive regulation of DNA metabolic process;positive regulation of DNA-binding transcription factor activity;positive regulation of endoth…	calcium ion binding;calcium-dependent phospholipid binding;calcium-dependent protein binding;phospholipase A2 inhibitor activity	axon;cytoplasm;cytosol;dendrite;extracellular exosome;membrane;neuronal cell body;phagocytic vesicle membrane;plasma membrane;specific granule
P12724	RNASE3	Eosinophil cationic protein	antibacterial humoral response;antimicrobial humoral immune response mediated by antimicrobial peptide;antimicrobial humoral response;defense response to Gram-negative bacterium;defense response to Gram-positive bacterium;induction of bacterial agglutination;innate immune response;innate immune response in mucosa;neutrophil degranulation;RNA catabolic process;RNA phosphodiester bond hydrolysis	endonuclease activity;lipopolysaccharide binding;nucleic acid binding;ribonuclease activity	azurophil granule lumen;extracellular region;extracellular space
P12814;P12814-3	ACTN1	Alpha-actinin-1;Isoform 3 of Alpha-actinin-1	actin crosslink formation;actin filament bundle assembly;actin filament network formation;actin filament organization;focal adhesion assembly;negative regulation of cellular component movement;platelet activation;platelet aggregation;platelet degranulation;platelet formation;platelet morphogenesis;positive regulation of nucleic acid-templated transcription;postsynapse organization;regulation of a…	actin filament binding;calcium ion binding;double-stranded RNA binding;integrin binding;ion channel binding;nuclear receptor transcription coactivator activity;protein binding;protein homodimerization activity;structural constituent of postsynapse;vinculin binding	actin filament;brush border;cell projection;cell-cell junction;cytoplasm;cytosol;extracellular exosome;extracellular region;extracellular space;fascia adherens;focal adhesion;glutamatergic synapse;plasma membrane;platelet alpha granule lumen;pseudopodium;ruffle;stress fiber;Z disc
P13073	COX4I1	Cytochrome c oxidase subunit 4 isoform 1, mitochondrial	generation of precursor metabolites and energy;mitochondrial electron transport, cytochrome c to oxygen;proton transmembrane transport;response to nutrient	cytochrome-c oxidase activity;protein binding	membrane;mitochondrial inner membrane;mitochondrial respiratory chain complex IV;mitochondrion;nucleus
P13498	CYBA	Cytochrome b-245 light chain	antigen processing and presentation of exogenous peptide antigen via MHC class I, TAP-dependent;cell redox homeostasis;cellular response to angiotensin;cellular response to gamma radiation;cellular response to glucose stimulus;cellular response to L-glutamine;cellular response to mechanical stimulus;cellular response to organic cyclic compound;cellular response to oxidative stress;cellular respon…	electron transfer activity;heme binding;metal ion binding;protein binding;protein heterodimerization activity;SH3 domain binding;superoxide-generating NADPH oxidase activity	apical plasma membrane;dendrite;endoplasmic reticulum membrane;endosome;focal adhesion;Golgi apparatus;membrane;NADPH oxidase complex;neuronal cell body;nucleus;perinuclear endoplasmic reticulum;phagocytic vesicle membrane;plasma membrane;secretory granule;specific granule membrane;stress fiber;tertiary granule membrane
P13716	ALAD	Delta-aminolevulinic acid dehydratase	cellular response to interleukin-4;cellular response to lead ion;heme biosynthetic process;negative regulation of proteasomal protein catabolic process;neutrophil degranulation;protein homooligomerization;protoporphyrinogen IX biosynthetic process;response to activity;response to aluminum ion;response to amino acid;response to arsenic-containing substance;response to cadmium ion;response to cobal…	catalytic activity;identical protein binding;porphobilinogen synthase activity;proteasome core complex binding;zinc ion binding	cytosol;extracellular exosome;extracellular region;ficolin-1-rich granule lumen;nucleus;secretory granule lumen
P13796	LCP1	Plastin-2	actin filament bundle assembly;actin filament network formation;animal organ regeneration;cell migration;extracellular matrix disassembly;interleukin-12-mediated signaling pathway;positive regulation of podosome assembly;protein kinase A signaling;regulation of intracellular protein transport;T cell activation involved in immune response;wound healing, spreading of cells	actin binding;actin filament binding;calcium ion binding;GTPase binding;identical protein binding;integrin binding	actin cytoskeleton;actin filament;actin filament bundle;cell junction;cytoplasm;cytosol;extracellular exosome;extracellular space;filopodium;focal adhesion;perinuclear region of cytoplasm;phagocytic cup;plasma membrane;podosome;ruffle;ruffle membrane;stress fiber
P14735	IDE	Insulin-degrading enzyme	amyloid-beta clearance;amyloid-beta clearance by cellular catabolic process;amyloid-beta metabolic process;antigen processing and presentation of endogenous peptide antigen via MHC class I;bradykinin catabolic process;cellular protein catabolic process;determination of adult lifespan;hormone catabolic process;insulin catabolic process;insulin metabolic process;insulin receptor signaling pathway;n…	amyloid-beta binding;ATP binding;ATPase activity;beta-endorphin binding;endopeptidase activity;insulin binding;metalloendopeptidase activity;peptide binding;protein binding;protein homodimerization activity;ubiquitin-dependent protein binding;virus receptor activity;zinc ion binding	basolateral plasma membrane;cell surface;cytoplasm;cytosol;cytosolic proteasome complex;external side of plasma membrane;extracellular exosome;extracellular space;mitochondrion;nucleus;peroxisomal matrix;peroxisome
P14780	MMP9	Matrix metalloproteinase-9	cellular response to cadmium ion;cellular response to reactive oxygen species;collagen catabolic process;cytokine-mediated signaling pathway;embryo implantation;endodermal cell differentiation;ephrin receptor signaling pathway;extracellular matrix disassembly;extracellular matrix organization;macrophage differentiation;negative regulation of apoptotic process;negative regulation of cation channel…	collagen binding;endopeptidase activity;identical protein binding;metalloendopeptidase activity;metallopeptidase activity;protein binding;serine-type endopeptidase activity;zinc ion binding	collagen-containing extracellular matrix;extracellular exosome;extracellular region;extracellular space;ficolin-1-rich granule lumen;tertiary granule lumen
P14854	COX6B1	Cytochrome c oxidase subunit 6B1	mitochondrial electron transport, cytochrome c to oxygen;proton transmembrane transport;substantia nigra development	cytochrome-c oxidase activity	mitochondrial inner membrane;mitochondrial intermembrane space;mitochondrion;respiratory chain complex IV
P15104	GLUL	Glutamine synthetase	ammonia assimilation cycle;angiogenesis;cell population proliferation;cellular amino acid biosynthetic process;cellular response to starvation;glutamate catabolic process;glutamine biosynthetic process;neurotransmitter uptake;positive regulation of epithelial cell proliferation;positive regulation of insulin secretion;positive regulation of synaptic transmission, glutamatergic;protein homooligome…	ATP binding;dynein light chain binding;glutamate binding;glutamate-ammonia ligase activity;identical protein binding;magnesium ion binding;manganese ion binding;protein binding;protein-cysteine S-palmitoyltransferase activity	axon terminus;cytosol;extracellular exosome;glial cell projection;mitochondrion;myelin sheath;nucleus;perikaryon;plasma membrane;protein-containing complex;rough endoplasmic reticulum
P15153	RAC2	Ras-related C3 botulinum toxin substrate 2	actin cytoskeleton organization;actin filament organization;bone resorption;cell migration;cell projection assembly;cell redox homeostasis;G protein-coupled receptor signaling pathway;lymphocyte aggregation;motor neuron axon guidance;positive regulation of cell population proliferation;positive regulation of lamellipodium assembly;positive regulation of neutrophil chemotaxis;positive regulation o…	GTP binding;GTPase activity;protein binding;protein kinase binding;protein kinase regulator activity	actin filament;cell projection;cytoplasm;cytoplasmic vesicle;cytosol;extracellular exosome;focal adhesion;lamellipodium;nuclear envelope;phagocytic vesicle membrane;plasma membrane
P15880	RPS2	40S ribosomal protein S2	nuclear-transcribed mRNA catabolic process, nonsense-mediated decay;positive regulation of ubiquitin-protein transferase activity;rRNA processing;SRP-dependent cotranslational protein targeting to membrane;translation;translational initiation;viral transcription	cadherin binding;enzyme binding;fibroblast growth factor binding;mRNA binding;protein binding;RNA binding;structural constituent of ribosome	cytosol;cytosolic small ribosomal subunit;extracellular exosome;focal adhesion;membrane;nucleolus;nucleoplasm;nucleus
P16401	HIST1H1B	Histone H1.5	chromatin organization;chromosome condensation;establishment of protein localization to chromatin;muscle organ development;negative regulation of chromatin silencing;negative regulation of DNA recombination;negative regulation of transcription by RNA polymerase II;nucleosome assembly;nucleosome positioning;positive regulation of cell growth;positive regulation of histone H3-K9 methylation;protein…	chromatin DNA binding;double-stranded DNA binding;histone deacetylase binding;nucleosomal DNA binding;protein binding;RNA binding	nuclear chromatin;nuclear euchromatin;nuclear heterochromatin;nucleosome;nucleus
P16403	HIST1H1C	Histone H1.2	chromosome condensation;histone H3-K27 trimethylation;histone H3-K4 trimethylation;negative regulation of chromatin silencing;negative regulation of DNA recombination;negative regulation of transcription by RNA polymerase II;nucleosome assembly;nucleosome positioning;regulation of transcription, DNA-templated	chromatin DNA binding;double-stranded DNA binding;nucleosomal DNA binding;protein binding;RNA binding	nuclear chromatin;nuclear euchromatin;nucleosome;nucleus;transcriptionally active chromatin
P16949;P16949-2	STMN1	Stathmin;Isoform 2 of Stathmin	axonogenesis;brain development;establishment of skin barrier;hepatocyte growth factor receptor signaling pathway;intracellular signal transduction;microtubule depolymerization;mitotic cytokinesis;mitotic spindle organization;negative regulation of guanyl-nucleotide exchange factor activity;negative regulation of microtubule polymerization;negative regulation of Rho protein signal transduction;neg…	protein binding;tubulin binding	cytoplasm;cytosol;extracellular exosome;intracellular;membrane;microtubule;neuron projection
P17213	BPI	Bactericidal permeability-increasing protein	antimicrobial humoral response;defense response to Gram-negative bacterium;innate immune response;lipopolysaccharide-mediated signaling pathway;negative regulation of interleukin-6 production;negative regulation of interleukin-8 production;negative regulation of macrophage activation;negative regulation of tumor necrosis factor production;neutrophil degranulation	lipopolysaccharide binding	azurophil granule lumen;extracellular exosome;extracellular region;extracellular space;membrane;specific granule lumen
P19013	KRT4	Keratin, type II cytoskeletal 4	cornification;cytoskeleton organization;epithelial cell differentiation;keratinization;negative regulation of epithelial cell proliferation	protein binding	cell surface;cytosol;intermediate filament;intermediate filament cytoskeleton;keratin filament;nucleus
P19957	PI3	Elafin	antimicrobial humoral response;copulation;cornification;negative regulation of endopeptidase activity;peptide cross-linking	endopeptidase inhibitor activity;serine-type endopeptidase inhibitor activity;structural constituent of epidermis	cornified envelope;cytosol;extracellular matrix;extracellular region
P20160	AZU1	Azurocidin	antimicrobial humoral response;calcium-mediated signaling using intracellular calcium source;cell chemotaxis;cellular extravasation;defense response to Gram-negative bacterium;defense response to virus;glial cell migration;induction of positive chemotaxis;inflammatory response;macrophage chemotaxis;microglial cell activation;monocyte activation;negative regulation of apoptotic process;neutrophil …	heparan sulfate proteoglycan binding;heparin binding;peptidase activity;protein binding;serine-type endopeptidase activity;toxic substance binding	azurophil granule;azurophil granule lumen;azurophil granule membrane;extracellular exosome;extracellular region;extracellular space;extrinsic component of membrane
P20700	LMNB1	Lamin-B1	interleukin-12-mediated signaling pathway	phospholipase binding;protein binding;sequence-specific double-stranded DNA binding;structural molecule activity	lamin filament;membrane;nuclear envelope;nuclear inner membrane;nuclear matrix;nuclear membrane;nucleoplasm;nucleus
P20930	FLG	Filaggrin	cornification;establishment of skin barrier;keratinocyte differentiation;multicellular organism development;peptide cross-linking	calcium ion binding;protein binding;structural constituent of epidermis;structural molecule activity;transition metal ion binding	collagen-containing extracellular matrix;cornified envelope;cytosol;intermediate filament;intracellular membrane-bounded organelle;keratohyalin granule;nucleus
P22528	SPRR1B	Cornifin-B	cornification;epidermis development;keratinocyte differentiation;peptide cross-linking	structural molecule activity	cornified envelope;cytoplasm;cytosol
P22532	SPRR2D	Small proline-rich protein 2D	cornification;epidermis development;keratinocyte differentiation;peptide cross-linking	structural molecule activity	cornified envelope;cytoplasm;cytosol
P22626;P22626-2	HNRNPA2B1	Heterogeneous nuclear ribonucleoproteins A2/B1;Isoform A2 of Heterogeneous nuclear ribonucleoproteins A2/B1	G-quadruplex DNA unwinding;interleukin-12-mediated signaling pathway;miRNA transport;mRNA export from nucleus;mRNA processing;mRNA splicing, via spliceosome;negative regulation of mRNA splicing, via spliceosome;negative regulation of transcription by RNA polymerase II;positive regulation of telomerase RNA reverse transcriptase activity;positive regulation of telomere maintenance via telomere leng…	G-rich strand telomeric DNA binding;miRNA binding;mRNA 3'-UTR binding;mRNA binding;N6-methyladenosine-containing RNA binding;pre-mRNA intronic binding;protein binding;RNA binding;single-stranded telomeric DNA binding	Cajal body;catalytic step 2 spliceosome;chromosome, telomeric region;cytoplasm;extracellular exosome;membrane;nuclear matrix;nucleoplasm;nucleus;ribonucleoprotein complex;spliceosomal complex
P22894	MMP8	Neutrophil collagenase	collagen catabolic process;endodermal cell differentiation;extracellular matrix disassembly;extracellular matrix organization;negative regulation of gene expression;negative regulation of interleukin-10 production;neutrophil degranulation;positive regulation of DNA binding;positive regulation of gene expression;positive regulation of interleukin-6 production;positive regulation of JNK cascade;pos…	endopeptidase activity;metalloendopeptidase activity;serine-type endopeptidase activity;zinc ion binding	collagen-containing extracellular matrix;extracellular region;extracellular space;specific granule lumen;tertiary granule lumen
P23528	CFL1	Cofilin-1	actin cytoskeleton organization;actin filament depolymerization;actin filament fragmentation;cytoskeleton organization;establishment of cell polarity;interleukin-12-mediated signaling pathway;mitotic cytokinesis;negative regulation of apoptotic process;neural crest cell migration;neural fold formation;positive regulation by host of viral process;positive regulation of actin filament depolymerizat…	actin filament binding;protein binding;signaling receptor binding	cell-cell junction;cortical actin cytoskeleton;cytoplasm;cytosol;extracellular exosome;extracellular space;focal adhesion;lamellipodium;lamellipodium membrane;membrane;nuclear matrix;nucleus;ruffle membrane;vesicle
P24158	PRTN3	Myeloblastin	antimicrobial humoral response;blood coagulation;cell-cell junction maintenance;collagen catabolic process;cytokine-mediated signaling pathway;mature conventional dendritic cell differentiation;membrane protein ectodomain proteolysis;negative regulation of phagocytosis;neutrophil degranulation;neutrophil extravasation;phagocytosis;positive regulation of cell population proliferation;positive regu…	enzyme binding;protein binding;serine-type endopeptidase activity;serine-type peptidase activity;signaling receptor binding	azurophil granule lumen;collagen-containing extracellular matrix;cytosol;extracellular exosome;extracellular region;extracellular space;plasma membrane;plasma membrane raft
P25786;P25786-2	PSMA1	Proteasome subunit alpha type-1;Isoform Long of Proteasome subunit alpha type-1	anaphase-promoting complex-dependent catabolic process;antigen processing and presentation of exogenous peptide antigen via MHC class I, TAP-dependent;Fc-epsilon receptor signaling pathway;interleukin-1-mediated signaling pathway;MAPK cascade;negative regulation of canonical Wnt signaling pathway;negative regulation of G2/M transition of mitotic cell cycle;negative regulation of inflammatory resp…	endopeptidase activity;lipopolysaccharide binding;protein binding;RNA binding;threonine-type endopeptidase activity	centrosome;cytoplasm;cytosol;extracellular exosome;nucleoplasm;nucleus;polysome;proteasome complex;proteasome core complex;proteasome core complex, alpha-subunit complex
P25787	PSMA2	Proteasome subunit alpha type-2	anaphase-promoting complex-dependent catabolic process;antigen processing and presentation of exogenous peptide antigen via MHC class I, TAP-dependent;Fc-epsilon receptor signaling pathway;interleukin-1-mediated signaling pathway;MAPK cascade;negative regulation of canonical Wnt signaling pathway;negative regulation of G2/M transition of mitotic cell cycle;neutrophil degranulation;NIK/NF-kappaB s…	endopeptidase activity;protein binding;threonine-type endopeptidase activity	cytoplasm;cytosol;extracellular exosome;extracellular region;ficolin-1-rich granule lumen;nucleoplasm;nucleus;P-body;proteasome complex;proteasome core complex;proteasome core complex, alpha-subunit complex;secretory granule lumen
P25789	PSMA4	Proteasome subunit alpha type-4	anaphase-promoting complex-dependent catabolic process;antigen processing and presentation of exogenous peptide antigen via MHC class I, TAP-dependent;Fc-epsilon receptor signaling pathway;interleukin-1-mediated signaling pathway;MAPK cascade;negative regulation of canonical Wnt signaling pathway;negative regulation of G2/M transition of mitotic cell cycle;NIK/NF-kappaB signaling;positive regulat…	endopeptidase activity;protein binding;threonine-type endopeptidase activity	cytoplasm;cytosol;extracellular exosome;intracellular membrane-bounded organelle;nucleoplasm;nucleus;P-body;proteasome complex;proteasome core complex;proteasome core complex, alpha-subunit complex
P25815	S100P	Protein S100-P	endothelial cell migration;neutrophil degranulation;response to organic substance	cadherin binding;calcium ion binding;calcium-dependent protein binding;magnesium ion binding;protein binding;protein homodimerization activity;RAGE receptor binding;transition metal ion binding	cytoplasm;extracellular exosome;extracellular region;microvillus membrane;nuclear body;nucleus;secretory granule lumen
P26022	PTX3	Pentraxin-related protein PTX3	extracellular matrix organization;inflammatory response;innate immune response;negative regulation by host of viral exo-alpha-sialidase activity;negative regulation by host of viral glycoprotein metabolic process;negative regulation of exo-alpha-sialidase activity;negative regulation of glycoprotein metabolic process;negative regulation of viral entry into host cell;neutrophil degranulation;opson…	(1->3)-beta-D-glucan binding;complement component C1q binding;identical protein binding;protein binding;virion binding	extracellular matrix;extracellular region;extracellular space;specific granule lumen;tertiary granule lumen
P26447	S100A4	Protein S100-A4	epithelial to mesenchymal transition;positive regulation of I-kappaB kinase/NF-kappaB signaling	actin binding;calcium ion binding;calcium-dependent protein binding;identical protein binding;protein binding;RAGE receptor binding;RNA binding;transition metal ion binding	collagen-containing extracellular matrix;extracellular exosome;extracellular region;extracellular space;neuron projection;nucleus;perinuclear region of cytoplasm
P26583	HMGB2	High mobility group protein B2	apoptotic DNA fragmentation;cell chemotaxis;cellular response to lipopolysaccharide;chromatin organization;chromatin remodeling;defense response to Gram-negative bacterium;defense response to Gram-positive bacterium;DNA geometric change;DNA ligation involved in DNA repair;DNA recombination;DNA topological change;inflammatory response to antigenic stimulus;innate immune response;male gonad develop…	chemoattractant activity;damaged DNA binding;DNA binding;DNA binding, bending;double-stranded DNA binding;drug binding;enhancer sequence-specific DNA binding;four-way junction DNA binding;non-sequence-specific DNA binding, bending;protein binding;protein domain specific binding;RAGE receptor binding;RNA binding;single-stranded DNA binding;supercoiled DNA binding;transcription coactivator activity…	cell;condensed chromosome;cytoplasm;extracellular space;nuclear chromatin;nucleolus;nucleoplasm;nucleus;perinuclear region of cytoplasm;protein-containing complex
P27348	YWHAQ	14-3-3 protein theta	membrane organization;negative regulation of ion transmembrane transport;negative regulation of transcription, DNA-templated;positive regulation of protein insertion into mitochondrial membrane involved in apoptotic signaling pathway;protein targeting;small GTPase mediated signal transduction;substantia nigra development	14-3-3 protein binding;identical protein binding;ion channel binding;protein binding;protein C-terminus binding;protein domain specific binding;protein N-terminus binding	cytoplasm;cytosol;extracellular exosome;focal adhesion;membrane;mitochondrion;protein-containing complex;synapse
P27918	CFP	Properdin	complement activation;complement activation, alternative pathway;defense response to bacterium;immune response;neutrophil degranulation;regulation of complement activation	protein binding	collagen-containing extracellular matrix;endoplasmic reticulum lumen;extracellular region;extracellular space;specific granule lumen;tertiary granule lumen
P28070	PSMB4	Proteasome subunit beta type-4	anaphase-promoting complex-dependent catabolic process;antigen processing and presentation of exogenous peptide antigen via MHC class I, TAP-dependent;Fc-epsilon receptor signaling pathway;interleukin-1-mediated signaling pathway;MAPK cascade;negative regulation of canonical Wnt signaling pathway;negative regulation of G2/M transition of mitotic cell cycle;negative regulation of inflammatory resp…	endopeptidase activity;lipopolysaccharide binding;protein binding;threonine-type endopeptidase activity	cytoplasm;cytosol;extracellular exosome;nucleoplasm;nucleus;proteasome complex;proteasome core complex;proteasome core complex, beta-subunit complex
P28072	PSMB6	Proteasome subunit beta type-6	anaphase-promoting complex-dependent catabolic process;antigen processing and presentation of exogenous peptide antigen via MHC class I, TAP-dependent;Fc-epsilon receptor signaling pathway;interleukin-1-mediated signaling pathway;MAPK cascade;negative regulation of canonical Wnt signaling pathway;negative regulation of G2/M transition of mitotic cell cycle;NIK/NF-kappaB signaling;positive regulat…	cadherin binding;endopeptidase activity;threonine-type endopeptidase activity	cytoplasm;cytosol;extracellular exosome;nucleoplasm;nucleus;proteasome complex;proteasome core complex;proteasome core complex, beta-subunit complex
P28676	GCA	Grancalcin	membrane fusion;neutrophil degranulation	calcium ion binding;protein binding;protein heterodimerization activity;protein homodimerization activity	azurophil granule lumen;cytoplasm;cytosol;extracellular exosome;extracellular region;plasma membrane
P29034	S100A2	Protein S100-A2	endothelial cell migration	calcium ion binding;identical protein binding;protein binding;transition metal ion binding	cellular_component
P29401;P29401-2	TKT	Transketolase;Isoform 2 of Transketolase	glyceraldehyde-3-phosphate biosynthetic process;pentose-phosphate shunt;pentose-phosphate shunt, non-oxidative branch;regulation of growth;xylulose biosynthetic process	cofactor binding;metal ion binding;protein binding;protein homodimerization activity;transketolase activity	cytosol;extracellular exosome;nuclear body;nuclear speck;nucleoplasm;peroxisome;vesicle
P29508	SERPINB3	Serpin B3	autocrine signaling;negative regulation of catalytic activity;negative regulation of endopeptidase activity;negative regulation of JUN kinase activity;negative regulation of peptidase activity;negative regulation of proteolysis;neutrophil degranulation;paracrine signaling;positive regulation of cell migration;positive regulation of cell population proliferation;positive regulation of endopeptidas…	cysteine-type endopeptidase inhibitor activity;protease binding;serine-type endopeptidase inhibitor activity;virus receptor activity	azurophil granule lumen;cytoplasm;cytoplasmic vesicle;extracellular exosome;extracellular region;extracellular space;nucleus;vesicle
P30038	ALDH4A1	Delta-1-pyrroline-5-carboxylate dehydrogenase, mitochondrial	4-hydroxyproline catabolic process;electron transport chain;glyoxylate metabolic process;proline catabolic process;proline catabolic process to glutamate;proline metabolic process	1-pyrroline-5-carboxylate dehydrogenase activity;aldehyde dehydrogenase (NAD) activity;electron transfer activity;identical protein binding	mitochondrial matrix
P30044;P30044-2	PRDX5	Peroxiredoxin-5, mitochondrial;Isoform Cytoplasmic+peroxisomal of Peroxiredoxin-5, mitochondrial	apoptotic process;cell redox homeostasis;cellular oxidant detoxification;cellular response to oxidative stress;cellular response to reactive oxygen species;hydrogen peroxide catabolic process;inflammatory response;negative regulation of apoptotic process;negative regulation of cysteine-type endopeptidase activity involved in apoptotic process;negative regulation of transcription by RNA polymerase…	cysteine-type endopeptidase inhibitor activity involved in apoptotic process;peroxidase activity;protein binding;protein dimerization activity;RNA polymerase III regulatory region DNA binding;thioredoxin peroxidase activity	cytoplasm;cytoplasmic vesicle;cytosol;extracellular exosome;extracellular space;intracellular membrane-bounded organelle;mitochondrial matrix;mitochondrion;nucleus;perinuclear region of cytoplasm;peroxisomal matrix;peroxisome
P30050	RPL12	60S ribosomal protein L12	nuclear-transcribed mRNA catabolic process, nonsense-mediated decay;ribosomal large subunit assembly;SRP-dependent cotranslational protein targeting to membrane;translation;translational initiation;viral transcription	large ribosomal subunit rRNA binding;protein binding;RNA binding;rRNA binding;structural constituent of ribosome	cytosol;cytosolic large ribosomal subunit;extracellular exosome;focal adhesion;large ribosomal subunit;membrane;nucleolus;postsynaptic density
P30101	PDIA3	Protein disulfide-isomerase A3	antigen processing and presentation of exogenous peptide antigen via MHC class I, TAP-dependent;antigen processing and presentation of peptide antigen via MHC class I;cell redox homeostasis;cellular response to interleukin-7;oxidation-reduction process;positive regulation of extrinsic apoptotic signaling pathway;protein folding;protein folding in endoplasmic reticulum;proteolysis;response to endo…	cysteine-type endopeptidase activity;disulfide oxidoreductase activity;identical protein binding;peptide disulfide oxidoreductase activity;phospholipase C activity;protein binding;protein disulfide isomerase activity;RNA binding	cell surface;endoplasmic reticulum;endoplasmic reticulum lumen;extracellular exosome;extracellular space;focal adhesion;melanosome;MHC class I peptide loading complex;nucleus;phagocytic vesicle;recycling endosome membrane
P30273	FCER1G	High affinity immunoglobulin epsilon receptor subunit gamma	antigen processing and presentation of exogenous peptide antigen via MHC class I;antigen processing and presentation of exogenous peptide antigen via MHC class II;blood coagulation;cellular response to low-density lipoprotein particle stimulus;defense response to bacterium;Fc receptor mediated stimulatory signaling pathway;Fc-epsilon receptor signaling pathway;Fc-gamma receptor signaling pathway;…	IgE binding;IgE receptor activity;IgG binding;protein binding;protein homodimerization activity	cell surface;external side of plasma membrane;Fc-epsilon receptor I complex;ficolin-1-rich granule membrane;integral component of plasma membrane;plasma membrane;tertiary granule membrane
P30740	SERPINB1	Leukocyte elastase inhibitor	negative regulation of endopeptidase activity;negative regulation of interleukin-1 beta secretion;neutrophil degranulation;type B pancreatic cell proliferation	peptidase inhibitor activity;protein binding;serine-type endopeptidase inhibitor activity	collagen-containing extracellular matrix;extracellular exosome;extracellular region;extracellular space;membrane;secretory granule lumen
P31146	CORO1A	Coronin-1A	actin cytoskeleton organization;actin filament organization;calcium ion transport;cell migration;cell-substrate adhesion;cellular response to interleukin-4;early endosome to recycling endosome transport;homeostasis of number of cells within a tissue;immunological synapse formation;innate immune response;leukocyte chemotaxis;natural killer cell degranulation;negative regulation of actin nucleation…	actin binding;actin filament binding;actin monomer binding;cytoskeletal protein binding;myosin heavy chain binding;phosphatidylinositol 3-kinase binding;protein binding;protein C-terminus binding;protein homodimerization activity;RNA binding	actin filament;axon;cell-cell junction;cortical actin cytoskeleton;cytoplasm;cytosol;early endosome;extracellular exosome;glutamatergic synapse;immunological synapse;lamellipodium;membrane;nucleus;phagocytic cup;phagocytic vesicle;phagocytic vesicle membrane;plasma membrane;protein-containing complex
P31947	SFN	14-3-3 protein sigma	DNA damage response, signal transduction by p53 class mediator resulting in cell cycle arrest;establishment of skin barrier;intrinsic apoptotic signaling pathway in response to DNA damage;keratinization;keratinocyte development;membrane organization;negative regulation of cysteine-type endopeptidase activity involved in apoptotic process;negative regulation of keratinocyte proliferation;negative …	cadherin binding;identical protein binding;phosphoprotein binding;protein binding;protein domain specific binding;protein kinase binding;protein kinase C inhibitor activity	cytosol;extracellular exosome;extracellular space;mitochondrion;nucleus
P31949	S100A11	Protein S100-A11	cell-cell adhesion;negative regulation of cell population proliferation;negative regulation of DNA replication;neutrophil degranulation;signal transduction	cadherin binding involved in cell-cell adhesion;calcium ion binding;calcium-dependent protein binding;protein binding;protein homodimerization activity;S100 protein binding	cell-cell adherens junction;cytoplasm;extracellular exosome;extracellular region;extracellular space;nucleus;ruffle;secretory granule lumen
P32320	CDA	Cytidine deaminase	cell surface receptor signaling pathway;cytidine deamination;cytosine metabolic process;negative regulation of cell growth;negative regulation of nucleotide metabolic process;neutrophil degranulation;protein homotetramerization;pyrimidine nucleoside salvage;pyrimidine-containing compound salvage	cytidine deaminase activity;nucleoside binding;protein binding;protein homodimerization activity;zinc ion binding	cytosol;extracellular region;ficolin-1-rich granule lumen;secretory granule lumen;tertiary granule lumen
P33241;P33241-3	LSP1	Lymphocyte-specific protein 1;Isoform 3 of Lymphocyte-specific protein 1	cellular defense response;signal transduction	actin binding	actin cytoskeleton;extracellular exosome;membrane;plasma membrane
P35321	SPRR1A	Cornifin-A	cornification;epidermis development;keratinocyte differentiation;peptide cross-linking	protein binding;structural constituent of epidermis;structural molecule activity	cornified envelope;cytoplasm;cytosol
P35326	SPRR2A	Small proline-rich protein 2A	cornification;epidermis development;keratinocyte differentiation;peptide cross-linking	protein binding;structural molecule activity	cornified envelope;cytoplasm;cytosol
P35579	MYH9	Myosin-9	actin cytoskeleton reorganization;actin filament-based movement;actomyosin structure organization;angiogenesis;blood vessel endothelial cell migration;cytokinetic process;establishment of meiotic spindle localization;establishment of T cell polarity;in utero embryonic development;integrin-mediated signaling pathway;leukocyte migration;lysosome localization;meiotic spindle organization;membrane pr…	actin binding;actin filament binding;actin-dependent ATPase activity;ADP binding;ATP binding;ATPase activity;cadherin binding;calmodulin binding;integrin binding;microfilament motor activity;motor activity;protein binding;protein domain specific binding;protein homodimerization activity;protein membrane anchor;RNA binding	actin cytoskeleton;actomyosin;actomyosin contractile ring;brush border;cell leading edge;cell-cell adherens junction;cleavage furrow;COP9 signalosome;cytoplasm;cytosol;extracellular exosome;focal adhesion;immunological synapse;membrane;myosin II complex;myosin II filament;neuromuscular junction;nucleus;plasma membrane;protein-containing complex;ruffle;spindle;stress fiber;uropod
P36952	SERPINB5	Serpin B5	extracellular matrix organization;morphogenesis of an epithelium;negative regulation of endopeptidase activity;prostate gland morphogenesis;regulation of epithelial cell proliferation	protein binding;serine-type endopeptidase inhibitor activity	cytoplasm;extracellular space
P37235	HPCAL1	Hippocalcin-like protein 1		calcium ion binding;protein binding	membrane
P39687	ANP32A	Acidic leucine-rich nuclear phosphoprotein 32 family member A	intracellular signal transduction;nucleocytoplasmic transport;regulation of mRNA stability	histone binding;protein binding;RNA binding	cytoplasm;endoplasmic reticulum;nucleoplasm;nucleus;perinuclear region of cytoplasm
P41218	MNDA	Myeloid cell nuclear differentiation antigen	activation of innate immune response;B cell receptor signaling pathway;cellular defense response;cellular response to DNA damage stimulus;cellular response to interferon-beta;negative regulation of B cell proliferation;neutrophil degranulation;positive regulation of apoptotic process;positive regulation of interleukin-1 beta production	double-stranded DNA binding;protein binding	azurophil granule lumen;extracellular exosome;extracellular region;ficolin-1-rich granule lumen;nucleolus;nucleoplasm
P43490	NAMPT	Nicotinamide phosphoribosyltransferase	adipose tissue development;aging;cell-cell signaling;cellular response to amyloid-beta;cellular response to ionizing radiation;cellular response to oxygen-glucose deprivation;circadian regulation of gene expression;circadian rhythm;female pregnancy;insulin receptor signaling pathway;microglial cell activation;NAD biosynthesis via nicotinamide riboside salvage pathway;negative regulation of autoph…	cytokine activity;drug binding;identical protein binding;nicotinamide phosphoribosyltransferase activity;nicotinate-nucleotide diphosphorylase (carboxylating) activity;protein binding;protein homodimerization activity	cell junction;cytosol;extracellular exosome;nuclear speck;plasma membrane
P48594	SERPINB4	Serpin B4	negative regulation of endopeptidase activity;negative regulation of peptidase activity;protection from natural killer cell mediated cytotoxicity;regulation of proteolysis	enzyme binding;protease binding;serine-type endopeptidase inhibitor activity	cytoplasm;extracellular space
P49591	SARS	Serine--tRNA ligase, cytoplasmic	negative regulation of angiogenesis;negative regulation of transcription by RNA polymerase II;negative regulation of vascular endothelial growth factor production;selenocysteine metabolic process;selenocysteinyl-tRNA(Sec) biosynthetic process;seryl-tRNA aminoacylation;translation;tRNA aminoacylation for protein translation;tRNA processing	ATP binding;protein binding;protein homodimerization activity;RNA binding;RNA polymerase II proximal promoter sequence-specific DNA binding;serine-tRNA ligase activity	cytoplasm;cytosol;extracellular exosome;nucleus
P49773	HINT1	Histidine triad nucleotide-binding protein 1	intrinsic apoptotic signaling pathway by p53 class mediator;positive regulation of calcium-mediated signaling;purine ribonucleotide catabolic process;regulation of transcription, DNA-templated;signal transduction	hydrolase activity;nucleotide binding;protein kinase C binding	cytoskeleton;cytosol;extracellular exosome;histone deacetylase complex;nucleus;plasma membrane
P49862	KLK7	Kallikrein-7	epidermis development;extracellular matrix disassembly;positive regulation of antibacterial peptide production;proteolysis	peptidase activity;serine-type endopeptidase activity;serine-type peptidase activity	epidermal lamellar body;extracellular region;extracellular space;secretory granule
P50552	VASP	Vasodilator-stimulated phosphoprotein	actin cytoskeleton organization;actin polymerization or depolymerization;axon guidance;cell junction assembly;neural tube closure;positive regulation of actin filament polymerization;protein homotetramerization	actin binding;cadherin binding;profilin binding;protein binding;SH3 domain binding	actin cytoskeleton;bicellular tight junction;cytosol;extracellular exosome;filopodium membrane;focal adhesion;lamellipodium membrane;plasma membrane
P51397	DAP	Death-associated protein 1	activation of cysteine-type endopeptidase activity involved in apoptotic process;apoptotic process;apoptotic signaling pathway;autophagy;cellular response to amino acid starvation;negative regulation of autophagy;negative regulation of NF-kappaB transcription factor activity;negative regulation of transcription, DNA-templated	death domain binding
P51606	RENBP	N-acylglucosamine 2-epimerase	N-acetylglucosamine metabolic process;N-acetylmannosamine metabolic process;N-acetylneuraminate catabolic process;negative regulation of endopeptidase activity;regulation of blood pressure;UDP-N-acetylglucosamine biosynthetic process	ATP binding;endopeptidase inhibitor activity;N-acylglucosamine 2-epimerase activity;peptidase inhibitor activity;protein homodimerization activity	cytosol;extracellular exosome
P52209;P52209-2	PGD	6-phosphogluconate dehydrogenase, decarboxylating;Isoform 2 of 6-phosphogluconate dehydrogenase, decarboxylating	D-gluconate catabolic process;oxidation-reduction process;pentose biosynthetic process;pentose-phosphate shunt;pentose-phosphate shunt, oxidative branch	NADP binding;phosphogluconate dehydrogenase (decarboxylating) activity	cytosol;extracellular exosome;nucleus
P52566	ARHGDIB	Rho GDP-dissociation inhibitor 2	cellular response to redox state;multicellular organism development;negative regulation of cell adhesion;negative regulation of trophoblast cell migration;positive regulation of GTPase activity;regulation of actin cytoskeleton reorganization;regulation of Rho protein signal transduction;regulation of small GTPase mediated signal transduction;Rho protein signal transduction	GTPase activator activity;GTPase activity;protein binding;Rac GTPase binding;Rho GDP-dissociation inhibitor activity	cytoplasm;cytoplasmic vesicle;cytoskeleton;cytosol;extracellular exosome;membrane
P53999	SUB1	Activated RNA polymerase II transcriptional coactivator p15	positive regulation of transcription initiation from RNA polymerase II promoter;regulation of transcription by RNA polymerase II;SMAD protein signal transduction	DNA-binding transcription activator activity, RNA polymerase II-specific;identical protein binding;protein binding;RNA binding;sequence-specific double-stranded DNA binding;single-stranded DNA binding;transcription coactivator activity	extracellular exosome;nucleolus;nucleus;transcription factor complex
P54108;P54108-2;P54108-3	CRISP3	Cysteine-rich secretory protein 3;Isoform 2 of Cysteine-rich secretory protein 3;Isoform 3 of Cysteine-rich secretory protein 3	defense response;innate immune response;neutrophil degranulation	molecular_function	extracellular matrix;extracellular region;extracellular space;specific granule;specific granule lumen;tertiary granule lumen
P54578;P54578-2;P54578-3	USP14	Ubiquitin carboxyl-terminal hydrolase 14;Isoform 2 of Ubiquitin carboxyl-terminal hydrolase 14;Isoform 3 of Ubiquitin carboxyl-terminal hydrolase 14	chemical synaptic transmission;innate immune response;negative regulation of endopeptidase activity;negative regulation of ER-associated ubiquitin-dependent protein catabolic process;protein deubiquitination;regulation of chemotaxis;regulation of proteasomal protein catabolic process;tRNA 5'-end processing;ubiquitin-dependent protein catabolic process	cysteine-type endopeptidase activity;endopeptidase inhibitor activity;proteasome binding;protein binding;thiol-dependent ubiquitin-specific protease activity;thiol-dependent ubiquitinyl hydrolase activity;tRNA guanylyltransferase activity	cell surface;cytoplasmic vesicle;cytosol;extracellular exosome;plasma membrane;proteasome complex;synapse
P54727	RAD23B	UV excision repair protein RAD23 homolog B	cellular response to interleukin-7;embryonic organ development;global genome nucleotide-excision repair;nucleotide-excision repair;nucleotide-excision repair, DNA damage recognition;nucleotide-excision repair, DNA duplex unwinding;nucleotide-excision repair, preincision complex assembly;proteasome-mediated ubiquitin-dependent protein catabolic process;protein deubiquitination;protein folding;regu…	damaged DNA binding;polyubiquitin modification-dependent protein binding;proteasome binding;protein binding;RNA polymerase II proximal promoter sequence-specific DNA binding;single-stranded DNA binding;ubiquitin binding	cytosol;nucleoplasm;nucleus;proteasome complex;XPC complex
P55259-3	GP2	Isoform Alpha of Pancreatic secretory granule membrane major glycoprotein GP2			anchored component of membrane;extracellular exosome;extracellular region;plasma membrane
P57730	CARD18	Caspase recruitment domain-containing protein 18	inflammatory response;inhibition of cysteine-type endopeptidase activity;negative regulation of interleukin-1 beta secretion;negative regulation of protein binding;regulation of apoptotic process	CARD domain binding;caspase binding;cysteine-type endopeptidase inhibitor activity;protein binding	protein-containing complex
P60660;P60660-2	MYL6	Myosin light polypeptide 6;Isoform Smooth muscle of Myosin light polypeptide 6	muscle contraction;muscle filament sliding;skeletal muscle tissue development	actin-dependent ATPase activity;calcium ion binding;motor activity;protein binding;structural constituent of muscle	brush border;cytosol;extracellular exosome;membrane;myosin complex;unconventional myosin complex;vesicle
P60903	S100A10	Protein S100-A10	membrane raft assembly;positive regulation of binding;positive regulation of focal adhesion assembly;positive regulation of GTPase activity;positive regulation of stress fiber assembly;positive regulation of substrate adhesion-dependent cell spreading;protein heterotetramerization;protein localization to plasma membrane;response to drug;vesicle budding from membrane	calcium ion binding;ion channel binding;lipid binding;protein binding;protein homodimerization activity	collagen-containing extracellular matrix;endoplasmic reticulum;extracellular exosome;extracellular region;extrinsic component of plasma membrane;membrane raft
P61158	ACTR3	Actin-related protein 3	actin polymerization-dependent cell motility;Arp2/3 complex-mediated actin nucleation;asymmetric cell division;cellular response to interferon-gamma;cilium assembly;ephrin receptor signaling pathway;establishment or maintenance of cell polarity;Fc-gamma receptor signaling pathway involved in phagocytosis;meiotic chromosome movement towards spindle pole;meiotic cytokinesis;membrane organization;po…	actin filament binding;ATP binding;protein binding;structural constituent of cytoskeleton	actin cortical patch;actin cytoskeleton;Arp2/3 protein complex;brush border;cell-cell junction;cytoplasm;cytosol;extracellular exosome;focal adhesion;lamellipodium;membrane;nucleus;site of double-strand break
P61604	HSPE1	10 kDa heat shock protein, mitochondrial	activation of cysteine-type endopeptidase activity involved in apoptotic process;chaperone cofactor-dependent protein refolding;osteoblast differentiation;protein folding;response to unfolded protein	ATP binding;chaperone binding;metal ion binding;protein binding;RNA binding;unfolded protein binding	extracellular exosome;membrane;mitochondrial matrix;mitochondrion
P62263	RPS14	40S ribosomal protein S14	erythrocyte differentiation;maturation of SSU-rRNA;maturation of SSU-rRNA from tricistronic rRNA transcript (SSU-rRNA, 5.8S rRNA, LSU-rRNA);negative regulation of transcription by RNA polymerase II;nuclear-transcribed mRNA catabolic process, nonsense-mediated decay;regulation of translation;ribosomal small subunit assembly;rRNA processing;SRP-dependent cotranslational protein targeting to membran…	mRNA 5'-UTR binding;protein binding;RNA binding;small ribosomal subunit rRNA binding;structural constituent of ribosome;translation regulator activity	cytosol;cytosolic small ribosomal subunit;extracellular exosome;focal adhesion;membrane;nucleolus;nucleoplasm;postsynaptic density
P62310	LSM3	U6 snRNA-associated Sm-like protein LSm3	cytoplasmic mRNA processing body assembly;exonucleolytic catabolism of deadenylated mRNA;mRNA processing;mRNA splicing, via spliceosome	protein binding;RNA binding	catalytic step 2 spliceosome;cytosol;Lsm1-7-Pat1 complex;Lsm2-8 complex;nucleoplasm;nucleus;P-body;U2-type precatalytic spliceosome;U4/U6 x U5 tri-snRNP complex;U6 snRNP
P62753	RPS6	40S ribosomal protein S6	activation-induced cell death of T cells;erythrocyte development;G1/S transition of mitotic cell cycle;gastrulation;glucose homeostasis;mammalian oogenesis stage;mitotic cell cycle checkpoint;negative regulation of apoptotic process;nuclear-transcribed mRNA catabolic process, nonsense-mediated decay;placenta development;positive regulation of apoptotic process;ribosomal small subunit biogenesis;r…	protein binding;protein kinase binding;RNA binding;structural constituent of ribosome	cell body;cytoplasmic ribonucleoprotein granule;cytosol;cytosolic small ribosomal subunit;dendrite;endoplasmic reticulum;membrane;nucleolus;nucleoplasm;nucleus;perinuclear region of cytoplasm;polysome;ribonucleoprotein complex;small ribosomal subunit
P62805	HIST1H4A	Histone H4	cellular protein metabolic process;CENP-A containing nucleosome assembly;chromatin silencing at rDNA;DNA replication-dependent nucleosome assembly;DNA replication-independent nucleosome assembly;DNA-templated transcription, initiation;double-strand break repair via nonhomologous end joining;negative regulation of gene expression, epigenetic;negative regulation of megakaryocyte differentiation;nuc…	DNA binding;protein binding;protein domain specific binding;protein heterodimerization activity;RNA binding	extracellular exosome;extracellular region;membrane;nuclear chromosome;nuclear chromosome, telomeric region;nuclear nucleosome;nucleoplasm;nucleosome;nucleus;protein-containing complex
P67809	YBX1	Nuclease-sensitive element-binding protein 1	CRD-mediated mRNA stabilization;mRNA splicing, via spliceosome;Notch signaling pathway;positive regulation of cell division;positive regulation of transcription by RNA polymerase II;protein localization to cytoplasmic stress granule;regulation of transcription, DNA-templated;transcription by RNA polymerase II	DNA binding;DNA-binding transcription activator activity, RNA polymerase II-specific;DNA-binding transcription factor activity;DNA-binding transcription factor activity, RNA polymerase II-specific;double-stranded DNA binding;GTPase binding;protein binding;RNA binding;RNA polymerase II proximal promoter sequence-specific DNA binding;single-stranded DNA binding	CRD-mediated mRNA stability complex;cytoplasm;cytoplasmic stress granule;cytosol;extracellular exosome;extracellular region;histone pre-mRNA 3'end processing complex;intracellular membrane-bounded organelle;nuclear membrane;nucleoplasm;nucleus;ribonucleoprotein complex;U12-type spliceosomal complex
P67936	TPM4	Tropomyosin alpha-4 chain	actin filament organization;muscle contraction;muscle filament sliding;osteoblast differentiation	actin filament binding;calcium ion binding;identical protein binding;protein binding;protein heterodimerization activity;protein homodimerization activity;structural constituent of muscle	actin filament;cortical cytoskeleton;cytoskeleton;cytosol;extracellular exosome;focal adhesion;membrane;muscle thin filament tropomyosin;podosome;stress fiber
P68431;P84243;Q16695;Q71DI3	HIST1H3A;H3F3A;HIST3H3;HIST2H3A	Histone H3.1;Histone H3.3;Histone H3.1t;Histone H3.2	blood coagulation;brain development;cell population proliferation;cellular protein metabolic process;chromatin organization;chromatin silencing at rDNA;DNA replication-dependent nucleosome assembly;DNA replication-independent nucleosome assembly;double-strand break repair via nonhomologous end joining;embryo implantation;interleukin-7-mediated signaling pathway;male gonad development;multicellula…	cadherin binding;nucleosomal DNA binding;protein binding;protein heterodimerization activity;RNA polymerase II core promoter sequence-specific DNA binding;RNA polymerase II distal enhancer sequence-specific DNA binding	Barr body;extracellular exosome;extracellular region;membrane;nuclear chromosome;nuclear chromosome, telomeric region;nuclear nucleosome;nucleoplasm;nucleosome;nucleus;protein-containing complex
P78371	CCT2	T-complex protein 1 subunit beta	binding of sperm to zona pellucida;chaperone mediated protein folding independent of cofactor;chaperone-mediated protein complex assembly;neutrophil degranulation;positive regulation of establishment of protein localization to telomere;positive regulation of protein localization to Cajal body;positive regulation of telomerase activity;positive regulation of telomerase RNA localization to Cajal bo…	ATP binding;protein binding;protein folding chaperone;ubiquitin protein ligase binding;unfolded protein binding	azurophil granule lumen;cell body;chaperonin-containing T-complex;cytosol;extracellular exosome;extracellular region;microtubule;zona pellucida receptor complex
P80511	S100A12	Protein S100-A12	antimicrobial humoral immune response mediated by antimicrobial peptide;cytokine secretion;defense response to bacterium;defense response to fungus;inflammatory response;innate immune response;killing of cells of other organism;mast cell activation;monocyte chemotaxis;neutrophil chemotaxis;neutrophil degranulation;positive regulation of I-kappaB kinase/NF-kappaB signaling;positive regulation of i…	calcium ion binding;copper ion binding;protein binding;RAGE receptor binding;zinc ion binding	cytoplasm;cytoskeleton;cytosol;extracellular region;nucleus;plasma membrane;secretory granule lumen
Q01469	FABP5	Fatty acid-binding protein 5	epidermis development;glucose homeostasis;glucose metabolic process;lipid metabolic process;negative regulation of glucose transmembrane transport;neutrophil degranulation;phosphatidylcholine biosynthetic process;positive regulation of cold-induced thermogenesis;positive regulation of peroxisome proliferator activated receptor signaling pathway;regulation of prostaglandin biosynthetic process;reg…	fatty acid binding;identical protein binding;lipid binding;protein binding;retinoic acid binding	azurophil granule lumen;cell junction;cytoplasm;cytosol;extracellular exosome;extracellular region;nucleoplasm;nucleus;plasma membrane;postsynaptic density;postsynaptic membrane;secretory granule membrane;synapse
Q01518	CAP1	Adenylyl cyclase-associated protein 1	actin polymerization or depolymerization;activation of adenylate cyclase activity;ameboidal-type cell migration;cell morphogenesis;establishment or maintenance of cell polarity;neutrophil degranulation;receptor-mediated endocytosis;signal transduction	actin binding;adenylate cyclase binding	azurophil granule lumen;cortical actin cytoskeleton;extracellular exosome;extracellular region;focal adhesion;plasma membrane
Q02388;Q02388-2	COL7A1	Collagen alpha-1(VII) chain;Isoform 2 of Collagen alpha-1(VII) chain	cell adhesion;COPII vesicle coating;endodermal cell differentiation;endoplasmic reticulum to Golgi vesicle-mediated transport;epidermis development;extracellular matrix organization;growth plate cartilage chondrocyte morphogenesis;negative regulation of endopeptidase activity	extracellular matrix structural constituent conferring tensile strength;protein binding;serine-type endopeptidase inhibitor activity	basement membrane;collagen type VII trimer;collagen-containing extracellular matrix;COPII-coated ER to Golgi transport vesicle;endoplasmic reticulum lumen;endoplasmic reticulum-Golgi intermediate compartment membrane;extracellular matrix;extracellular region;extracellular space;Golgi membrane
Q02809;Q02809-2	PLOD1	Procollagen-lysine,2-oxoglutarate 5-dioxygenase 1;Isoform 2 of Procollagen-lysine,2-oxoglutarate 5-dioxygenase 1	cellular protein modification process;collagen fibril organization;collagen metabolic process;epidermis development;hydroxylysine biosynthetic process;oxidation-reduction process;peptidyl-lysine hydroxylation;protein O-linked glycosylation;response to hypoxia	iron ion binding;L-ascorbic acid binding;procollagen glucosyltransferase activity;procollagen-lysine 5-dioxygenase activity;protein homodimerization activity	catalytic complex;endoplasmic reticulum membrane;extracellular exosome;rough endoplasmic reticulum membrane
Q04941	PLP2	Proteolipid protein 2	chemotaxis;cytokine-mediated signaling pathway;ion transmembrane transport;ion transport	chemokine binding;ion transmembrane transporter activity;protein binding	endoplasmic reticulum;endoplasmic reticulum membrane;integral component of membrane;membrane;plasma membrane
Q07157;Q07157-2	TJP1	Tight junction protein ZO-1;Isoform Short of Tight junction protein ZO-1	cell-cell junction assembly;cell-cell signaling involved in cell-cell junction organization;establishment of endothelial intestinal barrier;hippo signaling;regulation of bicellular tight junction assembly	cadherin binding;calmodulin binding;protein binding	apical junction complex;apical part of cell;basolateral plasma membrane;bicellular tight junction;cell junction;cell projection;cell-cell adherens junction;cytoplasm;cytosol;gap junction;plasma membrane;podosome
Q09666	AHNAK	Neuroblast differentiation-associated protein AHNAK	protein complex oligomerization;regulation of RNA splicing;regulation of voltage-gated calcium channel activity	cadherin binding;protein binding;RNA binding;S100 protein binding;structural molecule activity conferring elasticity	actin cytoskeleton;cell-cell contact zone;costamere;cytoplasm;cytosol;extracellular exosome;focal adhesion;lysosomal membrane;membrane;membrane raft;nucleus;plasma membrane;sarcolemma;T-tubule;vesicle
Q13409;Q13409-2;Q13409-3;Q13409-5;Q13409-6;Q13409-7	DYNC1I2	Cytoplasmic dynein 1 intermediate chain 2;Isoform 2B of Cytoplasmic dynein 1 intermediate chain 2;Isoform 2C of Cytoplasmic dynein 1 intermediate chain 2;Isoform 2E of Cytoplasmic dynein 1 intermediate chain 2;Isoform 2F of Cytoplasmic dynein 1 intermediate chain 2;Isoform 3 of Cytoplasmic dynein 1 intermediate chain 2	antigen processing and presentation of exogenous peptide antigen via MHC class II;ciliary basal body-plasma membrane docking;endoplasmic reticulum to Golgi vesicle-mediated transport;G2/M transition of mitotic cell cycle;microtubule-based movement;regulation of G2/M transition of mitotic cell cycle;viral process	ATP-dependent microtubule motor activity, plus-end-directed;dynein heavy chain binding;dynein light chain binding;microtubule motor activity;protein binding	centrosome;cytoplasm;cytoplasmic dynein complex;cytosol;microtubule;vesicle
Q13835;Q13835-2	PKP1	Plakophilin-1;Isoform 1 of Plakophilin-1	cell adhesion;cell-cell adhesion;cell-cell junction assembly;cornification;intermediate filament bundle assembly;keratinization;negative regulation of mRNA catabolic process;neutrophil degranulation;positive regulation of gene expression;signal transduction	cadherin binding;intermediate filament binding;lamin binding;protein binding;structural constituent of epidermis	cell-cell adherens junction;cell-cell junction;cornified envelope;cytoplasm;desmosome;ficolin-1-rich granule membrane;intermediate filament;intracellular membrane-bounded organelle;messenger ribonucleoprotein complex;nucleoplasm;nucleus;plasma membrane
Q13867	BLMH	Bleomycin hydrolase	homocysteine catabolic process;protein polyubiquitination;proteolysis;response to drug;response to toxic substance	aminopeptidase activity;carboxypeptidase activity;cysteine-type endopeptidase activity;cysteine-type peptidase activity;identical protein binding;protein binding	cytoplasm;cytosol;extracellular exosome;nucleus
Q14002	CEACAM7	Carcinoembryonic antigen-related cell adhesion molecule 7			anchored component of membrane;apical plasma membrane;extracellular region;plasma membrane
Q14116;Q14116-2	IL18	Interleukin-18;Isoform 2 of Interleukin-18	activation of protein kinase B activity;angiogenesis;cell population proliferation;cell-cell signaling;cellular response to organic cyclic compound;chemokine biosynthetic process;cholesterol homeostasis;cytokine-mediated signaling pathway;granulocyte macrophage colony-stimulating factor biosynthetic process;inflammatory response;interferon-gamma biosynthetic process;interleukin-13 biosynthetic pr…	cytokine activity;interleukin-18 receptor binding;protein binding	cytosol;extracellular region;extracellular space
Q14764	MVP	Major vault protein	ERBB signaling pathway;mRNA transport;negative regulation of protein autophosphorylation;negative regulation of protein tyrosine kinase activity;negative regulation of signaling;neutrophil degranulation;protein transport	identical protein binding;protein binding;protein kinase binding;protein phosphatase binding	cytoplasm;cytoskeleton;cytosol;extracellular exosome;extracellular region;ficolin-1-rich granule lumen;membrane;nuclear pore;nucleus;perinuclear region of cytoplasm;secretory granule lumen
Q14CN2	CLCA4	Calcium-activated chloride channel regulator 4	chloride transmembrane transport;ion transmembrane transport;proteolysis	chloride channel activity;intracellular calcium activated chloride channel activity;metal ion binding;metallopeptidase activity	apical plasma membrane;extracellular region;integral component of plasma membrane;plasma membrane
Q15121;Q15121-2	PEA15	Astrocytic phosphoprotein PEA-15;Isoform 2 of Astrocytic phosphoprotein PEA-15	activation of MAPK activity;apoptotic process;carbohydrate transport;DNA damage checkpoint;MAPK cascade;negative regulation of extrinsic apoptotic signaling pathway via death domain receptors;negative regulation of glucose import;positive regulation of extrinsic apoptotic signaling pathway via death domain receptors;response to morphine	protein binding	cytosol;microtubule associated complex;nucleus
Q15843	NEDD8	NEDD8	anatomical structure morphogenesis;cellular iron ion homeostasis;cellular protein modification process;modification-dependent protein catabolic process;post-translational protein modification;protein deubiquitination;protein localization;protein neddylation;protein ubiquitination;proteolysis;regulation of proteolysis;regulation of transcription by RNA polymerase II;response to organic cyclic comp…	protein binding;protein tag;ubiquitin protein ligase binding	cytoplasm;cytosol;extracellular exosome;nucleoplasm;nucleus
Q16610	ECM1	Extracellular matrix protein 1	angiogenesis;biomineral tissue development;chondrocyte development;endochondral bone growth;inflammatory response;negative regulation of bone mineralization;negative regulation of cytokine-mediated signaling pathway;negative regulation of peptidase activity;ossification;platelet degranulation;positive regulation of angiogenesis;positive regulation of endothelial cell proliferation;positive regula…	enzyme binding;extracellular matrix structural constituent;interleukin-2 receptor binding;laminin binding;protease binding;protein binding;protein C-terminus binding	collagen-containing extracellular matrix;extracellular exosome;extracellular matrix;extracellular region;platelet dense granule lumen
Q5D862	FLG2	Filaggrin-2	cell adhesion;epidermis morphogenesis;establishment of skin barrier;neutrophil degranulation	calcium ion binding;structural constituent of epidermis;transition metal ion binding	cornified envelope;cytoplasm;extracellular region;keratohyalin granule;nucleus;tertiary granule lumen
Q6P4A8	PLBD1	Phospholipase B-like 1	lipid catabolic process;phosphatidylcholine acyl-chain remodeling;phosphatidylethanolamine acyl-chain remodeling;phosphatidylinositol acyl-chain remodeling;phospholipid metabolic process	phospholipase activity	cytosol;extracellular space;lysosome
Q6UWP8	SBSN	Suprabasin	biological_process	molecular_function	extracellular exosome
Q6UWP8-2	SBSN	Isoform 2 of Suprabasin	biological_process	molecular_function	extracellular exosome
Q6ZVX7	NCCRP1	F-box only protein 50	glycoprotein catabolic process;positive regulation of cell population proliferation;protein ubiquitination;SCF-dependent proteasomal ubiquitin-dependent protein catabolic process;ubiquitin-dependent ERAD pathway	ubiquitin protein ligase activity	cytoplasm;extracellular exosome;SCF ubiquitin ligase complex
Q8N6Q3	CD177	CD177 antigen	blood coagulation;cell adhesion;cell-cell adhesion via plasma-membrane adhesion molecules;cell-cell junction maintenance;innate immune response;leukocyte cell-cell adhesion;leukocyte migration;neutrophil degranulation;neutrophil extravasation;neutrophil migration;positive regulation of neutrophil degranulation;positive regulation of superoxide anion generation;protein localization to cell surface…	calcium-dependent protein binding;integrin binding;protease binding;protein binding	anchored component of membrane;extracellular exosome;lamellipodium;plasma membrane;plasma membrane raft;secretory granule membrane;specific granule membrane;tertiary granule membrane
Q8NC51;Q8NC51-3	SERBP1	Plasminogen activator inhibitor 1 RNA-binding protein;Isoform 3 of Plasminogen activator inhibitor 1 RNA-binding protein	PML body organization;regulation of apoptotic process;regulation of mRNA stability	cadherin binding;mRNA 3'-UTR binding;protein binding;RNA binding;SUMO binding	cytoplasm;cytosol;extracellular exosome;membrane;nucleus;perinuclear region of cytoplasm;plasma membrane
Q8NI35	PATJ	InaD-like protein	bicellular tight junction assembly;intracellular signal transduction	protein binding	apical plasma membrane;bicellular tight junction;cell junction;centrosome;cytosol;extracellular exosome;microtubule organizing center;perinuclear region of cytoplasm;plasma membrane
Q8TCT8	SPPL2A	Signal peptide peptidase-like 2A	membrane protein ectodomain proteolysis;membrane protein intracellular domain proteolysis;membrane protein proteolysis;regulation of immune response;regulation of tumor necrosis factor-mediated signaling pathway	aspartic endopeptidase activity, intramembrane cleaving;protein binding;protein homodimerization activity	extracellular exosome;Golgi-associated vesicle membrane;integral component of cytoplasmic side of endoplasmic reticulum membrane;integral component of lumenal side of endoplasmic reticulum membrane;intracellular membrane-bounded organelle;late endosome;late endosome membrane;lysosomal membrane;membrane;plasma membrane
Q8TF74	WIPF2	WAS/WASL-interacting protein family member 2	actin cortical patch assembly;actin cortical patch localization;actin filament-based movement;endocytosis;Fc-gamma receptor signaling pathway involved in phagocytosis	actin filament binding;protein binding	actin cortical patch;actin filament;cytosol;nucleoplasm;plasma membrane
Q92817	EVPL	Envoplakin	cornification;epidermis development;intermediate filament cytoskeleton organization;keratinocyte differentiation;peptide cross-linking;wound healing	cadherin binding;intermediate filament binding;protein binding, bridging;structural molecule activity	cornified envelope;cytoplasm;cytosol;desmosome;extracellular exosome;intermediate filament;intermediate filament cytoskeleton;membrane
Q92876	KLK6	Kallikrein-6	amyloid precursor protein metabolic process;central nervous system development;collagen catabolic process;hormone metabolic process;myelination;positive regulation of G protein-coupled receptor signaling pathway;protein autoprocessing;regulation of cell differentiation;regulation of neuron projection development;response to wounding;tissue regeneration	protein binding;serine-type endopeptidase activity	cytoplasm;endoplasmic reticulum;extracellular region;extracellular space;mitochondrion;nucleolus;secretory granule
Q96FQ6	S100A16	Protein S100-A16	response to calcium ion	calcium ion binding;protein binding;protein homodimerization activity;RNA binding	cytosol;extracellular exosome;extracellular space;nucleolus;plasma membrane
Q96HC4	PDLIM5	PDZ and LIM domain protein 5	actin cytoskeleton organization;cell growth involved in cardiac muscle cell development;cell-cell adhesion;heart development;muscle structure development;regulation of dendritic spine morphogenesis;regulation of synapse assembly	actin binding;actinin binding;cadherin binding involved in cell-cell adhesion;metal ion binding;muscle alpha-actinin binding;protein binding;protein kinase C binding;protein N-terminus binding	actin cytoskeleton;cell-cell adherens junction;cytosol;filamentous actin;membrane;neuron projection;postsynaptic density;postsynaptic membrane;stress fiber;Z disc
Q96HE7	ERO1A	ERO1-like protein alpha	4-hydroxyproline metabolic process;animal organ senescence;brown fat cell differentiation;cell redox homeostasis;cellular protein modification process;cellular response to hypoxia;cellular response to oxidative stress;chaperone cofactor-dependent protein refolding;endoplasmic reticulum unfolded protein response;extracellular matrix organization;intrinsic apoptotic signaling pathway in response to…	oxidoreductase activity;oxidoreductase activity, acting on a sulfur group of donors, disulfide as acceptor;protein binding;protein disulfide isomerase activity;protein disulfide oxidoreductase activity	dendrite;endoplasmic reticulum;endoplasmic reticulum lumen;endoplasmic reticulum membrane;intracellular membrane-bounded organelle;membrane
Q96P63-2	SERPINB12	Isoform 2 of Serpin B12	hematopoietic progenitor cell differentiation;negative regulation of endopeptidase activity;negative regulation of protein catabolic process;neutrophil degranulation	enzyme binding;serine-type endopeptidase inhibitor activity	collagen-containing extracellular matrix;cytoplasm;extracellular space;ficolin-1-rich granule membrane;plasma membrane
Q96TA1;Q96TA1-2	FAM129B	Niban-like protein 1;Isoform 2 of Niban-like protein 1	axon guidance;cell differentiation;gonadotropin secretion;hypomethylation of CpG island;negative regulation of angiogenesis;negative regulation of apoptotic process;negative regulation of cell population proliferation;negative regulation of DNA biosynthetic process;negative regulation of Notch signaling pathway;negative regulation of transcription, DNA-templated;negative regulation of vascular en…	cadherin binding;transcription coactivator activity	adherens junction;cytoplasm;cytosol;extracellular exosome;nucleoplasm;nucleus;plasma membrane
Q99439	CNN2	Calponin-2	actomyosin structure organization;cellular response to mechanical stimulus;cytoskeleton organization;interleukin-12-mediated signaling pathway;neutrophil degranulation;regulation of actin filament-based process	actin binding;cadherin binding;calmodulin binding	cell-cell junction;cytoskeleton;extracellular region;focal adhesion;membrane;specific granule lumen;stress fiber;tertiary granule lumen
Q9BQR3	PRSS27	Serine protease 27	proteolysis	serine-type endopeptidase activity	anchored component of plasma membrane;extracellular region;extrinsic component of plasma membrane
Q9BW04	SARG	Specifically androgen-regulated gene protein	biological_process	molecular_function;protein binding	cytoplasm;cytosol;extracellular exosome;plasma membrane
Q9C0H2;Q9C0H2-2;Q9C0H2-3	TTYH3	Protein tweety homolog 3;Isoform 2 of Protein tweety homolog 3;Isoform 3 of Protein tweety homolog 3	chloride transmembrane transport;chloride transport;ion transmembrane transport	chloride channel activity;intracellular calcium activated chloride channel activity;volume-sensitive chloride channel activity	chloride channel complex;extracellular exosome;plasma membrane
Q9H8H3	METTL7A	Methyltransferase-like protein 7A	methylation;neutrophil degranulation	methyltransferase activity	endoplasmic reticulum;extracellular region;lipid droplet;membrane;tertiary granule lumen
Q9H9H4	VPS37B	Vacuolar protein sorting-associated protein 37B	endosomal transport;endosome transport via multivesicular body sorting pathway;intracellular transport of virus;macroautophagy;multivesicular body assembly;positive regulation of viral budding via host ESCRT complex;positive regulation of viral release from host cell;protein targeting to membrane;protein targeting to vacuole;ubiquitin-dependent protein catabolic process via the multivesicular bod…	calcium-dependent protein binding;protein binding	cytoplasm;endosome;endosome membrane;ESCRT I complex;extracellular exosome;host cell;intracellular membrane-bounded organelle;late endosome membrane;midbody;plasma membrane
Q9HCY8	S100A14	Protein S100-A14	apoptotic process;calcium ion homeostasis;defense response to bacterium;positive regulation of granulocyte chemotaxis;positive regulation of monocyte chemotaxis;response to lipopolysaccharide;toll-like receptor 4 signaling pathway	calcium ion binding;chemokine receptor binding;protein binding	cell junction;cytosol;extracellular exosome;nuclear body;perinuclear region of cytoplasm;plasma membrane
Q9HDC9	APMAP	Adipocyte plasma membrane-associated protein	biological_process;biosynthetic process	arylesterase activity;strictosidine synthase activity	cell surface;endoplasmic reticulum;integral component of membrane;membrane
Q9NUQ9	FAM49B	Protein FAM49B	platelet degranulation;positive regulation of interferon-gamma production;positive regulation of memory T cell activation;positive regulation of T cell activation;positive regulation of T cell mediated cytotoxicity	MHC class Ib protein binding, via antigen binding groove;protein binding	cilium;extracellular exosome;extracellular region;membrane;platelet alpha granule lumen
Q9P0L0;Q9P0L0-2	VAPA	Vesicle-associated membrane protein-associated protein A;Isoform 2 of Vesicle-associated membrane protein-associated protein A	cell death;COPII-coated vesicle budding;endoplasmic reticulum organization;endoplasmic reticulum to Golgi vesicle-mediated transport;membrane fusion;negative regulation by host of viral genome replication;neuron projection development;neutrophil degranulation;positive regulation by host of viral genome replication;positive regulation by host of viral release from host cell;positive regulation of …	cadherin binding;FFAT motif binding;microtubule binding;protein binding;protein domain specific binding;protein heterodimerization activity	azurophil granule membrane;bicellular tight junction;endoplasmic reticulum;endoplasmic reticulum exit site;endoplasmic reticulum membrane;Golgi membrane;integral component of membrane;microtubule cytoskeleton;nuclear membrane;perinuclear region of cytoplasm;plasma membrane;vesicle
Q9UBC9	SPRR3	Small proline-rich protein 3	cornification;epidermis development;keratinocyte differentiation;peptide cross-linking;wound healing	protein binding;structural molecule activity	cornified envelope;cytoplasm;cytosol;extracellular exosome;Golgi apparatus;perinuclear region of cytoplasm
Q9UBG3	CRNN	Cornulin	cell-cell adhesion;response to heat	calcium ion binding;transition metal ion binding	cytoplasm;extracellular exosome;membrane
Q9UIV8	SERPINB13	Serpin B13	negative regulation of endopeptidase activity;negative regulation of keratinocyte apoptotic process;regulation of keratinocyte differentiation;regulation of proteolysis;response to UV	cysteine-type endopeptidase inhibitor activity;protease binding;serine-type endopeptidase inhibitor activity	cytoplasm;cytosol;extracellular exosome;extracellular space;lysosomal lumen;nuclear speck;nucleolus;nucleoplasm
Q9UJ72	ANXA10	Annexin A10		calcium ion binding;calcium-dependent phospholipid binding;protein binding
Q9UKR3	KLK13	Kallikrein-13	cornification;protein processing;proteolysis	hydrolase activity;protein binding;serine-type endopeptidase activity	cytoplasm;extracellular region;extracellular space;secretory granule

## Sheet: large cluster 2
Uniprot Identifiers	Gene Names	Protein Descriptions	GO: biological process	GO: molecular function	GO: cellular component						Category column	Category value	Total size	Selection size	Category size	Intersection size	Enrichment factor	P value	Benj. Hoch. FDR
A0A0U1RRL7	MMP24OS	Protein MMP24OS									GO: cellular component	extracellular exosome	2279	595	1246	210	0.64555	1.0173e-28	4.6391e-25
A6NGN9	IGLON5	IgLON family member 5			extracellular region						GO: cellular component	cytosol	2279	595	763	108	0.54216	6.8176e-22	2.3316e-18
A6NI73;A6NI73-2;A6NI73-3;A6NI73-4	LILRA5	Leukocyte immunoglobulin-like receptor subfamily A member 5;Isoform 2 of Leukocyte immunoglobulin-like receptor subfamily A member 5;Isoform 3 of Leukocyte immunoglobulin-like receptor subfamily A member 5;Isoform 4 of Leukocyte immunoglobulin-like receptor subfamily A member 5	innate immune response;negative regulation of interleukin-12 secretion;negative regulation of interleukin-13 secretion;positive regulation of calcium ion transport;positive regulation of cell activation;positive regulation of inflammatory response;positive regulation of interleukin-1 beta secretion;positive regulation of interleukin-10 secretion;positive regulation of interleukin-6 secretion;posi…		cell surface;extracellular region;integral component of membrane;plasma membrane						GO: cellular component	integral component of membrane	2279	595	390	167	1.6401	1.0243e-15	2.3354e-12
A6NL88	SHISA7	Protein shisa-7	memory;positive regulation of long-term synaptic potentiation;regulation of AMPA glutamate receptor clustering;regulation of AMPA receptor activity;regulation of postsynaptic neurotransmitter receptor activity;regulation of short-term neuronal synaptic plasticity	ionotropic glutamate receptor binding	AMPA glutamate receptor complex;asymmetric, glutamatergic, excitatory synapse;cell junction;dendritic spine membrane;integral component of postsynaptic specialization membrane;postsynaptic density;postsynaptic membrane;synapse						GO: cellular component	integral component of plasma membrane	2279	595	250	111	1.7006	1.3571e-11	1.9481e-08
A8MVW5;A8MVW5-2;A8MVW5-3	HEPACAM2	HEPACAM family member 2;Isoform 2 of HEPACAM family member 2;Isoform 3 of HEPACAM family member 2	cell division;centrosome cycle	protein binding	centrosome;Golgi apparatus;Golgi membrane;integral component of membrane;midbody;spindle						GO: biological process	extracellular matrix organization	2279	595	112	62	2.1203	1.0943e-11	2.5241e-07
O00241	SIRPB1	Signal-regulatory protein beta-1	cell surface receptor signaling pathway;innate immune response;neutrophil degranulation;positive regulation of cell-cell adhesion;positive regulation of phagocytosis;positive regulation of T cell activation;signal transduction	protein binding	cell surface;integral component of plasma membrane;plasma membrane;secretory granule membrane						GO: molecular function	antigen binding	2279	595	68	1	0.056327	2.0227e-08	6.6179e-05
O00264	PGRMC1	Membrane-associated progesterone receptor component 1	neutrophil degranulation	amyloid-beta binding;protein binding;steroid binding	cell body;endoplasmic reticulum;integral component of plasma membrane;membrane;neuron projection;neuronal cell body;plasma membrane;smooth endoplasmic reticulum membrane;specific granule membrane;synapse						GO: cellular component	receptor complex	2279	595	72	39	2.0747	1.815e-07	0.00011823
O00337	SLC28A1	Sodium/nucleoside cotransporter 1	nucleobase-containing compound metabolic process;nucleoside transmembrane transport;nucleoside transport;purine nucleobase transmembrane transport;pyrimidine nucleobase transport;pyrimidine-containing compound transmembrane transport	nucleoside transmembrane transporter activity;nucleoside:sodium symporter activity;pyrimidine- and adenine-specific:sodium symporter activity	integral component of plasma membrane;membrane;plasma membrane						GO: cellular component	immunoglobulin complex	2279	595	50	0	0	2.2181e-07	0.00013193
O00391	QSOX1	Sulfhydryl oxidase 1	cell redox homeostasis;cellular protein metabolic process;extracellular matrix assembly;negative regulation of macroautophagy;neutrophil degranulation;oxidation-reduction process;platelet degranulation;post-translational protein modification	FAD binding;flavin-linked sulfhydryl oxidase activity;protein disulfide isomerase activity	endoplasmic reticulum lumen;extracellular exosome;extracellular region;extracellular space;Golgi apparatus;Golgi membrane;integral component of Golgi membrane;intercellular bridge;intracellular membrane-bounded organelle;platelet alpha granule lumen;specific granule lumen;tertiary granule lumen						GO: cellular component	cytoplasm	2279	595	589	111	0.72183	5.408e-07	0.00028454
O00461	GOLIM4	Golgi integral membrane protein 4			cis-Golgi network;endocytic vesicle;endosome membrane;Golgi apparatus;Golgi cisterna membrane;Golgi lumen;Golgi membrane;integral component of membrane;membrane;transport vesicle						GO: cellular component	cell surface	2279	595	234	92	1.5059	1.0316e-06	0.00051001
O00462	MANBA	Beta-mannosidase	cellular protein modification process;glycoprotein catabolic process;mannan catabolic process;neutrophil degranulation;oligosaccharide catabolic process	beta-mannosidase activity;mannose binding	azurophil granule membrane;intracellular membrane-bounded organelle;lysosomal lumen;lysosome;plasma membrane						GO: molecular function	extracellular matrix structural constituent	2279	595	79	41	1.9879	3.9978e-07	0.00087202
O00526	UPK2	Uroplakin-2	epithelial cell differentiation;multicellular organism development	protein binding	apical plasma membrane;extracellular exosome;integral component of plasma membrane						GO: biological process	immunoglobulin production	2279	595	51	0	0	1.626e-07	0.00093763
O00622	CCN1	CCN family member 1	apoptotic process involved in heart morphogenesis;atrial septum morphogenesis;atrioventricular valve morphogenesis;cell adhesion;cellular protein metabolic process;chemotaxis;chondroblast differentiation;chorio-allantoic fusion;extracellular matrix organization;intussusceptive angiogenesis;labyrinthine layer blood vessel development;negative regulation of apoptotic process;negative regulation of …	extracellular matrix binding;extracellular matrix structural constituent;heparin binding;insulin-like growth factor binding;integrin binding	collagen-containing extracellular matrix;endoplasmic reticulum lumen;extracellular matrix						GO: biological process	Fc-epsilon receptor signaling pathway	2279	595	69	2	0.11102	1.8747e-07	0.0010175
O00712;O00712-4;O00712-5;O00712-6	NFIB	Nuclear factor 1 B-type;Isoform 4 of Nuclear factor 1 B-type;Isoform 5 of Nuclear factor 1 B-type;Isoform 6 of Nuclear factor 1 B-type	anterior commissure morphogenesis;brain development;cell differentiation involved in salivary gland development;chondrocyte differentiation;Clara cell differentiation;commissural neuron axon guidance;DNA replication;glial cell differentiation;hindbrain development;lung ciliated cell differentiation;negative regulation of epithelial cell proliferation involved in lung morphogenesis;negative regula…	DNA binding;DNA-binding transcription activator activity, RNA polymerase II-specific;DNA-binding transcription factor activity, RNA polymerase II-specific;RNA polymerase II proximal promoter sequence-specific DNA binding	cerebellar mossy fiber;fibrillar center;nucleus						GO: cellular component	blood microparticle	2279	595	111	10	0.34507	2.6842e-06	0.0011845
O14523;O14523-2	C2CD2L	Phospholipid transfer protein C2CD2L;Isoform 2 of Phospholipid transfer protein C2CD2L	phospholipid transport;positive regulation of insulin secretion involved in cellular response to glucose stimulus	insulin binding;phosphatidylinositol binding;phosphatidylinositol transfer activity	cortical endoplasmic reticulum;cytoplasmic side of apical plasma membrane;endoplasmic reticulum membrane;endoplasmic reticulum-plasma membrane contact site;integral component of membrane						GO: cellular component	nucleus	2279	595	460	85	0.70776	5.3069e-06	0.0021352
O14594	NCAN	Neurocan core protein	cell adhesion;central nervous system development;chondroitin sulfate biosynthetic process;chondroitin sulfate catabolic process;dermatan sulfate biosynthetic process;extracellular matrix organization;skeletal system development	calcium ion binding;carbohydrate binding;hyaluronic acid binding	extracellular matrix;extracellular region;Golgi lumen;lysosomal lumen						GO: biological process	Fc-gamma receptor signaling pathway involved in phagocytosis	2279	595	73	3	0.15741	5.2283e-07	0.0025354
O14798	TNFRSF10C	Tumor necrosis factor receptor superfamily member 10C	positive regulation of apoptotic process;regulation of apoptotic process;TRAIL-activated apoptotic signaling pathway	TRAIL binding;transmembrane signaling receptor activity	anchored component of membrane;cell surface;plasma membrane						GO: molecular function	G protein-coupled receptor activity	2279	595	23	17	2.8311	1.7584e-06	0.0035405
O14841	OPLAH	5-oxoprolinase	glutathione biosynthetic process;glutathione metabolic process	5-oxoprolinase (ATP-hydrolyzing) activity;ATP binding	cytosol						GO: biological process	complement activation, classical pathway	2279	595	91	6	0.25254	9.9706e-07	0.0038331
O14917;O14917-2	PCDH17	Protocadherin-17;Isoform 2 of Protocadherin-17	adult behavior;cell adhesion;homophilic cell adhesion via plasma membrane adhesion molecules;negative regulation of synaptic transmission;presynaptic active zone assembly;regulation of synaptic vesicle clustering;synaptic membrane adhesion	calcium ion binding;protein binding	GABA-ergic synapse;glutamatergic synapse;integral component of plasma membrane;integral component of postsynaptic membrane;integral component of presynaptic membrane						GO: cellular component	secretory granule lumen	2279	595	68	4	0.22531	1.1903e-05	0.0041753
O15204;O15204-2	ADAMDEC1	ADAM DEC1;Isoform 2 of ADAM DEC1	immune response;negative regulation of cell adhesion;proteolysis	metalloendopeptidase activity;zinc ion binding	cellular_component;collagen-containing extracellular matrix						GO: biological process	positive regulation of MAPK cascade	2279	595	29	20	2.6416	1.2069e-06	0.004454
O15230	LAMA5	Laminin subunit alpha-5	angiogenesis;animal organ morphogenesis;branching involved in salivary gland morphogenesis;branching involved in ureteric bud morphogenesis;cell differentiation;cell migration;cell population proliferation;cell recognition;cell-cell adhesion;cilium assembly;cytokine-mediated signaling pathway;cytoskeleton organization;endothelial cell differentiation;extracellular matrix organization;focal adhesi…	extracellular matrix structural constituent;integrin binding	basement membrane;collagen-containing extracellular matrix;extracellular exosome;extracellular region;extracellular space;laminin-10 complex;laminin-11 complex;laminin-5 complex;neuromuscular junction;nucleus;synaptic cleft						GO: biological process	phagocytosis, engulfment	2279	595	44	0	0	1.4244e-06	0.0050548
O15240	VGF	Neurosecretory protein VGF	cellular protein metabolic process;defense response to bacterium;generation of precursor metabolites and energy;glucose homeostasis;insulin secretion;ovarian follicle development;post-translational protein modification;response to cAMP;response to cold;response to dietary excess;response to insulin;sexual reproduction;signal transduction	growth factor activity;molecular_function;neuropeptide hormone activity	cytoplasmic vesicle;endoplasmic reticulum lumen;extracellular space;Golgi apparatus;intracellular membrane-bounded organelle;transport vesicle
O15484	CAPN5	Calpain-5	proteolysis;signal transduction	calcium-dependent cysteine-type endopeptidase activity	cell surface;cytoplasm;extracellular exosome;focal adhesion
O43157	PLXNB1	Plexin-B1	cell migration;G protein-coupled receptor signaling pathway;inhibitory synapse assembly;intracellular signal transduction;negative regulation of cell adhesion;negative regulation of osteoblast proliferation;neuron projection morphogenesis;ossification involved in bone maturation;positive regulation of axonogenesis;positive regulation of GTPase activity;positive regulation of phosphatidylinositol …	GTPase activating protein binding;GTPase activator activity;protein binding;semaphorin receptor activity;semaphorin receptor binding;signaling receptor activity;transmembrane signaling receptor activity	extracellular region;integral component of plasma membrane;plasma membrane;semaphorin receptor complex
O43291	SPINT2	Kunitz-type protease inhibitor 2	basement membrane organization;cellular response to BMP stimulus;epithelial cell morphogenesis involved in placental branching;establishment or maintenance of cell polarity;negative regulation of cell motility;negative regulation of cell-cell adhesion;negative regulation of endopeptidase activity;negative regulation of neural precursor cell proliferation;neural tube closure	endopeptidase inhibitor activity;serine-type endopeptidase inhibitor activity	cytoplasm;extracellular region;integral component of membrane;plasma membrane
O43399;O43399-2;O43399-3;O43399-4;O43399-5;O43399-6;O43399-7	TPD52L2	Tumor protein D54;Isoform 2 of Tumor protein D54;Isoform 3 of Tumor protein D54;Isoform 4 of Tumor protein D54;Isoform 5 of Tumor protein D54;Isoform 6 of Tumor protein D54;Isoform 7 of Tumor protein D54		catalytic activity;RNA binding
O43451	MGAM	Maltase-glucoamylase, intestinal	maltose metabolic process;neutrophil degranulation;polysaccharide digestion;starch catabolic process	alpha-1,4-glucosidase activity;amylase activity;carbohydrate binding;catalytic activity;glucan 1,4-alpha-glucosidase activity;maltose alpha-glucosidase activity	apical plasma membrane;extracellular exosome;ficolin-1-rich granule membrane;integral component of membrane;plasma membrane;tertiary granule membrane
O43493;O43493-2;O43493-3;O43493-5	TGOLN2	Trans-Golgi network integral membrane protein 2;Isoform TGN46 of Trans-Golgi network integral membrane protein 2;Isoform TGN48 of Trans-Golgi network integral membrane protein 2;Isoform 5 of Trans-Golgi network integral membrane protein 2	cellular protein metabolic process;membrane organization;post-translational protein modification	protein binding	clathrin-coated vesicle membrane;endoplasmic reticulum lumen;endosome;Golgi apparatus;integral component of membrane;nucleoplasm;plasma membrane;trans-Golgi network;trans-Golgi network transport vesicle;transport vesicle
O43511	SLC26A4	Pendrin	bicarbonate transport;chloride transmembrane transport;inorganic anion transport;iodide transport;ion transport;oxalate transport;regulation of pH;regulation of protein localization;sensory perception of sound;sulfate transmembrane transport;sulfate transport	anion:anion antiporter activity;bicarbonate transmembrane transporter activity;chloride transmembrane transporter activity;iodide transmembrane transporter activity;oxalate transmembrane transporter activity;secondary active sulfate transmembrane transporter activity;sulfate transmembrane transporter activity	apical plasma membrane;brush border membrane;extracellular exosome;integral component of membrane;integral component of plasma membrane;plasma membrane
O43567	RNF13	E3 ubiquitin-protein ligase RNF13	protein autoubiquitination;ubiquitin-dependent protein catabolic process	metal ion binding;protein binding;ubiquitin protein ligase activity;ubiquitin-protein transferase activity	cytosol;endoplasmic reticulum membrane;Golgi membrane;integral component of membrane;intracellular membrane-bounded organelle;late endosome membrane;lysosomal membrane;nuclear inner membrane;nucleoplasm
O43653	PSCA	Prostate stem cell antigen	negative regulation of ERK1 and ERK2 cascade;regulation of neurotransmitter receptor activity	acetylcholine receptor binding	anchored component of membrane;extracellular exosome;extracellular region;membrane;plasma membrane
O43692	PI15	Peptidase inhibitor 15	biological_process;multicellular organism development;negative regulation of peptidase activity	peptidase inhibitor activity	extracellular exosome;extracellular space
O43852;O43852-3	CALU	Calumenin;Isoform 3 of Calumenin	biological_process;cellular protein metabolic process;post-translational protein modification	calcium ion binding;protein binding	endoplasmic reticulum;endoplasmic reticulum lumen;endoplasmic reticulum membrane;extracellular region;Golgi apparatus;melanosome;membrane;sarcoplasmic reticulum lumen
O43866	CD5L	CD5 antigen-like	apoptotic process;cellular defense response;endocytosis;immune system process;inflammatory response;positive regulation of complement-dependent cytotoxicity;regulation of complement activation	scavenger receptor activity	blood microparticle;cell surface;cytoplasm;extracellular region;extracellular space;plasma membrane
O60242	ADGRB3	Adhesion G protein-coupled receptor B3	adenylate cyclase-activating G protein-coupled receptor signaling pathway;cell surface receptor signaling pathway;G protein-coupled receptor signaling pathway;maintenance of synapse structure;motor learning;myoblast fusion;negative regulation of angiogenesis;neuron remodeling;positive regulation of GTPase activity;positive regulation of synapse assembly;regulation of dendrite morphogenesis	G protein-coupled receptor activity;GTPase activator activity;protein binding	integral component of membrane;integral component of plasma membrane;plasma membrane;postsynapse;synaptic cleft
O60245;O60245-2	PCDH7	Protocadherin-7;Isoform B of Protocadherin-7	cell adhesion;homophilic cell adhesion via plasma membrane adhesion molecules;platelet degranulation	calcium ion binding	integral component of plasma membrane;plasma membrane;platelet alpha granule membrane
O60279	SUSD5	Sushi domain-containing protein 5	cell adhesion;Notch signaling pathway	hyaluronic acid binding	integral component of membrane
O60462;O60462-2;O60462-3;O60462-4;O60462-5	NRP2	Neuropilin-2;Isoform A0 of Neuropilin-2;Isoform A17 of Neuropilin-2;Isoform B0 of Neuropilin-2;Isoform B5 of Neuropilin-2	angiogenesis;axon extension involved in axon guidance;axon guidance;cell adhesion;cellular response to leukemia inhibitory factor;dorsal root ganglion morphogenesis;facial nerve structural organization;facioacoustic ganglion development;gonadotrophin-releasing hormone neuronal migration to the hypothalamus;negative chemotaxis;nerve development;neural crest cell migration involved in autonomic ner…	cytokine binding;growth factor binding;heparin binding;metal ion binding;protein binding;semaphorin receptor activity;signaling receptor activity;vascular endothelial growth factor-activated receptor activity	axon;extracellular region;glutamatergic synapse;integral component of membrane;integral component of postsynaptic membrane;membrane;plasma membrane;semaphorin receptor complex
O60609;O60609-2	GFRA3	GDNF family receptor alpha-3;Isoform 2 of GDNF family receptor alpha-3	axon guidance;MAPK cascade;nervous system development;neuron migration;peripheral nervous system development;signal transduction;sympathetic nervous system development	axon guidance receptor activity;protein binding;signaling receptor binding	anchored component of membrane;cytosol;external side of plasma membrane;extrinsic component of membrane;plasma membrane;receptor complex
O60883	GPR37L1	G-protein coupled receptor 37-like 1	adenylate cyclase-inhibiting G protein-coupled receptor signaling pathway;G protein-coupled receptor signaling pathway;negative regulation of astrocyte differentiation;negative regulation of hydrogen peroxide-induced cell death;negative regulation of neuron differentiation;negative regulation of smoothened signaling pathway;negative regulation of systemic arterial blood pressure;positive regulati…	G protein-coupled peptide receptor activity;G protein-coupled receptor activity;peptide binding;prosaposin receptor activity;protein binding	ciliary membrane;integral component of membrane;plasma membrane;receptor complex
O75071	EFCAB14	EF-hand calcium-binding domain-containing protein 14		calcium ion binding
O75084;Q14332	FZD7;FZD2	Frizzled-7;Frizzled-2	beta-catenin destruction complex disassembly;canonical Wnt signaling pathway;cellular response to retinoic acid;cochlea morphogenesis;epithelial cell differentiation;G protein-coupled receptor signaling pathway;hard palate development;inner ear receptor cell development;membranous septum morphogenesis;mesenchymal to epithelial transition;muscular septum morphogenesis;negative regulation of cardia…	frizzled binding;G protein-coupled receptor activity;PDZ domain binding;phosphatidylinositol-4,5-bisphosphate binding;protein binding;Wnt-activated receptor activity;Wnt-protein binding	clathrin-coated endocytic vesicle membrane;cytoplasm;focal adhesion;integral component of membrane;plasma membrane;recycling endosome membrane
O75144;O75144-2	ICOSLG	ICOS ligand;Isoform 2 of ICOS ligand	adaptive immune response;B cell activation;defense response;hyperosmotic response;positive regulation of activated T cell proliferation;regulation of immune response;signal transduction;T cell activation;T cell costimulation;T cell receptor signaling pathway	identical protein binding;protein binding;signaling receptor binding	cytoplasmic ribonucleoprotein granule;external side of plasma membrane;extracellular exosome;integral component of membrane;plasma membrane
O75363;O75363-2	BCAS1	Breast carcinoma-amplified sequence 1;Isoform 2 of Breast carcinoma-amplified sequence 1	myelination		cytoplasm;extracellular exosome;postsynaptic density
O75369;O75369-2;O75369-8;O75369-9	FLNB	Filamin-B;Isoform 2 of Filamin-B;Isoform 8 of Filamin-B;Isoform 9 of Filamin-B	actin cytoskeleton organization;cellular response to interferon-gamma;cytoskeletal anchoring at plasma membrane;epithelial cell morphogenesis;keratinocyte development;signal transduction;skeletal muscle tissue development	actin binding;cadherin binding;identical protein binding;protein binding;RNA binding	actin cytoskeleton;brush border;cell cortex;cytoplasm;cytosol;extracellular exosome;focal adhesion;integral component of membrane;neuron projection;neuronal cell body;nucleus;phagocytic vesicle;plasma membrane;stress fiber;Z disc
O75631	UPK3A	Uroplakin-3a	cell morphogenesis;epithelial cell differentiation;kidney development;potassium ion homeostasis;sodium ion homeostasis;urea transport;urinary bladder development;water transport	protein binding	apical plasma membrane urothelial plaque;endoplasmic reticulum membrane;extracellular exosome
O76076	WISP2	WNT1-inducible-signaling pathway protein 2	cell adhesion;cell-cell signaling;negative regulation of cell death;signal transduction	heparin binding;insulin-like growth factor binding;integrin binding	extracellular matrix;extracellular space;nucleus
O94772;O94772-2	LY6H	Lymphocyte antigen 6H;Isoform 2 of Lymphocyte antigen 6H	acetylcholine receptor signaling pathway;animal organ morphogenesis;negative regulation of signaling receptor activity;nervous system development	acetylcholine receptor binding;acetylcholine receptor inhibitor activity;protein binding	anchored component of membrane;extracellular region;plasma membrane
O94826	TOMM70	Mitochondrial import receptor subunit TOM70	macroautophagy;protein targeting to mitochondrion;protein transmembrane transport	protein binding;protein transmembrane transporter activity	extracellular exosome;integral component of membrane;membrane;mitochondrial outer membrane;mitochondrial outer membrane translocase complex;mitochondrion
O94910	ADGRL1	Adhesion G protein-coupled receptor L1	adenylate cyclase-activating G protein-coupled receptor signaling pathway;calcium-mediated signaling using intracellular calcium source;cell surface receptor signaling pathway;G protein-coupled receptor signaling pathway;heterophilic cell-cell adhesion via plasma membrane cell adhesion molecules;positive regulation of synapse assembly;positive regulation of synapse maturation	carbohydrate binding;cell adhesion molecule binding;G protein-coupled receptor activity;latrotoxin receptor activity;protein binding	axon;cell junction;growth cone;integral component of membrane;integral component of plasma membrane;neuron projection;plasma membrane;postsynaptic density;presynaptic membrane;synapse
O95164	UBL3	Ubiquitin-like protein 3			extracellular exosome;intracellular;plasma membrane
O95196;O95196-2	CSPG5	Chondroitin sulfate proteoglycan 5;Isoform 2 of Chondroitin sulfate proteoglycan 5	chondroitin sulfate biosynthetic process;chondroitin sulfate catabolic process;cytoskeleton organization;dermatan sulfate biosynthetic process;glial cell projection elongation;intracellular transport;nervous system development;positive regulation of substrate adhesion-dependent cell spreading;regulation of growth;regulation of synaptic vesicle exocytosis;signal transduction;trans-synaptic signali…	growth factor activity;protein binding	cell surface;endoplasmic reticulum membrane;extracellular region;GABA-ergic synapse;glutamatergic synapse;Golgi apparatus;Golgi lumen;Golgi membrane;Golgi-associated vesicle membrane;integral component of membrane;integral component of plasma membrane;integral component of postsynaptic membrane;lysosomal lumen;membrane
O95274	LYPD3	Ly6/PLAUR domain-containing protein 3	cell-matrix adhesion	laminin binding	anchored component of plasma membrane;extracellular region;extracellular space;integral component of membrane;plasma membrane
O95297;O95297-2;O95297-3	MPZL1	Myelin protein zero-like protein 1;Isoform 2 of Myelin protein zero-like protein 1;Isoform 3 of Myelin protein zero-like protein 1	cell-cell signaling;transmembrane receptor protein tyrosine kinase signaling pathway	protein binding;structural molecule activity	cell surface;focal adhesion;integral component of plasma membrane
O95372	LYPLA2	Acyl-protein thioesterase 2	axon guidance;fatty acid metabolic process;protein depalmitoylation	cadherin binding;carboxylic ester hydrolase activity;palmitoyl-(protein) hydrolase activity	cytoplasm;cytosol;extracellular exosome;Golgi stack
O95388;O95388-2;O95388-4	WISP1	WNT1-inducible-signaling pathway protein 1;Isoform 2 of WNT1-inducible-signaling pathway protein 1;Isoform 4 of WNT1-inducible-signaling pathway protein 1	bone development;cell adhesion;cell-cell signaling;glucose homeostasis;negative regulation of cell death;negative regulation of chondrocyte differentiation;negative regulation of fat cell differentiation;osteoblast differentiation;osteoclast differentiation;positive regulation of inflammatory response;positive regulation of osteoblast differentiation;positive regulation of smooth muscle cell migr…	heparin binding;insulin-like growth factor binding;integrin binding;protein binding	cytosol;extracellular matrix;extracellular space
O95428;O95428-4;O95428-6	PAPLN	Papilin;Isoform 4 of Papilin;Isoform 6 of Papilin	negative regulation of endopeptidase activity;proteolysis	peptidase activity;serine-type endopeptidase inhibitor activity	extracellular region
O95460;O95460-2;O95460-3;O95460-4	MATN4	Matrilin-4;Isoform 2 of Matrilin-4;Isoform 3 of Matrilin-4;Isoform 4 of Matrilin-4	extracellular matrix organization;growth plate cartilage chondrocyte morphogenesis	calcium ion binding;protein binding	collagen-containing extracellular matrix;extracellular matrix;extracellular region;extracellular space
O95490;O95490-2;O95490-3;O95490-4;O95490-5;O95490-6;O95490-7	ADGRL2	Adhesion G protein-coupled receptor L2;Isoform 2 of Adhesion G protein-coupled receptor L2;Isoform 3 of Adhesion G protein-coupled receptor L2;Isoform 4 of Adhesion G protein-coupled receptor L2;Isoform 5 of Adhesion G protein-coupled receptor L2;Isoform 6 of Adhesion G protein-coupled receptor L2;Isoform 7 of Adhesion G protein-coupled receptor L2	adenylate cyclase-activating G protein-coupled receptor signaling pathway;brain development;cell surface receptor signaling pathway;G protein-coupled receptor signaling pathway	carbohydrate binding;G protein-coupled receptor activity;latrotoxin receptor activity	integral component of membrane;integral component of plasma membrane;neuron projection
O95971;O95971-3	CD160	CD160 antigen;Isoform 3 of CD160 antigen	adaptive immune response;angiogenesis;defense response to Gram-negative bacterium;innate immune response;mucosal immune response;negative regulation of adaptive immune memory response;negative regulation of angiogenesis;negative regulation of CD4-positive, alpha-beta T cell costimulation;negative regulation of T cell receptor signaling pathway;phosphatidylinositol 3-kinase signaling;positive regu…	activating MHC class I receptor activity;kinase binding;MHC class I protein complex binding;MHC class I receptor activity;MHC class Ib receptor activity;protein binding;signaling receptor binding	anchored component of plasma membrane;extracellular region;plasma membrane
O95998	IL18BP	Interleukin-18-binding protein	cellular response to cytokine stimulus;interleukin-18-mediated signaling pathway;negative regulation of signaling receptor activity;T-helper 1 type immune response	interleukin-18 binding;receptor antagonist activity	extracellular exosome;extracellular region;extracellular space
P00441	SOD1	Superoxide dismutase [Cu-Zn]	activation of MAPK activity;anterograde axonal transport;auditory receptor cell stereocilium organization;cell aging;cellular iron ion homeostasis;cellular response to ATP;cellular response to cadmium ion;cellular response to oxidative stress;cellular response to potassium ion;embryo implantation;glutathione metabolic process;heart contraction;hydrogen peroxide biosynthetic process;interleukin-12…	chaperone binding;copper ion binding;identical protein binding;protein binding;protein homodimerization activity;protein phosphatase 2B binding;Rac GTPase binding;superoxide dismutase activity;zinc ion binding	axon cytoplasm;cytoplasm;cytoplasmic vesicle;cytosol;dendrite cytoplasm;dense core granule;extracellular exosome;extracellular region;extracellular space;lysosome;mitochondrial intermembrane space;mitochondrial matrix;mitochondrion;neuronal cell body;nucleoplasm;nucleus;peroxisome;plasma membrane;protein-containing complex
P00568	AK1	Adenylate kinase isoenzyme 1	ADP biosynthetic process;AMP metabolic process;ATP metabolic process;nucleobase-containing small molecule interconversion;nucleoside diphosphate phosphorylation;nucleoside monophosphate phosphorylation;nucleoside triphosphate biosynthetic process	adenylate kinase activity;ATP binding;nucleoside diphosphate kinase activity	cytosol;extracellular exosome
P00734	F2	Prothrombin	acute-phase response;antimicrobial humoral immune response mediated by antimicrobial peptide;blood coagulation;blood coagulation, intrinsic pathway;cell surface receptor signaling pathway;cellular protein metabolic process;cytolysis by host of symbiont cells;endoplasmic reticulum to Golgi vesicle-mediated transport;fibrinolysis;G protein-coupled receptor signaling pathway;leukocyte migration;mult…	calcium ion binding;enzyme activator activity;growth factor activity;heparin binding;lipopolysaccharide binding;protein binding;serine-type endopeptidase activity;signaling receptor binding;thrombospondin receptor activity	blood microparticle;collagen-containing extracellular matrix;endoplasmic reticulum lumen;external side of plasma membrane;extracellular exosome;extracellular region;extracellular space;Golgi lumen;plasma membrane
P00742	F10	Coagulation factor X	blood coagulation;blood coagulation, extrinsic pathway;endoplasmic reticulum to Golgi vesicle-mediated transport;positive regulation of cell migration;positive regulation of protein kinase B signaling;proteolysis	calcium ion binding;phospholipid binding;protein binding;serine-type endopeptidase activity	endoplasmic reticulum lumen;extracellular region;extracellular space;Golgi lumen;intrinsic component of external side of plasma membrane;plasma membrane
P00995	SPINK1	Serine protease inhibitor Kazal-type 1	negative regulation of calcium ion import;negative regulation of nitric oxide mediated signal transduction;negative regulation of peptidyl-tyrosine phosphorylation;negative regulation of serine-type endopeptidase activity;regulation of acrosome reaction;regulation of store-operated calcium entry;sperm capacitation	endopeptidase inhibitor activity;protein binding;serine-type endopeptidase inhibitor activity	extracellular exosome
P01040	CSTA	Cystatin-A	cell-cell adhesion;cornification;keratinocyte differentiation;negative regulation of endopeptidase activity;negative regulation of peptidase activity;negative regulation of proteolysis;peptide cross-linking	cysteine-type endopeptidase inhibitor activity;protease binding	cornified envelope;cytoplasm;cytosol;extracellular space;nucleus
P01127;P01127-2	PDGFB	Platelet-derived growth factor subunit B;Isoform 2 of Platelet-derived growth factor subunit B	activation of protein kinase activity;activation of protein kinase B activity;cell chemotaxis;cellular response to growth factor stimulus;cellular response to mycophenolic acid;embryonic placenta development;extracellular matrix organization;heart development;hemopoiesis;interleukin-18-mediated signaling pathway;MAPK cascade;metanephric glomerular mesangial cell development;monocyte chemotaxis;ne…	chemoattractant activity;collagen binding;growth factor activity;identical protein binding;platelet-derived growth factor binding;platelet-derived growth factor receptor binding;protein binding;protein heterodimerization activity;protein homodimerization activity;superoxide-generating NADPH oxidase activator activity	basolateral plasma membrane;cell surface;collagen-containing extracellular matrix;cytoplasm;endoplasmic reticulum lumen;extracellular region;extracellular space;Golgi lumen;Golgi membrane;platelet alpha granule lumen
P01130;P01130-3;P01130-5	LDLR	Low-density lipoprotein receptor;Isoform 3 of Low-density lipoprotein receptor;Isoform 5 of Low-density lipoprotein receptor	amyloid-beta clearance;amyloid-beta clearance by cellular catabolic process;artery morphogenesis;cellular response to fatty acid;cellular response to low-density lipoprotein particle stimulus;cholesterol homeostasis;cholesterol import;cholesterol metabolic process;cholesterol transport;chylomicron remnant clearance;endocytosis;high-density lipoprotein particle clearance;intestinal cholesterol abs…	amyloid-beta binding;calcium ion binding;clathrin heavy chain binding;identical protein binding;low-density lipoprotein particle binding;low-density lipoprotein particle receptor activity;protease binding;protein binding;very-low-density lipoprotein particle receptor activity;virus receptor activity	apical part of cell;basolateral plasma membrane;cell;cell surface;clathrin-coated endocytic vesicle membrane;clathrin-coated pit;early endosome;endolysosome membrane;endosome membrane;external side of plasma membrane;Golgi apparatus;integral component of plasma membrane;late endosome;low-density lipoprotein particle;lysosome;membrane;PCSK9-LDLR complex;plasma membrane;receptor complex;somatodendr…
P01258	CALCA	Calcitonin	activation of protein kinase activity;adenylate cyclase-activating G protein-coupled receptor signaling pathway;cellular protein metabolic process;embryo implantation;G protein-coupled receptor signaling pathway;monocyte chemotaxis;negative regulation of bone resorption;negative regulation of transcription, DNA-templated;positive regulation of cytosolic calcium ion concentration;positive regulati…	calcitonin receptor binding;hormone activity;identical protein binding;protein binding	cell;extracellular region;extracellular space
P01344;P01344-2;P01344-3	IGF2	Insulin-like growth factor II;Isoform 2 of Insulin-like growth factor II;Isoform 3 of Insulin-like growth factor II	animal organ morphogenesis;cellular protein metabolic process;embryonic placenta development;embryonic placenta morphogenesis;exocrine pancreas development;glucose metabolic process;in utero embryonic development;insulin receptor signaling pathway;insulin receptor signaling pathway via phosphatidylinositol 3-kinase;multicellular organism development;negative regulation of transcription by RNA pol…	growth factor activity;hormone activity;insulin receptor binding;insulin-like growth factor receptor binding;integrin binding;protein binding;protein serine/threonine kinase activator activity;receptor ligand activity	extracellular region;extracellular space;platelet alpha granule lumen
P01589	IL2RA	Interleukin-2 receptor subunit alpha	activation-induced cell death of T cells;apoptotic process;cell surface receptor signaling pathway;cytokine-mediated signaling pathway;immune response;inflammatory response to antigenic stimulus;interleukin-2-mediated signaling pathway;MAPK cascade;negative regulation of defense response to virus;negative regulation of immune response;negative regulation of inflammatory response;negative regulati…	interleukin-2 binding;interleukin-2 receptor activity;protein binding	external side of plasma membrane;interleukin-2 receptor complex;plasma membrane
P02452	COL1A1	Collagen alpha-1(I) chain	blood coagulation;blood vessel development;bone trabecula formation;cartilage development involved in endochondral bone morphogenesis;cellular response to amino acid stimulus;cellular response to epidermal growth factor stimulus;cellular response to fibroblast growth factor stimulus;cellular response to fluoride;cellular response to mechanical stimulus;cellular response to retinoic acid;cellular …	extracellular matrix structural constituent;extracellular matrix structural constituent conferring tensile strength;identical protein binding;metal ion binding;platelet-derived growth factor binding;protease binding;protein binding	collagen type I trimer;collagen-containing extracellular matrix;cytoplasm;endoplasmic reticulum lumen;extracellular matrix;extracellular region;extracellular space;Golgi apparatus;secretory granule
P02458;P02458-1	COL2A1	Collagen alpha-1(II) chain;Isoform 1 of Collagen alpha-1(II) chain	anterior head development;cartilage condensation;cartilage development;cartilage development involved in endochondral bone morphogenesis;cellular response to BMP stimulus;central nervous system development;chondrocyte differentiation;collagen fibril organization;embryonic skeletal joint morphogenesis;endochondral ossification;extracellular matrix organization;heart morphogenesis;inner ear morphog…	extracellular matrix structural constituent;extracellular matrix structural constituent conferring tensile strength;identical protein binding;metal ion binding;MHC class II protein binding;platelet-derived growth factor binding;proteoglycan binding	basement membrane;collagen trimer;collagen type II trimer;collagen-containing extracellular matrix;endoplasmic reticulum lumen;extracellular matrix;extracellular region;extracellular space
P02461	COL3A1	Collagen alpha-1(III) chain	aorta smooth muscle tissue morphogenesis;cell-matrix adhesion;cellular response to amino acid stimulus;cerebral cortex development;collagen fibril organization;digestive tract development;extracellular matrix organization;heart development;integrin-mediated signaling pathway;negative regulation of immune response;negative regulation of neuron migration;peptide cross-linking;platelet activation;po…	extracellular matrix structural constituent;extracellular matrix structural constituent conferring tensile strength;integrin binding;metal ion binding;platelet-derived growth factor binding;protease binding;protein binding;SMAD binding	collagen type III trimer;collagen-containing extracellular matrix;endoplasmic reticulum lumen;extracellular matrix;extracellular region;extracellular space
P02533	KRT14	Keratin, type I cytoskeletal 14	aging;cornification;epidermis development;hair cycle;hemidesmosome assembly;intermediate filament bundle assembly;keratinization;response to ionizing radiation;response to zinc ion	keratin filament binding;protein binding;structural constituent of cytoskeleton	basal part of cell;cell periphery;cytoplasm;cytosol;extracellular exosome;intermediate filament;keratin filament;nucleus
P02538	KRT6A	Keratin, type II cytoskeletal 6A	antimicrobial humoral immune response mediated by antimicrobial peptide;cell differentiation;cornification;cytolysis in other organism involved in symbiotic interaction;cytoskeleton organization;defense response to Gram-positive bacterium;keratinization;morphogenesis of an epithelium;negative regulation of cytolysis by symbiont of host cells;negative regulation of entry of bacterium into host cel…	protein binding;structural constituent of cytoskeleton	cytosol;extracellular exosome;keratin filament;membrane;nucleus
P02655	APOC2	Apolipoprotein C-II	cholesterol efflux;cholesterol homeostasis;chylomicron assembly;chylomicron remnant clearance;chylomicron remodeling;high-density lipoprotein particle clearance;high-density lipoprotein particle remodeling;lipid catabolic process;lipoprotein transport;negative regulation of catalytic activity;negative regulation of cholesterol transport;negative regulation of lipid metabolic process;negative regu…	lipase inhibitor activity;lipid binding;lipoprotein lipase activator activity;phospholipase activator activity;phospholipase binding;protein homodimerization activity	chylomicron;early endosome;extracellular region;extracellular space;intermediate-density lipoprotein particle;low-density lipoprotein particle;spherical high-density lipoprotein particle;very-low-density lipoprotein particle
P02656	APOC3	Apolipoprotein C-III	cholesterol efflux;cholesterol homeostasis;chylomicron assembly;chylomicron remnant clearance;chylomicron remodeling;G protein-coupled receptor signaling pathway;high-density lipoprotein particle remodeling;lipoprotein metabolic process;negative regulation of cholesterol import;negative regulation of fatty acid biosynthetic process;negative regulation of high-density lipoprotein particle clearanc…	cholesterol binding;enzyme regulator activity;high-density lipoprotein particle receptor binding;lipase inhibitor activity;phospholipid binding	chylomicron;collagen-containing extracellular matrix;early endosome;extracellular exosome;extracellular region;extracellular space;intermediate-density lipoprotein particle;spherical high-density lipoprotein particle;very-low-density lipoprotein particle
P02671	FGA	Fibrinogen alpha chain	adaptive immune response;blood coagulation;blood coagulation, common pathway;blood coagulation, fibrin clot formation;cell-matrix adhesion;cellular protein metabolic process;cellular protein-containing complex assembly;extracellular matrix organization;fibrinolysis;induction of bacterial agglutination;innate immune response;negative regulation of endothelial cell apoptotic process;negative regula…	cell adhesion molecule binding;extracellular matrix structural constituent;metal ion binding;protein binding;signaling receptor binding;structural molecule activity	blood microparticle;cell surface;collagen-containing extracellular matrix;endoplasmic reticulum lumen;external side of plasma membrane;extracellular exosome;extracellular region;extracellular space;extracellular vesicle;fibrinogen complex;plasma membrane;platelet alpha granule;platelet alpha granule lumen
P02745	C1QA	Complement C1q subcomponent subunit A	aging;astrocyte activation;cell-cell signaling;complement activation;complement activation, classical pathway;complement-mediated synapse pruning;innate immune response;microglial cell activation;neuron remodeling;positive regulation of neuron death;regulation of complement activation;response to iron ion;synapse organization;synapse pruning;vertebrate eye-specific patterning;viral process	amyloid-beta binding;protein binding	cell;collagen trimer;collagen-containing extracellular matrix;complement component C1 complex;extracellular region;postsynapse;synapse
P02746	C1QB	Complement C1q subcomponent subunit B	complement activation;complement activation, classical pathway;innate immune response;inner ear development;regulation of complement activation;synapse pruning	protein binding;protein homodimerization activity	blood microparticle;cell;collagen trimer;collagen-containing extracellular matrix;complement component C1 complex;extracellular region;postsynapse;synapse
P02751;P02751-3	FN1	Fibronectin;Isoform 3 of Fibronectin	acute-phase response;angiogenesis;calcium-independent cell-matrix adhesion;cell adhesion;cell-substrate junction assembly;cellular protein metabolic process;cytokine-mediated signaling pathway;endodermal cell differentiation;extracellular matrix organization;integrin activation;interaction with symbiont;leukocyte migration;negative regulation of transforming growth factor-beta secretion;neural cr…	chaperone binding;collagen binding;disordered domain specific binding;enzyme binding;extracellular matrix structural constituent;heparin binding;identical protein binding;integrin binding;peptidase activator activity;protease binding;protein binding;protein C-terminus binding;proteoglycan binding;signaling receptor binding	apical plasma membrane;basement membrane;blood microparticle;collagen-containing extracellular matrix;endoplasmic reticulum lumen;endoplasmic reticulum-Golgi intermediate compartment;extracellular exosome;extracellular matrix;extracellular region;extracellular space;fibrinogen complex;platelet alpha granule lumen
P02760	AMBP	Protein AMBP	cell adhesion;female pregnancy;heme catabolic process;negative regulation of endopeptidase activity;negative regulation of immune response;negative regulation of JNK cascade;protein catabolic process;protein-chromophore linkage;receptor-mediated endocytosis;viral process	calcium channel inhibitor activity;calcium oxalate binding;heme binding;IgA binding;protein binding;protein homodimerization activity;serine-type endopeptidase inhibitor activity	blood microparticle;cell surface;collagen-containing extracellular matrix;extracellular exosome;extracellular region;extracellular space;intracellular membrane-bounded organelle;plasma membrane
P02814	SMR3B	Submaxillary gland androgen-regulated protein 3B	biological_process;negative regulation of endopeptidase activity;regulation of sensory perception of pain	endopeptidase inhibitor activity;molecular_function;protein binding	extracellular exosome;extracellular region;extracellular space
P04080	CSTB	Cystatin-B	adult locomotory behavior;negative regulation of endopeptidase activity;negative regulation of peptidase activity;negative regulation of proteolysis;neutrophil degranulation	cysteine-type endopeptidase inhibitor activity;endopeptidase inhibitor activity;protease binding;RNA binding	collagen-containing extracellular matrix;cytoplasm;cytosol;extracellular exosome;extracellular region;extracellular space;ficolin-1-rich granule lumen;nucleolus;secretory granule lumen;tertiary granule lumen
P04118	CLPS	Colipase	lipid catabolic process;lipid digestion;lipid metabolic process;positive regulation of catalytic activity;response to bacterium;response to food;retinoid metabolic process	enzyme activator activity	extracellular region
P04155	TFF1	Trefoil factor 1	carbohydrate metabolic process;cell differentiation;maintenance of gastrointestinal epithelium;negative regulation of cell population proliferation;response to immobilization stress;response to iron ion;response to peptide hormone;signal transduction	growth factor activity;protein binding	extracellular region;extracellular space
P04156	PRNP	Major prion protein	activation of protein kinase activity;calcium-mediated signaling using intracellular calcium source;cell cycle arrest;cellular copper ion homeostasis;cellular response to amyloid-beta;cellular response to copper ion;cellular response to drug;dendritic spine maintenance;learning or memory;long-term memory;modulation of age-related behavioral decline;negative regulation of activated T cell prolifer…	amyloid-beta binding;ATP-dependent protein binding;chaperone binding;copper ion binding;cupric ion binding;cuprous ion binding;glycosaminoglycan binding;identical protein binding;ion channel binding;lamin binding;microtubule binding;protease binding;protein binding;protein-containing complex binding;signaling receptor activity;tubulin binding;type 5 metabotropic glutamate receptor binding;type 8 …	anchored component of external side of plasma membrane;cell surface;cytoplasm;cytosol;dendrite;endoplasmic reticulum;extracellular exosome;extrinsic component of membrane;Golgi apparatus;inclusion body;intracellular membrane-bounded organelle;membrane raft;nuclear membrane;plasma membrane;postsynapse;postsynaptic density
P04216	THY1	Thy-1 membrane glycoprotein	angiogenesis;cell-cell adhesion;cell-cell signaling;cytoskeleton organization;focal adhesion assembly;integrin-mediated signaling pathway;negative regulation of axonogenesis;negative regulation of cell migration;negative regulation of neuron projection regeneration;negative regulation of protein kinase activity;negative regulation of protein tyrosine kinase activity;negative regulation of T cell …	GPI anchor binding;GTPase activator activity;integrin binding;protein binding;protein kinase binding	anchored component of external side of plasma membrane;apical plasma membrane;axolemma;cell surface;cytosol;dendrite;dendrite membrane;endoplasmic reticulum;external side of plasma membrane;extracellular exosome;extracellular region;focal adhesion;growth cone;integral component of plasma membrane;membrane raft;neuronal cell body membrane;plasma membrane
P04233	CD74	HLA class II histocompatibility antigen gamma chain	activation of MAPK activity;antigen processing and presentation of endogenous antigen;antigen processing and presentation of exogenous peptide antigen via MHC class II;cell population proliferation;chaperone cofactor-dependent protein refolding;defense response;immunoglobulin mediated immune response;intracellular protein transport;leukocyte migration;macrophage migration inhibitory factor signal…	amyloid-beta binding;CD4 receptor binding;cytokine binding;cytokine receptor activity;identical protein binding;macrophage migration inhibitory factor binding;MHC class II protein binding;MHC class II protein binding, via antigen binding groove;MHC class II protein complex binding;nitric-oxide synthase binding;protein binding;protein folding chaperone	cell surface;clathrin-coated endocytic vesicle membrane;cytoplasm;endocytic vesicle membrane;ER to Golgi transport vesicle membrane;external side of plasma membrane;extracellular exosome;Golgi membrane;integral component of lumenal side of endoplasmic reticulum membrane;integral component of membrane;lysosomal lumen;lysosomal membrane;macrophage migration inhibitory factor receptor complex;membra…
P04259	KRT6B	Keratin, type II cytoskeletal 6B	cornification;cytoskeleton organization;ectoderm development;keratinization	protein binding;structural constituent of cytoskeleton	cytosol;extracellular exosome;keratin filament
P04264	KRT1	Keratin, type II cytoskeletal 1	complement activation, lectin pathway;cornification;establishment of skin barrier;fibrinolysis;keratinization;negative regulation of inflammatory response;neutrophil degranulation;peptide cross-linking;protein heterotetramerization;regulation of angiogenesis;response to oxidative stress;retina homeostasis	carbohydrate binding;protein binding;protein heterodimerization activity;signaling receptor activity;structural constituent of epidermis	blood microparticle;collagen-containing extracellular matrix;cornified envelope;cytoskeleton;cytosol;extracellular exosome;extracellular region;extracellular space;ficolin-1-rich granule lumen;keratin filament;membrane;nucleus
P04275	VWF	von Willebrand factor	blood coagulation;blood coagulation, intrinsic pathway;cell adhesion;cell-substrate adhesion;extracellular matrix organization;hemostasis;platelet activation;platelet degranulation;protein homooligomerization;response to wounding	chaperone binding;collagen binding;extracellular matrix structural constituent;identical protein binding;immunoglobulin binding;integrin binding;protease binding;protein binding;protein homodimerization activity;protein N-terminus binding	collagen-containing extracellular matrix;endoplasmic reticulum;extracellular exosome;extracellular region;platelet alpha granule;platelet alpha granule lumen;Weibel-Palade body
P04629;P04629-2;P04629-3;P04629-4	NTRK1	High affinity nerve growth factor receptor;Isoform TrkA-I of High affinity nerve growth factor receptor;Isoform 3 of High affinity nerve growth factor receptor;Isoform TrkA-III of High affinity nerve growth factor receptor	activation of MAPKK activity;aging;axon guidance;axonogenesis involved in innervation;B cell differentiation;behavioral response to formalin induced pain;cellular response to amyloid-beta;cellular response to nerve growth factor stimulus;cellular response to nicotine;circadian rhythm;detection of mechanical stimulus involved in sensory perception of pain;detection of temperature stimulus involved…	ATP binding;GPI-linked ephrin receptor activity;kinase binding;nerve growth factor binding;nerve growth factor receptor activity;neurotrophin binding;neurotrophin p75 receptor binding;neurotrophin receptor activity;protein binding;protein homodimerization activity;protein tyrosine kinase activity;transmembrane receptor protein tyrosine kinase activity	axon;cell surface;dendrite;early endosome;early endosome membrane;endosome membrane;Golgi membrane;integral component of plasma membrane;late endosome;late endosome membrane;neuronal cell body;plasma membrane;protein-containing complex;receptor complex;recycling endosome membrane
P04745	AMY1A	Alpha-amylase 1	carbohydrate metabolic process	alpha-amylase activity;alpha-amylase activity (releasing maltohexaose);metal ion binding;protein binding	extracellular exosome;extracellular space
P04746	AMY2A	Pancreatic alpha-amylase	carbohydrate catabolic process;carbohydrate metabolic process;polysaccharide digestion	alpha-amylase activity;alpha-amylase activity (releasing maltohexaose);calcium ion binding;chloride ion binding	extracellular exosome;extracellular region;extracellular space
P05060	CHGB	Secretogranin-1	cellular protein metabolic process;post-translational protein modification;signal transduction	hormone activity;protein binding	endoplasmic reticulum lumen;extracellular space;secretory granule
P05067;P05067-11;P05067-7;P05067-8;P05067-9	APP	Amyloid-beta precursor protein;Isoform 11 of Amyloid-beta precursor protein;Isoform L-APP733 of Amyloid-beta precursor protein;Isoform APP751 of Amyloid-beta precursor protein;Isoform L-APP752 of Amyloid-beta precursor protein	adult locomotory behavior;amyloid fibril formation;astrocyte activation;astrocyte activation involved in immune response;axo-dendritic transport;axon midline choice point recognition;axonogenesis;cell adhesion;cellular copper ion homeostasis;cellular process;cellular protein metabolic process;cellular response to amyloid-beta;cellular response to cAMP;cellular response to copper ion;cellular resp…	DNA binding;enzyme binding;growth factor receptor binding;heparin binding;identical protein binding;peptidase activator activity;protein binding;PTB domain binding;serine-type endopeptidase inhibitor activity;signaling receptor activator activity;signaling receptor binding;transition metal ion binding	apical part of cell;astrocyte projection;axon;cell surface;cell-cell junction;ciliary rootlet;clathrin-coated pit;COPII-coated ER to Golgi transport vesicle;cytoplasm;cytosol;dendritic shaft;dendritic spine;early endosome;endoplasmic reticulum lumen;endosome;endosome lumen;extracellular exosome;extracellular region;extracellular space;Golgi apparatus;Golgi lumen;Golgi-associated vesicle;growth co…
P05089;P05089-2	ARG1	Arginase-1;Isoform 2 of Arginase-1	adaptive immune response;aging;arginine catabolic process;arginine catabolic process to ornithine;cellular response to dexamethasone stimulus;cellular response to glucagon stimulus;cellular response to hydrogen peroxide;cellular response to interleukin-4;cellular response to lipopolysaccharide;cellular response to transforming growth factor beta stimulus;collagen biosynthetic process;defense resp…	arginase activity;manganese ion binding;protein binding	azurophil granule lumen;cytoplasm;cytosol;extracellular region;extracellular space;mitochondrial outer membrane;neuron projection;neuronal cell body;nucleus;specific granule lumen
P05109	S100A8	Protein S100-A8	activation of cysteine-type endopeptidase activity involved in apoptotic process;acute inflammatory response;antimicrobial humoral response;apoptotic process;astrocyte development;autocrine signaling;autophagy;chemokine production;chronic inflammatory response;cytokine production;defense response to bacterium;defense response to fungus;inflammatory response;innate immune response;leukocyte migrat…	arachidonic acid binding;calcium ion binding;microtubule binding;protein binding;RAGE receptor binding;Toll-like receptor 4 binding;zinc ion binding	collagen-containing extracellular matrix;cytoskeleton;cytosol;extracellular exosome;extracellular region;extracellular space;intermediate filament cytoskeleton;nucleus;plasma membrane;secretory granule lumen
P05204	HMGN2	Non-histone chromosomal protein HMG-17	antimicrobial humoral immune response mediated by antimicrobial peptide;killing of cells of other organism	nucleosomal DNA binding;protein binding;RNA binding	chromatin;cytoplasm;extracellular space;nucleus
P05362	ICAM1	Intercellular adhesion molecule 1	acute inflammatory response to antigenic stimulus;adhesion of symbiont to host;cell adhesion;cell adhesion mediated by integrin;cell aging;cellular response to alkaloid;cellular response to amyloid-beta;cellular response to dexamethasone stimulus;cellular response to glucose stimulus;cellular response to hypoxia;cellular response to interleukin-1;cellular response to interleukin-6;cellular respon…	integrin binding;protein binding;signaling receptor activity;transmembrane signaling receptor activity;virus receptor activity	cell surface;collagen-containing extracellular matrix;external side of plasma membrane;extracellular exosome;extracellular space;focal adhesion;immunological synapse;integral component of plasma membrane;membrane;membrane raft;plasma membrane
P05546	SERPIND1	Heparin cofactor 2	blood coagulation;cellular protein metabolic process;chemotaxis;negative regulation of endopeptidase activity;post-translational protein modification	endopeptidase inhibitor activity;heparin binding;serine-type endopeptidase inhibitor activity	endoplasmic reticulum lumen;extracellular exosome;extracellular region;extracellular space
P05556	ITGB1	Integrin beta-1	axon extension;B cell differentiation;basement membrane organization;calcium-independent cell-matrix adhesion;cardiac muscle cell differentiation;cell adhesion;cell adhesion mediated by integrin;cell fate specification;cell migration;cell migration involved in sprouting angiogenesis;cell projection organization;cell-cell adhesion mediated by integrin;cell-matrix adhesion;cell-substrate adhesion;c…	actin binding;cadherin binding;cell adhesion molecule binding;collagen binding involved in cell-matrix adhesion;coreceptor activity;C-X3-C chemokine binding;fibronectin binding;integrin binding;laminin binding;metal ion binding;protease binding;protein binding;protein heterodimerization activity;protein-containing complex binding;virus receptor activity	cell surface;cleavage furrow;cytoplasm;dendritic spine;external side of plasma membrane;extracellular exosome;filopodium;focal adhesion;glial cell projection;glutamatergic synapse;integral component of synaptic membrane;integrin alpha10-beta1 complex;integrin alpha11-beta1 complex;integrin alpha1-beta1 complex;integrin alpha2-beta1 complex;integrin alpha3-beta1 complex;integrin alpha7-beta1 compl…
P05997	COL5A2	Collagen alpha-2(V) chain	cellular response to amino acid stimulus;collagen fibril organization;extracellular matrix organization;eye morphogenesis;negative regulation of endodermal cell differentiation;notochord development;ossification;skeletal system development;skin development	extracellular matrix structural constituent;extracellular matrix structural constituent conferring tensile strength;metal ion binding;SMAD binding	collagen trimer;collagen type V trimer;collagen-containing extracellular matrix;endoplasmic reticulum lumen;extracellular matrix;extracellular region;extracellular space
P06280	GLA	Alpha-galactosidase A	glycoside catabolic process;glycosphingolipid catabolic process;glycosphingolipid metabolic process;glycosylceramide catabolic process;negative regulation of nitric oxide biosynthetic process;negative regulation of nitric-oxide synthase activity;neutrophil degranulation;oligosaccharide metabolic process	alpha-galactosidase activity;catalytic activity;galactoside binding;hydrolase activity;protein binding;protein homodimerization activity;raffinose alpha-galactosidase activity;signaling receptor binding	azurophil granule lumen;cytoplasm;extracellular exosome;extracellular region;Golgi apparatus;lysosomal lumen;lysosome
P06702	S100A9	Protein S100-A9	activation of cysteine-type endopeptidase activity involved in apoptotic process;antimicrobial humoral immune response mediated by antimicrobial peptide;antimicrobial humoral response;apoptotic process;autophagy;cell-cell signaling;cellular oxidant detoxification;chemokine production;cytokine production;defense response to bacterium;defense response to fungus;inflammatory response;innate immune r…	antioxidant activity;arachidonic acid binding;calcium ion binding;microtubule binding;protein binding;RAGE receptor binding;Toll-like receptor 4 binding;zinc ion binding	cell junction;collagen-containing extracellular matrix;cytoplasm;cytoskeleton;cytosol;extracellular exosome;extracellular region;extracellular space;nucleoplasm;nucleus;plasma membrane;secretory granule lumen
P06731;P06731-2	CEACAM5	Carcinoembryonic antigen-related cell adhesion molecule 5;Isoform 2 of Carcinoembryonic antigen-related cell adhesion molecule 5	apoptotic process;heterophilic cell-cell adhesion via plasma membrane cell adhesion molecules;homophilic cell adhesion via plasma membrane adhesion molecules;homotypic cell-cell adhesion;leukocyte migration;negative regulation of anoikis;negative regulation of apoptotic process;negative regulation of myotube differentiation	GPI anchor binding;identical protein binding;protein homodimerization activity	anchored component of membrane;apical plasma membrane;basolateral plasma membrane;cell surface;extracellular exosome;extracellular region;integral component of external side of plasma membrane;integral component of plasma membrane;plasma membrane
P06734	FCER2	Low affinity immunoglobulin epsilon Fc receptor	cytokine-mediated signaling pathway;Notch signaling pathway;positive regulation of humoral immune response mediated by circulating immunoglobulin;positive regulation of killing of cells of other organism;positive regulation of nitric-oxide synthase activity;positive regulation of nitric-oxide synthase biosynthetic process	carbohydrate binding;IgE binding;integrin binding;metal ion binding;protein binding	external side of plasma membrane;extracellular exosome;integral component of plasma membrane;plasma membrane
P06870	KLK1	Kallikrein-1	regulation of systemic arterial blood pressure;zymogen activation	serine-type endopeptidase activity	extracellular exosome;nucleus;secretory granule
P07108;P07108-2;P07108-3;P07108-4;P07108-5	DBI	Acyl-CoA-binding protein;Isoform 2 of Acyl-CoA-binding protein;Isoform 3 of Acyl-CoA-binding protein;Isoform 4 of Acyl-CoA-binding protein;Isoform 5 of Acyl-CoA-binding protein	acyl-CoA metabolic process;phosphatidylcholine acyl-chain remodeling;protein palmitoylation	benzodiazepine receptor binding;lipid binding;long-chain fatty acyl-CoA binding;protein dimerization activity	endoplasmic reticulum lumen;extracellular exosome;Golgi apparatus
P07204	THBD	Thrombomodulin	blood coagulation;female pregnancy;leukocyte migration;negative regulation of blood coagulation;negative regulation of fibrinolysis;negative regulation of platelet activation;response to cAMP;response to lipopolysaccharide;response to X-ray	calcium ion binding;protein binding;signaling receptor activity;transmembrane signaling receptor activity	apicolateral plasma membrane;cell surface;extracellular space;integral component of plasma membrane;plasma membrane;vacuolar membrane
P07306;P07306-2	ASGR1	Asialoglycoprotein receptor 1;Isoform H1b of Asialoglycoprotein receptor 1	cellular response to extracellular stimulus;protein N-linked glycosylation via asparagine;receptor-mediated endocytosis;viral process	asialoglycoprotein receptor activity;carbohydrate binding;metal ion binding;protein binding;protein homodimerization activity	extracellular region;integral component of plasma membrane;plasma membrane
P07333	CSF1R	Macrophage colony-stimulating factor 1 receptor	axon guidance;cell population proliferation;cell-cell junction maintenance;cellular response to cytokine stimulus;cellular response to macrophage colony-stimulating factor stimulus;cytokine-mediated signaling pathway;forebrain neuron differentiation;hematopoietic progenitor cell differentiation;hemopoiesis;inflammatory response;innate immune response;macrophage colony-stimulating factor signaling…	ATP binding;cytokine binding;macrophage colony-stimulating factor receptor activity;protein binding;protein homodimerization activity;protein phosphatase binding;protein tyrosine kinase activity;transmembrane receptor protein tyrosine kinase activity	cell surface;CSF1-CSF1R complex;integral component of plasma membrane;intracellular membrane-bounded organelle;nucleoplasm;plasma membrane;receptor complex
P07585	DCN	Decorin	aging;animal organ morphogenesis;chondroitin sulfate biosynthetic process;chondroitin sulfate catabolic process;dermatan sulfate biosynthetic process;extracellular matrix organization;kidney development;negative regulation of angiogenesis;negative regulation of endothelial cell migration;negative regulation of vascular endothelial growth factor signaling pathway;peptide cross-linking via chondroi…	collagen binding;extracellular matrix binding;extracellular matrix structural constituent conferring compression resistance;glycosaminoglycan binding;protein binding;protein N-terminus binding;RNA binding	collagen type VI trimer;collagen-containing extracellular matrix;extracellular region;extracellular space;Golgi lumen;lysosomal lumen
P07602	PSAP	Prosaposin	adenylate cyclase-inhibiting G protein-coupled receptor signaling pathway;cellular response to organic substance;cochlea development;corneocyte development;cornified envelope assembly;epithelial cell differentiation involved in prostate gland development;G protein-coupled receptor signaling pathway;galactosylceramide catabolic process;ganglioside GM1 transport to membrane;glycosphingolipid metabo…	beta-galactosidase activity;enzyme activator activity;G protein-coupled receptor binding;ganglioside GM1 binding;ganglioside GM2 binding;ganglioside GM3 binding;ganglioside GP1c binding;ganglioside GT1b binding;lipid binding;phospholipid binding;protease binding;protein binding;protein homodimerization activity	azurophil granule membrane;collagen-containing extracellular matrix;extracellular exosome;extracellular region;extracellular space;intracellular membrane-bounded organelle;late endosome;lysosomal lumen;lysosomal membrane;lysosome;plasma membrane
P07858	CTSB	Cathepsin B	cellular response to thyroid hormone stimulus;collagen catabolic process;decidualization;epithelial cell differentiation;neutrophil degranulation;proteolysis;proteolysis involved in cellular protein catabolic process;regulation of apoptotic process;regulation of catalytic activity;toll-like receptor signaling pathway;viral entry into host cell	collagen binding;cysteine-type endopeptidase activity;cysteine-type peptidase activity;peptidase activity;protein binding;proteoglycan binding	collagen-containing extracellular matrix;endolysosome lumen;extracellular exosome;extracellular region;extracellular space;ficolin-1-rich granule lumen;intracellular;intracellular membrane-bounded organelle;lysosome;melanosome;nucleolus;perinuclear region of cytoplasm
P07911;P07911-5	UMOD	Uromodulin;Isoform 5 of Uromodulin	cellular defense response;excretion;heterophilic cell-cell adhesion via plasma membrane cell adhesion molecules;ion homeostasis;leukocyte cell-cell adhesion;metanephric ascending thin limb development;metanephric distal convoluted tubule development;metanephric thick ascending limb development;negative regulation of cell population proliferation;neutrophil migration	calcium ion binding;IgG binding	anchored component of membrane;apical plasma membrane;basolateral plasma membrane;ciliary membrane;cilium;extracellular exosome;extrinsic component of membrane;Golgi lumen;spindle pole
P07998	RNASE1	Ribonuclease pancreatic	defense response to virus;RNA phosphodiester bond hydrolysis;RNA phosphodiester bond hydrolysis, endonucleolytic	lyase activity;nucleic acid binding;protein binding;ribonuclease A activity;ribonuclease activity	extracellular exosome
P08123	COL1A2	Collagen alpha-2(I) chain	blood coagulation;blood vessel development;bone mineralization;cellular response to amino acid stimulus;collagen fibril organization;collagen metabolic process;cytokine-mediated signaling pathway;extracellular matrix assembly;extracellular matrix organization;leukocyte migration;odontogenesis;platelet activation;protein heterotrimerization;regulation of blood pressure;regulation of immune respons…	extracellular matrix structural constituent;extracellular matrix structural constituent conferring tensile strength;identical protein binding;metal ion binding;platelet-derived growth factor binding;protease binding;protein binding;protein binding, bridging;SMAD binding	collagen type I trimer;collagen-containing extracellular matrix;endoplasmic reticulum;endoplasmic reticulum lumen;extracellular exosome;extracellular matrix;extracellular region;extracellular space
P08138	NGFR	Tumor necrosis factor receptor superfamily member 16	activation of cysteine-type endopeptidase activity involved in apoptotic process;cellular glucose homeostasis;cellular response to amyloid-beta;circadian regulation of gene expression;glucose homeostasis;intracellular protein transport;membrane protein intracellular domain proteolysis;negative regulation of apoptotic process;negative regulation of axonogenesis;negative regulation of blood vessel …	amyloid-beta binding;calmodulin binding;coreceptor activity;death receptor activity;nerve growth factor binding;neurotrophin binding;protein binding;Rab GTPase binding;signaling receptor activity;transmembrane signaling receptor activity;ubiquitin protein ligase binding	cell surface;cytosol;endosome;extracellular region;integral component of membrane;integral component of plasma membrane;nucleoplasm;plasma membrane
P08174;P08174-2;P08174-3;P08174-4;P08174-5;P08174-6;P08174-7	CD55	Complement decay-accelerating factor;Isoform 1 of Complement decay-accelerating factor;Isoform 3 of Complement decay-accelerating factor;Isoform 4 of Complement decay-accelerating factor;Isoform 5 of Complement decay-accelerating factor;Isoform 6 of Complement decay-accelerating factor;Isoform 7 of Complement decay-accelerating factor	CD4-positive, alpha-beta T cell cytokine production;complement activation, classical pathway;endoplasmic reticulum to Golgi vesicle-mediated transport;innate immune response;negative regulation of complement activation;neutrophil degranulation;positive regulation of CD4-positive, alpha-beta T cell activation;positive regulation of CD4-positive, alpha-beta T cell proliferation;positive regulation …	lipid binding;protein binding;virus receptor activity	anchored component of membrane;cell surface;endoplasmic reticulum-Golgi intermediate compartment membrane;extracellular exosome;extracellular region;ficolin-1-rich granule membrane;Golgi membrane;membrane raft;plasma membrane;secretory granule membrane;transport vesicle
P08236;P08236-3	GUSB	Beta-glucuronidase;Isoform 3 of Beta-glucuronidase	carbohydrate metabolic process;glucuronoside catabolic process;glycosaminoglycan catabolic process;hyaluronan catabolic process;neutrophil degranulation	beta-glucuronidase activity;carbohydrate binding;protein domain specific binding;signaling receptor binding	azurophil granule lumen;extracellular exosome;extracellular region;extracellular space;ficolin-1-rich granule lumen;intracellular membrane-bounded organelle;lysosomal lumen;membrane
P08519	LPA	Apolipoprotein(a)	blood circulation;lipid metabolic process;lipid transport;low-density lipoprotein particle remodeling;negative regulation of endopeptidase activity;proteolysis	apolipoprotein binding;endopeptidase inhibitor activity;fibronectin binding;heparin binding;protein binding;serine-type endopeptidase activity	extracellular region;plasma lipoprotein particle
P08582	MELTF	Melanotransferrin	cellular protein metabolic process;iron ion homeostasis;iron ion transport;negative regulation of substrate adhesion-dependent cell spreading;positive regulation of extracellular matrix disassembly;positive regulation of plasminogen activation;post-translational protein modification;regulation of cell growth;regulation of cell population proliferation	iron ion binding;protein binding	anchored component of plasma membrane;cell surface;endoplasmic reticulum lumen;extracellular exosome;extracellular region;plasma membrane
P08637	FCGR3A	Low affinity immunoglobulin gamma Fc region receptor III-A	Fc-gamma receptor signaling pathway involved in phagocytosis;immune response;regulation of immune response	IgG binding	external side of plasma membrane;extracellular exosome;integral component of membrane;plasma membrane
P08779	KRT16	Keratin, type I cytoskeletal 16	aging;cornification;cytoskeleton organization;establishment of skin barrier;hair cycle;inflammatory response;innate immune response;intermediate filament cytoskeleton organization;keratinization;keratinocyte differentiation;keratinocyte migration;morphogenesis of an epithelium;negative regulation of cell migration	protein binding;structural constituent of cytoskeleton	cytoskeleton;cytosol;extracellular exosome;intermediate filament;nucleus
P09131;P09131-2	SLC10A3	P3 protein;Isoform 2 of P3 protein	response to retinoic acid;transmembrane transport	symporter activity	integral component of membrane
P09486	SPARC	SPARC	bone development;cellular response to growth factor stimulus;extracellular matrix organization;heart development;inner ear development;lung development;negative regulation of angiogenesis;negative regulation of endothelial cell proliferation;ossification;pigmentation;platelet degranulation;positive regulation of endothelial cell migration;receptor-mediated endocytosis;regulation of cell morphogen…	calcium ion binding;collagen binding;extracellular matrix binding;extracellular matrix structural constituent;protein binding	basement membrane;cell surface;collagen-containing extracellular matrix;cytoplasm;endocytic vesicle lumen;extracellular region;extracellular space;glutamatergic synapse;mitochondrion;nuclear matrix;plasma membrane;platelet alpha granule;platelet alpha granule lumen;platelet alpha granule membrane
P09529	INHBB	Inhibin beta B chain	activin receptor signaling pathway;adhesion of symbiont to host cell;cell development;cell differentiation;cellular response to insulin stimulus;cellular response to leptin stimulus;cellular response to starvation;defense response;fat cell differentiation;negative regulation of follicle-stimulating hormone secretion;negative regulation of hepatocyte growth factor biosynthetic process;negative reg…	cytokine activity;growth factor activity;hormone activity;host cell surface receptor binding;protein binding;protein homodimerization activity;transforming growth factor beta receptor binding	cell periphery;extracellular region;extracellular space;perinuclear region of cytoplasm
P09564	CD7	T-cell antigen CD7	adaptive immune response;immune response;T cell activation;transmembrane receptor protein tyrosine kinase signaling pathway	signaling receptor activity	integral component of membrane;membrane;plasma membrane
P09603	CSF1	Macrophage colony-stimulating factor 1	branching involved in mammary gland duct morphogenesis;cell differentiation;cell population proliferation;cellular protein metabolic process;cytokine-mediated signaling pathway;developmental process involved in reproduction;hemopoiesis;homeostasis of number of cells within a tissue;inflammatory response;innate immune response;macrophage colony-stimulating factor signaling pathway;macrophage diffe…	cytokine activity;growth factor activity;identical protein binding;macrophage colony-stimulating factor receptor binding;protein binding;protein homodimerization activity	CSF1-CSF1R complex;endoplasmic reticulum lumen;extracellular region;extracellular space;integral component of membrane;membrane;perinuclear region of cytoplasm;plasma membrane
P09619	PDGFRB	Platelet-derived growth factor receptor beta	aging;aorta morphogenesis;cardiac myofibril assembly;cell chemotaxis;cell migration;cell migration involved in coronary angiogenesis;cell migration involved in vasculogenesis;cellular response to platelet-derived growth factor stimulus;G protein-coupled receptor signaling pathway;glycosaminoglycan biosynthetic process;hematopoietic progenitor cell differentiation;inner ear development;lung growth…	ATP binding;enzyme binding;phosphatidylinositol 3-kinase binding;platelet activating factor receptor activity;platelet-derived growth factor beta-receptor activity;platelet-derived growth factor binding;platelet-derived growth factor receptor binding;platelet-derived growth factor-activated receptor activity;protein binding;protein kinase binding;protein tyrosine kinase activity;signaling recepto…	apical plasma membrane;cell surface;cytoplasm;cytoplasmic vesicle;focal adhesion;Golgi apparatus;integral component of plasma membrane;intracellular membrane-bounded organelle;intrinsic component of plasma membrane;lysosomal lumen;membrane;nucleus;plasma membrane;receptor complex
P09758	TACSTD2	Tumor-associated calcium signal transducer 2	cell-cell adhesion;negative regulation of branching involved in ureteric bud morphogenesis;negative regulation of cell motility;negative regulation of epithelial cell migration;negative regulation of ruffle assembly;negative regulation of stress fiber assembly;negative regulation of substrate adhesion-dependent cell spreading;positive regulation of stem cell differentiation;regulation of epitheli…	cadherin binding involved in cell-cell adhesion;protein binding	basal plasma membrane;bicellular tight junction;cytosol;extracellular exosome;extracellular space;integral component of membrane;lateral plasma membrane;membrane;nucleus
P09958	FURIN	Furin	cellular protein metabolic process;collagen catabolic process;cornification;dibasic protein processing;extracellular matrix disassembly;extracellular matrix organization;negative regulation of endopeptidase activity;negative regulation of low-density lipoprotein particle receptor catabolic process;negative regulation of nerve growth factor production;negative regulation of transforming growth fac…	endopeptidase activity;metal ion binding;nerve growth factor binding;peptidase activity;peptide binding;protease binding;protein binding;serine-type endopeptidase activity;serine-type endopeptidase inhibitor activity	cell surface;endoplasmic reticulum;endosome membrane;extracellular exosome;extracellular region;extracellular space;Golgi lumen;Golgi membrane;integral component of Golgi membrane;membrane;membrane raft;plasma membrane;trans-Golgi network;trans-Golgi network transport vesicle
P0CG47;P0CG48;P62979;P62987	UBB;UBC;RPS27A;UBA52	Polyubiquitin-B;Polyubiquitin-C;Ubiquitin-40S ribosomal protein S27a;Ubiquitin-60S ribosomal protein L40	activation of MAPK activity;anaphase-promoting complex-dependent catabolic process;cellular protein metabolic process;cellular protein modification process;cytokine-mediated signaling pathway;DNA damage response, detection of DNA damage;endosomal transport;energy homeostasis;error-free translesion synthesis;error-prone translesion synthesis;fat pad development;female gonad development;female meio…	metal ion binding;protease binding;protein binding;protein tag;RNA binding;structural constituent of ribosome;ubiquitin protein ligase binding	cytoplasm;cytosol;cytosolic large ribosomal subunit;cytosolic small ribosomal subunit;endocytic vesicle membrane;endoplasmic reticulum;endoplasmic reticulum membrane;endosome membrane;extracellular exosome;extracellular space;host cell;lysosomal membrane;membrane;mitochondrial outer membrane;mitochondrion;neuron projection;neuronal cell body;nucleolus;nucleoplasm;nucleus;plasma membrane;small rib…
P0DMQ5	INAFM2	Putative transmembrane protein INAFM2		calcium channel regulator activity	integral component of membrane
P0DP23;P0DP24;P0DP25	CALM1;CALM2;CALM3	Calmodulin-1;Calmodulin-2;Calmodulin-3	activation of adenylate cyclase activity;cofactor metabolic process;detection of calcium ion;establishment of protein localization to mitochondrial membrane;Fc-epsilon receptor signaling pathway;G protein-coupled receptor signaling pathway;G2/M transition of mitotic cell cycle;glycogen catabolic process;inositol phosphate metabolic process;MAPK cascade;muscle contraction;negative regulation of pe…	adenylate cyclase activator activity;adenylate cyclase binding;calcium channel inhibitor activity;calcium ion binding;calcium-dependent protein binding;disordered domain specific binding;ion channel binding;nitric-oxide synthase binding;nitric-oxide synthase regulator activity;N-terminal myristoylation domain binding;phosphatidylinositol 3-kinase binding;protein binding;protein domain specific bi…	calcium channel complex;catalytic complex;centrosome;cytoplasm;cytosol;extracellular region;growth cone;mitochondrial membrane;myelin sheath;nucleoplasm;nucleus;plasma membrane;protein-containing complex;sarcomere;spindle microtubule;spindle pole;synaptic vesicle membrane;vesicle;voltage-gated potassium channel complex
P10109	FDX1	Adrenodoxin, mitochondrial	C21-steroid hormone biosynthetic process;cellular response to cAMP;cellular response to forskolin;cholesterol metabolic process;electron transport chain;hormone biosynthetic process;small molecule metabolic process;sterol metabolic process	2 iron, 2 sulfur cluster binding;electron transfer activity;iron ion binding	mitochondrial matrix;mitochondrion
P10153	RNASE2	Non-secretory ribonuclease	chemotaxis;defense response to Gram-negative bacterium;defense response to Gram-positive bacterium;defense response to virus;induction of bacterial agglutination;neutrophil degranulation;RNA catabolic process;RNA phosphodiester bond hydrolysis	endonuclease activity;lipopolysaccharide binding;lyase activity;nucleic acid binding;ribonuclease activity	azurophil granule lumen;extracellular exosome;extracellular region
P10253	GAA	Lysosomal alpha-glucosidase	cardiac muscle contraction;diaphragm contraction;glucose metabolic process;glycogen catabolic process;heart morphogenesis;locomotory behavior;lysosome organization;maltose metabolic process;muscle cell cellular homeostasis;neuromuscular process controlling balance;neuromuscular process controlling posture;neutrophil degranulation;regulation of the force of heart contraction;sucrose metabolic proc…	alpha-1,4-glucosidase activity;carbohydrate binding;maltose alpha-glucosidase activity	azurophil granule membrane;extracellular exosome;ficolin-1-rich granule membrane;lysosomal lumen;lysosomal membrane;lysosome;membrane;plasma membrane;tertiary granule membrane
P10451;P10451-4	SPP1	Osteopontin;Isoform D of Osteopontin	androgen catabolic process;biomineral tissue development;cell adhesion;cellular protein metabolic process;cellular response to testosterone stimulus;decidualization;embryo implantation;extracellular matrix organization;inflammatory response;negative regulation of collateral sprouting of intact axon in response to injury;osteoblast differentiation;positive regulation of bone resorption;positive re…	cytokine activity;extracellular matrix binding;integrin binding;protein binding	cell projection;endoplasmic reticulum lumen;extracellular exosome;extracellular region;extracellular space;Golgi apparatus;perinuclear region of cytoplasm
P10451-2	SPP1	Isoform B of Osteopontin	androgen catabolic process;biomineral tissue development;cell adhesion;cellular protein metabolic process;cellular response to testosterone stimulus;decidualization;embryo implantation;extracellular matrix organization;inflammatory response;negative regulation of collateral sprouting of intact axon in response to injury;osteoblast differentiation;positive regulation of bone resorption;positive re…	cytokine activity;extracellular matrix binding;integrin binding;protein binding	cell projection;endoplasmic reticulum lumen;extracellular exosome;extracellular region;extracellular space;Golgi apparatus;perinuclear region of cytoplasm
P10451-3	SPP1	Isoform C of Osteopontin	androgen catabolic process;biomineral tissue development;cell adhesion;cellular protein metabolic process;cellular response to testosterone stimulus;decidualization;embryo implantation;extracellular matrix organization;inflammatory response;negative regulation of collateral sprouting of intact axon in response to injury;osteoblast differentiation;positive regulation of bone resorption;positive re…	cytokine activity;extracellular matrix binding;integrin binding;protein binding	cell projection;endoplasmic reticulum lumen;extracellular exosome;extracellular region;extracellular space;Golgi apparatus;perinuclear region of cytoplasm
P10451-5	SPP1	Isoform 5 of Osteopontin	androgen catabolic process;biomineral tissue development;cell adhesion;cellular protein metabolic process;cellular response to testosterone stimulus;decidualization;embryo implantation;extracellular matrix organization;inflammatory response;negative regulation of collateral sprouting of intact axon in response to injury;osteoblast differentiation;positive regulation of bone resorption;positive re…	cytokine activity;extracellular matrix binding;integrin binding;protein binding	cell projection;endoplasmic reticulum lumen;extracellular exosome;extracellular region;extracellular space;Golgi apparatus;perinuclear region of cytoplasm
P10643	C7	Complement component C7	cellular sodium ion homeostasis;complement activation;complement activation, alternative pathway;complement activation, classical pathway;cytolysis;regulation of complement activation		extracellular exosome;extracellular region;membrane attack complex
P10645	CHGA	Chromogranin-A	adenylate cyclase-activating adrenergic receptor signaling pathway involved in cardiac muscle relaxation;antimicrobial humoral response;defense response to fungus;defense response to Gram-negative bacterium;defense response to Gram-positive bacterium;innate immune response;killing of cells of other organism;mast cell activation;mast cell chemotaxis;mast cell cytokine production;mast cell degranul…		chromaffin granule;extracellular region;extracellular space;mast cell granule;perinuclear region of cytoplasm;secretory granule;transport vesicle membrane
P10646	TFPI	Tissue factor pathway inhibitor	blood coagulation;blood coagulation, extrinsic pathway;cellular response to interleukin-1;cellular response to lipopolysaccharide;cellular response to steroid hormone stimulus;negative regulation of blood coagulation;negative regulation of endopeptidase activity;response to estradiol	endopeptidase inhibitor activity;serine-type endopeptidase inhibitor activity	anchored component of membrane;caveola;cell surface;endoplasmic reticulum;extracellular region;extracellular space;organelle membrane;plasma membrane
P10721;P10721-2	KIT	Mast/stem cell growth factor receptor Kit;Isoform 2 of Mast/stem cell growth factor receptor Kit	actin cytoskeleton reorganization;activation of MAPK activity;B cell differentiation;cell chemotaxis;cellular response to thyroid hormone stimulus;cytokine-mediated signaling pathway;dendritic cell cytokine production;detection of mechanical stimulus involved in sensory perception of sound;digestive tract development;ectopic germ cell programmed cell death;embryonic hemopoiesis;epithelial cell pr…	ATP binding;cytokine binding;metal ion binding;protease binding;protein binding;protein homodimerization activity;protein tyrosine kinase activity;SH2 domain binding;stem cell factor receptor activity;transmembrane receptor protein tyrosine kinase activity	acrosomal vesicle;cell-cell junction;cytoplasmic side of plasma membrane;external side of plasma membrane;extracellular space;integral component of plasma membrane;mast cell granule;plasma membrane;receptor complex
P10912;P10912-2;P10912-3	GHR	Growth hormone receptor;Isoform 2 of Growth hormone receptor;Isoform 3 of Growth hormone receptor	activation of Janus kinase activity;activation of MAPK activity;cellular response to hormone stimulus;cytokine-mediated signaling pathway;endocytosis;growth hormone receptor signaling pathway;growth hormone receptor signaling pathway via JAK-STAT;hormone metabolic process;insulin-like growth factor receptor signaling pathway;positive regulation of multicellular organism growth;positive regulation…	cytokine binding;cytokine receptor activity;growth factor binding;growth hormone receptor activity;identical protein binding;peptide hormone binding;proline-rich region binding;protein binding;protein homodimerization activity;protein kinase binding	cell surface;cytoplasmic ribonucleoprotein granule;cytosol;external side of plasma membrane;extracellular region;extracellular space;growth hormone receptor complex;integral component of membrane;integral component of plasma membrane;plasma membrane;receptor complex
P11047	LAMC1	Laminin subunit gamma-1	animal organ morphogenesis;cell adhesion;cell migration;cellular protein metabolic process;endoderm development;extracellular matrix disassembly;extracellular matrix organization;hemidesmosome assembly;positive regulation of epithelial cell proliferation;post-translational protein modification;protein-containing complex assembly;substrate adhesion-dependent cell spreading;tissue development	extracellular matrix constituent conferring elasticity;extracellular matrix structural constituent	basement membrane;collagen-containing extracellular matrix;endoplasmic reticulum lumen;extracellular exosome;extracellular region;extracellular space;laminin-1 complex;laminin-10 complex;laminin-11 complex
P11362-21;P11362-7	FGFR1	Isoform 21 of Fibroblast growth factor receptor 1;Isoform 14 of Fibroblast growth factor receptor 1	angiogenesis;auditory receptor cell development;branching involved in salivary gland morphogenesis;cell maturation;cell migration;chondrocyte differentiation;chordate embryonic development;embryonic limb morphogenesis;fibroblast growth factor receptor signaling pathway;fibroblast growth factor receptor signaling pathway involved in orbitofrontal cortex development;in utero embryonic development;i…	ATP binding;fibroblast growth factor binding;fibroblast growth factor-activated receptor activity;heparin binding;identical protein binding;protein binding;protein homodimerization activity;protein tyrosine kinase activity;receptor-receptor interaction;SH2 domain binding;transmembrane receptor protein tyrosine kinase activity	cytoplasmic vesicle;cytosol;extracellular region;integral component of membrane;integral component of plasma membrane;nucleolus;plasma membrane;receptor complex
P12107;P12107-2;P12107-3;P12107-4	COL11A1	Collagen alpha-1(XI) chain;Isoform B of Collagen alpha-1(XI) chain;Isoform C of Collagen alpha-1(XI) chain;Isoform 4 of Collagen alpha-1(XI) chain	cartilage condensation;chondrocyte development;collagen fibril organization;detection of mechanical stimulus involved in sensory perception of sound;embryonic skeletal system morphogenesis;endodermal cell differentiation;extracellular matrix organization;inner ear morphogenesis;ossification;proteoglycan metabolic process;sensory perception of sound;tendon development;ventricular cardiac muscle ti…	extracellular matrix binding;extracellular matrix structural constituent;extracellular matrix structural constituent conferring tensile strength;heparan sulfate binding;heparin binding;metal ion binding;protein binding, bridging	collagen type XI trimer;collagen-containing extracellular matrix;endoplasmic reticulum lumen;extracellular matrix;extracellular region;extracellular space
P12259	F5	Coagulation factor V	blood circulation;blood coagulation;cellular protein metabolic process;COPII vesicle coating;endoplasmic reticulum to Golgi vesicle-mediated transport;platelet degranulation;post-translational protein modification	copper ion binding;protein binding	COPII-coated ER to Golgi transport vesicle;endoplasmic reticulum lumen;endoplasmic reticulum-Golgi intermediate compartment membrane;extracellular region;extracellular space;extracellular vesicle;Golgi membrane;membrane;plasma membrane;platelet alpha granule lumen
P12273	PIP	Prolactin-inducible protein	detection of chemical stimulus involved in sensory perception of bitter taste;negative regulation of T cell apoptotic process;positive regulation of gene expression;proteolysis;regulation of immune system process;retina homeostasis;transmembrane transport	actin binding;aspartic-type endopeptidase activity;IgG binding;protein binding;protein dimerization activity	extracellular exosome;extracellular region;extracellular space;nucleus
P12319	FCER1A	High affinity immunoglobulin epsilon receptor subunit alpha	Fc-epsilon receptor signaling pathway	IgE binding	cell surface;integral component of plasma membrane;plasma membrane
P12830	CDH1	Cadherin-1	adherens junction organization;calcium-dependent cell-cell adhesion via plasma membrane cell adhesion molecules;cell morphogenesis;cell-cell adhesion;cell-cell adhesion mediated by cadherin;cell-cell junction assembly;cellular response to indole-3-methanol;cellular response to lithium ion;entry of bacterium into host cell;extracellular matrix organization;homophilic cell adhesion via plasma membr…	ankyrin binding;beta-catenin binding;cadherin binding;calcium ion binding;cell adhesion molecule binding;cytoskeletal protein binding;gamma-catenin binding;GTPase activating protein binding;identical protein binding;protein binding;protein homodimerization activity	actin cytoskeleton;apical junction complex;catenin complex;cell junction;cell surface;cell-cell adherens junction;cortical actin cytoskeleton;cytoplasm;cytoplasmic side of plasma membrane;endosome;extracellular exosome;extracellular region;flotillin complex;glutamatergic synapse;integral component of membrane;lamellipodium;lateral plasma membrane;perinuclear region of cytoplasm;plasma membrane;po…
P13385	TDGF1	Teratocarcinoma-derived growth factor 1	activation of MAPK activity;anatomical structure development;anterior/posterior axis specification, embryo;anterior/posterior pattern specification;BMP signaling pathway;cell differentiation;cell migration involved in sprouting angiogenesis;cellular response to epidermal growth factor stimulus;cellular response to fibroblast growth factor stimulus;cellular response to hepatocyte growth factor sti…	activin receptor binding;growth factor activity;nodal binding;protein binding;signaling receptor binding	anchored component of membrane;apical plasma membrane;cell surface;extracellular region;extracellular space;extrinsic component of plasma membrane;membrane raft;plasma membrane
P13473	LAMP2	Lysosome-associated membrane glycoprotein 2	autophagosome maturation;cellular response to starvation;chaperone-mediated autophagy;establishment of protein localization to organelle;lysosomal protein catabolic process;muscle cell cellular homeostasis;neutrophil degranulation;platelet degranulation;protein import;protein stabilization;protein targeting;protein targeting to lysosome involved in chaperone-mediated autophagy;regulation of prote…	enzyme binding;protein binding;protein domain specific binding	autolysosome;azurophil granule membrane;extracellular exosome;extracellular space;ficolin-1-rich granule membrane;integral component of autophagosome membrane;late endosome;late endosome membrane;lysosomal lumen;lysosomal matrix;lysosomal membrane;lysosome;membrane;membrane microdomain;membrane raft;phagocytic vesicle membrane;plasma membrane;platelet dense granule membrane
P13591-1;P13591-3;P13591-4	NCAM1	Isoform 2 of Neural cell adhesion molecule 1;Isoform 3 of Neural cell adhesion molecule 1;Isoform 4 of Neural cell adhesion molecule 1	axon guidance;cell adhesion;commissural neuron axon guidance;interferon-gamma-mediated signaling pathway;MAPK cascade;regulation of semaphorin-plexin signaling pathway;viral entry into host cell	virus receptor activity	anchored component of membrane;cell surface;collagen-containing extracellular matrix;cytosol;external side of plasma membrane;Golgi membrane;integral component of membrane;membrane;plasma membrane
P13598	ICAM2	Intercellular adhesion molecule 2	cell adhesion;cell-cell adhesion;extracellular matrix organization;regulation of immune response;stimulatory C-type lectin receptor signaling pathway	integrin binding	cleavage furrow;integral component of plasma membrane;membrane;microvillus;plasma membrane;uropod
P13645	KRT10	Keratin, type I cytoskeletal 10	cornification;keratinization;keratinocyte differentiation;peptide cross-linking;positive regulation of epidermis development;protein heterotetramerization	protein binding;protein heterodimerization activity;structural constituent of epidermis	cell surface;cornified envelope;cytoplasm;cytosol;extracellular exosome;extracellular space;intermediate filament;membrane;nucleus
P13646	KRT13	Keratin, type I cytoskeletal 13	cornification;cytoskeleton organization;keratinization	protein binding;structural molecule activity	cytosol;extracellular exosome;intermediate filament cytoskeleton;keratin filament;nucleus
P13647	KRT5	Keratin, type II cytoskeletal 5	cornification;cytoskeleton organization;epidermis development;hemidesmosome assembly;keratinization	protein binding;scaffold protein binding;structural constituent of cytoskeleton	cytoplasm;cytosol;extracellular exosome;intermediate filament;keratin filament;membrane;nucleus
P13688;P13688-10;P13688-2;P13688-8	CEACAM1	Carcinoembryonic antigen-related cell adhesion molecule 1;Isoform 10 of Carcinoembryonic antigen-related cell adhesion molecule 1;Isoform 2 of Carcinoembryonic antigen-related cell adhesion molecule 1;Isoform 8 of Carcinoembryonic antigen-related cell adhesion molecule 1	angiogenesis;bile acid and bile salt transport;blood vessel development;cell adhesion;cell migration;cell-cell adhesion via plasma-membrane adhesion molecules;cellular response to insulin stimulus;common myeloid progenitor cell proliferation;granulocyte colony-stimulating factor signaling pathway;homophilic cell adhesion via plasma membrane adhesion molecules;insulin catabolic process;insulin rec…	actin binding;bile acid transmembrane transporter activity;calmodulin binding;filamin binding;identical protein binding;kinase binding;molecular_function;protein binding;protein dimerization activity;protein homodimerization activity;protein phosphatase binding;protein tyrosine kinase binding	adherens junction;apical plasma membrane;basal plasma membrane;cell junction;cell surface;cell-cell junction;extracellular exosome;integral component of membrane;integral component of plasma membrane;lateral plasma membrane;membrane;microvillus membrane;plasma membrane;specific granule membrane;T cell receptor complex;tertiary granule membrane;transport vesicle membrane
P13798	APEH	Acylamino-acid-releasing enzyme	amyloid-beta metabolic process;neutrophil degranulation;proteolysis;translational termination	identical protein binding;omega peptidase activity;protein binding;RNA binding;serine-type endopeptidase activity	cytosol;extracellular exosome;extracellular region;ficolin-1-rich granule lumen;nuclear membrane
P13942-9	COL11A2	Isoform 9 of Collagen alpha-2(XI) chain	cartilage development;collagen fibril organization;extracellular matrix organization;roof of mouth development;sensory perception of sound;skeletal system development;soft palate development	extracellular matrix structural constituent;extracellular matrix structural constituent conferring tensile strength;metal ion binding;protein binding;protein binding, bridging	collagen trimer;collagen type XI trimer;collagen-containing extracellular matrix;endoplasmic reticulum lumen;extracellular matrix;extracellular region;extracellular space
P13987;P13987-2	CD59	CD59 glycoprotein;Isoform 2 of CD59 glycoprotein	blood coagulation;cell surface receptor signaling pathway;COPII vesicle coating;endoplasmic reticulum to Golgi vesicle-mediated transport;negative regulation of activation of membrane attack complex;neutrophil degranulation;regulation of complement activation;regulation of complement-dependent cytotoxicity	complement binding;protein binding	anchored component of external side of plasma membrane;cell surface;endoplasmic reticulum membrane;endoplasmic reticulum-Golgi intermediate compartment membrane;ER to Golgi transport vesicle membrane;extracellular exosome;extracellular space;focal adhesion;Golgi membrane;membrane;plasma membrane;specific granule membrane;tertiary granule membrane;transport vesicle;vesicle
P14209	CD99	CD99 antigen	homotypic cell-cell adhesion;positive regulation of neutrophil extravasation;regulation of immune response;T cell extravasation	protein binding	cytoplasm;focal adhesion;integral component of plasma membrane;plasma membrane
P14324;P14324-2	FDPS	Farnesyl pyrophosphate synthase;Isoform 2 of Farnesyl pyrophosphate synthase	cholesterol biosynthetic process;farnesyl diphosphate biosynthetic process;geranyl diphosphate biosynthetic process;regulation of cholesterol biosynthetic process;viral process	dimethylallyltranstransferase activity;geranyltranstransferase activity;metal ion binding;RNA binding	cytoplasm;cytosol;nucleoplasm
P14778	IL1R1	Interleukin-1 receptor type 1	cell surface receptor signaling pathway;cytokine-mediated signaling pathway;immune response;inflammatory response;interleukin-1-mediated signaling pathway;positive regulation of interferon-gamma production;positive regulation of interleukin-1-mediated signaling pathway;positive regulation of neutrophil extravasation;positive regulation of T-helper 1 cell cytokine production;regulation of inflamma…	interleukin-1 binding;interleukin-1 receptor activity;interleukin-1, type I, activating receptor activity;platelet-derived growth factor receptor binding;protease binding;protein binding;transmembrane signaling receptor activity	external side of plasma membrane;extracellular region;integral component of plasma membrane;membrane;plasma membrane
P14923	JUP	Junction plakoglobin	adherens junction organization;bundle of His cell-Purkinje myocyte adhesion involved in cell communication;cell migration;cell-cell adhesion;cellular response to indole-3-methanol;cornification;cytoskeletal anchoring at plasma membrane;desmosome assembly;detection of mechanical stimulus;endothelial cell-cell adhesion;keratinization;negative regulation of blood vessel endothelial cell migration;ne…	alpha-catenin binding;cadherin binding;cell adhesion molecule binding;cell adhesive protein binding involved in bundle of His cell-Purkinje myocyte communication;nuclear hormone receptor binding;protein binding;protein homodimerization activity;protein kinase binding;protein phosphatase binding;structural constituent of cell wall;structural molecule activity;transcription coactivator activity	actin cytoskeleton;apicolateral plasma membrane;catenin complex;cell-cell adherens junction;cell-cell junction;cornified envelope;cytoplasm;cytoplasmic side of plasma membrane;cytoskeleton;cytosol;desmosome;extracellular exosome;extracellular region;fascia adherens;ficolin-1-rich granule lumen;focal adhesion;gamma-catenin-TCF7L2 complex;hemidesmosome;intercalated disc;intermediate filament;latera…
P15170-2;P15170-3	GSPT1	Isoform 2 of Eukaryotic peptide chain release factor GTP-binding subunit ERF3A;Isoform 3 of Eukaryotic peptide chain release factor GTP-binding subunit ERF3A	cytoplasmic translational termination;G1/S transition of mitotic cell cycle;nuclear-transcribed mRNA catabolic process, nonsense-mediated decay;protein methylation;translation	GTP binding;GTPase activity;protein binding;RNA binding;translation release factor activity	cytosol;translation release factor complex
P15529-2;P15529-3;P15529-4;P15529-5;P15529-6;P15529-7	CD46	Isoform B of Membrane cofactor protein;Isoform D of Membrane cofactor protein;Isoform F of Membrane cofactor protein;Isoform H of Membrane cofactor protein;Isoform J of Membrane cofactor protein;Isoform L of Membrane cofactor protein	adaptive immune response;complement activation, classical pathway;innate immune response;interleukin-10 production;negative regulation of gene expression;positive regulation of gene expression;positive regulation of interleukin-10 production;positive regulation of memory T cell differentiation;positive regulation of regulatory T cell differentiation;positive regulation of T cell proliferation;pos…	cadherin binding;protein binding;signaling receptor activity;virus receptor activity	cell surface;extracellular exosome;focal adhesion;inner acrosomal membrane;integral component of plasma membrane;plasma membrane
P15941-11;P15941-2	MUC1	Isoform Y-LSP of Mucin-1;Isoform 2 of Mucin-1	cytokine-mediated signaling pathway;DNA damage response, signal transduction by p53 class mediator resulting in cell cycle arrest;DNA damage response, signal transduction by p53 class mediator resulting in transcription of p21 class mediator;negative regulation of cell adhesion mediated by integrin;negative regulation of intrinsic apoptotic signaling pathway in response to DNA damage by p53 class…	p53 binding;protein binding;RNA polymerase II proximal promoter sequence-specific DNA binding;transcription coregulator activity	apical plasma membrane;extracellular exosome;extracellular space;Golgi lumen;integral component of plasma membrane;nuclear chromatin;plasma membrane;vesicle
P16070;P16070-3;P16070-4;P16070-5;P16070-7;P16070-8	CD44	CD44 antigen;Isoform 3 of CD44 antigen;Isoform 4 of CD44 antigen;Isoform 5 of CD44 antigen;Isoform 7 of CD44 antigen;Isoform 8 of CD44 antigen	cartilage development;cell adhesion;cell migration;cell-cell adhesion;cell-matrix adhesion;cellular response to fibroblast growth factor stimulus;extracellular matrix disassembly;extracellular matrix organization;hyaluronan catabolic process;inflammatory response;interferon-gamma-mediated signaling pathway;leukocyte migration;monocyte aggregation;negative regulation of apoptotic process;negative …	collagen binding;cytokine receptor activity;hyaluronic acid binding;protein binding;transmembrane signaling receptor activity	apical plasma membrane;basolateral plasma membrane;cell projection;cell surface;cytosol;extracellular exosome;focal adhesion;Golgi apparatus;integral component of plasma membrane;lamellipodium membrane;macrophage migration inhibitory factor receptor complex;microvillus;plasma membrane;secretory granule membrane
P16112;P16112-2	ACAN	Aggrecan core protein;Isoform 2 of Aggrecan core protein	cartilage condensation;cell adhesion;central nervous system development;chondrocyte development;collagen fibril organization;extracellular matrix organization;heart development;keratan sulfate biosynthetic process;keratan sulfate catabolic process;proteoglycan biosynthetic process;proteolysis;skeletal system development	carbohydrate binding;extracellular matrix structural constituent;extracellular matrix structural constituent conferring compression resistance;hyaluronic acid binding;metal ion binding;protein binding	basement membrane;collagen-containing extracellular matrix;extracellular matrix;extracellular region;GABA-ergic synapse;glutamatergic synapse;Golgi lumen;lysosomal lumen;perisynaptic extracellular matrix
P16234;P16234-2;P16234-3	PDGFRA	Platelet-derived growth factor receptor alpha;Isoform 2 of Platelet-derived growth factor receptor alpha;Isoform 3 of Platelet-derived growth factor receptor alpha	adrenal gland development;cardiac myofibril assembly;cell activation;cell chemotaxis;cellular response to amino acid stimulus;cellular response to reactive oxygen species;embryonic cranial skeleton morphogenesis;embryonic digestive tract morphogenesis;embryonic skeletal system morphogenesis;estrogen metabolic process;extracellular matrix organization;face morphogenesis;hematopoietic progenitor ce…	ATP binding;platelet-derived growth factor alpha-receptor activity;platelet-derived growth factor binding;platelet-derived growth factor receptor binding;protein binding;protein homodimerization activity;protein kinase activity;protein-containing complex binding;transmembrane receptor protein tyrosine kinase activity;vascular endothelial growth factor binding;vascular endothelial growth factor-ac…	cell junction;cilium;cytoplasm;external side of plasma membrane;Golgi apparatus;integral component of plasma membrane;intrinsic component of plasma membrane;membrane;microvillus;nucleus;plasma membrane;protein-containing complex;receptor complex
P16284;P16284-2;P16284-3;P16284-4;P16284-5;P16284-6	PECAM1	Platelet endothelial cell adhesion molecule;Isoform Delta12 of Platelet endothelial cell adhesion molecule;Isoform Delta13 of Platelet endothelial cell adhesion molecule;Isoform Delta14 of Platelet endothelial cell adhesion molecule;Isoform Delta14-15 of Platelet endothelial cell adhesion molecule;Isoform Delta15 of Platelet endothelial cell adhesion molecule	angiogenesis;bicellular tight junction assembly;cell recognition;cell-cell adhesion;cell-cell adhesion via plasma-membrane adhesion molecules;diapedesis;endothelial cell migration;endothelial cell morphogenesis;endothelial cell-matrix adhesion;extracellular matrix organization;glomerular endothelium development;homophilic cell adhesion via plasma membrane adhesion molecules;leukocyte cell-cell ad…	protein binding;protein homodimerization activity	cell-cell contact zone;cell-cell junction;external side of plasma membrane;extracellular exosome;extracellular space;integral component of membrane;membrane raft;plasma membrane;platelet alpha granule membrane;protein-containing complex;secretory granule membrane;smooth muscle contractile fiber
P16422	EPCAM	Epithelial cell adhesion molecule	cell-cell adhesion via plasma-membrane adhesion molecules;leukocyte migration;negative regulation of apoptotic process;negative regulation of cell-cell adhesion mediated by cadherin;positive regulation of cell motility;positive regulation of cell population proliferation;positive regulation of stem cell proliferation;positive regulation of transcription by RNA polymerase II;signal transduction in…	cadherin binding involved in cell-cell adhesion;protein binding;protein-containing complex binding	apical plasma membrane;basolateral plasma membrane;bicellular tight junction;cell surface;extracellular exosome;integral component of membrane;lateral plasma membrane;plasma membrane
P16989;P16989-2;P16989-3	YBX3	Y-box-binding protein 3;Isoform 2 of Y-box-binding protein 3;Isoform 3 of Y-box-binding protein 3	3'-UTR-mediated mRNA stabilization;cellular hyperosmotic response;cellular response to tumor necrosis factor;fertilization;in utero embryonic development;male gonad development;negative regulation of intrinsic apoptotic signaling pathway in response to osmotic stress;negative regulation of necroptotic process;negative regulation of skeletal muscle tissue development;negative regulation of transcr…	DNA-binding transcription factor activity;DNA-binding transcription factor activity, RNA polymerase II-specific;DNA-binding transcription repressor activity, RNA polymerase II-specific;double-stranded DNA binding;mRNA 3'-UTR binding;polysome binding;protein binding;Rho GTPase binding;RNA binding;RNA polymerase II regulatory region sequence-specific DNA binding;transcription corepressor activity	bicellular tight junction;cytoplasm;cytosol;nucleus;perinuclear region of cytoplasm
P17936;P17936-2	IGFBP3	Insulin-like growth factor-binding protein 3;Isoform 2 of Insulin-like growth factor-binding protein 3	apoptotic process;cellular protein metabolic process;negative regulation of cell population proliferation;negative regulation of protein phosphorylation;negative regulation of signal transduction;negative regulation of smooth muscle cell migration;negative regulation of smooth muscle cell proliferation;osteoblast differentiation;positive regulation of apoptotic process;positive regulation of insu…	fibronectin binding;insulin-like growth factor binding;insulin-like growth factor I binding;insulin-like growth factor II binding;metal ion binding;protein binding;protein tyrosine phosphatase activator activity	endoplasmic reticulum lumen;extracellular region;extracellular space;insulin-like growth factor binding protein complex;insulin-like growth factor ternary complex;nucleus
P18510;P18510-2;P18510-3;P18510-4	IL1RN	Interleukin-1 receptor antagonist protein;Isoform 2 of Interleukin-1 receptor antagonist protein;Isoform 3 of Interleukin-1 receptor antagonist protein;Isoform 4 of Interleukin-1 receptor antagonist protein	cellular response to lipopolysaccharide;cytokine-mediated signaling pathway;immune response;inflammatory response;insulin secretion;interleukin-1-mediated signaling pathway;lipid metabolic process;negative regulation of heterotypic cell-cell adhesion;negative regulation of interleukin-1-mediated signaling pathway;neutrophil chemotaxis;positive regulation of I-kappaB kinase/NF-kappaB signaling;pos…	cytokine activity;interleukin-1 receptor antagonist activity;interleukin-1 receptor binding;interleukin-1 type I receptor antagonist activity;interleukin-1 type II receptor antagonist activity;interleukin-1, type I receptor binding;interleukin-1, type II receptor binding;protein binding	cytoplasm;extracellular exosome;extracellular space;plasma membrane
P19022	CDH2	Cadherin-2	adherens junction organization;blood vessel morphogenesis;brain morphogenesis;calcium-dependent cell-cell adhesion via plasma membrane cell adhesion molecules;cell adhesion;cell migration;cell morphogenesis;cell-cell adhesion;cell-cell adhesion mediated by cadherin;cell-cell junction assembly;cellular protein metabolic process;cerebral cortex development;glial cell differentiation;heterophilic ce…	alpha-catenin binding;beta-catenin binding;cadherin binding;calcium ion binding;cytoskeletal protein binding;gamma-catenin binding;protein binding;protein homodimerization activity;protein kinase binding;protein phosphatase binding	apical part of cell;apical plasma membrane;basolateral plasma membrane;catenin complex;cell junction;cell surface;cell-cell adherens junction;cell-cell junction;collagen-containing extracellular matrix;cortical actin cytoskeleton;cytoplasm;endoplasmic reticulum lumen;fascia adherens;focal adhesion;integral component of plasma membrane;integral component of postsynaptic specialization membrane;int…
P19256;P19256-2;P19256-3	CD58	Lymphocyte function-associated antigen 3;Isoform 2 of Lymphocyte function-associated antigen 3;Isoform 3 of Lymphocyte function-associated antigen 3	cell-cell adhesion;cellular response to interferon-gamma;cellular response to tumor necrosis factor;heterotypic cell-cell adhesion;leukocyte migration;neutrophil degranulation;positive regulation of interleukin-8 secretion	protein binding;signaling receptor binding	cell surface;extracellular exosome;ficolin-1-rich granule membrane;integral component of plasma membrane;membrane;plasma membrane;secretory granule membrane
P19438	TNFRSF1A	Tumor necrosis factor receptor superfamily member 1A	aortic valve development;cellular response to mechanical stimulus;cytokine-mediated signaling pathway;death-inducing signaling complex assembly;defense response to bacterium;extrinsic apoptotic signaling pathway via death domain receptors;I-kappaB kinase/NF-kappaB signaling;inflammatory response;intrinsic apoptotic signaling pathway in response to DNA damage;negative regulation of cardiac muscle …	protein binding;tumor necrosis factor binding;tumor necrosis factor-activated receptor activity	cell surface;extracellular region;extracellular space;Golgi membrane;integral component of plasma membrane;membrane;membrane raft;mitochondrion;plasma membrane;receptor complex;tumor necrosis factor receptor superfamily complex
P19438-5	TNFRSF1A	Isoform 5 of Tumor necrosis factor receptor superfamily member 1A	aortic valve development;cellular response to mechanical stimulus;cytokine-mediated signaling pathway;death-inducing signaling complex assembly;defense response to bacterium;extrinsic apoptotic signaling pathway via death domain receptors;I-kappaB kinase/NF-kappaB signaling;inflammatory response;intrinsic apoptotic signaling pathway in response to DNA damage;negative regulation of cardiac muscle …	protein binding;tumor necrosis factor binding;tumor necrosis factor-activated receptor activity	cell surface;extracellular region;extracellular space;Golgi membrane;integral component of plasma membrane;membrane;membrane raft;mitochondrion;plasma membrane;receptor complex;tumor necrosis factor receptor superfamily complex
P19961	AMY2B	Alpha-amylase 2B	carbohydrate metabolic process	alpha-amylase activity;alpha-amylase activity (releasing maltohexaose);metal ion binding	extracellular exosome
P20062	TCN2	Transcobalamin-2	cobalamin metabolic process;cobalamin transport;cobalt ion transport	cobalamin binding;metal ion binding;protein binding	endosome;extracellular region;extracellular space;lysosomal lumen
P20138;P20138-2	CD33	Myeloid cell surface antigen CD33;Isoform 3 of Myeloid cell surface antigen CD33	cell adhesion;cell-cell adhesion;cell-cell signaling;immune response-inhibiting signal transduction;negative regulation of calcium ion transport;negative regulation of cell population proliferation;negative regulation of interleukin-1 beta production;negative regulation of interleukin-8 production;negative regulation of monocyte activation;negative regulation of tumor necrosis factor production;n…	carbohydrate binding;protein binding;protein phosphatase binding;sialic acid binding;signaling receptor activity	external side of plasma membrane;Golgi apparatus;integral component of plasma membrane;nucleus;peroxisome;plasma membrane;specific granule membrane;tertiary granule membrane
P20333;P20333-2	TNFRSF1B	Tumor necrosis factor receptor superfamily member 1B;Isoform 2 of Tumor necrosis factor receptor superfamily member 1B	aging;aortic valve development;cellular response to growth factor stimulus;cellular response to lipopolysaccharide;cytokine-mediated signaling pathway;extrinsic apoptotic signaling pathway;glial cell-neuron signaling;inflammatory response;intrinsic apoptotic signaling pathway in response to DNA damage;negative regulation of cardiac muscle hypertrophy;negative regulation of cell death;negative reg…	protein binding;tumor necrosis factor binding;tumor necrosis factor-activated receptor activity;ubiquitin protein ligase binding	extracellular region;integral component of membrane;membrane;membrane raft;neuronal cell body;nucleus;perinuclear region of cytoplasm;plasma membrane;specific granule membrane;tumor necrosis factor receptor superfamily complex;varicosity
P20472	PVALB	Parvalbumin alpha	cochlea development	calcium ion binding;protein heterodimerization activity;protein homodimerization activity	axon;cuticular plate;cytoplasm;neuronal cell body;nucleus;protein-containing complex;stereocilium
P20810-10;P20810-6;P20810-7;P20810-9	CAST	Isoform 10 of Calpastatin;Isoform 6 of Calpastatin;Isoform 7 of Calpastatin;Isoform 9 of Calpastatin	inhibition of cysteine-type endopeptidase activity;negative regulation of type B pancreatic cell apoptotic process;presynaptic active zone organization	cadherin binding;calcium-dependent cysteine-type endopeptidase inhibitor activity;endopeptidase inhibitor activity;protease binding;protein binding;RNA binding	cytosol;endoplasmic reticulum;membrane
P20916;P20916-2;P20916-3	MAG	Myelin-associated glycoprotein;Isoform 2 of Myelin-associated glycoprotein;Isoform 3 of Myelin-associated glycoprotein	axon regeneration;cell adhesion;cell-cell adhesion via plasma-membrane adhesion molecules;cellular response to mechanical stimulus;central nervous system myelination;leukocyte migration;negative regulation of axon extension;negative regulation of axonogenesis;negative regulation of neuron apoptotic process;negative regulation of neuron projection development;positive regulation of astrocyte diffe…	carbohydrate binding;ganglioside GT1b binding;protein homodimerization activity;protein kinase binding;sialic acid binding;signaling receptor binding	compact myelin;cytoplasm;integral component of plasma membrane;membrane raft;mesaxon;myelin sheath;myelin sheath adaxonal region;paranode region of axon;plasma membrane;Schmidt-Lanterman incisure
P20933	AGA	N(4)-(beta-N-acetylglucosaminyl)-L-asparaginase	neutrophil degranulation;protein deglycosylation;proteolysis	N4-(beta-N-acetylglucosaminyl)-L-asparaginase activity;peptidase activity;protein self-association	azurophil granule lumen;cytoplasm;endoplasmic reticulum;extracellular region;extracellular space;lysosome
P21281	ATP6V1B2	V-type proton ATPase subunit B, brain isoform	ATP metabolic process;insulin receptor signaling pathway;ion transmembrane transport;phagosome acidification;proton transmembrane transport;regulation of macroautophagy;transferrin transport	ATP binding;hydrolase activity;protein binding;proton transmembrane transporter activity;proton-transporting ATPase activity, rotational mechanism	apical plasma membrane;cytosol;endomembrane system;extracellular exosome;integral component of membrane;intracellular membrane-bounded organelle;lysosomal membrane;melanosome;microvillus;plasma membrane;proton-transporting V-type ATPase, V1 domain;ruffle
P21333;P21333-2	FLNA	Filamin-A;Isoform 2 of Filamin-A	actin crosslink formation;actin cytoskeleton reorganization;adenylate cyclase-inhibiting dopamine receptor signaling pathway;cell junction assembly;cerebral cortex development;cilium assembly;cytoplasmic sequestering of protein;defense response to virus;establishment of protein localization;establishment of Sertoli cell barrier;formation of radial glial scaffolds;mitotic spindle assembly;mRNA tra…	actin filament binding;cadherin binding;Fc-gamma receptor I complex binding;G protein-coupled receptor binding;GTPase binding;ion channel binding;kinase binding;mu-type opioid receptor binding;potassium channel regulator activity;protein binding;protein homodimerization activity;Rac GTPase binding;Ral GTPase binding;Rho GTPase binding;RNA binding;SMAD binding;small GTPase binding;transcription fa…	actin cytoskeleton;actin filament;apical dendrite;cell-cell junction;cortical cytoskeleton;cytoplasm;cytosol;dendritic shaft;extracellular exosome;extracellular region;focal adhesion;glutamatergic synapse;membrane;Myb complex;neuronal cell body;nucleolus;nucleus;perinuclear region of cytoplasm;plasma membrane;postsynapse;Z disc
P21741	MDK	Midkine	adrenal gland development;behavioral fear response;cell differentiation;cerebellar granular layer development;cerebral cortex development;cytoskeleton organization;defecation;dentate gyrus development;estrous cycle;glial cell projection elongation;leukocyte chemotaxis involved in inflammatory response;negative regulation of canonical Wnt signaling pathway;negative regulation of cardiac muscle cel…	chondroitin sulfate binding;growth factor activity;heparan sulfate binding;heparin binding;protein binding	cell projection;collagen-containing extracellular matrix;cytoplasm;extracellular region
P21802;P21802-10;P21802-11;P21802-12;P21802-13;P21802-14;P21802-15;P21802-16;P21802-17;P21802-18;P21802-19;P21802-2;P21802-23;P21802-3;P21802-5;P21802-6;P21802-7;P21802-8;P21802-9	FGFR2	Fibroblast growth factor receptor 2;Isoform 10 of Fibroblast growth factor receptor 2;Isoform 11 of Fibroblast growth factor receptor 2;Isoform 12 of Fibroblast growth factor receptor 2;Isoform 13 of Fibroblast growth factor receptor 2;Isoform 14 of Fibroblast growth factor receptor 2;Isoform 15 of Fibroblast growth factor receptor 2;Isoform 16 of Fibroblast growth factor receptor 2;Isoform 17 of…	angiogenesis;animal organ morphogenesis;apoptotic process;axonogenesis;bone development;bone mineralization;bone morphogenesis;branch elongation involved in salivary gland morphogenesis;branching involved in labyrinthine layer morphogenesis;branching involved in prostate gland morphogenesis;branching involved in salivary gland morphogenesis;branching morphogenesis of a nerve;bud elongation involv…	ATP binding;fibroblast growth factor binding;fibroblast growth factor-activated receptor activity;heparin binding;protein binding;protein homodimerization activity;protein tyrosine kinase activity;transmembrane receptor protein tyrosine kinase activity	cell cortex;cell surface;collagen-containing extracellular matrix;cytoplasm;cytoplasmic vesicle;excitatory synapse;Golgi apparatus;integral component of membrane;integral component of plasma membrane;intracellular membrane-bounded organelle;membrane;nucleoplasm;nucleus;plasma membrane;receptor complex
P21964;P21964-2	COMT	Catechol O-methyltransferase;Isoform Soluble of Catechol O-methyltransferase	catecholamine catabolic process;cellular response to phosphate starvation;developmental process;dopamine catabolic process;dopamine metabolic process;estrogen metabolic process;female pregnancy;learning;methylation;multicellular organismal reproductive process;negative regulation of dopamine metabolic process;negative regulation of renal sodium excretion;negative regulation of smooth muscle cell …	catechol O-methyltransferase activity;L-dopa O-methyltransferase activity;magnesium ion binding;methyltransferase activity;O-methyltransferase activity;orcinol O-methyltransferase activity;protein binding	axon;cell body;cytosol;dendrite;dendritic spine;extracellular exosome;integral component of membrane;intracellular membrane-bounded organelle;membrane;plasma membrane;postsynaptic membrane
P22105;P22105-1	TNXB	Tenascin-X;Isoform 3 of Tenascin-X	actin cytoskeleton organization;cell adhesion;collagen fibril organization;collagen metabolic process;elastic fiber assembly	collagen fibril binding;extracellular matrix structural constituent;heparin binding;integrin binding;protein binding	collagen-containing extracellular matrix;extracellular exosome;extracellular matrix;extracellular region;extracellular space
P22304	IDS	Iduronate 2-sulfatase	chondroitin sulfate catabolic process;glycosaminoglycan catabolic process	iduronate-2-sulfatase activity;metal ion binding;sulfuric ester hydrolase activity	lysosomal lumen
P22455;P22455-2	FGFR4	Fibroblast growth factor receptor 4;Isoform 2 of Fibroblast growth factor receptor 4	cell migration;cholesterol homeostasis;fibroblast growth factor receptor signaling pathway;glucose homeostasis;MAPK cascade;nervous system development;peptidyl-tyrosine phosphorylation;phosphate ion homeostasis;positive regulation of catalytic activity;positive regulation of cell population proliferation;positive regulation of DNA biosynthetic process;positive regulation of ERK1 and ERK2 cascade;…	ATP binding;fibroblast growth factor binding;fibroblast growth factor-activated receptor activity;heparin binding;protein binding;transmembrane receptor protein tyrosine kinase activity	cell-cell junction;endoplasmic reticulum;endosome;extracellular region;Golgi apparatus;integral component of plasma membrane;plasma membrane;receptor complex;transport vesicle
P22607-2	FGFR3	Isoform 2 of Fibroblast growth factor receptor 3	bone maturation;bone mineralization;bone morphogenesis;cell-cell signaling;chondrocyte differentiation;chondrocyte proliferation;endochondral bone growth;endochondral ossification;fibroblast growth factor receptor apoptotic signaling pathway;fibroblast growth factor receptor signaling pathway;MAPK cascade;negative regulation of developmental growth;peptidyl-tyrosine phosphorylation;positive regul…	ATP binding;fibroblast growth factor binding;fibroblast growth factor-activated receptor activity;identical protein binding;protein binding;protein tyrosine kinase activity;transmembrane receptor protein tyrosine kinase activity	cell surface;endoplasmic reticulum;extracellular region;focal adhesion;Golgi apparatus;integral component of plasma membrane;nucleus;plasma membrane;receptor complex;transport vesicle
P23142	FBLN1	Fibulin-1	blood coagulation, fibrin clot formation;embryo implantation;extracellular matrix organization;integrin-mediated signaling pathway;negative regulation of cell adhesion;negative regulation of cell motility;negative regulation of ERK1 and ERK2 cascade;negative regulation of protein phosphorylation;negative regulation of stem cell proliferation;negative regulation of substrate adhesion-dependent cel…	calcium ion binding;extracellular matrix structural constituent;fibrinogen binding;fibronectin binding;identical protein binding;peptidase activator activity;protein C-terminus binding;protein-containing complex binding	basement membrane;collagen-containing extracellular matrix;elastic fiber;extracellular exosome;extracellular matrix;extracellular region;extracellular space
P23142-4	FBLN1	Isoform C of Fibulin-1	blood coagulation, fibrin clot formation;embryo implantation;extracellular matrix organization;integrin-mediated signaling pathway;negative regulation of cell adhesion;negative regulation of cell motility;negative regulation of ERK1 and ERK2 cascade;negative regulation of protein phosphorylation;negative regulation of stem cell proliferation;negative regulation of substrate adhesion-dependent cel…	calcium ion binding;extracellular matrix structural constituent;fibrinogen binding;fibronectin binding;identical protein binding;peptidase activator activity;protein C-terminus binding;protein-containing complex binding	basement membrane;collagen-containing extracellular matrix;elastic fiber;extracellular exosome;extracellular matrix;extracellular region;extracellular space
P23327	HRC	Sarcoplasmic reticulum histidine-rich calcium-binding protein	cellular protein metabolic process;muscle contraction;positive regulation of heart contraction;positive regulation of heart rate;positive regulation of relaxation of cardiac muscle;post-translational protein modification;regulation of calcium ion transmembrane transport;regulation of cardiac muscle contraction by regulation of the release of sequestered calcium ion;regulation of cell communicatio…	ATPase binding;calcium ion binding;ion channel binding;protein binding	endoplasmic reticulum lumen;sarcoplasmic reticulum lumen;Z disc
P23468	PTPRD	Receptor-type tyrosine-protein phosphatase delta	heterophilic cell-cell adhesion via plasma membrane cell adhesion molecules;neuron differentiation;peptidyl-tyrosine dephosphorylation;phosphate-containing compound metabolic process;positive regulation of dendrite morphogenesis;positive regulation of synapse assembly;presynaptic membrane assembly;protein dephosphorylation;regulation of postsynaptic density assembly;regulation of presynapse assem…	cell adhesion molecule binding;protein binding;protein tyrosine phosphatase activity;signaling receptor binding;transmembrane receptor protein tyrosine phosphatase activity	extracellular exosome;glutamatergic synapse;integral component of plasma membrane;plasma membrane
P23471;P23471-2	PTPRZ1	Receptor-type tyrosine-protein phosphatase zeta;Isoform 2 of Receptor-type tyrosine-protein phosphatase zeta	axonogenesis;central nervous system development;cytokine-mediated signaling pathway;hematopoietic progenitor cell differentiation;learning or memory;negative regulation of neuron apoptotic process;oligodendrocyte differentiation;peptidyl-tyrosine dephosphorylation;positive regulation of oligodendrocyte differentiation;protein dephosphorylation;regulation of myelination;regulation of oligodendrocy…	integrin binding;protein binding;protein tyrosine phosphatase activity;transmembrane receptor protein tyrosine phosphatase activity	integral component of plasma membrane;intrinsic component of plasma membrane;perineuronal net;plasma membrane;synapse
P24394;P24394-2;P24394-3	IL4R	Interleukin-4 receptor subunit alpha;Isoform 2 of Interleukin-4 receptor subunit alpha;Isoform 3 of Interleukin-4 receptor subunit alpha	cytokine-mediated signaling pathway;defense response to protozoan;immune response;immunoglobulin mediated immune response;interleukin-4-mediated signaling pathway;negative regulation of T-helper 1 cell differentiation;ovulation;positive regulation of chemokine secretion;positive regulation of cold-induced thermogenesis;positive regulation of immunoglobulin production;positive regulation of macrop…	interleukin-4 receptor activity;protein binding	extracellular space;integral component of plasma membrane;plasma membrane;receptor complex
P24530;P24530-2;P24530-3	EDNRB	Endothelin receptor type B;Isoform B of Endothelin receptor type B;Isoform C of Endothelin receptor type B	aging;calcium-mediated signaling;cell surface receptor signaling pathway;cellular response to lipopolysaccharide;cGMP-mediated signaling;endothelin receptor signaling pathway;enteric nervous system development;enteric smooth muscle cell differentiation;epithelial fluid transport;G protein-coupled receptor signaling pathway;macrophage chemotaxis;melanocyte differentiation;negative regulation of ad…	endothelin receptor activity;peptide hormone binding;protein binding;type 1 angiotensin receptor binding	integral component of plasma membrane;membrane raft;nuclear membrane;plasma membrane
P24593	IGFBP5	Insulin-like growth factor-binding protein 5	aging;cellular protein metabolic process;cellular response to cAMP;cellular response to organic cyclic compound;female pregnancy;glucose homeostasis;hair follicle morphogenesis;intracellular signal transduction;lung alveolus development;mammary gland involution;negative regulation of cell migration;negative regulation of growth;negative regulation of insulin-like growth factor receptor signaling …	fibronectin binding;insulin-like growth factor I binding;insulin-like growth factor II binding;protein binding	endoplasmic reticulum lumen;extracellular region;extracellular space;insulin-like growth factor binding protein complex;insulin-like growth factor ternary complex
P24821	TNC	Tenascin	bud outgrowth involved in lung branching;cell adhesion;cellular protein metabolic process;cellular response to prostaglandin D stimulus;cellular response to retinoic acid;cellular response to vitamin D;extracellular matrix organization;mesenchymal-epithelial cell signaling involved in prostate gland development;negative regulation of cell adhesion;neuromuscular junction development;odontogenesis …	extracellular matrix structural constituent;protein binding;syndecan binding	basement membrane;collagen-containing extracellular matrix;endoplasmic reticulum lumen;extracellular region;extracellular space;focal adhesion;interstitial matrix;membrane;perisynaptic extracellular matrix
P25116	F2R	Proteinase-activated receptor 1	activation of cysteine-type endopeptidase activity involved in apoptotic process;activation of MAPKK activity;anatomical structure morphogenesis;blood coagulation;cell-cell junction maintenance;connective tissue replacement involved in inflammatory response wound healing;establishment of synaptic specificity at neuromuscular junction;G protein-coupled receptor signaling pathway;homeostasis of num…	G protein-coupled receptor activity;G-protein alpha-subunit binding;G-protein beta-subunit binding;protein binding;signaling receptor binding;thrombin-activated receptor activity	caveola;cell surface;early endosome;extracellular region;Golgi apparatus;integral component of plasma membrane;late endosome;neuromuscular junction;plasma membrane;platelet dense tubular network;postsynaptic membrane
P25774;P25774-2	CTSS	Cathepsin S;Isoform 2 of Cathepsin S	adaptive immune response;antigen processing and presentation;antigen processing and presentation of exogenous peptide antigen via MHC class II;antigen processing and presentation of peptide antigen;basement membrane disassembly;cellular response to thyroid hormone stimulus;collagen catabolic process;extracellular matrix disassembly;immune response;neutrophil degranulation;positive regulation of c…	collagen binding;cysteine-type endopeptidase activity;fibronectin binding;laminin binding;proteoglycan binding	collagen-containing extracellular matrix;endolysosome lumen;extracellular region;extracellular space;ficolin-1-rich granule lumen;intracellular membrane-bounded organelle;late endosome;lysosomal lumen;lysosome;tertiary granule lumen
P25940	COL5A3	Collagen alpha-3(V) chain	cell adhesion;cell-matrix adhesion;collagen fibril organization;extracellular matrix organization;skin development	collagen binding;extracellular matrix structural constituent;extracellular matrix structural constituent conferring tensile strength;heparin binding;proteoglycan binding	collagen type V trimer;collagen-containing extracellular matrix;endoplasmic reticulum lumen;extracellular matrix;extracellular region;extracellular space
P26572	MGAT1	Alpha-1,3-mannosyl-glycoprotein 2-beta-N-acetylglucosaminyltransferase	in utero embryonic development;protein glycosylation;protein N-linked glycosylation;protein N-linked glycosylation via asparagine;UDP-N-acetylglucosamine catabolic process	acetylglucosaminyltransferase activity;alpha-1,3-mannosylglycoprotein 2-beta-N-acetylglucosaminyltransferase activity;manganese ion binding	extracellular exosome;extracellular vesicle;Golgi apparatus;Golgi membrane;integral component of membrane;membrane
P26718	KLRK1	NKG2-D type II integral membrane protein	adaptive immune response;cell differentiation;cellular response to lipopolysaccharide;defense response to Gram-positive bacterium;natural killer cell activation;natural killer cell mediated cytotoxicity;negative regulation of GTPase activity;negative regulation of natural killer cell chemotaxis;positive regulation of interferon-gamma production;positive regulation of natural killer cell mediated …	carbohydrate binding;MHC class I protein binding;MHC class Ib receptor activity;protein binding;protein homodimerization activity;signaling receptor activity	cell surface;external side of plasma membrane;integral component of membrane;integral component of plasma membrane;plasma membrane
P26842	CD27	CD27 antigen	cell surface receptor signaling pathway;extrinsic apoptotic signaling pathway;immunoglobulin mediated immune response;negative regulation of apoptotic process;negative regulation of cysteine-type endopeptidase activity involved in apoptotic process;negative regulation of T cell apoptotic process;positive regulation of B cell differentiation;positive regulation of JNK cascade;positive regulation o…	cysteine-type endopeptidase inhibitor activity involved in apoptotic process;protein binding;transmembrane signaling receptor activity	external side of plasma membrane;extracellular region;integral component of plasma membrane;plasma membrane
P26927	MST1	Hepatocyte growth factor-like protein	hepatocyte growth factor receptor signaling pathway;negative regulation of gluconeogenesis;positive regulation of mammary gland epithelial cell proliferation;proteolysis;regulation of cAMP-dependent protein kinase activity;regulation of macrophage chemotaxis	protein binding;receptor tyrosine kinase binding;serine-type endopeptidase activity	collagen-containing extracellular matrix;extracellular region;extracellular space
P27701;P27701-2	CD82	CD82 antigen;Isoform 2 of CD82 antigen		protein binding	extracellular exosome;integral component of plasma membrane;plasma membrane
P28068	HLA-DMB	HLA class II histocompatibility antigen, DM beta chain	adaptive immune response;antigen processing and presentation of exogenous peptide antigen via MHC class II;MHC class II protein complex assembly;peptide antigen assembly with MHC class II protein complex;positive regulation of T cell activation via T cell receptor contact with antigen bound to MHC molecule on antigen presenting cell;positive regulation of T cell proliferation	MHC class II protein complex binding;protein binding	integral component of membrane;late endosome membrane;lysosomal membrane;MHC class II protein complex
P28300	LOX	Protein-lysine 6-oxidase	ascending aorta development;blood vessel morphogenesis;bone mineralization;cell chemotaxis;cellular protein modification process;cellular response to chemokine;collagen fibril organization;connective tissue development;descending aorta development;DNA biosynthetic process;elastic fiber assembly;extracellular matrix organization;heart development;lung development;muscle cell cellular homeostasis;m…	copper ion binding;protein binding;protein-lysine 6-oxidase activity	collagen trimer;extracellular matrix;extracellular region;extracellular space;nucleus
P28799	GRN	Progranulin	astrocyte activation involved in immune response;lysosomal lumen acidification;lysosomal transport;lysosome organization;microglial cell activation involved in immune response;negative regulation of microglial cell activation;negative regulation of neuron apoptotic process;negative regulation of neutrophil activation;negative regulation of respiratory burst involved in inflammatory response;neutr…	chaperone binding;cytokine activity;growth factor activity;protein binding;RNA binding	azurophil granule lumen;endoplasmic reticulum;endosome;extracellular exosome;extracellular region;extracellular space;Golgi apparatus;late endosome;lysosomal membrane;lysosome;membrane;plasma membrane;trans-Golgi network
P28906;P28906-2	CD34	Hematopoietic progenitor cell antigen CD34;Isoform CD34-T of Hematopoietic progenitor cell antigen CD34	cell motility;cell population proliferation;cell-cell adhesion;endothelial cell proliferation;endothelium development;extracellular exosome assembly;glomerular endothelium development;glomerular filtration;hematopoietic stem cell proliferation;hemopoiesis;leukocyte migration;mesangial cell-matrix adhesion;metanephric glomerular mesangial cell differentiation;negative regulation of blood coagulati…	carbohydrate binding;sulfate binding;transcription factor binding	apical plasma membrane;basal plasma membrane;cytoplasm;external side of plasma membrane;glomerular endothelium fenestra;integral component of plasma membrane;intercellular bridge;lysosome;perinuclear region of cytoplasm;plasma membrane
P28908	TNFRSF8	Tumor necrosis factor receptor superfamily member 8	cellular response to mechanical stimulus;negative regulation of cell population proliferation;positive regulation of apoptotic process;positive regulation of TRAIL biosynthetic process;positive regulation of tumor necrosis factor biosynthetic process;signal transduction;tumor necrosis factor-mediated signaling pathway	transmembrane signaling receptor activity	cytoplasm;extracellular exosome;integral component of membrane;plasma membrane
P29279;P29279-2	CCN2	CCN family member 2;Isoform 2 of CCN family member 2	aging;angiogenesis;cartilage condensation;cell adhesion;cell differentiation;cell migration;cell-matrix adhesion;chondrocyte proliferation;cytosolic calcium ion transport;DNA biosynthetic process;epidermis development;extracellular matrix constituent secretion;fibroblast growth factor receptor signaling pathway;integrin-mediated signaling pathway;intracellular signal transduction;lung development…	fibronectin binding;growth factor activity;heparin binding;insulin-like growth factor binding;integrin binding;protein binding;protein C-terminus binding	cell cortex;cis-Golgi network;collagen-containing extracellular matrix;cytosol;extracellular matrix;extracellular region;extracellular space;perinuclear region of cytoplasm;plasma membrane
P29966	MARCKS	Myristoylated alanine-rich C-kinase substrate	actin crosslink formation;actin filament bundle assembly;protein homooligomerization	actin filament binding;calmodulin binding;identical protein binding;protein kinase C binding	actin cytoskeleton;actin filament bundle;cell cortex;centrosome;extracellular exosome;focal adhesion;germinal vesicle;plasma membrane
P30048;P30048-2	PRDX3	Thioredoxin-dependent peroxide reductase, mitochondrial;Isoform 2 of Thioredoxin-dependent peroxide reductase, mitochondrial	apoptotic process;cell redox homeostasis;cellular oxidant detoxification;cellular response to oxidative stress;cellular response to reactive oxygen species;hydrogen peroxide catabolic process;maternal placenta development;mitochondrion organization;myeloid cell differentiation;negative regulation of apoptotic process;negative regulation of cysteine-type endopeptidase activity involved in apoptoti…	alkyl hydroperoxide reductase activity;cysteine-type endopeptidase inhibitor activity involved in apoptotic process;identical protein binding;kinase binding;protein binding;protein C-terminus binding;protein kinase binding;thioredoxin peroxidase activity	cytoplasm;cytosol;early endosome;mitochondrial matrix;mitochondrion;protein-containing complex
P30530	AXL	Tyrosine-protein kinase receptor UFO	animal organ regeneration;apoptotic cell clearance;blood vessel remodeling;cell maturation;cell migration;cellular response to extracellular stimulus;cellular response to hydrogen peroxide;cellular response to interferon-alpha;cellular response to lipopolysaccharide;dendritic cell differentiation;erythrocyte homeostasis;forebrain cell migration;inflammatory response;innate immune response;natural…	ATP binding;myosin heavy chain binding;phosphatidylinositol 3-kinase binding;phosphatidylserine binding;protein binding;protein heterodimerization activity;protein tyrosine kinase activity;transmembrane receptor protein tyrosine kinase activity;virus receptor activity;Wnt-protein binding	cell surface;extracellular exosome;extracellular space;host cell surface;integral component of plasma membrane;plasma membrane;receptor complex
P30556	AGTR1	Type-1 angiotensin II receptor	angiotensin-activated signaling pathway;calcium-mediated signaling;cell chemotaxis;G protein-coupled receptor signaling pathway;inflammatory response;kidney development;low-density lipoprotein particle remodeling;phospholipase C-activating angiotensin-activated signaling pathway;phospholipase C-activating G protein-coupled receptor signaling pathway;positive regulation of blood vessel endothelial…	angiotensin type I receptor activity;angiotensin type II receptor activity;bradykinin receptor binding;G protein-coupled receptor activity;protein binding;protein heterodimerization activity	integral component of membrane;integral component of plasma membrane;plasma membrane
P31151	S100A7	Protein S100-A7	angiogenesis;antimicrobial humoral immune response mediated by antimicrobial peptide;antimicrobial humoral response;defense response to Gram-negative bacterium;epidermis development;innate immune response;keratinocyte differentiation;neutrophil degranulation;positive regulation of ERK1 and ERK2 cascade;positive regulation of granulocyte chemotaxis;positive regulation of monocyte chemotaxis;positi…	calcium ion binding;protein binding;RAGE receptor binding;zinc ion binding	azurophil granule lumen;collagen-containing extracellular matrix;cytoplasm;cytosol;endoplasmic reticulum;extracellular region;extracellular space;focal adhesion;nucleus
P31997	CEACAM8	Carcinoembryonic antigen-related cell adhesion molecule 8	heterophilic cell-cell adhesion via plasma membrane cell adhesion molecules;immune response;leukocyte migration;neutrophil degranulation	protein binding;protein heterodimerization activity	anchored component of membrane;azurophil granule membrane;cell surface;extracellular exosome;extracellular space;plasma membrane;specific granule membrane;tertiary granule membrane
P32942	ICAM3	Intercellular adhesion molecule 3	cell adhesion;cell-cell adhesion;extracellular matrix organization;phagocytosis;regulation of immune response;stimulatory C-type lectin receptor signaling pathway	integrin binding;protein binding;signaling receptor binding	extracellular exosome;integral component of plasma membrane;plasma membrane
P33176	KIF5B	Kinesin-1 heavy chain	anterograde axonal protein transport;anterograde neuronal dense core vesicle transport;cellular response to interferon-gamma;centrosome localization;cytoplasm organization;hippocampus development;microtubule-based movement;plus-end-directed vesicle transport along microtubule;positive regulation of insulin secretion involved in cellular response to glucose stimulus;positive regulation of intracel…	ATP binding;ATPase activity;cadherin binding;identical protein binding;JUN kinase binding;microtubule binding;microtubule lateral binding;microtubule motor activity;protein binding	axon cytoplasm;axonal growth cone;ciliary rootlet;cytosol;kinesin complex;membrane;microtubule;microtubule organizing center;perinuclear region of cytoplasm;phagocytic vesicle;vesicle
P35318	ADM	ADM	adenylate cyclase-activating G protein-coupled receptor signaling pathway;adrenomedullin receptor signaling pathway;aging;amylin receptor signaling pathway;androgen metabolic process;animal organ regeneration;branching involved in labyrinthine layer morphogenesis;developmental growth;female pregnancy;G protein-coupled receptor internalization;G protein-coupled receptor signaling pathway;heart dev…	adrenomedullin receptor binding;hormone activity;signaling receptor binding	cytoplasm;extracellular region;extracellular space
P35442	THBS2	Thrombospondin-2	cell adhesion;negative regulation of angiogenesis;positive regulation of synapse assembly	calcium ion binding;extracellular matrix structural constituent;heparin binding;protein binding	basement membrane;collagen-containing extracellular matrix;extracellular region;platelet alpha granule
P35443	THBS4	Thrombospondin-4	behavioral response to pain;endothelial cell-cell adhesion;myoblast migration;negative regulation of angiogenesis;positive regulation of cell division;positive regulation of endothelial cell proliferation;positive regulation of neutrophil chemotaxis;positive regulation of peptidyl-tyrosine phosphorylation;regulation of tissue remodeling;response to endoplasmic reticulum stress;response to unfolde…	calcium ion binding;growth factor activity;heparin binding;integrin binding;protein binding	basement membrane;collagen-containing extracellular matrix;endoplasmic reticulum;extracellular exosome;extracellular region;extracellular space;sarcoplasmic reticulum
P35527	KRT9	Keratin, type I cytoskeletal 9	cornification;epidermis development;intermediate filament organization;keratinization;skin development;spermatogenesis	structural constituent of cytoskeleton	cytosol;extracellular exosome;extracellular space;intermediate filament;membrane;nucleus
P35555	FBN1	Fibrillin-1	camera-type eye development;cell adhesion mediated by integrin;cellular protein metabolic process;cellular response to insulin-like growth factor stimulus;cellular response to transforming growth factor beta stimulus;embryonic eye morphogenesis;extracellular matrix organization;heart development;metanephros development;negative regulation of osteoclast development;negative regulation of osteoclas…	calcium ion binding;extracellular matrix constituent conferring elasticity;extracellular matrix structural constituent;heparin binding;hormone activity;identical protein binding;integrin binding;protein binding;protein-containing complex binding	basement membrane;collagen-containing extracellular matrix;endoplasmic reticulum lumen;extracellular matrix;extracellular region;extracellular space;microfibril
P35556	FBN2	Fibrillin-2	bone trabecula formation;camera-type eye development;embryonic eye morphogenesis;embryonic limb morphogenesis;extracellular matrix organization;positive regulation of bone mineralization;positive regulation of osteoblast differentiation;sequestering of TGFbeta in extracellular matrix	calcium ion binding;extracellular matrix constituent conferring elasticity;extracellular matrix structural constituent;protein binding	collagen-containing extracellular matrix;extracellular matrix;extracellular region;microfibril
P35613;P35613-2	BSG	Basigin;Isoform 2 of Basigin	axon guidance;cell surface receptor signaling pathway;decidualization;dendrite self-avoidance;embryo implantation;extracellular matrix disassembly;extracellular matrix organization;homophilic cell adhesion via plasma membrane adhesion molecules;leukocyte migration;odontogenesis of dentin-containing tooth;protein localization to plasma membrane;pyruvate metabolic process;response to cAMP;response …	cadherin binding;cell-cell adhesion mediator activity;mannose binding;protein binding	acrosomal membrane;axon;extracellular exosome;focal adhesion;Golgi membrane;integral component of plasma membrane;intracellular membrane-bounded organelle;melanosome;membrane;membrane raft;mitochondrion;plasma membrane;sarcolemma
P35908	KRT2	Keratin, type II cytoskeletal 2 epidermal	cornification;epidermis development;intermediate filament organization;keratinization;keratinocyte activation;keratinocyte development;keratinocyte migration;keratinocyte proliferation;peptide cross-linking;positive regulation of epidermis development	cytoskeletal protein binding;protein binding;structural constituent of cytoskeleton;structural constituent of epidermis	cornified envelope;cytosol;extracellular exosome;extracellular space;intermediate filament;keratin filament;membrane;nucleus
P36896;P36896-2;P36896-3;P36896-4;P36896-5	ACVR1B	Activin receptor type-1B;Isoform 2 of Activin receptor type-1B;Isoform 3 of Activin receptor type-1B;Isoform 4 of Activin receptor type-1B;Isoform 5 of Activin receptor type-1B	activin receptor signaling pathway;central nervous system development;development of primary female sexual characteristics;extrinsic apoptotic signaling pathway;G1/S transition of mitotic cell cycle;hair follicle development;in utero embryonic development;negative regulation of cell growth;negative regulation of gene expression;nodal signaling pathway;pattern specification process;peptidyl-threon…	activin binding;activin receptor activity, type I;activin-activated receptor activity;ATP binding;growth factor binding;inhibin binding;metal ion binding;protein binding;protein serine/threonine kinase activity;SMAD binding;transforming growth factor beta receptor activity, type I;transforming growth factor beta-activated receptor activity;transmembrane receptor protein serine/threonine kinase ac…	activin receptor complex;cell surface;cytosol;integral component of plasma membrane;plasma membrane;receptor complex
P36897;P36897-2;P36897-3	TGFBR1	TGF-beta receptor type-1;Isoform 2 of TGF-beta receptor type-1;Isoform 3 of TGF-beta receptor type-1	activation of MAPKK activity;activin receptor signaling pathway;angiogenesis involved in coronary vascular morphogenesis;anterior/posterior pattern specification;apoptotic process;artery morphogenesis;blastocyst development;cardiac epithelial to mesenchymal transition;cell cycle arrest;cell motility;cellular response to transforming growth factor beta stimulus;collagen fibril organization;coronar…	activin binding;ATP binding;growth factor binding;I-SMAD binding;metal ion binding;protein binding;protein kinase activity;protein serine/threonine kinase activity;SMAD binding;transforming growth factor beta binding;transforming growth factor beta receptor activity, type I;transforming growth factor beta-activated receptor activity;type II transforming growth factor beta receptor binding	activin receptor complex;bicellular tight junction;cell surface;endosome;integral component of plasma membrane;intracellular membrane-bounded organelle;membrane raft;nucleus;plasma membrane;receptor complex
P36941;P36941-2	LTBR	Tumor necrosis factor receptor superfamily member 3;Isoform 2 of Tumor necrosis factor receptor superfamily member 3	apoptotic process;cellular response to mechanical stimulus;immune response;myeloid dendritic cell differentiation;positive regulation of extrinsic apoptotic signaling pathway;positive regulation of I-kappaB kinase/NF-kappaB signaling;positive regulation of JNK cascade;signal transduction;tumor necrosis factor-mediated signaling pathway;viral process	identical protein binding;protein binding;ubiquitin protein ligase binding	Golgi apparatus;integral component of membrane;plasma membrane
P36957	DLST	Dihydrolipoyllysine-residue succinyltransferase component of 2-oxoglutarate dehydrogenase complex, mitochondrial	2-oxoglutarate metabolic process;generation of precursor metabolites and energy;histone succinylation;L-lysine catabolic process to acetyl-CoA via saccharopine;lysine catabolic process;succinyl-CoA metabolic process;tricarboxylic acid cycle	dihydrolipoyllysine-residue succinyltransferase activity;protein binding	membrane;mitochondrial matrix;mitochondrion;nucleus;oxoglutarate dehydrogenase complex
P37173-2	TGFBR2	Isoform 2 of TGF-beta receptor type-2	activation of protein kinase activity;aging;animal organ regeneration;apoptotic process;atrioventricular valve morphogenesis;blood vessel development;brain development;branching involved in blood vessel morphogenesis;bronchus morphogenesis;cardiac left ventricle morphogenesis;cell proliferation involved in endocardial cushion morphogenesis;common-partner SMAD protein phosphorylation;digestive tra…	ATP binding;glycosaminoglycan binding;growth factor binding;metal ion binding;mitogen-activated protein kinase kinase kinase binding;protein binding;SMAD binding;transforming growth factor beta binding;transforming growth factor beta receptor activity, type II;transforming growth factor beta-activated receptor activity;transmembrane receptor protein serine/threonine kinase activity;type I transfo…	caveola;cytosol;external side of plasma membrane;integral component of membrane;integral component of plasma membrane;membrane raft;plasma membrane;receptor complex
P40199	CEACAM6	Carcinoembryonic antigen-related cell adhesion molecule 6	apoptotic process;heterophilic cell-cell adhesion via plasma membrane cell adhesion molecules;homophilic cell adhesion via plasma membrane adhesion molecules;leukocyte migration;negative regulation of anoikis;neutrophil degranulation;positive regulation of cell migration;positive regulation of cell population proliferation;positive regulation of endothelial cell-matrix adhesion via fibronectin;po…	identical protein binding;protein binding;protein heterodimerization activity	anchored component of membrane;apical plasma membrane;azurophil granule membrane;cell surface;extracellular space;plasma membrane
P41217;P41217-2;P41217-3	CD200	OX-2 membrane glycoprotein;Isoform 2 of OX-2 membrane glycoprotein;Isoform 3 of OX-2 membrane glycoprotein	cell-cell adhesion;heterotypic cell-cell adhesion;negative regulation of cell population proliferation;negative regulation of interleukin-6 secretion;negative regulation of leukocyte activation;negative regulation of macrophage activation;negative regulation of macrophage migration;negative regulation of matrix metallopeptidase secretion;negative regulation of neuroinflammatory response;negative …	glycosylated region protein binding;protein binding;protein binding involved in heterotypic cell-cell adhesion	axon;cell body;cell surface;integral component of plasma membrane;membrane;neuron projection;neuronal cell body;plasma membrane
P41271;P41271-2	NBL1	Neuroblastoma suppressor of tumorigenicity 1;Isoform 2 of Neuroblastoma suppressor of tumorigenicity 1	determination of dorsal identity;negative regulation of BMP signaling pathway;negative regulation of monocyte chemotaxis;nervous system development;neuron projection morphogenesis;positive regulation of neuron differentiation;sequestering of BMP from receptor via BMP binding;sequestering of BMP in extracellular matrix;signal transduction	BMP binding;morphogen activity;protein binding;protein homodimerization activity	extracellular space
P42345	MTOR	Serine/threonine-protein kinase mTOR	activation of protein kinase B activity;anoikis;brain development;cardiac muscle cell development;cardiac muscle contraction;cell aging;cell cycle arrest;cellular response to amino acid starvation;cellular response to amino acid stimulus;cellular response to hypoxia;cellular response to leucine;cellular response to leucine starvation;cellular response to nutrient levels;cellular response to starv…	ATP binding;identical protein binding;kinase activity;phosphoprotein binding;protein binding;protein domain specific binding;protein kinase activity;protein kinase binding;protein serine/threonine kinase activity;ribosome binding;RNA polymerase III type 1 promoter DNA binding;RNA polymerase III type 2 promoter DNA binding;RNA polymerase III type 3 promoter DNA binding;TFIIIC-class transcription f…	cytoplasm;cytosol;dendrite;endomembrane system;endoplasmic reticulum membrane;glutamatergic synapse;Golgi membrane;lysosomal membrane;lysosome;membrane;mitochondrial outer membrane;neuronal cell body;nucleoplasm;nucleus;PML body;postsynaptic cytosol;TORC1 complex;TORC2 complex
P42702	LIFR	Leukemia inhibitory factor receptor	cell surface receptor signaling pathway;ciliary neurotrophic factor-mediated signaling pathway;cytokine-mediated signaling pathway;leukemia inhibitory factor signaling pathway;oncostatin-M-mediated signaling pathway;positive regulation of cell population proliferation;regulation of cytokine-mediated signaling pathway;response to cytokine	ciliary neurotrophic factor receptor activity;ciliary neurotrophic factor receptor binding;cytokine binding;cytokine receptor activity;growth factor binding;leukemia inhibitory factor receptor activity;oncostatin-M receptor activity;protein binding	external side of plasma membrane;extracellular exosome;integral component of plasma membrane;plasma membrane;receptor complex
P42768	WAS	Wiskott-Aldrich syndrome protein	actin cortical patch assembly;actin cortical patch localization;actin filament polymerization;actin filament-based movement;actin polymerization or depolymerization;blood coagulation;Cdc42 protein signal transduction;cellular response to interferon-gamma;defense response;endocytosis;endosomal transport;epidermis development;Fc-gamma receptor signaling pathway involved in phagocytosis;immune respo…	actin filament binding;GTPase regulator activity;identical protein binding;phospholipase binding;protein binding;protein kinase binding;Rac GTPase binding;SH3 domain binding;small GTPase binding	actin cortical patch;actin cytoskeleton;actin filament;cell-cell junction;cytosol;extracellular exosome;nucleus;phagocytic vesicle;site of double-strand break;vesicle membrane
P43121	MCAM	Cell surface glycoprotein MUC18	anatomical structure morphogenesis;angiogenesis;cell adhesion;glomerular filtration;positive regulation of cell migration;vascular wound healing		external side of plasma membrane;extracellular region;extracellular space;focal adhesion;integral component of membrane;nucleus;plasma membrane
P43626;P43626-2	KIR2DL1	Killer cell immunoglobulin-like receptor 2DL1;Isoform 2 of Killer cell immunoglobulin-like receptor 2DL1	immune response;natural killer cell inhibitory signaling pathway;regulation of immune response	protein binding;signaling receptor activity	integral component of plasma membrane;plasma membrane
P46108-2	CRK	Isoform Crk-I of Adapter molecule crk	activation of GTPase activity;activation of MAPKK activity;cell chemotaxis;cellular response to endothelin;cellular response to insulin-like growth factor stimulus;cellular response to nerve growth factor stimulus;cellular response to nitric oxide;cellular response to transforming growth factor beta stimulus;cerebellar neuron development;cerebral cortex development;cytokine-mediated signaling pat…	cytoskeletal protein binding;ephrin receptor binding;insulin-like growth factor receptor binding;phosphotyrosine residue binding;protein binding;protein phosphorylated amino acid binding;protein self-association;protein tyrosine kinase binding;scaffold protein binding;SH2 domain binding;SH3 domain binding;SH3/SH2 adaptor activity	actin cytoskeleton;cytoplasm;cytosol;extracellular exosome;membrane raft;nucleus;plasma membrane;protein-containing complex
P46531	NOTCH1	Neurogenic locus notch homolog protein 1	animal organ regeneration;aortic valve morphogenesis;apoptotic process involved in embryonic digit morphogenesis;arterial endothelial cell differentiation;astrocyte differentiation;atrioventricular node development;atrioventricular valve morphogenesis;auditory receptor cell fate commitment;axonogenesis;branching morphogenesis of an epithelial tube;cardiac atrium morphogenesis;cardiac chamber form…	calcium ion binding;chromatin DNA binding;DNA-binding transcription activator activity, RNA polymerase II-specific;enzyme binding;enzyme inhibitor activity;Notch binding;protein binding;protein heterodimerization activity;RNA polymerase II proximal promoter sequence-specific DNA binding;transmembrane signaling receptor activity	acrosomal vesicle;adherens junction;apical plasma membrane;cell surface;cytosol;endoplasmic reticulum membrane;extracellular region;Golgi membrane;integral component of membrane;MAML1-RBP-Jkappa- ICN1 complex;nucleoplasm;nucleus;plasma membrane;receptor complex
P47755	CAPZA2	F-actin-capping protein subunit alpha-2	actin cytoskeleton organization;antigen processing and presentation of exogenous peptide antigen via MHC class II;barbed-end actin filament capping;blood coagulation;endoplasmic reticulum to Golgi vesicle-mediated transport;innate immune response;protein-containing complex assembly	actin filament binding;protein binding	actin cortical patch;actin cytoskeleton;brush border;cytosol;extracellular exosome;extracellular region;F-actin capping protein complex;membrane
P47929	LGALS7	Galectin-7	apoptotic process;heterophilic cell-cell adhesion via plasma membrane cell adhesion molecules	carbohydrate binding	cytoplasm;extracellular exosome;extracellular space;nucleus
P48307;P48307-2	TFPI2	Tissue factor pathway inhibitor 2;Isoform 2 of Tissue factor pathway inhibitor 2	blood coagulation;cellular response to fluid shear stress;negative regulation of endopeptidase activity	extracellular matrix structural constituent;serine-type endopeptidase inhibitor activity	extracellular matrix;extracellular space
P48357;P48357-2;P48357-3;P48357-4;P48357-5	LEPR	Leptin receptor;Isoform A of Leptin receptor;Isoform C of Leptin receptor;Isoform D of Leptin receptor;Isoform E of Leptin receptor	angiogenesis;bone growth;cell surface receptor signaling pathway;cholesterol metabolic process;energy homeostasis;energy reserve metabolic process;glial cell proliferation;glucose homeostasis;glycogen metabolic process;leptin-mediated signaling pathway;multicellular organism development;negative regulation of autophagy;negative regulation of gluconeogenesis;negative regulation of hydrolase activi…	cytokine binding;cytokine receptor activity;identical protein binding;leptin receptor activity;peptide hormone binding;protein binding;transmembrane signaling receptor activity	basolateral plasma membrane;external side of plasma membrane;extracellular region;integral component of membrane;receptor complex
P48637	GSS	Glutathione synthetase	aging;cellular amino acid metabolic process;glutathione biosynthetic process;nervous system development;response to amino acid;response to cadmium ion;response to nutrient levels;response to oxidative stress;response to tumor necrosis factor;response to xenobiotic stimulus	ATP binding;glutathione binding;glutathione synthase activity;glycine binding;identical protein binding;magnesium ion binding;protein binding;protein homodimerization activity	cytosol;extracellular exosome
P48745	CCN3	CCN family member 3	angiogenesis;bone regeneration;cell adhesion;cell adhesion mediated by integrin;cell chemotaxis;chondrocyte differentiation;endothelial cell chemotaxis;endothelial cell-cell adhesion;fibroblast migration;hematopoietic stem cell homeostasis;negative regulation of cell death;negative regulation of cell growth;negative regulation of chondrocyte proliferation;negative regulation of inflammatory respo…	growth factor activity;heparin binding;insulin-like growth factor binding;integrin binding;Notch binding;protein binding	axon;collagen-containing extracellular matrix;cytoplasm;dendrite;extracellular matrix;extracellular region;gap junction;intracellular membrane-bounded organelle;neuronal cell body
P48960;P48960-2;P48960-3	CD97	CD97 antigen;Isoform 2 of CD97 antigen;Isoform 3 of CD97 antigen	adenylate cyclase-activating G protein-coupled receptor signaling pathway;cell adhesion;cell surface receptor signaling pathway;cell-cell signaling;G protein-coupled receptor signaling pathway;immune response;inflammatory response;neutrophil degranulation	calcium ion binding;G protein-coupled receptor activity;protein binding;transmembrane signaling receptor activity	extracellular exosome;focal adhesion;integral component of plasma membrane;membrane;plasma membrane;secretory granule membrane
P49221	TGM4	Protein-glutamine gamma-glutamyltransferase 4	peptide cross-linking	metal ion binding;protein-glutamine gamma-glutamyltransferase activity	collagen-containing extracellular matrix;cytoplasm;extracellular exosome;Golgi apparatus
P49418;P49418-2	AMPH	Amphiphysin;Isoform 2 of Amphiphysin	chemical synaptic transmission;endocytosis;membrane organization;synaptic vesicle endocytosis	phospholipid binding;protein binding	actin cytoskeleton;cell junction;cytosol;leading edge membrane;plasma membrane;synaptic vesicle;synaptic vesicle membrane
P49767	VEGFC	Vascular endothelial growth factor C	angiogenesis;animal organ morphogenesis;cellular response to leukemia inhibitory factor;induction of positive chemotaxis;morphogenesis of embryonic epithelium;negative regulation of blood pressure;platelet degranulation;positive chemotaxis;positive regulation of angiogenesis;positive regulation of blood vessel endothelial cell migration;positive regulation of cell division;positive regulation of …	chemoattractant activity;growth factor activity;protein binding;vascular endothelial growth factor receptor 3 binding;vascular endothelial growth factor receptor binding	extracellular region;extracellular space;membrane;platelet alpha granule lumen
P49908	SELENOP	Selenoprotein P	brain development;locomotory behavior;platelet degranulation;post-embryonic development;regulation of growth;response to oxidative stress;response to selenium ion;selenium compound metabolic process;sexual reproduction	selenium binding	extracellular exosome;extracellular region;extracellular space;platelet dense granule lumen
P50895	BCAM	Basal cell adhesion molecule	cell adhesion;cell-matrix adhesion;signal transduction	laminin binding;laminin receptor activity;protein binding;protein C-terminus binding;transmembrane signaling receptor activity	collagen-containing extracellular matrix;external side of plasma membrane;extracellular exosome;extracellular region;integral component of plasma membrane;plasma membrane
P51170	SCNN1G	Amiloride-sensitive sodium channel subunit gamma	excretion;ion transmembrane transport;multicellular organismal water homeostasis;response to stimulus;sensory perception of taste;sodium ion homeostasis;sodium ion transmembrane transport;sodium ion transport	ion channel activity;ligand-gated sodium channel activity;protein binding;sodium channel activity;WW domain binding	apical plasma membrane;external side of plasma membrane;extracellular exosome;integral component of plasma membrane;nucleoplasm;plasma membrane;sodium channel complex
P51688	SGSH	N-sulphoglucosamine sulphohydrolase	glycosaminoglycan catabolic process;heparan sulfate proteoglycan catabolic process	metal ion binding;N-sulfoglucosamine sulfohydrolase activity;sulfuric ester hydrolase activity	extracellular exosome;lysosomal lumen;lysosome
P51693;P51693-2	APLP1	Amyloid-like protein 1;Isoform 2 of Amyloid-like protein 1	animal organ morphogenesis;apoptotic process;cell adhesion;cellular response to norepinephrine stimulus;endocytosis;negative regulation of adenylate cyclase-activating G protein-coupled receptor signaling pathway;nervous system development	alpha-2A adrenergic receptor binding;alpha-2B adrenergic receptor binding;alpha-2C adrenergic receptor binding;heparin binding;identical protein binding;protein binding;transition metal ion binding	basement membrane;integral component of membrane;perinuclear region of cytoplasm;plasma membrane
P51888	PRELP	Prolargin	cell aging;keratan sulfate biosynthetic process;keratan sulfate catabolic process;skeletal system development	extracellular matrix structural constituent;extracellular matrix structural constituent conferring compression resistance;heparin binding	collagen-containing extracellular matrix;extracellular exosome;extracellular matrix;extracellular region;extracellular vesicle;Golgi lumen;lysosomal lumen
P52943;P52943-2	CRIP2	Cysteine-rich protein 2;Isoform 2 of Cysteine-rich protein 2	hemopoiesis;positive regulation of cell population proliferation	protein binding;zinc ion binding	cell cortex
P53801	PTTG1IP	Pituitary tumor-transforming gene 1 protein-interacting protein	negative regulation of DNA damage response, signal transduction by p53 class mediator;negative regulation of intrinsic apoptotic signaling pathway by p53 class mediator;positive regulation of cellular protein catabolic process;positive regulation of protein ubiquitination;protein import into nucleus	molecular_function;p53 binding;protein binding	cytoplasm;extracellular exosome;integral component of membrane;membrane;nucleoplasm;nucleus
P54710	FXYD2	Sodium/potassium-transporting ATPase subunit gamma	establishment or maintenance of transmembrane electrochemical gradient;ion transmembrane transport;potassium ion import across plasma membrane;regulation of cardiac conduction;regulation of sodium ion transmembrane transporter activity;sodium ion export across plasma membrane;transmembrane transport	ion channel regulator activity;sodium channel regulator activity;sodium:potassium-exchanging ATPase activity;transporter activity	extracellular exosome;plasma membrane;sodium:potassium-exchanging ATPase complex
P54826	GAS1	Growth arrest-specific protein 1	cell cycle arrest;cell fate commitment;cellular response to vascular endothelial growth factor stimulus;developmental growth;negative regulation of mitotic cell cycle;negative regulation of protein processing;regulation of apoptotic process;regulation of ER to Golgi vesicle-mediated transport;regulation of smoothened signaling pathway	protein binding	anchored component of plasma membrane;integral component of membrane;plasma membrane
P55000	SLURP1	Secreted Ly-6/uPAR-related protein 1	cell activation;cell adhesion;locomotory behavior;negative regulation of cell migration;negative regulation of cell population proliferation;negative regulation of keratinocyte proliferation;neuromuscular process controlling posture;regulation of neurotransmitter receptor activity;urokinase plasminogen activator signaling pathway	acetylcholine receptor activator activity;cytokine activity;protein binding	extracellular exosome;extracellular region;extracellular space
P55268	LAMB2	Laminin subunit beta-2	animal organ morphogenesis;astrocyte development;axon extension involved in regeneration;axon guidance;basement membrane assembly;cell migration;cellular protein metabolic process;extracellular matrix organization;metanephric glomerular basement membrane development;metanephric glomerular visceral epithelial cell development;neuromuscular junction development;post-translational protein modificati…	extracellular matrix structural constituent;integrin binding;structural molecule activity	basement membrane;collagen-containing extracellular matrix;endoplasmic reticulum lumen;extracellular exosome;extracellular region;laminin complex;laminin-11 complex;laminin-3 complex;neuromuscular junction;synaptic cleft
P55285;P55285-2	CDH6	Cadherin-6;Isoform 2 of Cadherin-6	adherens junction organization;calcium-dependent cell-cell adhesion via plasma membrane cell adhesion molecules;cell adhesion;cell morphogenesis;cell-cell adhesion;cell-cell adhesion mediated by cadherin;cell-cell junction assembly;homophilic cell adhesion via plasma membrane adhesion molecules;Notch signaling pathway	cadherin binding;calcium ion binding;cytoskeletal protein binding;protein homodimerization activity	catenin complex;cell surface;cell-cell adherens junction;integral component of membrane;plasma membrane
P55286	CDH8	Cadherin-8	adherens junction organization;calcium-dependent cell-cell adhesion via plasma membrane cell adhesion molecules;cell adhesion;cell morphogenesis;cell-cell adhesion;cell-cell adhesion mediated by cadherin;cell-cell junction assembly;homophilic cell adhesion via plasma membrane adhesion molecules;regulation of synapse organization;response to cold;synaptic transmission, glutamatergic	cadherin binding;calcium ion binding;cytoskeletal protein binding;protein homodimerization activity	axon terminus;catenin complex;cell surface;cell-cell adherens junction;glutamatergic synapse;integral component of membrane;plasma membrane;synaptic cleft;synaptic membrane
P55290;P55290-4	CDH13	Cadherin-13;Isoform 4 of Cadherin-13	adherens junction organization;calcium-dependent cell-cell adhesion via plasma membrane cell adhesion molecules;cell morphogenesis;cell-cell adhesion;cell-cell adhesion mediated by cadherin;cell-cell junction assembly;endothelial cell migration;homophilic cell adhesion via plasma membrane adhesion molecules;keratinocyte proliferation;lamellipodium assembly;localization within membrane;low-density…	adiponectin binding;cadherin binding;calcium ion binding;cytoskeletal protein binding;lipoprotein particle binding;low-density lipoprotein particle binding;protein homodimerization activity	anchored component of membrane;catenin complex;caveola;cell surface;cell-cell adherens junction;collagen-containing extracellular matrix;cytoplasm;external side of plasma membrane;extracellular exosome;extracellular region;extracellular space;focal adhesion;GABA-ergic synapse;neuron projection;perinuclear region of cytoplasm;plasma membrane
P58546	MTPN	Myotrophin	catecholamine metabolic process;cellular response to mechanical stimulus;cerebellar granule cell differentiation;neuron differentiation;positive regulation of cardiac muscle hypertrophy;positive regulation of cell growth;positive regulation of macromolecule biosynthetic process;positive regulation of NF-kappaB transcription factor activity;positive regulation of protein metabolic process;regulati…	sequence-specific DNA binding	axon;cytosol;F-actin capping protein complex;nucleus;perinuclear region of cytoplasm
P59666	DEFA3	Neutrophil defensin 3	antibacterial humoral response;antimicrobial humoral immune response mediated by antimicrobial peptide;antimicrobial humoral response;cellular response to lipopolysaccharide;defense response to fungus;defense response to Gram-negative bacterium;defense response to Gram-positive bacterium;defense response to virus;innate immune response in mucosa;intracellular estrogen receptor signaling pathway;k…	molecular_function;protein homodimerization activity	azurophil granule lumen;extracellular exosome;extracellular region;extracellular space;Golgi lumen
P60022	DEFB1	Beta-defensin 1	antibacterial humoral response;antimicrobial humoral immune response mediated by antimicrobial peptide;antimicrobial humoral response;calcium-mediated signaling using intracellular calcium source;cAMP-mediated signaling;chemotaxis;defense response to bacterium;defense response to Gram-negative bacterium;defense response to Gram-positive bacterium;G protein-coupled receptor signaling pathway;immun…	CCR6 chemokine receptor binding;identical protein binding;protein binding	extracellular exosome;extracellular region;extracellular space;extrinsic component of membrane;Golgi lumen;microvesicle;sperm midpiece
P61457	PCBD1	Pterin-4-alpha-carbinolamine dehydratase	L-phenylalanine catabolic process;oxidation-reduction process;positive regulation of transcription, DNA-templated;protein heterooligomerization;protein homotetramerization;regulation of protein homodimerization activity;tetrahydrobiopterin biosynthetic process	4-alpha-hydroxytetrahydrobiopterin dehydratase activity;identical protein binding;phenylalanine 4-monooxygenase activity;protein binding;transcription coactivator activity	cytosol;extracellular exosome;nucleoplasm;nucleus
P61956;P61956-2	SUMO2	Small ubiquitin-related modifier 2;Isoform 2 of Small ubiquitin-related modifier 2	positive regulation of proteasomal ubiquitin-dependent protein catabolic process;protein sumoylation	protein binding;protein tag;RNA binding;transcription corepressor binding;ubiquitin protein ligase binding;ubiquitin-like protein ligase binding	nucleoplasm;nucleus;PML body
P62491;P62491-2;Q15907;Q15907-2	RAB11A;RAB11A;RAB11B;RAB11B	Ras-related protein Rab-11A;Isoform 2 of Ras-related protein Rab-11A;Ras-related protein Rab-11B;Isoform 2 of Ras-related protein Rab-11B	amyloid-beta clearance by transcytosis;astral microtubule organization;cellular response to acidic pH;ciliary basal body-plasma membrane docking;constitutive secretory pathway;establishment of protein localization to membrane;establishment of protein localization to organelle;establishment of vesicle localization;exocytosis;exosomal secretion;insulin secretion involved in cellular response to glu…	cadherin binding;GDP binding;GTP binding;GTPase activity;microtubule binding;myosin V binding;protein binding;syntaxin binding	anchored component of synaptic vesicle membrane;axon;cell junction;centrosome;cleavage furrow;cytoplasmic vesicle;cytoplasmic vesicle membrane;cytosol;endosome;extracellular exosome;glutamatergic synapse;Golgi apparatus;intracellular membrane-bounded organelle;kinetochore microtubule;microtubule organizing center;multivesicular body;perinuclear region of cytoplasm;phagocytic vesicle;phagocytic ve…
P62714;P67775	PPP2CB;PPP2CA	Serine/threonine-protein phosphatase 2A catalytic subunit beta isoform;Serine/threonine-protein phosphatase 2A catalytic subunit alpha isoform	apoptotic mitochondrial changes;apoptotic process;ceramide metabolic process;inactivation of MAPK activity;meiotic cell cycle;mesoderm development;mitotic nuclear envelope reassembly;negative regulation of cell growth;negative regulation of epithelial to mesenchymal transition;negative regulation of Ras protein signal transduction;negative regulation of tyrosine phosphorylation of STAT protein;nu…	GABA receptor binding;metal ion binding;phosphoprotein phosphatase activity;protein binding;protein C-terminus binding;protein heterodimerization activity;protein serine/threonine phosphatase activity;tau protein binding	chromosome, centromeric region;cytosol;extracellular exosome;membrane;membrane raft;microtubule cytoskeleton;mitochondrion;nucleus;plasma membrane;protein phosphatase type 2A complex;spindle pole;synapse
P62942	FKBP1A	Peptidyl-prolyl cis-trans isomerase FKBP1A	amyloid fibril formation;calcium ion transmembrane transport;chaperone-mediated protein folding;'de novo' protein folding;heart morphogenesis;heart trabecula formation;negative regulation of phosphoprotein phosphatase activity;negative regulation of release of sequestered calcium ion into cytosol;negative regulation of ryanodine-sensitive calcium-release channel activity;positive regulation of I-…	activin binding;calcium channel inhibitor activity;FK506 binding;ion channel binding;macrolide binding;peptidyl-prolyl cis-trans isomerase activity;protein binding;SMAD binding;transforming growth factor beta receptor binding;type I transforming growth factor beta receptor binding	cytoplasm;cytoplasmic side of membrane;cytosol;extrinsic component of organelle membrane;membrane;ryanodine receptor complex;sarcoplasmic reticulum;terminal cisterna;Z disc
P63027	VAMP2	Vesicle-associated membrane protein 2	calcium-ion regulated exocytosis;cellular response to insulin stimulus;eosinophil degranulation;exocytosis;glutamate secretion;Golgi to plasma membrane protein transport;long-term synaptic potentiation;membrane fusion;membrane organization;mucus secretion;natural killer cell degranulation;neurotransmitter secretion;neutrophil degranulation;positive regulation of intracellular protein transport;po…	calcium-dependent protein binding;calmodulin binding;phospholipid binding;protein binding;protein self-association;SNARE binding;syntaxin binding;syntaxin-1 binding	cell junction;clathrin-coated vesicle;clathrin-coated vesicle membrane;clathrin-sculpted gamma-aminobutyric acid transport vesicle membrane;clathrin-sculpted glutamate transport vesicle membrane;clathrin-sculpted monoamine transport vesicle membrane;cytoplasmic vesicle;cytosol;integral component of plasma membrane;intracellular membrane-bounded organelle;membrane;neuron projection;neuron projecti…
P63218	GNG5	Guanine nucleotide-binding protein G(I)/G(S)/G(O) subunit gamma-5	G protein-coupled receptor signaling pathway;signal transduction	G-protein beta-subunit binding;GTPase activity;PDZ domain binding;protein binding	extracellular exosome;G-protein beta/gamma-subunit complex;heterotrimeric G-protein complex;membrane;plasma membrane
P78324;P78324-2	SIRPA	Tyrosine-protein phosphatase non-receptor type substrate 1;Isoform 2 of Tyrosine-protein phosphatase non-receptor type substrate 1	cell adhesion;cell migration;cellular response to hydrogen peroxide;cellular response to interferon-gamma;cellular response to interleukin-1;cellular response to interleukin-12;cellular response to lipopolysaccharide;heterotypic cell-cell adhesion;leukocyte migration;monocyte extravasation;negative regulation of chemokine (C-C motif) ligand 5 production;negative regulation of cytokine production …	cell-cell adhesion mediator activity;GTPase regulator activity;protein antigen binding;protein binding involved in heterotypic cell-cell adhesion;protein phosphatase binding;protein tyrosine kinase binding;SH3 domain binding	cell surface;extracellular exosome;ficolin-1-rich granule membrane;integral component of plasma membrane;membrane;plasma membrane;tertiary granule membrane
P78325;P78325-3	ADAM8	Disintegrin and metalloproteinase domain-containing protein 8;Isoform 3 of Disintegrin and metalloproteinase domain-containing protein 8	angiogenesis;cell morphogenesis;cell-cell adhesion;cellular response to hypoxia;extracellular matrix disassembly;inflammatory response;leukocyte migration involved in inflammatory response;lymphocyte chemotaxis;negative regulation of neuron apoptotic process;neutrophil degranulation;positive regulation of acute inflammatory response;positive regulation of bone resorption;positive regulation of ce…	calcium ion binding;cell adhesion molecule binding;metalloendopeptidase activity;metallopeptidase activity;protein binding;protein self-association;serine-type endopeptidase activity;zinc ion binding	alpha9-beta1 integrin-ADAM8 complex;alpha9-beta1 integrin-vascular cell adhesion molecule-1 complex;cell surface;cytoplasm;dense core granule membrane;ficolin-1-rich granule membrane;integral component of plasma membrane;phagolysosome;plasma membrane;podosome;specific granule;specific granule membrane;tertiary granule;tertiary granule membrane
P78504	JAG1	Protein jagged-1	angiogenesis;aorta morphogenesis;aortic valve morphogenesis;blood vessel remodeling;cardiac neural crest cell development involved in outflow tract morphogenesis;cardiac right ventricle morphogenesis;cardiac septum morphogenesis;cell fate determination;ciliary body morphogenesis;distal tubule development;endocardial cushion cell development;endothelial cell differentiation;glomerular visceral epi…	calcium ion binding;growth factor activity;Notch binding;phospholipid binding;protein binding;structural molecule activity	adherens junction;apical plasma membrane;extracellular region;integral component of plasma membrane;membrane;plasma membrane
P78552;P78552-2	IL13RA1	Interleukin-13 receptor subunit alpha-1;Isoform 2 of Interleukin-13 receptor subunit alpha-1	cell surface receptor signaling pathway;cytokine-mediated signaling pathway;interleukin-13-mediated signaling pathway	cytokine binding;cytokine receptor activity;interleukin-13 receptor activity;protein binding	external side of plasma membrane;interleukin-13 receptor complex;plasma membrane;receptor complex
P80294	MT1H	Metallothionein-1H	cellular response to cadmium ion;cellular response to copper ion;cellular response to zinc ion;cellular zinc ion homeostasis;detoxification of copper ion;negative regulation of growth	metal ion binding;protein binding;zinc ion binding	cytoplasm;nucleus;perinuclear region of cytoplasm
P80297	MT1X	Metallothionein-1X	cellular response to cadmium ion;cellular response to copper ion;cellular response to erythropoietin;cellular response to zinc ion;cellular zinc ion homeostasis;detoxification of copper ion;negative regulation of growth;response to metal ion	metal ion binding;protein binding;zinc ion binding	cytoplasm;nucleus;perinuclear region of cytoplasm
P80370	DLK1	Protein delta homolog 1	cell differentiation;negative regulation of Notch signaling pathway	calcium ion binding;molecular_function	cytoplasm;extracellular space;integral component of membrane
P80723	BASP1	Brain acid soluble protein 1	diaphragm development;glomerular visceral epithelial cell differentiation;gonad development;mesenchymal to epithelial transition;metanephric mesenchyme development;negative regulation of transcription, DNA-templated;positive regulation of heart growth;positive regulation of metanephric ureteric bud development;substantia nigra development;thorax and anterior abdomen determination	protein binding;protein domain specific binding;transcription corepressor activity;transcription regulatory region DNA binding	cell junction;COP9 signalosome;cytoplasm;cytoskeleton;extracellular exosome;growth cone;nuclear speck;nucleus;plasma membrane;vesicle
P81605	DCD	Dermcidin	antimicrobial humoral response;defense response to bacterium;defense response to fungus;killing of cells of other organism;proteolysis	peptidase activity;protein binding;RNA binding	extracellular exosome;extracellular region
P82987;P82987-2	ADAMTSL3	ADAMTS-like protein 3;Isoform 2 of ADAMTS-like protein 3	proteolysis	peptidase activity;protein binding	extracellular region;intracellular membrane-bounded organelle
P84095	RHOG	Rho-related GTP-binding protein RhoG	actin cytoskeleton organization;actin filament organization;activation of GTPase activity;cell chemotaxis;establishment or maintenance of cell polarity;neutrophil degranulation;positive regulation of cell population proliferation;positive regulation of protein kinase B signaling;positive regulation of protein localization to plasma membrane;positive regulation of transcription, DNA-templated;Rac …	GTP binding;GTPase activity;protein binding;protein kinase binding	cell cortex;cell projection;cytoplasm;cytosol;endoplasmic reticulum membrane;extracellular exosome;focal adhesion;plasma membrane;secretory granule membrane
P98095;P98095-2	FBLN2	Fibulin-2;Isoform 2 of Fibulin-2	extracellular matrix organization;positive regulation of cell-substrate adhesion	calcium ion binding;extracellular matrix binding;extracellular matrix constituent conferring elasticity;extracellular matrix structural constituent	collagen-containing extracellular matrix;extracellular matrix;extracellular region;extracellular vesicle
P99999	CYCS	Cytochrome c	activation of cysteine-type endopeptidase activity involved in apoptotic process by cytochrome c;apoptotic process;cellular respiration;cellular response to oxidative stress;mitochondrial electron transport, cytochrome c to oxygen;mitochondrial electron transport, ubiquinol to cytochrome c;mitochondrion organization;protein dephosphorylation	electron transporter, transferring electrons from CoQH2-cytochrome c reductase complex and cytochrome c oxidase complex activity;heme binding;metal ion binding;protein binding;protein serine/threonine phosphatase activity	cytosol;mitochondrial inner membrane;mitochondrial intermembrane space;mitochondrion;nucleus;protein phosphatase type 2A complex;respirasome
Q01151	CD83	CD83 antigen	defense response;humoral immune response;negative regulation of interleukin-4 production;positive regulation of CD4-positive, alpha-beta T cell differentiation;positive regulation of interleukin-10 production;positive regulation of interleukin-2 production;response to organic cyclic compound;signal transduction	protein binding	external side of plasma membrane;integral component of plasma membrane;plasma membrane
Q01459	CTBS	Di-N-acetylchitobiase	chitin catabolic process;oligosaccharide catabolic process	chitin binding;chitinase activity	extracellular space;lysosome
Q01524	DEFA6	Defensin-6	antibacterial humoral response;antimicrobial humoral immune response mediated by antimicrobial peptide;antimicrobial humoral response;cellular response to lipopolysaccharide;defense response to fungus;defense response to Gram-negative bacterium;defense response to Gram-positive bacterium;innate immune response in mucosa;killing of cells of other organism;membrane disruption in other organism	protein binding;protein homodimerization activity	extracellular region;extracellular space;Golgi lumen
Q01973-3	ROR1	Isoform 3 of Inactive tyrosine-protein kinase transmembrane receptor ROR1	anatomical structure development;astrocyte development;inner ear development;peptidyl-tyrosine phosphorylation;positive regulation of I-kappaB kinase/NF-kappaB signaling;positive regulation of NF-kappaB transcription factor activity;sensory perception of sound;transmembrane receptor protein tyrosine kinase signaling pathway;Wnt signaling pathway, planar cell polarity pathway	ATP binding;coreceptor activity involved in Wnt signaling pathway, planar cell polarity pathway;protein binding;transmembrane receptor protein tyrosine kinase activity;Wnt-activated receptor activity;Wnt-protein binding	axon;axon terminus;cell surface;cytoplasm;integral component of plasma membrane;plasma membrane;receptor complex;stress fiber
Q01974	ROR2	Tyrosine-protein kinase transmembrane receptor ROR2	anatomical structure development;astrocyte development;BMP signaling pathway;bone mineralization;cartilage condensation;cell fate commitment;embryonic digit morphogenesis;embryonic genitalia morphogenesis;inner ear morphogenesis;JNK cascade;macrophage migration;male genitalia development;multicellular organism development;negative regulation of canonical Wnt signaling pathway;negative regulation …	ATP binding;coreceptor activity involved in Wnt signaling pathway, planar cell polarity pathway;frizzled binding;metal ion binding;mitogen-activated protein kinase kinase kinase binding;protein binding;transmembrane receptor protein tyrosine kinase activity;Wnt-protein binding	axon;cell surface;clathrin-coated endocytic vesicle membrane;dendrite;integral component of plasma membrane;microtubule;neuronal cell body;plasma membrane;receptor complex
Q02223;Q02223-2	TNFRSF17	Tumor necrosis factor receptor superfamily member 17;Isoform 2 of Tumor necrosis factor receptor superfamily member 17	adaptive immune response;lymphocyte homeostasis;multicellular organism development;signal transduction;tumor necrosis factor-mediated signaling pathway	signaling receptor activity	endomembrane system;integral component of membrane;plasma membrane
Q02413	DSG1	Desmoglein-1	calcium-dependent cell-cell adhesion via plasma membrane cell adhesion molecules;cell-cell adhesion;cell-cell junction assembly;cornification;homophilic cell adhesion via plasma membrane adhesion molecules;keratinization;maternal process involved in female pregnancy;neutrophil degranulation;protein stabilization;response to progesterone	calcium ion binding;gamma-catenin binding;protein binding;toxic substance binding	apical plasma membrane;cell-cell junction;cornified envelope;cytoplasmic side of plasma membrane;cytosol;desmosome;ficolin-1-rich granule membrane;integral component of membrane;lateral plasma membrane;plasma membrane
Q03403	TFF2	Trefoil factor 2	chemokine-mediated signaling pathway;maintenance of gastrointestinal epithelium;negative regulation of gastric acid secretion	CXCR4 chemokine receptor binding;protein binding	extracellular space
Q03405	PLAUR	Urokinase plasminogen activator surface receptor	blood coagulation;chemotaxis;fibrinolysis;negative regulation of apoptotic process;negative regulation of cysteine-type endopeptidase activity involved in apoptotic signaling pathway;negative regulation of intrinsic apoptotic signaling pathway;neutrophil degranulation;positive regulation of DNA binding;positive regulation of epidermal growth factor receptor signaling pathway;positive regulation o…	enzyme binding;protein binding;protein domain specific binding;signaling receptor activity;signaling receptor binding;urokinase plasminogen activator receptor activity	anchored component of membrane;cell surface;endoplasmic reticulum lumen;endoplasmic reticulum membrane;extracellular region;extrinsic component of membrane;focal adhesion;integral component of membrane;integral component of plasma membrane;invadopodium membrane;plasma membrane;specific granule membrane
Q04695	KRT17	Keratin, type I cytoskeletal 17	cornification;epidermis development;hair follicle morphogenesis;intermediate filament organization;keratinization;positive regulation of cell growth;positive regulation of hair follicle development;positive regulation of translation;signal transduction	MHC class II protein binding;MHC class II receptor activity;protein binding;structural constituent of cytoskeleton	cell periphery;cytosol;extracellular exosome;intermediate filament;intermediate filament cytoskeleton
Q04771	ACVR1	Activin receptor type-1	activin receptor signaling pathway;acute inflammatory response;atrial septum primum morphogenesis;atrioventricular valve morphogenesis;BMP signaling pathway;BMP signaling pathway involved in heart development;branching involved in blood vessel morphogenesis;cardiac muscle cell fate commitment;cellular response to BMP stimulus;determination of left/right symmetry;embryonic heart tube morphogenesis…	activin binding;activin receptor activity, type I;ATP binding;BMP receptor activity;cadherin binding;growth factor binding;metal ion binding;peptide hormone binding;protein binding;protein homodimerization activity;protein kinase activity;protein serine/threonine kinase activity;protein tyrosine kinase binding;SMAD binding;transforming growth factor beta binding;transforming growth factor beta re…	activin receptor complex;apical part of cell;integral component of plasma membrane;receptor complex
Q05707;Q05707-2	COL14A1	Collagen alpha-1(XIV) chain;Isoform 2 of Collagen alpha-1(XIV) chain	cell-cell adhesion;collagen fibril organization;extracellular matrix organization;growth plate cartilage chondrocyte morphogenesis	collagen binding;extracellular matrix structural constituent;extracellular matrix structural constituent conferring tensile strength;protein binding, bridging;RNA binding	collagen trimer;collagen type XIV trimer;collagen-containing extracellular matrix;endoplasmic reticulum lumen;extracellular matrix;extracellular region;extracellular space
Q07654	TFF3	Trefoil factor 3	maintenance of gastrointestinal epithelium;regulation of glucose metabolic process	molecular_function;protein binding	extracellular region;extracellular space;secretory granule
Q07954	LRP1	Prolow-density lipoprotein receptor-related protein 1	aging;amyloid-beta clearance;amyloid-beta clearance by cellular catabolic process;amyloid-beta clearance by transcytosis;aorta morphogenesis;apoptotic cell clearance;astrocyte activation involved in immune response;cell population proliferation;cellular lipid catabolic process;cellular response to amyloid-beta;cerebral cortex development;chemoattraction of axon;lipid metabolic process;lipoprotein…	alpha-2 macroglobulin receptor activity;amyloid-beta binding;apolipoprotein binding;apolipoprotein receptor activity;calcium ion binding;cargo receptor activity;clathrin heavy chain binding;coreceptor activity;heparan sulfate proteoglycan binding;lipoprotein particle receptor binding;low-density lipoprotein particle receptor activity;protease binding;protein binding;protein-containing complex bin…	apical part of cell;axonal growth cone;basolateral plasma membrane;clathrin-coated pit;clathrin-coated vesicle;dendrite;early endosome;endocytic vesicle membrane;focal adhesion;insulin-responsive compartment;integral component of plasma membrane;lysosomal membrane;membrane;neuronal cell body;nucleus;plasma membrane;plasma membrane protein complex;receptor complex
Q08174;Q08174-2	PCDH1	Protocadherin-1;Isoform 2 of Protocadherin-1	cell adhesion;cell-cell signaling;homophilic cell adhesion via plasma membrane adhesion molecules;nervous system development	calcium ion binding	cell junction;cell-cell junction;integral component of plasma membrane;intracellular membrane-bounded organelle;nucleolus;nucleus;plasma membrane
Q08188	TGM3	Protein-glutamine gamma-glutamyltransferase E	cell envelope organization;cellular protein modification process;hair follicle morphogenesis;keratinization;keratinocyte differentiation;peptide cross-linking;protein tetramerization	calcium ion binding;catalytic activity;protein-glutamine gamma-glutamyltransferase activity;transferase activity, transferring acyl groups	cytoplasm;extracellular exosome;extrinsic component of cytoplasmic side of plasma membrane
Q08334	IL10RB	Interleukin-10 receptor subunit beta	cytokine-mediated signaling pathway;defense response to virus;immune response;inflammatory response;positive regulation of receptor signaling pathway via JAK-STAT;signal transduction	cytokine receptor activity;interleukin-10 receptor activity;protein binding;signaling receptor activity	integral component of membrane;interleukin-28 receptor complex;plasma membrane
Q08380	LGALS3BP	Galectin-3-binding protein	cell adhesion;cellular defense response;endocytosis;platelet degranulation;signal transduction	protein binding;scavenger receptor activity	blood microparticle;collagen-containing extracellular matrix;extracellular exosome;extracellular region;extracellular space;membrane;platelet dense granule lumen
Q08397	LOXL1	Lysyl oxidase homolog 1	aorta development;extracellular matrix organization;oxidation-reduction process;peptidyl-lysine oxidation;protein deamination;response to lipopolysaccharide	copper ion binding;protein-lysine 6-oxidase activity	acrosomal vesicle;basement membrane;collagen-containing extracellular matrix;extracellular region;extracellular space
Q08629	SPOCK1	Testican-1	cell adhesion;central nervous system neuron differentiation;negative regulation of cell-substrate adhesion;negative regulation of endopeptidase activity;negative regulation of neuron projection development;nervous system development;neurogenesis;neuron migration;regulation of cell growth	calcium ion binding;collagen binding;cysteine-type endopeptidase inhibitor activity;extracellular matrix binding;metalloendopeptidase inhibitor activity;serine-type endopeptidase inhibitor activity	cytoplasm;extracellular space;neuromuscular junction;node of Ranvier;postsynaptic density;sarcoplasm
Q08708	CD300C	CMRF35-like molecule 6	cellular defense response;immune system process;regulation of immune response	transmembrane signaling receptor activity	integral component of plasma membrane;plasma membrane
Q10589;Q10589-2	BST2	Bone marrow stromal antigen 2;Isoform 2 of Bone marrow stromal antigen 2	B cell activation;defense response to virus;innate immune response;negative regulation of cell growth;negative regulation of cell migration;negative regulation of endopeptidase activity;negative regulation of intracellular transport of viral material;negative regulation of plasmacytoid dendritic cell cytokine production;negative regulation of viral genome replication;neutrophil degranulation;posi…	identical protein binding;metalloendopeptidase inhibitor activity;protein binding;protein homodimerization activity;RNA binding	anchored component of membrane;apical plasma membrane;azurophil granule membrane;cell surface;cytoplasm;cytosol;extracellular exosome;Golgi apparatus;integral component of membrane;membrane;membrane raft;multivesicular body;plasma membrane
Q12765;Q12765-2	SCRN1	Secernin-1;Isoform 2 of Secernin-1	exocytosis;proteolysis	dipeptidase activity;molecular_function;protein binding	cytoplasm;nuclear membrane;nucleus
Q12841	FSTL1	Follistatin-related protein 1	BMP signaling pathway;cell differentiation;cellular protein metabolic process;multicellular organism development;post-translational protein modification;regulation of BMP signaling pathway;response to starvation	calcium ion binding;heparin binding;protein binding	endoplasmic reticulum lumen;extracellular exosome;extracellular region;extracellular space
Q12864	CDH17	Cadherin-17	adherens junction organization;calcium-dependent cell-cell adhesion via plasma membrane cell adhesion molecules;cell adhesion;cell morphogenesis;cell-cell adhesion;cell-cell adhesion mediated by cadherin;cell-cell junction assembly;germinal center B cell differentiation;homophilic cell adhesion via plasma membrane adhesion molecules;integrin-mediated signaling pathway;marginal zone B cell differe…	cadherin binding;calcium ion binding;cytoskeletal protein binding;integrin binding;protein homodimerization activity;proton-dependent oligopeptide secondary active transmembrane transporter activity;transporter activity	basolateral plasma membrane;catenin complex;cell junction;cell surface;cell-cell adherens junction;integral component of membrane;nucleus;plasma membrane
Q12913	PTPRJ	Receptor-type tyrosine-protein phosphatase eta	B cell differentiation;calcium-mediated signaling using intracellular calcium source;contact inhibition;negative regulation of cell growth;negative regulation of cell migration;negative regulation of cell population proliferation;negative regulation of epidermal growth factor receptor signaling pathway;negative regulation of MAP kinase activity;negative regulation of platelet-derived growth facto…	beta-catenin binding;cadherin binding;delta-catenin binding;gamma-catenin binding;mitogen-activated protein kinase binding;phosphatase activity;platelet-derived growth factor receptor binding;protein binding;protein kinase binding;protein tyrosine phosphatase activity	cell surface;cell-cell junction;extracellular exosome;immunological synapse;integral component of plasma membrane;plasma membrane;ruffle membrane;specific granule membrane
Q12923-3	PTPN13	Isoform 3 of Tyrosine-protein phosphatase non-receptor type 13	cellular response to cytokine stimulus;negative regulation of protein phosphorylation;peptidyl-tyrosine dephosphorylation;phosphatidylinositol biosynthetic process;protein dephosphorylation;regulation of phosphatidylinositol 3-kinase signaling	phosphatidylinositol 3-kinase regulatory subunit binding;protein binding;protein tyrosine phosphatase activity	cell body;cytoplasm;cytoskeleton;extracellular exosome;lamellipodium;neuron projection;nucleoplasm;nucleus;plasma membrane
Q12929	EPS8	Epidermal growth factor receptor kinase substrate 8	actin crosslink formation;actin cytoskeleton reorganization;actin filament bundle assembly;actin polymerization-dependent cell motility;adult locomotory behavior;barbed-end actin filament capping;behavioral response to ethanol;cellular response to leukemia inhibitory factor;dendritic cell migration;exit from mitosis;positive regulation of ruffle assembly;positive regulation of signal transduction…	actin binding;protein binding;Rac GTPase binding;Rac guanyl-nucleotide exchange factor activity;signaling adaptor activity	brush border;cell cortex;cell junction;extracellular exosome;glutamatergic synapse;growth cone;NMDA selective glutamate receptor complex;plasma membrane;postsynaptic density;ruffle membrane;stereocilium;stereocilium tip;vesicle
Q12962	TAF10	Transcription initiation factor TFIID subunit 10	apoptotic process;cellular protein-containing complex assembly;DNA-templated transcription, initiation;G1/S transition of mitotic cell cycle;hepatocyte differentiation;histone deubiquitination;histone H3 acetylation;multicellular organism growth;protein deubiquitination;protein homooligomerization;regulation of DNA binding;regulation of gene expression;regulation of signal transduction by p53 cla…	DNA binding;enzyme binding;estrogen receptor binding;histone acetyltransferase activity;protein binding;RNA polymerase binding;RNA polymerase II general transcription initiation factor activity	cytoplasm;nucleoplasm;nucleus;PCAF complex;perinuclear region of cytoplasm;STAGA complex;transcription factor TFIID complex;transcription factor TFTC complex
Q13145	BAMBI	BMP and activin membrane-bound inhibitor homolog	cell migration;negative regulation of transforming growth factor beta receptor signaling pathway;positive regulation of canonical Wnt signaling pathway;positive regulation of cell population proliferation;positive regulation of epithelial to mesenchymal transition;positive regulation of protein binding;positive regulation of transcription, DNA-templated;regulation of cell shape;transforming growt…	frizzled binding;type II transforming growth factor beta receptor binding	cytoplasm;integral component of membrane;plasma membrane
Q13201	MMRN1	Multimerin-1	blood coagulation;cell adhesion;platelet degranulation;positive regulation of cell-substrate adhesion	calcium ion binding;extracellular matrix structural constituent;protein binding	collagen-containing extracellular matrix;extracellular matrix;extracellular region;platelet alpha granule lumen
Q13228;Q13228-4	SELENBP1	Methanethiol oxidase;Isoform 4 of Methanethiol oxidase	oxidation-reduction process;protein transport	methanethiol oxidase activity;protein binding;selenium binding	cytosol;extracellular exosome;extracellular space;fibrillar center;membrane;nucleolus
Q13241;Q13241-2;Q13241-3	KLRD1	Natural killer cells antigen CD94;Isoform 2 of Natural killer cells antigen CD94;Isoform 3 of Natural killer cells antigen CD94	cell surface receptor signaling pathway;innate immune response;natural killer cell mediated immunity;regulation of immune response	carbohydrate binding;MHC class I protein complex binding;MHC class Ib protein binding, via antigen binding groove;protein antigen binding;protein binding;transmembrane signaling receptor activity	external side of plasma membrane;integral component of membrane;plasma membrane;receptor complex
Q13308;Q13308-5;Q13308-6	PTK7	Inactive tyrosine-protein kinase 7;Isoform 5 of Inactive tyrosine-protein kinase 7;Isoform 6 of Inactive tyrosine-protein kinase 7	actin cytoskeleton reorganization;axis elongation;cell adhesion;cell migration;cellular response to retinoic acid;cochlea morphogenesis;convergent extension;coronary vasculature development;establishment of epithelial cell apical/basal polarity;establishment of planar polarity;lung-associated mesenchyme development;planar cell polarity pathway involved in neural tube closure;positive regulation o…	ATP binding;coreceptor activity involved in Wnt signaling pathway, planar cell polarity pathway;protein binding;protein kinase activity	cell-cell junction;focal adhesion;integral component of plasma membrane
Q13361;Q13361-2	MFAP5	Microfibrillar-associated protein 5;Isoform 2 of Microfibrillar-associated protein 5	definitive hemopoiesis;extracellular matrix organization;supramolecular fiber organization	extracellular matrix structural constituent	collagen-containing extracellular matrix;extracellular region;microfibril
Q13423	NNT	NAD(P) transhydrogenase, mitochondrial	cell redox homeostasis;cellular oxidant detoxification;NADPH regeneration;negative regulation of apoptotic process;negative regulation of protein phosphorylation;oxidation-reduction process;oxygen homeostasis;positive regulation of hydrogen peroxide catabolic process;positive regulation of mitochondrial membrane potential;proton transmembrane transport;reactive oxygen species metabolic process;re…	NAD binding;NAD(P)+ transhydrogenase (B-specific) activity;NAD(P)+ transhydrogenase activity;NADP binding	integral component of membrane;membrane;mitochondrial inner membrane;mitochondrial respirasome;mitochondrion
Q13445	TMED1	Transmembrane emp24 domain-containing protein 1	cell-cell signaling;endoplasmic reticulum to Golgi vesicle-mediated transport;Golgi organization;intracellular protein transport;signal transduction	protein binding;signaling receptor binding	COPII-coated ER to Golgi transport vesicle;endoplasmic reticulum;endoplasmic reticulum membrane;endoplasmic reticulum-Golgi intermediate compartment;endoplasmic reticulum-Golgi intermediate compartment membrane;Golgi apparatus;integral component of membrane;plasma membrane
Q13449	LSAMP	Limbic system-associated membrane protein	cell adhesion;nervous system development	protein binding	anchored component of membrane;cytosol;extracellular region;plasma membrane
Q13477;Q13477-2;Q13477-3	MADCAM1	Mucosal addressin cell adhesion molecule 1;Isoform 2 of Mucosal addressin cell adhesion molecule 1;Isoform 3 of Mucosal addressin cell adhesion molecule 1	cell adhesion;cell-matrix adhesion;extracellular matrix organization;heterotypic cell-cell adhesion;immune response;integrin-mediated signaling pathway;leukocyte tethering or rolling;positive regulation of leukocyte migration;positive regulation of lymphocyte migration;receptor clustering;regulation of immune response;signal transduction	integrin binding involved in cell-matrix adhesion	integral component of membrane;membrane;plasma membrane
Q13561;Q13561-2;Q13561-3	DCTN2	Dynactin subunit 2;Isoform 2 of Dynactin subunit 2;Isoform 3 of Dynactin subunit 2	antigen processing and presentation of exogenous peptide antigen via MHC class II;cell population proliferation;ciliary basal body-plasma membrane docking;endoplasmic reticulum to Golgi vesicle-mediated transport;G2/M transition of mitotic cell cycle;melanosome transport;mitotic cell cycle;mitotic spindle organization;protein localization to centrosome;regulation of G2/M transition of mitotic cel…	identical protein binding;motor activity;protein binding;protein kinase binding;spectrin binding	centrosome;cytoplasm;cytosol;dynactin complex;dynein complex;extracellular exosome;growth cone;kinetochore;membrane;microtubule;vesicle
Q13790	APOF	Apolipoprotein F	cholesterol metabolic process;lipid metabolic process;lipid transport	cholesterol binding;lipid transporter activity;signaling receptor binding	extracellular space;high-density lipoprotein particle;low-density lipoprotein particle
Q13873;Q13873-2	BMPR2	Bone morphogenetic protein receptor type-2;Isoform 2 of Bone morphogenetic protein receptor type-2	activin receptor signaling pathway;anterior/posterior pattern specification;aortic valve development;artery development;atrial septum morphogenesis;atrioventricular valve morphogenesis;blood vessel remodeling;BMP signaling pathway;brain development;cardiac muscle tissue development;cellular response to BMP stimulus;cellular response to starvation;chondrocyte development;endocardial cushion develo…	activin receptor activity, type II;ATP binding;BMP binding;BMP receptor activity;cadherin binding;growth factor binding;metal ion binding;protein binding;protein tyrosine kinase binding;SMAD binding;transforming growth factor beta receptor activity, type II;transforming growth factor beta-activated receptor activity	apical plasma membrane;basal plasma membrane;caveola;cell surface;cell-cell adherens junction;cytoplasm;dendrite;extracellular space;integral component of plasma membrane;neuronal cell body;nucleoplasm;plasma membrane;postsynaptic density;receptor complex;spanning component of plasma membrane
Q14210	LY6D	Lymphocyte antigen 6D	cell adhesion;lymphocyte differentiation;response to stilbenoid		anchored component of membrane;cell surface;extracellular region;membrane;plasma membrane
Q14247	CTTN	Src substrate cortactin	actin cytoskeleton reorganization;actin filament polymerization;cell motility;dendritic spine maintenance;focal adhesion assembly;intracellular protein transport;lamellipodium organization;membrane organization;negative regulation of extrinsic apoptotic signaling pathway;neuron projection morphogenesis;positive regulation of actin filament polymerization;positive regulation of smooth muscle contr…	actin filament binding;cadherin binding;profilin binding;protein binding	actin filament;cell cortex;clathrin-coated pit;cortical actin cytoskeleton;cortical cytoskeleton;cytoplasm;cytoskeleton;cytosol;dendritic spine;focal adhesion;Golgi apparatus;growth cone;intracellular membrane-bounded organelle;lamellipodium;mitotic spindle midzone;plasma membrane;podosome;ruffle;site of polarized growth;voltage-gated potassium channel complex
Q14315;Q14315-2	FLNC	Filamin-C;Isoform 2 of Filamin-C	cell junction assembly;muscle fiber development	actin binding;ankyrin binding;cytoskeletal protein binding;protein binding	costamere;cytoplasm;cytoskeleton;cytosol;focal adhesion;plasma membrane;sarcolemma;sarcoplasm;Z disc
Q14508	WFDC2	WAP four-disulfide core domain protein 2	negative regulation of endopeptidase activity;proteolysis;spermatogenesis	aspartic-type endopeptidase inhibitor activity;cysteine-type endopeptidase inhibitor activity;endopeptidase inhibitor activity;serine-type endopeptidase inhibitor activity	extracellular exosome;extracellular space
Q14515	SPARCL1	SPARC-like protein 1	cellular protein metabolic process;post-translational protein modification;signal transduction;synaptic membrane adhesion	calcium ion binding;collagen binding;extracellular matrix binding;protein binding	collagen-containing extracellular matrix;endoplasmic reticulum lumen;extracellular region;extracellular space;glutamatergic synapse
Q14554	PDIA5	Protein disulfide-isomerase A5	cell redox homeostasis;IRE1-mediated unfolded protein response;oxidation-reduction process;protein folding	oxidoreductase activity;peptide disulfide oxidoreductase activity;protein binding;protein disulfide isomerase activity	endoplasmic reticulum lumen;endoplasmic reticulum membrane
Q14574;Q14574-2	DSC3	Desmocollin-3;Isoform 3B of Desmocollin-3	cell adhesion;cell-cell adhesion;cornification;homophilic cell adhesion via plasma membrane adhesion molecules;in utero embryonic development;keratinization	calcium ion binding;gamma-catenin binding	cell junction;cell-cell junction;cornified envelope;cytoplasm;desmosome;extracellular region;integral component of membrane;membrane;plasma membrane
Q14766	LTBP1	Latent-transforming growth factor beta-binding protein 1	aorta development;cellular protein metabolic process;coronary vasculature development;post-translational protein modification;regulation of transforming growth factor beta activation;sequestering of TGFbeta in extracellular matrix;transmembrane receptor protein serine/threonine kinase signaling pathway;ventricular septum development	calcium ion binding;extracellular matrix structural constituent;microfibril binding;protein binding;transforming growth factor beta binding;transforming growth factor beta-activated receptor activity	collagen-containing extracellular matrix;endoplasmic reticulum lumen;extracellular matrix;extracellular region;microfibril;protein-containing complex
Q14767	LTBP2	Latent-transforming growth factor beta-binding protein 2	protein secretion;protein targeting;supramolecular fiber organization;transforming growth factor beta receptor signaling pathway	calcium ion binding;extracellular matrix structural constituent;growth factor binding;heparin binding;microfibril binding;protein binding	cell;collagen-containing extracellular matrix;extracellular exosome;extracellular matrix;extracellular region;extracellular space
Q14980;Q14980-2	NUMA1	Nuclear mitotic apparatus protein 1;Isoform 2 of Nuclear mitotic apparatus protein 1	anastral spindle assembly;astral microtubule organization;cell division;chromosome segregation;establishment of mitotic spindle orientation;meiotic cell cycle;microtubule bundle formation;nucleus organization;positive regulation of BMP signaling pathway;positive regulation of chromosome segregation;positive regulation of chromosome separation;positive regulation of hair follicle development;posit…	disordered domain specific binding;dynein complex binding;microtubule binding;microtubule minus-end binding;microtubule plus-end binding;phosphatidylinositol binding;protein binding;protein C-terminus binding;protein domain specific binding;protein-containing complex binding;structural molecule activity;tubulin binding	cell cortex;cell cortex region;centrosome;chromosome;cortical microtubule;cytoplasm;cytoplasmic microtubule bundle;cytosol;dendrite;extracellular exosome;extrinsic component of plasma membrane;Golgi membrane;lateral cell cortex;lateral plasma membrane;microtubule bundle;microtubule minus-end;microtubule plus-end;mitotic spindle;mitotic spindle astral microtubule;mitotic spindle midzone;mitotic sp…
Q14982;Q14982-2;Q14982-4	OPCML	Opioid-binding protein/cell adhesion molecule;Isoform 2 of Opioid-binding protein/cell adhesion molecule;Isoform 4 of Opioid-binding protein/cell adhesion molecule	cell adhesion;neuron recognition		anchored component of membrane;extracellular region;plasma membrane
Q15043;Q15043-2;Q15043-3	SLC39A14	Zinc transporter ZIP14;Isoform 2 of Zinc transporter ZIP14;Isoform 3 of Zinc transporter ZIP14	cellular zinc ion homeostasis;iron ion transmembrane transport;zinc ion import across plasma membrane;zinc ion transmembrane transport	ferrous iron transmembrane transporter activity;zinc ion transmembrane transporter activity	cytoplasm;integral component of membrane;integral component of plasma membrane;lamellipodium;plasma membrane
Q15149;Q15149-2;Q15149-4;Q15149-5;Q15149-6;Q15149-7;Q15149-8;Q15149-9	PLEC	Plectin;Isoform 2 of Plectin;Isoform 4 of Plectin;Isoform 5 of Plectin;Isoform 6 of Plectin;Isoform 7 of Plectin;Isoform 8 of Plectin;Isoform 9 of Plectin	hemidesmosome assembly;intermediate filament cytoskeleton organization;wound healing	actin binding;ankyrin binding;cadherin binding;protein binding;RNA binding;structural constituent of cytoskeleton;structural constituent of muscle;structural molecule activity	brush border;costamere;cytoplasm;cytosol;extracellular exosome;focal adhesion;hemidesmosome;intermediate filament;intermediate filament cytoskeleton;membrane;perinuclear region of cytoplasm;plasma membrane;sarcolemma;sarcoplasm
Q15303;Q15303-2;Q15303-3;Q15303-4	ERBB4	Receptor tyrosine-protein kinase erbB-4;Isoform JM-B CYT-1 of Receptor tyrosine-protein kinase erbB-4;Isoform JM-A CYT-2 of Receptor tyrosine-protein kinase erbB-4;Isoform JM-B CYT-2 of Receptor tyrosine-protein kinase erbB-4	cardiac muscle tissue regeneration;cell fate commitment;cell migration;cellular response to epidermal growth factor stimulus;central nervous system morphogenesis;embryonic pattern specification;ERBB2 signaling pathway;heart development;lactation;mammary gland alveolus development;mammary gland epithelial cell differentiation;MAPK cascade;mitochondrial fragmentation involved in apoptotic process;n…	ATP binding;epidermal growth factor receptor binding;protein binding;protein homodimerization activity;protein tyrosine kinase activity;transcription regulatory region DNA binding;transmembrane receptor protein tyrosine kinase activity	basal plasma membrane;basolateral plasma membrane;cytosol;extracellular region;GABA-ergic synapse;glutamatergic synapse;integral component of plasma membrane;integral component of postsynaptic density membrane;integral component of presynaptic membrane;mitochondrial matrix;mitochondrion;nucleoplasm;nucleus;plasma membrane;postsynaptic membrane;receptor complex
Q15435	PPP1R7	Protein phosphatase 1 regulatory subunit 7	positive regulation of protein dephosphorylation;regulation of phosphoprotein phosphatase activity	enzyme regulator activity;protein binding;protein phosphatase regulator activity	chromosome;cytoplasm;extracellular exosome;nucleus
Q15485;Q15485-2	FCN2	Ficolin-2;Isoform 2 of Ficolin-2	complement activation;complement activation, lectin pathway;defense response to Gram-negative bacterium;defense response to Gram-positive bacterium;opsonization;recognition of apoptotic cell	antigen binding;calcium-dependent protein binding;mannan binding;metal ion binding;protein binding;proteoglycan binding	blood microparticle;collagen trimer;extracellular exosome;extracellular region
Q15517	CDSN	Corneodesmosin	cell adhesion;cell-cell adhesion;corneocyte desquamation;cornification;epidermis development;keratinocyte differentiation;negative regulation of cornification;skin morphogenesis	protein homodimerization activity	cell-cell junction;cornified envelope;desmosome;extracellular region;plasma membrane
Q15746;Q15746-2;Q15746-3;Q15746-4;Q15746-5;Q15746-6	MYLK	Myosin light chain kinase, smooth muscle;Isoform 2 of Myosin light chain kinase, smooth muscle;Isoform 3A of Myosin light chain kinase, smooth muscle;Isoform 3B of Myosin light chain kinase, smooth muscle;Isoform 4 of Myosin light chain kinase, smooth muscle;Isoform Del-1790 of Myosin light chain kinase, smooth muscle	aorta smooth muscle tissue morphogenesis;bleb assembly;cardiovascular system development;cellular hypotonic response;muscle contraction;positive regulation of calcium ion transport;positive regulation of cell migration;positive regulation of wound healing;protein phosphorylation;smooth muscle contraction;tonic smooth muscle contraction	actin binding;ATP binding;calmodulin binding;metal ion binding;myosin light chain kinase activity;protein binding;protein kinase activity	actin cytoskeleton;cleavage furrow;cytoplasm;cytosol;lamellipodium;plasma membrane;stress fiber
Q15904	ATP6AP1	V-type proton ATPase subunit S1	cellular iron ion homeostasis;cellular response to increased oxygen levels;establishment of organelle localization;insulin receptor signaling pathway;ion transmembrane transport;pH reduction;positive regulation of bone resorption;positive regulation of ERK1 and ERK2 cascade;positive regulation of exocytosis;positive regulation of osteoblast differentiation;positive regulation of osteoclast develo…	ATP binding;proton-transporting ATP synthase activity, rotational mechanism;proton-transporting ATPase activity, rotational mechanism;Rab GTPase binding;transporter activity	endoplasmic reticulum membrane;endoplasmic reticulum-Golgi intermediate compartment membrane;endosome membrane;extracellular exosome;integral component of membrane;plasma membrane proton-transporting V-type ATPase complex;proton-transporting two-sector ATPase complex;proton-transporting V-type ATPase, V1 domain
Q15942	ZYX	Zyxin	cell-cell signaling;cell-matrix adhesion;cellular response to interferon-gamma;integrin-mediated signaling pathway;regulation of inflammatory response;signal transduction;stress fiber assembly;transforming growth factor beta receptor signaling pathway;viral process	metal ion binding;protein binding;RNA binding	cell-cell adherens junction;cytoplasm;cytosol;focal adhesion;nucleus;phagocytic vesicle;stress fiber
Q16186	ADRM1	Proteasomal ubiquitin receptor ADRM1	positive regulation of endopeptidase activity;proteasome assembly;protein deubiquitination;transcription elongation from RNA polymerase II promoter;ubiquitin-dependent protein catabolic process	endopeptidase activator activity;protease binding;proteasome binding;protein binding;ubiquitin binding	cytosol;nucleoplasm;plasma membrane;proteasome complex;proteasome regulatory particle, lid subcomplex
Q16363;Q16363-2	LAMA4	Laminin subunit alpha-4;Isoform 2 of Laminin subunit alpha-4	cell adhesion;extracellular matrix organization;negative regulation of cold-induced thermogenesis;regulation of cell adhesion;regulation of cell migration;regulation of embryonic development	extracellular matrix structural constituent;protein binding;signaling receptor binding	basement membrane;collagen-containing extracellular matrix;extracellular exosome;extracellular region
Q16378	PRR4	Proline-rich protein 4	retina homeostasis;visual perception		extracellular space
Q16620;Q16620-2;Q16620-3;Q16620-4;Q16620-5;Q16620-6	NTRK2	BDNF/NT-3 growth factors receptor;Isoform TrkB-T1 of BDNF/NT-3 growth factors receptor;Isoform TrkB-T-Shc of BDNF/NT-3 growth factors receptor;Isoform 4 of BDNF/NT-3 growth factors receptor;Isoform 5 of BDNF/NT-3 growth factors receptor;Isoform TrkB-T-TK of BDNF/NT-3 growth factors receptor	activation of phospholipase C activity;brain-derived neurotrophic factor receptor signaling pathway;cellular response to amino acid stimulus;cellular response to brain-derived neurotrophic factor stimulus;cellular response to nerve growth factor stimulus;central nervous system neuron development;cerebral cortex development;circadian rhythm;feeding behavior;glutamate secretion;learning;long-term s…	ATP binding;brain-derived neurotrophic factor binding;brain-derived neurotrophic factor-activated receptor activity;neurotrophin binding;neurotrophin receptor activity;protein binding;protein homodimerization activity;protein tyrosine kinase activity;transmembrane receptor protein tyrosine kinase activity	axon;axon terminus;cytosol;dendrite;dendritic spine;early endosome;early endosome membrane;Golgi membrane;integral component of plasma membrane;perinuclear region of cytoplasm;plasma membrane;postsynaptic density;receptor complex;terminal bouton
Q16663	CCL15	C-C motif chemokine 15	cell-cell signaling;cellular calcium ion homeostasis;cellular response to interferon-gamma;cellular response to interleukin-1;cellular response to tumor necrosis factor;chemokine-mediated signaling pathway;chemotaxis;eosinophil chemotaxis;G protein-coupled receptor signaling pathway;inflammatory response;lymphocyte chemotaxis;monocyte chemotaxis;neutrophil chemotaxis;positive chemotaxis;positive …	CCR chemokine receptor binding;chemoattractant activity;chemokine activity;heparin binding;signaling receptor binding	cell;extracellular space
Q16769	QPCT	Glutaminyl-peptide cyclotransferase	cellular protein modification process;neutrophil degranulation;peptidyl-pyroglutamic acid biosynthetic process, using glutaminyl-peptide cyclotransferase	glutaminyl-peptide cyclotransferase activity;zinc ion binding	extracellular exosome;extracellular region;ficolin-1-rich granule lumen;specific granule lumen;tertiary granule lumen
Q16787;Q16787-3	LAMA3	Laminin subunit alpha-3;Isoform 3 of Laminin subunit alpha-3	animal organ morphogenesis;cell migration;cell-cell adhesion;endodermal cell differentiation;epidermis development;extracellular matrix organization;hemidesmosome assembly;integrin-mediated signaling pathway;morphogenesis of a polarized epithelium;regulation of cell adhesion;regulation of cell migration;regulation of embryonic development;tissue development	extracellular matrix structural constituent;integrin binding;structural molecule activity	basement membrane;collagen-containing extracellular matrix;endoplasmic reticulum;extracellular exosome;extracellular region;laminin-5 complex
Q16849;Q16849-3	PTPRN	Receptor-type tyrosine-protein phosphatase-like N;Isoform 3 of Receptor-type tyrosine-protein phosphatase-like N	cytokine-mediated signaling pathway;dense core granule maturation;insulin secretion;insulin secretion involved in cellular response to glucose stimulus;luteinization;peptidyl-tyrosine dephosphorylation;positive regulation of transcription by RNA polymerase II;positive regulation of type B pancreatic cell proliferation;response to cAMP;response to estrogen;response to insulin;response to reactive …	GTPase binding;protein binding;protein tyrosine phosphatase activity;spectrin binding;transcription factor binding;ubiquitin-like protein ligase binding	axon terminus;cell junction;endosome;Golgi apparatus;integral component of membrane;neuronal cell body;nucleus;perikaryon;plasma membrane;secretory granule;synapse;synaptic vesicle;transport vesicle membrane
Q2UY09	COL28A1	Collagen alpha-1(XXVIII) chain	cell adhesion;extracellular matrix organization;negative regulation of endopeptidase activity	extracellular matrix structural constituent;extracellular matrix structural constituent conferring tensile strength;serine-type endopeptidase inhibitor activity	basement membrane;collagen trimer;collagen-containing extracellular matrix;endoplasmic reticulum lumen;extracellular matrix;extracellular region;extracellular space
Q496F6	CD300E	CMRF35-like molecule 2	innate immune response;regulation of immune response		integral component of membrane;plasma membrane
Q5JS37	NHLRC3	NHL repeat-containing protein 3	neutrophil degranulation;proteasome-mediated ubiquitin-dependent protein catabolic process;protein polyubiquitination	ubiquitin protein ligase activity	azurophil granule lumen;extracellular region
Q5JXA9	SIRPB2	Signal-regulatory protein beta-2			integral component of membrane;plasma membrane
Q5KU26	COLEC12	Collectin-12	carbohydrate mediated signaling;cellular response to exogenous dsRNA;defense response;innate immune response;phagocytosis, recognition;positive regulation of cell adhesion molecule production;protein homooligomerization;receptor-mediated endocytosis;regulation of immune response;toll-like receptor 3 signaling pathway	galactose binding;low-density lipoprotein particle binding;metal ion binding;scavenger receptor activity;signaling pattern recognition receptor activity	collagen trimer;endocytic vesicle membrane;extracellular matrix;extracellular space;integral component of membrane;plasma membrane
Q5T1J5;Q9Y6H1	CHCHD2P9;CHCHD2	Putative coiled-coil-helix-coiled-coil-helix domain-containing protein CHCHD2P9, mitochondrial;Coiled-coil-helix-coiled-coil-helix domain-containing protein 2	mitochondrion organization;positive regulation of transcription by RNA polymerase II;regulation of cellular response to hypoxia	protein binding;sequence-specific DNA binding;transcription factor binding	mitochondrial intermembrane space;mitochondrion;nucleus
Q5T1S8	NCMAP	Noncompact myelin-associated protein	peripheral nervous system myelin formation;positive regulation of myelination	structural constituent of myelin sheath	integral component of plasma membrane;paranode region of axon;Schmidt-Lanterman incisure
Q5T749	KPRP	Keratinocyte proline-rich protein		protein binding	cytoplasm;extracellular exosome
Q5UCC4;Q5UCC4-2	EMC10	ER membrane protein complex subunit 10;Isoform 2 of ER membrane protein complex subunit 10	angiogenesis;positive regulation of angiogenesis;positive regulation of endothelial cell migration;positive regulation of endothelial cell proliferation;positive regulation of p38MAPK cascade		ER membrane protein complex;extracellular region;integral component of membrane
Q5VY43	PEAR1	Platelet endothelial aggregation receptor 1	negative regulation of Notch signaling pathway;phosphatidylinositol 3-kinase signaling;platelet aggregation;protein kinase B signaling;recognition of apoptotic cell	signaling receptor activity	integral component of membrane;phagocytic cup
Q5ZPR3;Q5ZPR3-3;Q5ZPR3-4	CD276	CD276 antigen;Isoform 3 of CD276 antigen;Isoform 4 of CD276 antigen	cell population proliferation;immune response;positive regulation of interferon-gamma biosynthetic process;positive regulation of T cell proliferation;regulation of immune response;T cell activation;T cell receptor signaling pathway	protein binding;signaling receptor binding	external side of plasma membrane;integral component of membrane
Q68CJ9;Q68CJ9-2;Q68CJ9-4	CREB3L3	Cyclic AMP-responsive element-binding protein 3-like protein 3;Isoform 2 of Cyclic AMP-responsive element-binding protein 3-like protein 3;Isoform 3 of Cyclic AMP-responsive element-binding protein 3-like protein 3	endoplasmic reticulum unfolded protein response;positive regulation of acute inflammatory response;positive regulation of transcription by RNA polymerase II;positive regulation of transcription from RNA polymerase II promoter in response to endoplasmic reticulum stress	cAMP response element binding;DNA-binding transcription activator activity, RNA polymerase II-specific;DNA-binding transcription factor activity, RNA polymerase II-specific;protein binding;protein heterodimerization activity;protein homodimerization activity;RNA polymerase II regulatory region sequence-specific DNA binding;transcription regulatory region sequence-specific DNA binding	cytosol;endoplasmic reticulum;endoplasmic reticulum membrane;Golgi membrane;integral component of membrane;membrane;nucleoplasm;nucleus
Q68CK6	ACSM2B	Acyl-coenzyme A synthetase ACSM2B, mitochondrial	acyl-CoA metabolic process;fatty acid biosynthetic process;xenobiotic metabolic process	acyl-CoA ligase activity;ATP binding;butyrate-CoA ligase activity;fatty acid ligase activity;fatty-acyl-CoA synthase activity;metal ion binding;molecular_function	mitochondrial matrix;mitochondrion
Q68D85	NCR3LG1	Natural cytotoxicity triggering receptor 3 ligand 1	regulation of immune response	protein binding	integral component of membrane;plasma membrane
Q6DKI7	PVRIG	Transmembrane protein PVRIG	negative regulation of T cell receptor signaling pathway	phosphatase binding;protein binding;signaling receptor activity	integral component of membrane;plasma membrane
Q6E0U4-16;Q6E0U4-2;Q6E0U4-5;Q6E0U4-6	DMKN	Isoform 16 of Dermokine;Isoform 2 of Dermokine;Isoform 5 of Dermokine;Isoform 6 of Dermokine	cornified envelope assembly	protein binding	extracellular space
Q6FHJ7	SFRP4	Secreted frizzled-related protein 4	bone morphogenesis;canonical Wnt signaling pathway;cell differentiation;negative regulation of canonical Wnt signaling pathway;negative regulation of cell population proliferation;negative regulation of DNA-binding transcription factor activity;negative regulation of non-canonical Wnt signaling pathway;negative regulation of sodium-dependent phosphate transport;negative regulation of Wnt signalin…	protein binding;Wnt-protein binding	cell surface;cytoplasm;extracellular space;nucleus
Q6GTX8;Q6GTX8-2;Q6GTX8-3;Q6GTX8-4	LAIR1	Leukocyte-associated immunoglobulin-like receptor 1;Isoform 2 of Leukocyte-associated immunoglobulin-like receptor 1;Isoform 3 of Leukocyte-associated immunoglobulin-like receptor 1;Isoform 4 of Leukocyte-associated immunoglobulin-like receptor 1	adaptive immune response;neutrophil degranulation;regulation of immune response	protein binding	integral component of membrane;plasma membrane;specific granule membrane;tertiary granule membrane
Q6H9L7;Q6H9L7-5	ISM2	Isthmin-2;Isoform 5 of Isthmin-2			extracellular region
Q6KB66;Q6KB66-2;Q6KB66-3	KRT80	Keratin, type II cytoskeletal 80;Isoform 2 of Keratin, type II cytoskeletal 80;Isoform 3 of Keratin, type II cytoskeletal 80	cornification;keratinization	protein binding	cytosol;intermediate filament cytoskeleton;keratin filament
Q6NUS6;Q6NUS6-2	TCTN3	Tectonic-3;Isoform 2 of Tectonic-3	apoptotic process;ciliary basal body-plasma membrane docking;cilium assembly;positive regulation of apoptotic process;smoothened signaling pathway		ciliary membrane;integral component of membrane;nucleus
Q6PG37	ZNF790	Zinc finger protein 790	regulation of transcription by RNA polymerase II	DNA binding;DNA-binding transcription factor activity, RNA polymerase II-specific;metal ion binding	nucleus
Q6PHR2;Q6PHR2-3	ULK3	Serine/threonine-protein kinase ULK3;Isoform 3 of Serine/threonine-protein kinase ULK3	autophagosome assembly;autophagy;cellular senescence;negative regulation of smoothened signaling pathway;positive regulation of smoothened signaling pathway;protein autophosphorylation;regulation of autophagy	ATP binding;protein binding;protein serine/threonine kinase activity	ciliary tip;cytoplasm;cytosol;membrane;phagophore assembly site
Q6UWH4;Q6UWH4-2;Q6UWH4-3	GASK1B	Golgi-associated kinase 1B;Isoform 2 of Golgi-associated kinase 1B;Isoform 3 of Golgi-associated kinase 1B			Golgi apparatus;Golgi membrane;integral component of membrane
Q6UX15-2	LAYN	Isoform 2 of Layilin		carbohydrate binding;hyaluronic acid binding	cell surface;focal adhesion;integral component of membrane;ruffle
Q6UXB3	LYPD2	Ly6/PLAUR domain-containing protein 2			anchored component of membrane;extracellular region;plasma membrane
Q6UXB4	CLEC4G	C-type lectin domain family 4 member G	negative regulation of T cell mediated immunity;negative regulation of T cell proliferation;regulation of immune response;viral entry into host cell	polysaccharide binding;protein binding;virus receptor activity	integral component of membrane;plasma membrane
Q6UXD5-3;Q6UXD5-5	SEZ6L2	Isoform 3 of Seizure 6-like protein 2;Isoform 5 of Seizure 6-like protein 2			endoplasmic reticulum membrane;integral component of membrane;plasma membrane
Q6UXG3-5	CD300LG	Isoform 5 of CMRF35-like molecule 9	immune system process;regulation of immune response	protein binding	apical plasma membrane;basolateral plasma membrane;integral component of membrane;multivesicular body membrane;plasma membrane
Q6UXI7	VIT	Vitrin	extracellular matrix organization;growth plate cartilage chondrocyte morphogenesis;positive regulation of cell-substrate adhesion;spinal cord development	glycosaminoglycan binding	collagen-containing extracellular matrix;extracellular matrix;extracellular space;interstitial matrix
Q6UXI9;Q6UXI9-3;Q6UXI9-6	NPNT	Nephronectin;Isoform 3 of Nephronectin;Isoform 6 of Nephronectin	branching involved in ureteric bud morphogenesis;cell-cell adhesion mediated by integrin;cell-matrix adhesion;cellular response to tumor necrosis factor;establishment of protein localization;extracellular matrix organization;pilomotor reflex;positive regulation of alkaline phosphatase activity;positive regulation of cell-substrate adhesion;positive regulation of ERK1 and ERK2 cascade;positive reg…	calcium ion binding;extracellular matrix structural constituent;integrin binding	basement membrane;collagen-containing extracellular matrix;extracellular exosome;extracellular region;integrin alpha8-beta1 complex;smooth muscle contractile fiber
Q6UXN8	CLEC9A	C-type lectin domain family 9 member A	positive regulation of cytokine secretion;receptor-mediated endocytosis	carbohydrate binding	cell surface;integral component of membrane
Q6UY11	DLK2	Protein delta homolog 2	negative regulation of Notch signaling pathway;regulation of fat cell differentiation	calcium ion binding;Notch binding;protein homodimerization activity	integral component of membrane;plasma membrane
Q6UY14;Q6UY14-2;Q6UY14-3	ADAMTSL4	ADAMTS-like protein 4;Isoform 2 of ADAMTS-like protein 4;Isoform 3 of ADAMTS-like protein 4	apoptotic process;epithelial cell development;extracellular matrix organization;positive regulation of apoptotic process;proteolysis	peptidase activity;protease binding;protein binding	collagen-containing extracellular matrix;endoplasmic reticulum lumen;interstitial matrix
Q6ZSJ9;Q6ZSJ9-2;Q6ZSJ9-3	SHISA6	Protein shisa-6;Isoform 2 of Protein shisa-6;Isoform 3 of Protein shisa-6	excitatory chemical synaptic transmission;negative regulation of canonical Wnt signaling pathway;postsynaptic neurotransmitter receptor diffusion trapping;regulation of AMPA glutamate receptor clustering;regulation of AMPA receptor activity;regulation of postsynaptic neurotransmitter receptor activity;regulation of short-term neuronal synaptic plasticity;spermatogenesis;Wnt signaling pathway	ionotropic glutamate receptor binding;PDZ domain binding	AMPA glutamate receptor complex;asymmetric, glutamatergic, excitatory synapse;cell junction;dendritic spine membrane;integral component of postsynaptic density membrane;postsynaptic density;postsynaptic membrane;synapse
Q6ZUS6-3	CCDC149	Isoform 3 of Coiled-coil domain-containing protein 149
Q70SY1	CREB3L2	Cyclic AMP-responsive element-binding protein 3-like protein 2	cartilage development;chondrocyte differentiation;endoplasmic reticulum to Golgi vesicle-mediated transport;endoplasmic reticulum unfolded protein response;positive regulation of neuron projection development;positive regulation of transcription by RNA polymerase II;positive regulation of transcription, DNA-templated;response to endoplasmic reticulum stress;response to wounding	cAMP response element binding;DNA-binding transcription activator activity, RNA polymerase II-specific;DNA-binding transcription factor activity, RNA polymerase II-specific;transcription regulatory region DNA binding	chromatin;endoplasmic reticulum;endoplasmic reticulum membrane;integral component of membrane;nucleoplasm;nucleus;perinuclear endoplasmic reticulum
Q71RC9	SMIM5	Small integral membrane protein 5			integral component of membrane
Q7KYR7;Q7KYR7-1;Q7KYR7-4;Q7KYR7-6	BTN2A1	Butyrophilin subfamily 2 member A1;Isoform 2 of Butyrophilin subfamily 2 member A1;Isoform 4 of Butyrophilin subfamily 2 member A1;Isoform 6 of Butyrophilin subfamily 2 member A1	lipid metabolic process;regulation of immune response;T cell receptor signaling pathway	molecular_function;signaling receptor binding	external side of plasma membrane;integral component of plasma membrane;plasma membrane
Q7L7X3	TAOK1	Serine/threonine-protein kinase TAO1	activation of JUN kinase activity;activation of MAPK activity;activation of MAPKK activity;activation of protein kinase activity;cellular response to DNA damage stimulus;DNA repair;execution phase of apoptosis;microtubule cytoskeleton organization;mitotic G2 DNA damage checkpoint;negative regulation of microtubule depolymerization;neuron cellular homeostasis;positive regulation of JNK cascade;pos…	alpha-tubulin binding;ATP binding;beta-tubulin binding;kinase activity;MAP kinase kinase kinase activity;protein binding;protein kinase activity;protein serine/threonine kinase activator activity;protein serine/threonine kinase activity;tau protein binding;tau-protein kinase activity;transferase activity	cytoplasm;cytosol;extracellular exosome;microtubule cytoskeleton;nucleus;perinuclear region of cytoplasm
Q7Z3B1	NEGR1	Neuronal growth regulator 1	cell-cell adhesion;feeding behavior;locomotory behavior;positive regulation of neuron projection development	protein binding	anchored component of membrane;extracellular region;plasma membrane
Q7Z4F1	LRP10	Low-density lipoprotein receptor-related protein 10	endocytosis;inner ear development;lipid metabolic process;lipid transport	low-density lipoprotein particle receptor activity	clathrin-coated pit;integral component of membrane;membrane
Q7Z4R8	C6orf120	UPF0669 protein C6orf120	apoptotic process;neutrophil degranulation		azurophil granule lumen;extracellular region
Q7Z5L0	VMO1	Vitelline membrane outer layer protein 1 homolog	biological_process	molecular_function	extracellular exosome
Q7Z692;Q7Z692-3	CEACAM19	Carcinoembryonic antigen-related cell adhesion molecule 19;Isoform 3 of Carcinoembryonic antigen-related cell adhesion molecule 19		protein binding	integral component of membrane
Q7Z6A9	BTLA	B- and T-lymphocyte attenuator	adaptive immune response;immune response-regulating cell surface receptor signaling pathway;T cell costimulation	protein binding;signaling receptor activity	integral component of plasma membrane;plasma membrane
Q7Z6M3	MILR1	Allergin-1	mast cell degranulation;negative regulation of mast cell activation		integral component of plasma membrane;mast cell granule
Q7Z6Z7;Q7Z6Z7-2;Q7Z6Z7-3	HUWE1	E3 ubiquitin-protein ligase HUWE1;Isoform 2 of E3 ubiquitin-protein ligase HUWE1;Isoform 3 of E3 ubiquitin-protein ligase HUWE1	base-excision repair;cell differentiation;circadian regulation of gene expression;histone ubiquitination;neutrophil degranulation;positive regulation of protein targeting to mitochondrion;positive regulation of protein ubiquitination;protein monoubiquitination;protein polyubiquitination;protein ubiquitination;ubiquitin-dependent protein catabolic process	DNA binding;protein binding;RNA binding;ubiquitin protein ligase activity;ubiquitin-protein transferase activity	cytoplasm;cytosol;extracellular exosome;extracellular region;ficolin-1-rich granule lumen;membrane;nucleoplasm;nucleus;secretory granule lumen
Q7Z7D3	VTCN1	V-set domain-containing T-cell activation inhibitor 1	adaptive immune response;interferon-gamma secretion;interleukin-4 secretion;negative regulation of apoptotic process;negative regulation of T cell activation;negative regulation of T cell proliferation;positive regulation of interleukin-2 secretion;positive regulation of T cell proliferation;regulation of immune response;response to protozoan;T cell receptor signaling pathway	molecular_function;signaling receptor binding	external side of plasma membrane;integral component of membrane
Q7Z7G0	ABI3BP	Target of Nesh-SH3	extracellular matrix organization;positive regulation of cell-substrate adhesion	collagen binding;extracellular matrix structural constituent;heparin binding	collagen-containing extracellular matrix;extracellular region;extracellular space;interstitial matrix
Q86TH1	ADAMTSL2	ADAMTS-like protein 2	extracellular matrix organization;lobar bronchus epithelium development;negative regulation of transforming growth factor beta receptor signaling pathway;proteolysis	microfibril binding;peptidase activity;protein binding	extracellular matrix
Q86TY3;Q86TY3-2	ARMH4	Armadillo-like helical domain-containing protein 4;Isoform 2 of Armadillo-like helical domain-containing protein 4			integral component of membrane
Q86VB7;Q86VB7-2;Q86VB7-3;Q86VB7-4	CD163	Scavenger receptor cysteine-rich type 1 protein M130;Isoform 2 of Scavenger receptor cysteine-rich type 1 protein M130;Isoform 3 of Scavenger receptor cysteine-rich type 1 protein M130;Isoform 4 of Scavenger receptor cysteine-rich type 1 protein M130	acute-phase response;receptor-mediated endocytosis	protein binding;scavenger receptor activity	endocytic vesicle membrane;external side of plasma membrane;extracellular region;integral component of plasma membrane;plasma membrane
Q86Y38	XYLT1	Xylosyltransferase 1	chondroitin sulfate biosynthetic process;chondroitin sulfate proteoglycan biosynthetic process;embryonic skeletal system development;glycosaminoglycan biosynthetic process;glycosaminoglycan metabolic process;heparan sulfate proteoglycan biosynthetic process;ossification involved in bone maturation;proteoglycan biosynthetic process	acetylglucosaminyltransferase activity;metal ion binding;protein xylosyltransferase activity	extracellular space;Golgi cis cisterna;Golgi membrane;integral component of membrane
Q86YD5;Q86YD5-2	LDLRAD3	Low-density lipoprotein receptor class A domain-containing protein 3;Isoform 2 of Low-density lipoprotein receptor class A domain-containing protein 3	receptor-mediated endocytosis;regulation of protein processing	amyloid-beta binding	integral component of membrane;plasma membrane
Q86YZ3	HRNR	Hornerin	cell envelope organization;establishment of skin barrier;keratinization;neutrophil degranulation	calcium ion binding;structural constituent of epidermis;transition metal ion binding	azurophil granule lumen;collagen-containing extracellular matrix;cornified envelope;cytoplasm;extracellular exosome;extracellular region;keratohyalin granule;nucleus;perinuclear region of cytoplasm
Q8IUK5	PLXDC1	Plexin domain-containing protein 1	angiogenesis;spinal cord development	protein binding	bicellular tight junction;cytoplasm;dendrite;extracellular region;integral component of membrane;neuronal cell body;plasma membrane;receptor complex
Q8IWA5	SLC44A2	Choline transporter-like protein 2	choline transport;neutrophil degranulation;phosphatidylcholine biosynthetic process;positive regulation of I-kappaB kinase/NF-kappaB signaling;transmembrane transport	choline transmembrane transporter activity	extracellular exosome;integral component of membrane;lysosomal membrane;plasma membrane;specific granule membrane
Q8IWU5;Q8IWU5-2	SULF2	Extracellular sulfatase Sulf-2;Isoform 2 of Extracellular sulfatase Sulf-2	bone development;cartilage development;chondrocyte development;embryonic skeletal system development;esophagus smooth muscle contraction;glial cell-derived neurotrophic factor receptor signaling pathway;glomerular basement membrane development;glomerular filtration;heparan sulfate proteoglycan metabolic process;innervation;kidney development;liver regeneration;negative regulation of fibroblast gr…	arylsulfatase activity;calcium ion binding;glycosaminoglycan binding;N-acetylglucosamine-6-sulfatase activity	cell surface;endoplasmic reticulum;extracellular space;Golgi stack;plasma membrane
Q8IWY4	SCUBE1	Signal peptide, CUB and EGF-like domain-containing protein 1	adult heart development;blood coagulation;endothelial cell differentiation;extracellular matrix disassembly;inflammatory response;positive regulation of smoothened signaling pathway;post-embryonic development;protein homooligomerization	calcium ion binding;identical protein binding;protein heterodimerization activity	cell surface;external side of plasma membrane;extracellular space;extrinsic component of plasma membrane;plasma membrane
Q8IZA0;Q8IZA0-2	KIAA0319L	Dyslexia-associated protein KIAA0319-like protein;Isoform 2 of Dyslexia-associated protein KIAA0319-like protein		protein binding	cytoplasmic vesicle;Golgi membrane;integral component of membrane;plasma membrane
Q8IZP9;Q8IZP9-2;Q8IZP9-3;Q8IZP9-4;Q8IZP9-5;Q8IZP9-6;Q8IZP9-7;Q8IZP9-8;Q8IZP9-9	ADGRG2	Adhesion G-protein coupled receptor G2;Isoform 2 of Adhesion G-protein coupled receptor G2;Isoform 3 of Adhesion G-protein coupled receptor G2;Isoform 4 of Adhesion G-protein coupled receptor G2;Isoform 5 of Adhesion G-protein coupled receptor G2;Isoform 6 of Adhesion G-protein coupled receptor G2;Isoform 7 of Adhesion G-protein coupled receptor G2;Isoform 8 of Adhesion G-protein coupled receptor…	adenylate cyclase-activating G protein-coupled receptor signaling pathway;cell surface receptor signaling pathway;G protein-coupled receptor signaling pathway;spermatogenesis	G protein-coupled receptor activity	apical plasma membrane;cell surface;cytosol;extracellular exosome;integral component of membrane;integral component of plasma membrane;plasma membrane
Q8N114;Q8N114-2	SHISA5	Protein shisa-5;Isoform 2 of Protein shisa-5	cellular protein metabolic process;intrinsic apoptotic signaling pathway in response to DNA damage by p53 class mediator;positive regulation of I-kappaB kinase/NF-kappaB signaling;post-translational protein modification	protein binding	endoplasmic reticulum;endoplasmic reticulum lumen;endoplasmic reticulum membrane;integral component of membrane;nuclear membrane
Q8N271	PROM2	Prominin-2	negative regulation of caveolin-mediated endocytosis;negative regulation of pinocytosis;positive regulation of cell projection organization;positive regulation of protein phosphorylation;regulation of clathrin-dependent endocytosis;regulation of GTPase activity	cholesterol binding	apical plasma membrane;basolateral plasma membrane;cell projection;cell surface;ciliary membrane;cilium;cytoplasmic vesicle;extracellular exosome;integral component of plasma membrane;membrane raft;microspike;microvillus;microvillus membrane;prominosome
Q8N2G4;Q8N2G4-2;Q8N2G4-3;Q8N2G4-4	LYPD1	Ly6/PLAUR domain-containing protein 1;Isoform 2 of Ly6/PLAUR domain-containing protein 1;Isoform 3 of Ly6/PLAUR domain-containing protein 1;Isoform 4 of Ly6/PLAUR domain-containing protein 1	acetylcholine receptor signaling pathway;behavioral fear response;negative regulation of protein localization to plasma membrane;negative regulation of signaling receptor activity;response to nicotine;synaptic transmission, cholinergic	acetylcholine receptor binding;acetylcholine receptor inhibitor activity	anchored component of membrane;extracellular region;plasma membrane
Q8N2S1-2	LTBP4	Isoform 2 of Latent-transforming growth factor beta-binding protein 4	growth hormone secretion;multicellular organism development;protein folding;regulation of cell differentiation;regulation of cell growth;regulation of proteolysis;regulation of transforming growth factor beta receptor signaling pathway;transforming growth factor beta receptor signaling pathway	calcium ion binding;extracellular matrix structural constituent;glycosaminoglycan binding;integrin binding;protein binding;transforming growth factor beta binding;transforming growth factor beta-activated receptor activity	collagen-containing extracellular matrix;extracellular matrix;extracellular region;extracellular space
Q8N307;Q8N307-3	MUC20	Mucin-20;Isoform 2 of Mucin-20	activation of MAPK activity;hepatocyte growth factor receptor signaling pathway;O-glycan processing;protein homooligomerization;stimulatory C-type lectin receptor signaling pathway		apical plasma membrane;basal plasma membrane;extracellular region;Golgi lumen;microvillus membrane;plasma membrane
Q8N386	LRRC25	Leucine-rich repeat-containing protein 25		protein binding	cytoplasm;integral component of membrane
Q8N3J6;Q8N3J6-2;Q8N3J6-3	CADM2	Cell adhesion molecule 2;Isoform 2 of Cell adhesion molecule 2;Isoform 3 of Cell adhesion molecule 2	adherens junction organization;cell adhesion		axon;cell junction;integral component of membrane;plasma membrane;synapse
Q8N3R9	MPP5	MAGUK p55 subfamily member 5	bicellular tight junction assembly;establishment of epithelial cell polarity;morphogenesis of an epithelial sheet;myelin assembly;peripheral nervous system myelin maintenance;protein localization to myelin sheath abaxonal region;protein localization to plasma membrane	protein binding;protein domain specific binding	bicellular tight junction;cell-cell adherens junction;cytoplasm;endomembrane system;extracellular exosome;lateral loop;myelin sheath adaxonal region;plasma membrane;protein-containing complex;Schmidt-Lanterman incisure
Q8NBS9	TXNDC5	Thioredoxin domain-containing protein 5	apoptotic cell clearance;cell redox homeostasis;negative regulation of apoptotic process;neutrophil degranulation	isomerase activity;protein binding	azurophil granule lumen;endoplasmic reticulum;endoplasmic reticulum lumen;extracellular exosome;extracellular region;lysosomal lumen
Q8ND94	LRRN4CL	LRRN4 C-terminal-like protein			integral component of membrane
Q8NE01;Q8NE01-2;Q8NE01-3	CNNM3	Metal transporter CNNM3;Isoform 2 of Metal transporter CNNM3;Isoform 3 of Metal transporter CNNM3	ion transport;transmembrane transport;transport	protein binding;transmembrane transporter activity	integral component of membrane;membrane;plasma membrane
Q8NES3;Q8NES3-3	LFNG	Beta-1,3-N-acetylglucosaminyltransferase lunatic fringe;Isoform 3 of Beta-1,3-N-acetylglucosaminyltransferase lunatic fringe	animal organ morphogenesis;compartment pattern specification;marginal zone B cell differentiation;negative regulation of Notch signaling pathway involved in somitogenesis;ovarian follicle development;positive regulation of meiotic cell cycle;positive regulation of Notch signaling pathway;positive regulation of protein binding;protein O-linked fucosylation;regulation of Notch signaling pathway;reg…	acetylglucosaminyltransferase activity;metal ion binding;molecular_function;O-fucosylpeptide 3-beta-N-acetylglucosaminyltransferase activity	extracellular region;extracellular vesicle;integral component of Golgi membrane
Q8NFJ5	GPRC5A	Retinoic acid-induced protein 3	activation of protein kinase activity;G protein-coupled receptor signaling pathway;negative regulation of epidermal growth factor-activated receptor activity;signal transduction	cadherin binding;G protein-coupled receptor activity;protein binding;protein kinase activator activity	cytoplasmic vesicle membrane;extracellular exosome;integral component of plasma membrane;intracellular membrane-bounded organelle;nucleolus;plasma membrane;receptor complex;vesicle
Q8NFT8	DNER	Delta and Notch-like epidermal growth factor-related receptor	central nervous system development;endocytosis;glial cell differentiation;neuron migration;Notch receptor processing;Notch signaling pathway;skeletal muscle fiber development;synapse assembly	calcium ion binding;clathrin binding;Notch binding;protein binding;transmembrane signaling receptor activity	dendrite;early endosome;integral component of membrane;neuronal cell body;plasma membrane
Q8NFZ8	CADM4	Cell adhesion molecule 4	cell adhesion;negative regulation of peptidyl-threonine phosphorylation;negative regulation of peptidyl-tyrosine phosphorylation;negative regulation of protein phosphorylation;negative regulation of vascular endothelial growth factor receptor signaling pathway;negative regulation of vascular endothelial growth factor signaling pathway;regulation of cell motility;regulation of cell population prol…	protein phosphatase binding;receptor tyrosine kinase binding;vascular endothelial growth factor receptor 1 binding;vascular endothelial growth factor receptor 2 binding	cell leading edge;cell-cell contact zone;integral component of membrane
Q8TB96	ITFG1	T-cell immunomodulatory protein			extracellular exosome;integral component of membrane
Q8TBP5	FAM174A	Membrane protein FAM174A			integral component of membrane
Q8TCZ2;Q8TCZ2-2;Q8TCZ2-3;Q8TCZ2-5	CD99L2	CD99 antigen-like protein 2;Isoform 2 of CD99 antigen-like protein 2;Isoform 3 of CD99 antigen-like protein 2;Isoform 5 of CD99 antigen-like protein 2	diapedesis;homotypic cell-cell adhesion;positive regulation of neutrophil extravasation;positive regulation of T cell extravasation;T cell extravasation	protein binding	cell surface;cell-cell adherens junction;focal adhesion;integral component of plasma membrane
Q8TDQ0;Q8TDQ0-2	HAVCR2	Hepatitis A virus cellular receptor 2;Isoform 2 of Hepatitis A virus cellular receptor 2	adaptive immune response;cellular response to lipopolysaccharide;defense response to Gram-positive bacterium;inflammatory response;innate immune response;macrophage activation involved in immune response;maternal process involved in female pregnancy;natural killer cell tolerance induction;negative regulation of defense response to bacterium;negative regulation of gene expression;negative regulati…	metal ion binding;protein binding	cell junction;cell surface;early endosome;immunological synapse;integral component of membrane;mediator complex
Q8TE68	EPS8L1	Epidermal growth factor receptor kinase substrate 8-like protein 1	positive regulation of ruffle assembly;regulation of Rho protein signal transduction;Rho protein signal transduction	actin binding;cadherin binding;protein binding;Rac guanyl-nucleotide exchange factor activity;Rho guanyl-nucleotide exchange factor activity;T cell receptor binding	cytosol;extracellular exosome;plasma membrane;protein-containing complex;ruffle membrane
Q8WTX9	ZDHHC1	Probable palmitoyltransferase ZDHHC1	peptidyl-L-cysteine S-palmitoylation;protein palmitoylation;protein targeting to membrane	DNA binding;palmitoyltransferase activity;protein-cysteine S-palmitoyltransferase activity	endoplasmic reticulum;extracellular exosome;Golgi apparatus;integral component of membrane
Q8WU39	MZB1	Marginal zone B- and B1-cell-specific protein	apoptotic process;integrin activation;positive regulation of cell population proliferation;positive regulation of immunoglobulin biosynthetic process;regulation of B cell proliferation;regulation of cell population proliferation;regulation of insulin receptor signaling pathway		endoplasmic reticulum chaperone complex;endoplasmic reticulum lumen;extracellular region
Q8WVN6	SECTM1	Secreted and transmembrane protein 1	immune response;mesoderm development;positive regulation of I-kappaB kinase/NF-kappaB signaling;signal transduction	cytokine activity	extracellular exosome;extracellular space;Golgi apparatus;integral component of membrane;plasma membrane
Q8WWV6;Q8WWV6-3;Q8WWV6-4	FCAMR	High affinity immunoglobulin alpha and immunoglobulin mu Fc receptor;Isoform 3 of High affinity immunoglobulin alpha and immunoglobulin mu Fc receptor;Isoform 4 of High affinity immunoglobulin alpha and immunoglobulin mu Fc receptor	adaptive immune response;leukocyte migration		integral component of membrane;plasma membrane
Q8WWZ8	OIT3	Oncoprotein-induced transcript 3 protein	urate homeostasis	calcium ion binding;protein binding	nuclear envelope
Q8WZ75;Q8WZ75-2	ROBO4	Roundabout homolog 4;Isoform 2 of Roundabout homolog 4	angiogenesis;axon guidance;dendrite self-avoidance;homophilic cell adhesion via plasma membrane adhesion molecules;regulation of cell migration	cell-cell adhesion mediator activity;signaling receptor activity	axon;extracellular exosome;integral component of membrane;plasma membrane
Q92563	SPOCK2	Testican-2	cellular response to leukemia inhibitory factor;extracellular matrix organization;negative regulation of endopeptidase activity;peptide cross-linking via chondroitin 4-sulfate glycosaminoglycan;positive regulation of cell motility;positive regulation of cell-substrate adhesion;regulation of cell differentiation;synapse assembly	calcium ion binding;collagen binding;extracellular matrix binding;glycosaminoglycan binding;metalloendopeptidase inhibitor activity	extracellular matrix;extracellular space
Q92626	PXDN	Peroxidasin homolog	basement membrane assembly;cellular oxidant detoxification;collagen fibril organization;extracellular matrix organization;hydrogen peroxide catabolic process;immune response;negative regulation of cytokine-mediated signaling pathway;oxidation-reduction process;response to oxidative stress	bromide peroxidase activity;extracellular matrix structural constituent;heme binding;interleukin-1 receptor antagonist activity;metal ion binding;peroxidase activity	collagen-containing extracellular matrix;endoplasmic reticulum;extracellular exosome;extracellular region;extracellular space
Q92743	HTRA1	Serine protease HTRA1	chorionic trophoblast cell differentiation;dentinogenesis;extracellular matrix disassembly;negative regulation of BMP signaling pathway;negative regulation of defense response to virus;negative regulation of transforming growth factor beta receptor signaling pathway;placenta development;positive regulation of epithelial cell proliferation;proteolysis	identical protein binding;insulin-like growth factor binding;protein binding;serine-type endopeptidase activity;serine-type peptidase activity	collagen-containing extracellular matrix;cytosol;extracellular exosome;extracellular region;extracellular space;plasma membrane
Q92820	GGH	Gamma-glutamyl hydrolase	neutrophil degranulation;proteolysis;response to ethanol;response to insulin;response to zinc ion;tetrahydrofolylpolyglutamate metabolic process	exopeptidase activity;gamma-glutamyl-peptidase activity;omega peptidase activity	azurophil granule lumen;cytosol;extracellular exosome;extracellular region;extracellular space;melanosome;nucleus;specific granule lumen;tertiary granule lumen;vacuole
Q92945	KHSRP	Far upstream element-binding protein 2	3'-UTR-mediated mRNA destabilization;cellular response to cytokine stimulus;miRNA metabolic process;mRNA catabolic process;mRNA processing;mRNA transport;negative regulation of low-density lipoprotein particle clearance;negative regulation of nitric oxide biosynthetic process;positive regulation of mRNA catabolic process;regulation of miRNA metabolic process;regulation of mRNA stability;regulatio…	DNA binding;mRNA 3'-UTR AU-rich region binding;protein binding;RNA binding	cytoplasmic stress granule;cytosol;exosome (RNase complex);membrane;nucleoplasm
Q92956	TNFRSF14	Tumor necrosis factor receptor superfamily member 14	adaptive immune response;cell surface receptor signaling pathway;defense response to Gram-negative bacterium;defense response to Gram-positive bacterium;immune response;innate immune response;negative regulation of adaptive immune memory response;negative regulation of alpha-beta T cell proliferation;positive regulation of cytokine secretion involved in immune response;positive regulation of pept…	cytokine binding;protein binding;tumor necrosis factor-activated receptor activity;ubiquitin protein ligase binding;virus receptor activity	external side of plasma membrane;integral component of membrane;plasma membrane
Q93052	LPP	Lipoma-preferred partner	biological_process;cell-cell adhesion	metal ion binding;protein binding	cytosol;focal adhesion;nucleus;plasma membrane;stress fiber
Q969E1	LEAP2	Liver-expressed antimicrobial peptide 2	antimicrobial humoral response;defense response to bacterium		extracellular region
Q969Z4	RELT	Tumor necrosis factor receptor superfamily member 19L	apoptotic process	protein binding	integral component of membrane;nucleus;perinuclear region of cytoplasm;plasma membrane
Q96A22	C11orf52	Uncharacterized protein C11orf52			extracellular exosome
Q96AP7	ESAM	Endothelial cell-selective adhesion molecule	bicellular tight junction assembly;homophilic cell adhesion via plasma membrane adhesion molecules;leukocyte migration	protein binding	adherens junction;bicellular tight junction;integral component of membrane;plasma membrane;protein-containing complex
Q96D15	RCN3	Reticulocalbin-3	collagen biosynthetic process;ERAD pathway;lung epithelium development;phospholipid homeostasis;positive regulation of peptidase activity;protein secretion;protein transport;regulation of protein kinase B signaling;surfactant homeostasis	calcium ion binding;protein binding	endoplasmic reticulum;endoplasmic reticulum lumen
Q96DR8	MUCL1	Mucin-like protein 1	O-glycan processing;stimulatory C-type lectin receptor signaling pathway		extracellular region;Golgi lumen;plasma membrane
Q96FE7-4	PIK3IP1	Isoform 4 of Phosphoinositide-3-kinase-interacting protein 1	negative regulation of phosphatidylinositol 3-kinase activity;negative regulation of phosphatidylinositol 3-kinase signaling	phosphatidylinositol 3-kinase catalytic subunit binding;protein binding	integral component of membrane;plasma membrane
[truncated: 116 more rows]

## Sheet: large cluster 3
Uniprot Identifiers	Gene Names	Protein Descriptions	GO: biological process	GO: molecular function	GO: cellular component						Category column	Category value	Total size	Selection size	Category size	Intersection size	Enrichment factor	P value	Benj. Hoch. FDR
[truncated: 657 more rows]

## Sheet: large cluster 4
Uniprot Identifiers	Gene Names	Protein Descriptions	GO: biological process	GO: molecular function	GO: cellular component						Category column	Category value	Total size	Selection size	Category size	Intersection size	Enrichment factor	P value	Benj. Hoch. FDR
[truncated: 342 more rows]

[truncated: 11 more sheets: small cluster 1, small cluster 2, small cluster 3, small cluster 4, small cluster 5, small cluster 6, small cluster 7, small cluster 8, small cluster 9, small cluster 10, small cluster 11]
