# Supplementary material for: Urinary proteome profiling for stratifying patients with familial Parkinson’s disease
Source: EMBO Mol Med. 2021 Jan 22;13(3):e13257. doi: 10.15252/emmm.202013257 (PMC7933820; doi:10.15252/emmm.202013257)
Supplement: Supplementary file 6 — Dataset EV5 [file EMMM-13-e13257-s006.xlsx]

## Sheet: description
table description
The Q-value data filtering setting in Spectronaut was set to ‘Qvalue percentile’ with a cutoff of 25%, to use only those peptides for the protein quantification that passed the Q-value threshold in at least 25% of all analyzed samples. The ‘Qvalue percentile’ setting results in a complete data matrix with no missing values, as the noise is quantified and reported if the peptide did not pass the Q…

## Sheet: Columbia PD+ vs. PD-
Uniprot Identifiers	Gene Names	Q value
Q04771	ACVR1	0.0182981
P78325;P78325-3	ADAM8	0.0454413
Q6UY14;Q6UY14-2;Q6UY14-3	ADAMTSL4	0.00502664
O60242	ADGRB3	0.0154017
Q9HBW9	ADGRL4	0.0080759
P35318	ADM	0.00260905
P20933	AGA	0.00578537
Q9BQI0;Q9BQI0-3	AIF1L	0.00433203
P49418;P49418-2	AMPH	0.0445573
P51693;P51693-2	APLP1	0.0125807
P02647	APOA1	0.00420891
P02652	APOA2	0.0409417
P06727	APOA4	0.0372426
P02654	APOC1	0.00268389
P05090	APOD	0.0281122
P05067;P05067-11;P05067-7;P05067-8;P05067-9	APP	0.0114782
P18085	ARF4	0.0394322
Q86TY3;Q86TY3-2	ARMH4	0.0223091
Q13508	ART3	0.0372426
P07306;P07306-2	ASGR1	0.00676532
Q13145	BAMBI	0.00233537
Q96GW7	BCAN	0.0361062
Q13873;Q13873-2	BMPR2	0.00229308
Q6ZN30;Q6ZN30-2	BNC2	0.00166712
P35613;P35613-2	BSG	0.010948
Q7Z6A9	BTLA	0.000280771
Q96A22	C11orf52	0.00620532
Q96HA4;Q96HA4-2;Q96HA4-3;Q96HA4-4	C1orf159	0.00418168
P06681	C2	0.0487457
P0C0L4	C4A	0.0348723
P01031	C5	0.0132785
P07357	C8A	0.0307341
P01258	CALCA	0.0187428
P0DP23;P0DP24;P0DP25	CALM1;CALM2;CALM3	0.0353203
P04632	CAPNS1	0.027926
Q16663	CCL15	0.0490677
O00622	CCN1	0.00728665
P29279;P29279-2	CCN2	0.0115222
P48745	CCN3	0.00231514
P49368	CCT3	0.0184146
Q86VB7;Q86VB7-2;Q86VB7-3;Q86VB7-4	CD163	0.0292678
P26842	CD27	0.00111279
Q9UGN4	CD300A	0.0412458
Q496F6	CD300E	0.0290337
Q6UXG3-5	CD300LG	0.0448949
Q9NPF0	CD320	0.00229821
P28906;P28906-2	CD34	0.00379054
P13987;P13987-2	CD59	0.00965528
O43866	CD5L	0.045799
P04233	CD74	0.00641137
P48960;P48960-2;P48960-3	CD97	0.0260459
Q8TCZ2;Q8TCZ2-2;Q8TCZ2-3;Q8TCZ2-5	CD99L2	0.0100478
P12830	CDH1	0.0316106
P19022	CDH2	0.0321648
Q15517	CDSN	0.0208744
P40199	CEACAM6	0.00116712
P31997	CEACAM8	0.000960109
Q5T1J5;Q9Y6H1	CHCHD2P9;CHCHD2	0.0205151
Q9NY25	CLEC5A	0.0416681
P10909-6	CLU	0.0428445
P12107;P12107-2;P12107-3;P12107-4	COL11A1	0.0411142
P13942-9	COL11A2	0.0394909
P02452	COL1A1	0.00333881
P08123	COL1A2	0.00441629
Q2UY09	COL28A1	0.00266226
P02461	COL3A1	0.00620532
P05997	COL5A2	0.00532047
P35606;P35606-2	COPB2	0.00534771
Q96IY4	CPB2	0.0462272
Q9Y646	CPQ	0.0122722
Q70SY1	CREB3L2	0.0158357
Q68CJ9;Q68CJ9-2;Q68CJ9-4	CREB3L3	0.00532047
Q9NZV1	CRIM1	0.0195617
P09603	CSF1	0.00928981
O95196;O95196-2	CSPG5	0.0158357
P01040	CSTA	0.0111347
Q01459	CTBS	0.0246544
P07858	CTSB	0.00776912
P25774;P25774-2	CTSS	0.00877764
Q9H2A7	CXCL16	0.00837834
P81605	DCD	0.021637
Q13561;Q13561-2;Q13561-3	DCTN2	0.0109297
P60022	DEFB1	0.00776113
P80370	DLK1	0.00424391
Q6UY11	DLK2	0.00506633
P36957	DLST	0.00858137
Q6E0U4-16;Q6E0U4-2;Q6E0U4-5;Q6E0U4-6	DMKN	0.0181426
P24530;P24530-2;P24530-3	EDNRB	0.00277432
Q9BUP0	EFHD1	0.0165354
Q6UWV6	ENPP7	0.0338629
P16422	EPCAM	0.00333881
Q9UM22	EPDR1	0.0314415
P00734	F2	0.0177679
P25116	F2R	0.0046703
P12259	F5	0.00235409
Q8TBP5	FAM174A	0.00261635
Q9UBX5	FBLN5	0.0307841
P35555	FBN1	0.00187437
Q8WWV6;Q8WWV6-3;Q8WWV6-4	FCAMR	0.000226313
P12319	FCER1A	0.00634191
P06734	FCER2	0.0101944
O60667;O60667-2;O60667-3	FCMR	0.0154407
P21802;P21802-10;P21802-11;P21802-12;P21802-13;P21802-14;P21802-15;P21802-16;P21802-17;P21802-18;P21802-19;P21802-2;P21802-23;P21802-3;P21802-5;P21802-6;P21802-7;P21802-8;P21802-9	FGFR2	0.00923949
P22607-2	FGFR3	0.00187437
P54710	FXYD2	0.0208744
Q9H461	FZD8	0.00854701
P10253	GAA	0.00860679
P54826	GAS1	0.00602085
Q6UWH4;Q6UWH4-2;Q6UWH4-3	GASK1B	0.00697908
Q92820	GGH	0.0374741
P55259-3	GP2	0.0172634
O60883	GPR37L1	0.0404619
Q9NZH0	GPRC5B	0.0158445
Q9NQ84;Q9NQ84-2	GPRC5C	0.00776912
P28799	GRN	0.000776861
P15170-2;P15170-3	GSPT1	0.00134715
P08236;P08236-3	GUSB	0.00533682
Q14520;Q14520-2	HABP2	0.0449103
Q9ULI3	HEG1	0.0024133
P23327	HRC	0.000634334
Q86YZ3	HRNR	0.035962
Q7Z6Z7;Q7Z6Z7-2;Q7Z6Z7-3	HUWE1	0.00322624
P01344;P01344-2;P01344-3	IGF2	0.00338441
P24593	IGFBP5	0.00966077
Q9H665	IGFLR1	0.00197797
P01814	IGHV2-70	0.00254283
A0A0B4J1V0	IGHV3-15	0.0361062
A0A075B6Q5	IGHV3-64	0.0318842
A0A075B6S6	IGKV2D-30	0.0109951
A0A0C4DH24	IGKV6-21	0.0431846
A0A075B6I4	IGLV10-54	0.0407568
P01589	IL2RA	0.00102533
P24394;P24394-2;P24394-3	IL4R	0.0484299
P0DMQ5	INAFM2	0.0031431
P09529	INHBB	0.00303318
P05556	ITGB1	0.00281949
P19827	ITIH1	0.0156501
Q9Y287	ITM2B	0.0202656
Q96MG2	JSRP1	0.00439642
Q96I82;Q96I82-2	KAZALD1	0.0374975
Q92945	KHSRP	0.0385542
P43626;P43626-2	KIR2DL1	0.0201695
P03952	KLKB1	0.0204869
P26718	KLRK1	0.0297632
P04264	KRT1	0.0368959
P08779	KRT16	0.0443451
P08727	KRT19	0.0384753
Q6KB66;Q6KB66-2;Q6KB66-3	KRT80	0.0408191
Q6GTX8;Q6GTX8-2;Q6GTX8-3;Q6GTX8-4	LAIR1	0.0102935
Q16363;Q16363-2	LAMA4	0.00139156
P13473	LAMP2	0.0101119
P01130;P01130-3;P01130-5	LDLR	0.0074776
Q86YD5;Q86YD5-2	LDLRAD3	0.00296193
Q969E1	LEAP2	0.00443432
P48357;P48357-2;P48357-3;P48357-4;P48357-5	LEPR	0.0456559
Q8NES3;Q8NES3-3	LFNG	0.00675538
P08519	LPA	0.0246544
Q07954	LRP1	0.00184958
Q14766	LTBP1	0.00556679
Q14767	LTBP2	0.00117932
Q9NS15;Q9NS15-2	LTBP3	0.0218743
Q8N2S1-2	LTBP4	0.00289581
P36941;P36941-2	LTBR	0.00133417
Q14210	LY6D	0.0302814
Q8N2G4;Q8N2G4-2;Q8N2G4-3;Q8N2G4-4	LYPD1	0.00424391
Q6UXB3	LYPD2	0.0205151
Q13477;Q13477-2;Q13477-3	MADCAM1	0.0246544
O00462	MANBA	0.00532047
Q9H1U4	MEGF9	0.00532242
Q9BUN1	MENT	0.0212343
O43451	MGAM	0.00317982
P08253	MMP2	0.0420181
A0A0U1RRL7	MMP24OS	0.0019629
Q13201	MMRN1	0.00846653
Q3SYC2;Q3SYC2-2	MOGAT2	0.0430341
P80294	MT1H	0.00043152
P80297	MT1X	0.00230105
Q96DR8	MUCL1	0.0272308
Q15746;Q15746-2;Q15746-3;Q15746-4;Q15746-5;Q15746-6	MYLK	0.0016038
Q8NCW5;Q8NCW5-2	NAXE	0.0140493
O14594	NCAN	0.00782013
Q5T1S8	NCMAP	0.00954584
Q9UMX5	NENF	0.0260459
P08138	NGFR	0.00271626
P15531;P15531-2	NME1	0.0159008
P22392-2	NME2	0.0174581
P46531	NOTCH1	0.0104025
Q9UM47	NOTCH3	0.00170249
Q6UXI9;Q6UXI9-3;Q6UXI9-6	NPNT	0.00998522
Q9Y639;Q9Y639-1;Q9Y639-3;Q9Y639-4;Q9Y639-5	NPTN	0.00171006
Q9UNZ2;Q9UNZ2-5	NSFL1C	0.0451018
Q9UKK9	NUDT5	0.0331841
Q14980;Q14980-2	NUMA1	0.0458092
Q99983	OMD	0.0194459
P23515	OMG	0.0253183
Q8IYS5-2;Q8IYS5-3;Q8IYS5-6	OSCAR	0.000529827
Q99650;Q99650-2	OSMR	0.00718686
O95428;O95428-4;O95428-6	PAPLN	0.0188622
Q9UHG2	PCSK1N	0.035962
P01127;P01127-2	PDGFB	0.00997869
P16234;P16234-2;P16234-3	PDGFRA	0.0164172
Q14554	PDIA5	0.00792684
O43692	PI15	0.00379054
Q96FE7-4	PIK3IP1	0.00402357
Q03405	PLAUR	0.00254283
Q8NHP8	PLBD2	0.00604638
P13797;P13797-2	PLS3	0.0122569
P27169	PON1	0.046878
P0CG39	POTEJ	0.0357499
P23284	PPIB	0.000708379
P30044;P30044-2	PRDX5	0.0416681
P51888	PRELP	0.0160883
Q9UKY0	PRND	0.0420452
Q8N271	PROM2	0.0355894
P07225	PROS1	0.0481527
Q16651	PRSS8	0.0377648
P43115;P43115-10;P43115-11;P43115-12;P43115-2;P43115-3;P43115-4;P43115-5;P43115-6;P43115-7;P43115-8;P43115-9	PTGER3	0.00653888
Q16849;Q16849-3	PTPRN	0.0036093
P53801	PTTG1IP	0.00341427
O00391	QSOX1	0.0398973
P61019	RAB2A	0.0329246
O60896	RAMP3	0.0243544
P07998	RNASE1	0.00822945
P10153	RNASE2	0.00556679
Q9H6Y7	RNF167	0.0313114
Q9NQC3;Q9NQC3-2;Q9NQC3-5	RTN4	0.00460697
P13521	SCG2	0.0145602
P37088;P37088-2;P37088-3;P37088-4;P37088-5;P37088-6	SCNN1A	0.0185801
Q9NQ36;Q9NQ36-2;Q9NQ36-3	SCUBE2	0.00923949
Q9BRK5	SDF4	0.0195737
Q13228;Q13228-4	SELENBP1	0.0244138
Q9NPR2;Q9NPR2-2	SEMA4B	0.0393075
P01011	SERPINA3	0.0210813
P01008	SERPINC1	0.0407568
Q8N114;Q8N114-2	SHISA5	0.00460962
Q6ZSJ9;Q6ZSJ9-2;Q6ZSJ9-3	SHISA6	0.00211453
A6NL88	SHISA7	0.00919765
O00337	SLC28A1	0.00729542
Q9HBR0	SLC38A10	0.0019182
Q8IWA5	SLC44A2	0.0385542
P55000	SLURP1	0.0363559
Q99835	SMO	0.00644631
Q99523	SORT1	0.0229747
P00995	SPINK1	0.00158345
Q9NQ38	SPINK5	0.0101442
O43291	SPINT2	0.0050673
P10451;P10451-4	SPP1	0.0389537
P10451-5	SPP1	0.0101397
P10451-3	SPP1	0.0389701
P10451-2	SPP1	0.0237794
Q8TCT8	SPPL2A	0.0373726
P15907	ST6GAL1	0.0355894
Q96JF0;Q96JF0-2	ST6GAL2	0.00457236
Q9NY15	STAB1	0.00919765
P52823	STC1	0.0372426
Q8IWU5;Q8IWU5-2	SULF2	0.027926
Q12962	TAF10	0.0135867
Q03403	TFF2	0.00880613
Q07654	TFF3	0.0123939
P36897;P36897-2;P36897-3	TGFBR1	0.00837834
P37173-2	TGFBR2	0.0178947
O43493;O43493-2;O43493-3;O43493-5	TGOLN2	0.00836945
P07996	THBS1	0.0236993
P35442	THBS2	0.0407568
P35443	THBS4	0.0023713
Q9UJW2;Q9UJW2-2	TINAG	0.00469762
Q9Y490	TLN1	0.0189041
Q99805	TM9SF2	0.0145154
Q5T292;Q5T292-2;Q5T292-3;Q5T292-4	TMEM273	0.00283044
Q9BXS4	TMEM59	0.0119782
O14798	TNFRSF10C	0.00672093
Q9Y6Q6;Q9Y6Q6-2;Q9Y6Q6-3;Q9Y6Q6-4;Q9Y6Q6-5	TNFRSF11A	0.00273581
Q9NP84	TNFRSF12A	0.0263682
Q92956	TNFRSF14	0.00333881
Q02223;Q02223-2	TNFRSF17	0.0121345
P20333;P20333-2	TNFRSF1B	0.0161006
O94826	TOMM70	0.0101397
P20231;Q15661;Q15661-2	TPSB2;TPSAB1;TPSAB1	0.0312357
Q9BX84;Q9BX84-2;Q9BX84-3;Q9BX84-4	TRPM6	0.0158387
P02766	TTR	0.00534771
Q9BSA4	TTYH2	0.00587521
O43396	TXNL1	0.0416681
P0CG47;P0CG48;P62979;P62987	UBB;UBC;RPS27A;UBA52	0.0365165
P68036;P68036-2;P68036-3	UBE2L3	0.00906621
P61088	UBE2N	0.0422507
Q9BTM9;Q9BTM9-2;Q9BTM9-3	URM1	0.0469506
P49767	VEGFC	0.0163816
O15240	VGF	0.00128368
Q6UXI7	VIT	0.0434268
Q9NY84-6	VNN3	0.0316694
Q7Z7D3	VTCN1	0.00168248
P42768	WAS	0.00329775
Q9HC57	WFDC1	0.0381201
Q14508	WFDC2	0.00506633
O95388;O95388-2;O95388-4	WISP1	0.00180834
Q86Y38	XYLT1	0.00303318
Q9GZM5	YIPF3	0.0014084
Q04917	YWHAH	0.0384779

## Sheet: Columbia LRRK2+ vs. LRRK2-
Uniprot Identifiers	Gene Names	Q value
Q7Z7G0	ABI3BP	0.0103412
Q13443;Q13443-2	ADAM9	0.00423878
Q8IZP9;Q8IZP9-2;Q8IZP9-3;Q8IZP9-4;Q8IZP9-5;Q8IZP9-6;Q8IZP9-7;Q8IZP9-8;Q8IZP9-9	ADGRG2	0.0426165
Q15109-3;Q15109-4	AGER	0.0384279
P23526	AHCY	0.0185446
P09923	ALPI	1.34583e-06
P15144	ANPEP	0.0010154
Q13790	APOF	0.0412625
O95445-2	APOM	0.000953507
P59998;P59998-3	ARPC4	0.0224131
P54793	ARSF	0.00366442
Q13510;Q13510-2	ASAH1	0.00122192
P00966	ASS1	0.00457561
O75882-2	ATRN	0.0391672
P30530	AXL	0.0460025
P50895	BCAM	0.0171396
P21810	BGN	0.0344721
P55957;P55957-2	BID	0.0392899
O14523;O14523-2	C2CD2L	0.0462287
Q7Z4R8	C6orf120	0.0227647
P54289	CACNA2D1	0.0401131
Q9BY67;Q9BY67-3;Q9BY67-4;Q9BY67-5	CADM1	0.00809889
Q8NFZ8	CADM4	0.0227568
O43852;O43852-3	CALU	0.00548119
Q8WVQ1;Q8WVQ1-3	CANT1	0.0445025
O95971;O95971-3	CD160	0.0212835
Q9H159;Q9H159-2	CDH19	0.037892
Q9HBT6	CDH20	0.0174523
Q9NZZ3	CHMP5	0.00642437
P25940	COL5A3	0.00927676
P49747	COMP	0.0375425
P14854	COX6B1	0.045509
P14384	CPM	0.00652152
Q5IJ48;Q5IJ48-3	CRB2	0.0441365
P10619;P10619-2	CTSA	0.00208248
P07858	CTSB	0.0359915
P53634	CTSC	0.000240917
P07339	CTSD	0.000419212
P09668	CTSH	0.0365669
P43234	CTSO	0.00285138
Q9UBR2	CTSZ	0.00355256
O60494	CUBN	0.0426873
Q8N8Z6;Q8N8Z6-2	DCBLD1	0.0488406
Q96JQ0	DCHS1	0.00876201
P24855	DNASE1	0.0119686
O00115;O00115-2	DNASE2	0.0179367
Q8NFT8	DNER	0.000446987
P27487	DPP4	0.00652152
Q9UHL4	DPP7	0.000109121
Q14574;Q14574-2	DSC3	0.00347459
P00533	EGFR	0.0473267
Q07075	ENPEP	7.14386e-08
Q9Y6X5	ENPP4	0.000140247
Q6UWR7	ENPP6	0.000172083
P54753	EPHB3	0.00986585
O75460	ERN1	0.0101239
Q9H0X4	FAM234A	0.0407192
Q6V0I7;Q6V0I7-3	FAT4	0.0191066
P06734	FCER2	0.0360935
P10109	FDX1	0.0114521
P11362-21;P11362-7	FGFR1	0.0154163
P22607-2	FGFR3	0.035694
P62942	FKBP1A	0.0181944
Q5SZK8	FREM2	0.000449394
Q12841	FSTL1	0.0205507
P04066	FUCA1	0.0406101
Q9BTY2	FUCA2	0.00355256
P54803	GALC	0.00199014
Q10472	GALNT1	0.0147727
P04062;P04062-2;P04062-4	GBA	0.00192349
Q6P531;Q6P531-2	GGT6	0.0293834
P16278-3	GLB1	0.00050538
P17900	GM2A	0.000397317
O75487	GPC4	0.00442905
P21695	GPD1	0.0278068
P06865	HEXA	0.00478043
P07686	HEXB	0.00522785
P30508	HLA-C	0.0332293
Q5Y7A7	HLA-DRB1	0.0186315
Q96RW7	HMCN1	0.00252991
P00738	HP	0.0353518
P10809	HSPD1	0.0481589
P05362	ICAM1	0.00782982
P27930;P27930-2	IL1R2	0.0457503
Q6H9L7;Q6H9L7-5	ISM2	0.0336213
Q8TB96	ITFG1	0.00228872
Q96J84;Q96J84-2	KIRREL1	0.0417681
P06870	KLK1	0.0409501
Q13241;Q13241-2;Q13241-3	KLRD1	0.00605735
P55268	LAMB2	0.0415217
P11047	LAMC1	0.00270134
Q9UQV4	LAMP3	0.0355459
P01130;P01130-3;P01130-5	LDLR	0.0270223
Q8N386	LRRC25	0.00399489
O60449-2;O60449-3	LY75	0.0120323
Q8N2G4;Q8N2G4-2;Q8N2G4-3;Q8N2G4-4	LYPD1	0.0181667
Q13477;Q13477-2;Q13477-3	MADCAM1	0.040054
Q9UKM7	MAN1B1	0.0442569
O00754	MAN2B1	3.19336e-06
Q7Z7M0	MEGF8	0.0415217
P08582	MELTF	0.0356669
Q9UBG0	MRC2	0.024594
Q96AM1	MRGPRF	0.0409136
P26927	MST1	0.0188847
Q9Y2G1;Q9Y2G1-2	MYRF	0.0184349
P17050	NAGA	0.000432759
P54802	NAGLU	0.0189851
O96009	NAPSA	0.00230513
Q68D85	NCR3LG1	0.0324484
Q99519	NEU1	0.0477191
O94856-12;O94856-4;O94856-9	NFASC	4.75596e-06
Q9UHC9;Q9UHC9-2;Q9UHC9-3;Q9UHC9-4	NPC1L1	0.0329525
P16066	NPR1	0.00931646
Q9P121;Q9P121-2;Q9P121-3;Q9P121-4	NTM	0.0215973
Q8TAD7	OCC1	0.0481515
Q9UHG2	PCSK1N	0.0245054
P16234;P16234-2;P16234-3	PDGFRA	0.00346183
P09619	PDGFRB	0.0156683
P16284;P16284-2;P16284-3;P16284-4;P16284-5;P16284-6	PECAM1	0.0430741
P02776	PF4	0.0388215
Q8NCC3	PLA2G15	2.95338e-06
Q8IUK5	PLXDC1	0.00572186
P00491	PNP	0.0457275
O00592;O00592-2	PODXL	0.0215307
Q9NZ53	PODXL2	0.00876819
A5A3E0	POTEF	0.032853
P50897	PPT1	0.000247602
P30048;P30048-2	PRDX3	0.0307646
Q14914;Q14914-2	PTGR1	0.0280194
Q13308;Q13308-5;Q13308-6	PTK7	0.000346017
Q15262;Q15262-2;Q15262-3;Q15262-4	PTPRK	0.0437664
P15151-2	PVR	0.0382121
Q15274	QPRT	4.65887e-06
O00584	RNASET2	0.00875178
Q86UN3	RTN4RL2	0.00380793
P31431;P31431-2	SDC4	0.0465374
Q9BRK5	SDF4	0.00515673
Q6UXD5-3;Q6UXD5-5	SEZ6L2	0.0297284
Q9BZZ2;Q9BZZ2-2;Q9BZZ2-3	SIGLEC1	0.0498532
Q9NRA2;Q9NRA2-2	SLC17A5	0.0286906
Q8N357	SLC35F6	0.000166581
Q15043;Q15043-2;Q15043-3	SLC39A14	0.0470802
Q07837	SLC3A1	0.00184522
P55000	SLURP1	0.0270911
P17405;P17405-4	SMPD1	1.90147e-05
Q92484	SMPDL3A	0.00277136
P02814	SMR3B	0.0406645
Q99523	SORT1	0.0475815
Q92563	SPOCK2	0.00742972
Q8TCT8	SPPL2A	0.000197196
Q8WWQ8	STAB2	0.00131326
P27105	STOM	0.0327583
Q16563;Q16563-2	SYPL1	0.037539
Q9UHF0	TAC3	0.0257308
P09758	TACSTD2	0.00880161
Q6NUS6;Q6NUS6-2	TCTN3	0.000267983
P07204	THBD	0.0412625
P07996	THBS1	0.0330038
Q86XR7-2;Q9Y3B3;Q9Y3B3-2	TICAM2;TMED7;TMED7	0.0471084
Q9GZM7;Q9GZM7-3	TINAGL1	0.0085958
Q96A25	TMEM106A	0.00319177
Q9NUM4	TMEM106B	1.18695e-08
Q8IY95;Q8IY95-2	TMEM192	0.000938701
O75351	VPS4B	0.0350231
Q6PCB0	VWA1	0.043443
P04275	VWF	0.0307646

## Sheet: Columbia GBA+ vs. GBA-
Uniprot Identifiers	Gene Names	Q value
P60709;P63261	ACTB;ACTG1	0.00471032
P63267	ACTG2	0.0265432
P61160	ACTR2	0.0151913
P23526	AHCY	0.0452024
P42330-2	AKR1C3	0.0384741
P49419;P49419-2	ALDH7A1	0.00786072
P09525	ANXA4	0.0200407
P08758	ANXA5	0.0429081
P08133	ANXA6	0.00216777
P13798	APEH	0.00696729
O00244	ATOX1	0.0484895
P06576	ATP5F1B	0.00983234
P38606;P38606-2	ATP6V1A	0.00602085
Q9UI12;Q9UI12-2	ATP6V1H	0.00954654
P04040	CAT	0.0195737
P08962;P08962-2;P08962-3	CD63	0.043684
P30085	CMPK1	0.0376776
P09543;P09543-2	CNP	0.0294177
P13073	COX4I1	0.00893087
P20711	DDC	0.0352371
Q16832	DDR2	0.0318212
P16444	DPEP1	0.0318212
Q12805;Q12805-2;Q12805-3;Q12805-4	EFEMP1	0.0348811
P52798;P52798-2;P52798-3	EFNA4	0.0305851
P10768	ESD	0.042855
P16930	FAH	0.00444723
P14324;P14324-2	FDPS	0.00502664
O95954	FTCD	0.0318819
P50395	GDI2	0.0376776
P19440	GGT1	0.0222261
Q9HC38-2	GLOD4	0.0452024
P17174	GOT1	0.0372426
P36969;P36969-2	GPX4	0.0469617
P00390;P00390-2;P00390-3;P00390-4;P00390-5	GSR	0.0209084
P78417	GSTO1	0.00697908
P05362	ICAM1	0.00624465
P48735	IDH2	0.0299303
A0A075B6H9	IGLV4-69	0.0203964
Q13495;Q13495-3;Q13495-4	MAMLD1	0.0420587
P08473	MME	0.0444867
P35579	MYH9	0.0354701
Q92692;Q92692-2	NECTIN2	0.00928516
P16083	NQO2	0.0109288
Q9UNF0;Q9UNF0-2	PACSIN2	0.0331996
Q9NPG4	PCDH12	0.0233706
Q99447;Q99447-3	PCYT2	0.023339
P12955	PEPD	0.020324
O43175	PHGDH	0.0356366
P30153	PPP2R1A	0.00830665
P13861;P13861-2	PRKAR2A	0.035962
P25786;P25786-2	PSMA1	0.0366681
P62195	PSMC5	0.0446419
P61026	RAB10	0.0316106
P62491;P62491-2;Q15907;Q15907-2	RAB11A;RAB11A;RAB11B;RAB11B	0.0214802
Q9H0U4	RAB1B	0.0201212
O14966	RAB29	0.0219471
P51149	RAB7A	0.0426661
P63244	RACK1	0.00815459
P11234;P11234-2;P11234-3	RALB	0.0243544
P82980	RBP5	0.0166716
Q8WZ75;Q8WZ75-2	ROBO4	0.0282524
P34741	SDC2	0.0372426
P05141	SLC25A5	0.0364033
Q00796	SORD	0.034296
P27105	STOM	0.0310859
Q13277;Q13277-2;Q13277-3	STX3	0.0428445
Q15833;Q15833-2;Q15833-3	STXBP2	0.0430341
P60174;P60174-1	TPI1	0.0101442
Q96LD4	TRIM47	0.025925
P68371	TUBB4B	0.0163816
Q9BTM9;Q9BTM9-2;Q9BTM9-3	URM1	0.0338235
P45974;P45974-2	USP5	0.0445179
O75083	WDR1	0.0356162
O43895	XPNPEP2	0.040704

## Sheet: LCC PD+ vs. PD-
Uniprot Identifiers	Gene Names	Q value
P24752	ACAT1	0.0297947
Q13443;Q13443-2	ADAM9	0.013952
Q8IZP9;Q8IZP9-2;Q8IZP9-3;Q8IZP9-4;Q8IZP9-5;Q8IZP9-6;Q8IZP9-7;Q8IZP9-8;Q8IZP9-9	ADGRG2	0.0368527
Q9HBW9	ADGRL4	0.0353548
O00253	AGRP	0.0310945
P15121	AKR1B1	0.0406247
P02768-3	ALB	0.00182786
Q9H2A2;Q9H2A2-2	ALDH8A1	0.041832
Q16864;Q16864-2	ATP6V1F	0.0321957
P00736	C1R	9.12825e-06
P49368	CCT3	0.0165408
P55285;P55285-2	CDH6	0.0175782
O75503	CLN5	0.000654574
Q53SF7;Q53SF7-2;Q53SF7-3;Q53SF7-4	COBLL1	0.0277947
Q9H3G5	CPVL	0.00171251
P07339	CTSD	0.000182764
P43234	CTSO	0.0365331
P80370	DLK1	0.0264751
P50570;P50570-4	DNM2	0.0344749
P60981;P60981-2	DSTN	0.0136442
Q9NZ08;Q9NZ08-2	ERAP1	5.83088e-05
Q6P587;Q6P587-2;Q6P587-3	FAHD1	0.0108495
Q5BKY9;Q5BKY9-2	FAM133B	0.0311588
P04066	FUCA1	0.0106805
Q6P9A2	GALNT18	0.0291508
Q04756	HGFAC	0.00775399
Q8NDA2	HMCN2	0.0323672
Q7Z6Z7;Q7Z6Z7-2;Q7Z6Z7-3	HUWE1	0.025871
A0A0C4DH24	IGKV6-21	0.0309792
O95998	IL18BP	0.0438753
Q9NX62	IMPAD1	0.0132186
O94819	KBTBD11	0.0199107
Q969E1	LEAP2	0.0142668
Q99538	LGMN	0.0240472
O95372	LYPLA2	0.000618287
Q09328	MGAT5	0.00110417
P09237	MMP7	0.0321957
Q8N3R9	MPP5	0.0263075
Q99972	MYOC	0.00239061
P08651;P08651-2;P08651-3;P08651-4;P08651-5;P08651-6	NFIC	0.0156538
Q86UD1	OAF	0.0264315
Q9BUH6	PAXX	0.00403687
Q9NPG4	PCDH12	0.0283467
P35080-2	PFN2	0.00492433
Q9NRX4	PHPT1	0.00789291
P23284	PPIB	0.000127907
P50897	PPT1	0.0134917
P30048;P30048-2	PRDX3	0.00911511
P13727	PRG2	0.0102981
Q969Z4	RELT	0.00862453
P07998	RNASE1	0.0327103
P10153	RNASE2	0.0167221
P84098	RPL19	0.0213301
P10301	RRAS	0.0326359
Q9HB40	SCPEP1	0.0157487
P05154	SERPINA5	0.0113352
Q6UWI4	SHISA2	0.0340621
O14975;O14975-2	SLC27A2	0.0115248
O75094;O75094-3;O75094-4	SLIT3	0.00489722
Q9P0W8;Q9P0W8-2;Q9P0W8-3	SPATA7	0.0213179
P15907	ST6GAL1	0.00981642
O00338;O00338-2	SULT1C2	0.0306711
Q96C24	SYTL4	0.0340621
P42680	TEC	0.021505
Q9UBB9	TFIP11	0.001601
P07204	THBD	0.0258825
O43657	TSPAN6	0.0309792
Q13630	TSTA3	0.0149137
Q06418	TYRO3	0.0390618
Q9UMX0;Q9UMX0-2	UBQLN1	0.0414475
P45974;P45974-2	USP5	0.0461526
Q7Z5L0	VMO1	0.04405
Q9Y4E6;Q9Y4E6-2	WDR7	0.0373159

## Sheet: LCC LRRK2+ vs. LRRK2-
Uniprot Identifiers	Gene Names	Q value
P20933	AGA	0.017045
Q9BQI0;Q9BQI0-3	AIF1L	0.035543
P09923	ALPI	4.28627e-08
P15144	ANPEP	0.000318266
P13928;Q5VT79	ANXA8;ANXA8L1	0.0295554
Q9NXL2;Q9NXL2-1	ARHGEF38	0.00413487
P15289	ARSA	0.00106656
O75787;O75787-2	ATP6AP2	0.0212834
O43505	B4GAT1	0.030055
P12109	COL6A1	0.0450042
Q9Y646	CPQ	1.33413e-06
Q01459	CTBS	0.000127907
P10619;P10619-2	CTSA	0.00412786
P07858	CTSB	0.000157458
P53634	CTSC	0.00122859
P09668	CTSH	0.000112856
P07711	CTSL	0.000327481
P25774;P25774-2	CTSS	0.0013094
O00115;O00115-2	DNASE2	0.000102726
Q9UHL4	DPP7	0.00241256
Q9BQ52;Q9BQ52-3;Q9BQ52-4	ELAC2	0.0266636
Q07075	ENPEP	9.31229e-12
Q9Y6X5	ENPP4	3.56659e-06
Q6UWR7	ENPP6	0.000971092
Q9UM22	EPDR1	1.07518e-05
O15197	EPHB6	0.0424861
Q14314	FGL2	0.0385285
O75955	FLOT1	0.00410492
P02794	FTH1	0.000631068
P02792	FTL	3.26254e-07
P04066	FUCA1	0.00583323
P10253	GAA	0.00478026
P54803	GALC	0.0340621
P50440;P50440-2	GATM	0.0240472
Q7L5L3;Q7L5L3-1	GDPD3	1.68087e-05
Q92820	GGH	2.20032e-05
P16278-3	GLB1	0.000665591
P15104	GLUL	0.0472323
P17900	GM2A	0.0312638
P15586	GNS	0.000445243
Q9HCN6;Q9HCN6-2;Q9HCN6-3	GP6	0.0153802
Q14956;Q14956-2	GPNMB	0.000683972
P28799	GRN	0.0129416
P06865	HEXA	1.29901e-06
P07686	HEXB	1.25522e-05
P14625	HSP90B1	5.83088e-05
Q7Z6Z7;Q7Z6Z7-2;Q7Z6Z7-3	HUWE1	6.74339e-05
P22304	IDS	0.0459696
P13284	IFI30	0.0411571
P18065	IGFBP2	0.00909251
Q14624	ITIH4	0.00427936
P11279	LAMP1	2.70457e-10
P13473	LAMP2	5.76113e-11
Q6IAA8	LAMTOR1	0.0169291
Q969E1	LEAP2	0.024786
Q08380	LGALS3BP	0.0201057
Q8NI32;Q8NI32-2	LYPD6B	0.00393002
O00754	MAN2B1	2.51039e-05
O43451	MGAM	2.40565e-05
P08473	MME	0.0226624
P80294	MT1H	0.02836
P80297	MT1X	0.0385309
P17050	NAGA	0.00391576
P54802	NAGLU	1.55354e-05
O96009	NAPSA	0.000139821
Q9UHE5	NAT8	0.0101966
Q92542;Q92542-2	NCSTN	0.0327646
Q5JS37	NHLRC3	3.91645e-05
Q14112;Q14112-2	NID2	0.0382808
Q9UHG3	PCYOX1	0.00662232
P14618	PKM	0.0441408
Q8NCC3	PLA2G15	0.0279389
Q8NHP8	PLBD2	1.91169e-06
P30048;P30048-2	PRDX3	0.000475974
P07602	PSAP	0.000896252
Q92626	PXDN	0.00157621
Q15274	QPRT	7.70337e-06
O14966;O14966-2	RAB29	0.0152089
Q9HD89	RETN	0.00169329
O00584	RNASET2	0.0347552
O43567	RNF13	7.51509e-06
Q9H6Y7	RNF167	0.0110025
Q9BZR6	RTN4R	0.0189245
P29034	S100A2	0.0194287
P06703	S100A6	0.0240472
Q13228-4	SELENBP1	0.000169504
P51688	SGSH	0.0080277
Q9HAT2	SIAE	2.74992e-05
Q00325;Q00325-2	SLC25A3	0.0039758
Q07837	SLC3A1	3.48115e-05
O75094;O75094-3;O75094-4	SLIT3	0.0423059
P17405	SMPD1	0.0113067
Q92484;Q92484-2	SMPDL3A	3.2571e-05
P00441	SOD1	0.0391604
Q8TCT8	SPPL2A	1.58951e-11
P27105	STOM	0.0279389
Q16563;Q16563-2	SYPL1	9.69164e-05
Q07654	TFF3	0.0381862
Q9NS93	TM7SF3	0.000152084
Q9NUM4	TMEM106B	0.000480024
Q8IY95;Q8IY95-2	TMEM192	0.00365421
P68366;P68366-2	TUBA4A	0.0270461
P45880;P45880-1;P45880-2	VDAC2	0.0157045
Q14508	WFDC2	0.0363651
