# Supplementary material for: Urinary proteome profiling for stratifying patients with familial Parkinson’s disease
Source: EMBO Mol Med. 2021 Jan 22;13(3):e13257. doi: 10.15252/emmm.202013257 (PMC7933820; doi:10.15252/emmm.202013257)
Supplement: Supplementary file 7 — Dataset EV6 [file EMMM-13-e13257-s007.xlsx]

## Sheet: description
table description
This table shows the individual protein correlations with clinical parameters. For generation of these information, the Q-value data filtering setting in Spectronaut was set to ‘Qvalue’ to use every peptide passing the Q-value threshold for the protein group quantification. Pearson correlation scores and associated p-values [-log10] of all protein intensities with the MoCA total and UPDRS-III sco…

## Sheet: MoCA total - all PD patients
Gene name	Pearson correlation	p-value [-log10]	p-value	q-value (following Benjamini-Hochberg correction)	Significant (5% FDR)
ANGPTL3	-0.47	3.6472	0.000225318	0.0412409	TRUE
B2M	-0.452672	3.81511	0.000153069	0.0317132	TRUE
DSG3	-0.519361	3.51828	0.000303194	0.0431862	TRUE
FURIN	-0.650697	7.61601	2.42097e-08	2.75869e-05	TRUE
GMPR2	-0.484155	4.17449	6.69129e-05	0.0304989	TRUE
IGKC	-0.424856	3.37734	0.00041943	0.0482461	TRUE
IGKV3D-20	-0.45712	3.83462	0.000146345	0.0317132	TRUE
IGLL1	-0.455787	3.86651	0.000135986	0.0317132	TRUE
NDRG2	-0.479471	3.85371	0.000140053	0.0317132	TRUE
PPP2R5A	-0.583325	3.62847	0.000235249	0.0412409	TRUE
PTPA	-0.52259	3.93103	0.000117212	0.0317132	TRUE
RNF180	-0.671657	3.34769	0.000449067	0.0487345	TRUE
RPL3L	-0.520536	3.8995	0.000126039	0.0317132	TRUE
RPS19	-0.516319	3.4048	0.000393729	0.0482461	TRUE
SCGB1A1	-0.424585	3.37325	0.000423397	0.0482461	TRUE
SFPQ	-0.730212	3.41385	0.000385609	0.0482461	TRUE
SLC6A8	-0.449393	3.55282	0.000280012	0.0431862	TRUE
TNR	-0.656127	7.77262	1.68801e-08	2.75869e-05	TRUE
TPT1	-0.510289	3.53576	0.000291232	0.0431862	TRUE
URM1	-0.511664	4.39327	4.0432e-05	0.0304989	TRUE
ZBTB8OS	-0.749978	4.23323	5.84477e-05	0.0304989	TRUE
A1BG	-0.0765609	0.264079	0.544403	0.995908	FALSE
A1BG	-0.0613083	0.202337	0.627571	0.995908	FALSE
A2M	0.0855264	0.302637	0.498153	0.995908	FALSE
A2ML1	0.00727053	0.0200416	0.954901	0.997594	FALSE
AARS	0.0634323	0.156527	0.697386	0.995908	FALSE
ABCB1	0.0260188	0.0772757	0.836998	0.995908	FALSE
ABCC2	-0.250663	1.28938	0.0513588	0.520208	FALSE
ABHD14B	-0.259771	1.43601	0.0366427	0.458975	FALSE
ABI3BP	0.210809	0.987438	0.102935	0.710874	FALSE
ACAA2	-0.172894	0.684363	0.206841	0.92614	FALSE
ACADM	0.0601192	0.166499	0.681555	0.995908	FALSE
ACAN	-0.0588252	0.190927	0.644277	0.995908	FALSE
ACAT1	0.17418	0.588139	0.258143	0.970825	FALSE
ACAT2	-0.0123811	0.0309181	0.931283	0.997443	FALSE
ACE	-0.180327	0.812773	0.153896	0.832328	FALSE
ACE2	-0.260337	1.42315	0.037744	0.46439	FALSE
ACLY	0.0808384	0.268241	0.539212	0.995908	FALSE
ACO1	0.0384444	0.118563	0.761092	0.995908	FALSE
ACO2	0.0935417	0.30725	0.49289	0.995908	FALSE
ACOX1	0.41908	0.642045	0.228011	0.937971	FALSE
ACP2	0.0744325	0.255174	0.555681	0.995908	FALSE
ACPP	-0.0298125	0.0895725	0.813631	0.995908	FALSE
ACSM2B	-0.268513	0.92503	0.118842	0.740411	FALSE
ACTB;ACTG1	0.0468955	0.14833	0.710673	0.995908	FALSE
ACTBL2	0.174807	0.759011	0.174176	0.874335	FALSE
ACTG2	0.019661	0.0572651	0.876466	0.995908	FALSE
ACTN1	0.129411	0.50015	0.316118	0.995908	FALSE
ACTN4	0.0288921	0.0865645	0.819286	0.995908	FALSE
ACTR2	-0.0177451	0.0496208	0.892029	0.995908	FALSE
ACTR3	-0.0558571	0.17803	0.663698	0.995908	FALSE
ACVR1	-0.208441	0.679494	0.209173	0.92925	FALSE
ACVR1B	-0.075068	0.255317	0.555499	0.995908	FALSE
ACY1	0.0792073	0.275284	0.530538	0.995908	FALSE
ACY3	0.156983	0.659186	0.219187	0.929327	FALSE
ACYP1	0.181747	0.257792	0.552342	0.995908	FALSE
ADAM10	-0.117972	0.372091	0.42453	0.995908	FALSE
ADAM22	0.0155761	0.0396582	0.912729	0.995908	FALSE
ADAM8	-0.00513062	0.00924963	0.978927	0.997594	FALSE
ADAM9	0.14724	0.519263	0.302508	0.986843	FALSE
ADAMDEC1	0.030912	0.0598906	0.871183	0.995908	FALSE
ADAMTS1	-0.0641616	0.199079	0.632297	0.995908	FALSE
ADAMTS17	0.0496138	0.109495	0.777151	0.995908	FALSE
ADAMTSL2	0.291097	1.64123	0.0228436	0.369551	FALSE
ADAMTSL3	-0.0126761	0.0277411	0.938121	0.997594	FALSE
ADAMTSL4	0.0686462	0.211005	0.615169	0.995908	FALSE
ADGRB3	0.16115	0.384408	0.41266	0.995908	FALSE
ADGRF1	0.0141018	0.0357585	0.920962	0.997089	FALSE
ADGRF5	0.110296	0.413867	0.385597	0.995908	FALSE
ADGRG1	-0.128447	0.511637	0.307867	0.990535	FALSE
ADGRG2	0.180506	0.597483	0.252649	0.967709	FALSE
ADGRG6	0.0726017	0.240368	0.574952	0.995908	FALSE
ADGRL1	0.204623	0.979567	0.104817	0.71436	FALSE
ADGRL2	0.0189913	0.0547314	0.881594	0.995908	FALSE
ADGRL3	0.0225616	0.062826	0.865315	0.995908	FALSE
ADGRL4	0.123234	0.286946	0.516481	0.995908	FALSE
ADH5	0.0190997	0.0550622	0.880923	0.995908	FALSE
ADH6	0.123058	0.299095	0.502233	0.995908	FALSE
ADIPOQ	-0.325716	2.03677	0.00918816	0.287518	FALSE
ADIRF	-0.229619	1.18198	0.0657689	0.57039	FALSE
ADK	-0.467575	2.97823	0.0010514	0.0798717	FALSE
ADM	0.0905085	0.288085	0.515128	0.995908	FALSE
ADRM1	0.128637	0.380011	0.416859	0.995908	FALSE
AEBP1	0.243523	1.08663	0.0819156	0.65128	FALSE
AFM	-0.049628	0.158252	0.694621	0.995908	FALSE
AGA	0.108172	0.222649	0.598895	0.995908	FALSE
AGBL3	-0.140185	0.569878	0.269229	0.976405	FALSE
AGRN	-0.320652	2.03576	0.00920966	0.287518	FALSE
AGT	-0.30969	1.91868	0.0120594	0.320822	FALSE
AGTR1	-0.0165801	0.0453667	0.90081	0.995908	FALSE
AHCY	0.0918894	0.331045	0.466611	0.995908	FALSE
AHNAK	-0.0374709	0.114194	0.768787	0.995908	FALSE
AHNAK2	0.106537	0.285173	0.518593	0.995908	FALSE
AHSG	-0.065472	0.218717	0.604342	0.995908	FALSE
AIF1L	-0.0661904	0.210889	0.615334	0.995908	FALSE
AIFM1	0.00788664	0.0165908	0.962519	0.997594	FALSE
AK1	0.0464545	0.13719	0.729138	0.995908	FALSE
AK2	-0.170138	0.651251	0.223228	0.93005	FALSE
AKAP9	0.038886	0.11574	0.766055	0.995908	FALSE
AKR1A1	-0.0378265	0.116441	0.76482	0.995908	FALSE
AKR1B1	-0.00508926	0.014167	0.967906	0.997594	FALSE
AKR1B10	0.0445271	0.121269	0.756365	0.995908	FALSE
AKR1C2	0.108929	0.402933	0.395427	0.995908	FALSE
AKR1C3	0.0453054	0.141326	0.722228	0.995908	FALSE
AKR1C3	0.0281135	0.0562058	0.878606	0.995908	FALSE
AKR7A2	0.0878485	0.280982	0.523622	0.995908	FALSE
AKR7A3	0.0586475	0.188439	0.647979	0.995908	FALSE
ALAD	-0.0237653	0.0682744	0.854527	0.995908	FALSE
ALB	-0.0363263	0.111318	0.773894	0.995908	FALSE
ALCAM	-0.205812	0.99993	0.100016	0.698133	FALSE
ALDH1A1	0.0693097	0.234128	0.583273	0.995908	FALSE
ALDH1A3	0.0616721	0.195988	0.636813	0.995908	FALSE
ALDH1L1	0.124317	0.489712	0.323808	0.995908	FALSE
ALDH2	0.0221003	0.054149	0.882777	0.995908	FALSE
ALDH3A1	-0.12265	0.152342	0.704139	0.995908	FALSE
ALDH4A1	-0.0523966	0.108169	0.779527	0.995908	FALSE
ALDH6A1	0.0949856	0.309528	0.490311	0.995908	FALSE
ALDH7A1	0.120427	0.46942	0.339297	0.995908	FALSE
ALDH8A1	0.141808	0.301956	0.498934	0.995908	FALSE
ALDH9A1	0.0581816	0.188485	0.647911	0.995908	FALSE
ALDOA	0.0627077	0.207803	0.619721	0.995908	FALSE
ALDOB	0.137659	0.561987	0.274166	0.976405	FALSE
ALDOC	0.017836	0.0384094	0.915357	0.995908	FALSE
ALPI	0.128085	0.454235	0.35137	0.995908	FALSE
ALPL	0.0682981	0.230037	0.588794	0.995908	FALSE
AMBP	-0.155141	0.663136	0.217202	0.929327	FALSE
AMN	-0.217625	1.00978	0.0977723	0.69676	FALSE
AMPH	-0.0365894	0.100835	0.792803	0.995908	FALSE
AMY1A	0.00814938	0.0229036	0.948629	0.997594	FALSE
AMY2A	-0.00245723	0.00678389	0.984501	0.999357	FALSE
AMY2B	-0.12073	0.470987	0.338075	0.995908	FALSE
ANG	-0.147716	0.591886	0.255926	0.970825	FALSE
ANGPTL1	-0.166709	0.615626	0.242312	0.952943	FALSE
ANGPTL2	-0.294112	1.75934	0.0174043	0.332582	FALSE
ANGPTL2	-0.0508305	0.10256	0.78966	0.995908	FALSE
ANGPTL6	-0.274714	1.41304	0.0386334	0.465565	FALSE
ANO6	0.00929474	0.0242029	0.945795	0.997594	FALSE
ANP32A	-0.13638	0.271701	0.534933	0.995908	FALSE
ANPEP	-0.0946961	0.343853	0.45305	0.995908	FALSE
ANTXR1	-0.249414	1.34571	0.0451116	0.503114	FALSE
ANXA1	0.0174903	0.050603	0.890014	0.995908	FALSE
ANXA10	-0.147835	0.401525	0.396712	0.995908	FALSE
ANXA11	0.0168528	0.0486625	0.894	0.995908	FALSE
ANXA13	0.0278697	0.0795674	0.832593	0.995908	FALSE
ANXA2	0.00308364	0.00853005	0.98055	0.997594	FALSE
ANXA3	0.0510302	0.161894	0.68882	0.995908	FALSE
ANXA4	-0.0403324	0.125093	0.749734	0.995908	FALSE
ANXA5	-0.10158	0.375998	0.420729	0.995908	FALSE
ANXA6	-0.048251	0.153234	0.702694	0.995908	FALSE
ANXA7	-0.120583	0.470228	0.338666	0.995908	FALSE
AOC1	-0.211407	1.04129	0.0909299	0.677064	FALSE
AOC3	0.160616	0.182053	0.657577	0.995908	FALSE
AOX1	0.152333	0.610373	0.24526	0.957954	FALSE
AP1B1	-0.342303	1.35522	0.0441343	0.50291	FALSE
AP1G1	0.0293176	0.0543988	0.882269	0.995908	FALSE
AP2B1	-0.296707	1.29677	0.0504929	0.518917	FALSE
APCS	-0.108432	0.396283	0.401529	0.995908	FALSE
APEH	0.13459	0.527285	0.296972	0.982291	FALSE
APEX1	-0.480864	1.76008	0.0173746	0.332582	FALSE
APLP1	0.166591	0.553176	0.279785	0.976405	FALSE
APLP2	0.107491	0.404436	0.394061	0.995908	FALSE
APMAP	0.510506	0.880675	0.131621	0.785246	FALSE
APOA1	-0.0429189	0.134151	0.734259	0.995908	FALSE
APOA2	0.0547796	0.17736	0.664722	0.995908	FALSE
APOA4	-0.303709	1.85653	0.0139145	0.326918	FALSE
APOB	0.108018	0.390065	0.407319	0.995908	FALSE
APOC1	-0.0076328	0.0205227	0.953844	0.997594	FALSE
APOC2	-0.159687	0.667435	0.215063	0.929327	FALSE
APOC3	-0.166335	0.731853	0.185416	0.893445	FALSE
APOD	-0.0801557	0.279335	0.525611	0.995908	FALSE
APOE	-0.0807857	0.282037	0.522352	0.995908	FALSE
APOF	0.0289667	0.0659202	0.859171	0.995908	FALSE
APOH	0.115842	0.445952	0.358136	0.995908	FALSE
APOL1	0.0536352	0.146088	0.714352	0.995908	FALSE
APOM	-0.309422	1.91587	0.0121375	0.320822	FALSE
APP	0.0277655	0.0821826	0.827594	0.995908	FALSE
AQP1	0.214139	0.972646	0.106501	0.71436	FALSE
AQP2	-0.0803139	0.274497	0.5315	0.995908	FALSE
ARF3;ARF1	-0.0620501	0.201338	0.629017	0.995908	FALSE
ARF4	0.0107983	0.0253873	0.943219	0.997594	FALSE
ARG1	0.0616479	0.189955	0.645722	0.995908	FALSE
ARHGAP1	-0.228891	0.973964	0.106178	0.71436	FALSE
ARHGAP18	-0.0884386	0.269906	0.537148	0.995908	FALSE
ARHGDIA	0.0763	0.257844	0.552276	0.995908	FALSE
ARHGDIB	-0.0631984	0.195569	0.637427	0.995908	FALSE
ARHGEF10L	0.190764	0.872138	0.134234	0.791574	FALSE
ARL15	0.0744879	0.240326	0.575009	0.995908	FALSE
ARL3	-0.0782253	0.260417	0.549014	0.995908	FALSE
ARMC5	0.228343	0.61525	0.242522	0.952943	FALSE
ARMH4	0.106313	0.239529	0.576064	0.995908	FALSE
ARPC1A	-0.0321106	0.0936973	0.80594	0.995908	FALSE
ARPC1B	0.0522903	0.166507	0.681543	0.995908	FALSE
ARPC2	-0.0739833	0.25085	0.561241	0.995908	FALSE
ARPC3	-0.099733	0.352197	0.44443	0.995908	FALSE
ARPC4	-0.11803	0.447462	0.356893	0.995908	FALSE
ARPC5	-0.148197	0.457239	0.348948	0.995908	FALSE
ARPC5L	0.0328497	0.0905443	0.811812	0.995908	FALSE
ARRDC1	0.0868236	0.292865	0.50949	0.995908	FALSE
ARSA	-0.0428129	0.133777	0.734891	0.995908	FALSE
ARSA	0.159929	0.256425	0.554084	0.995908	FALSE
ARSB	-0.144249	0.599251	0.251622	0.967027	FALSE
ARSF	-0.119526	0.41483	0.384742	0.995908	FALSE
ART3	-0.267737	1.48886	0.0324443	0.447968	FALSE
ART4	-0.618394	3.23199	0.000586156	0.0607205	FALSE
ASAH1	-0.153416	0.652825	0.222421	0.929327	FALSE
ASGR1	-0.0247532	0.0617957	0.86737	0.995908	FALSE
ASGR2	-0.191252	0.885863	0.130058	0.784133	FALSE
ASL	0.0999628	0.349403	0.447299	0.995908	FALSE
ASPA	0.126624	0.378364	0.418443	0.995908	FALSE
ASPDH	0.023444	0.0648305	0.86133	0.995908	FALSE
ASRGL1	0.0232373	0.0571038	0.876791	0.995908	FALSE
ASS1	0.0349429	0.106632	0.78229	0.995908	FALSE
ATF6	-0.216366	0.585691	0.259602	0.973082	FALSE
ATF6B	0.1147	0.358942	0.43758	0.995908	FALSE
ATIC	0.003529	0.00877745	0.979992	0.997594	FALSE
ATOX1	-0.171657	0.739483	0.182187	0.889356	FALSE
ATP12A	0.062309	0.128664	0.743595	0.995908	FALSE
ATP1A1	-0.0959144	0.349467	0.447232	0.995908	FALSE
ATP1B1	-0.0836369	0.294369	0.507727	0.995908	FALSE
ATP1B3	-0.181833	0.378811	0.418013	0.995908	FALSE
ATP5F1A	0.0491966	0.125945	0.748265	0.995908	FALSE
ATP5F1B	0.0936057	0.300343	0.500792	0.995908	FALSE
ATP6AP1	-0.0141646	0.0402214	0.911546	0.995908	FALSE
ATP6AP2	-0.0541317	0.174928	0.668455	0.995908	FALSE
ATP6V0A1	-0.0298815	0.0858148	0.820701	0.995908	FALSE
ATP6V0A4	0.0831703	0.262766	0.546052	0.995908	FALSE
ATP6V0D1	-0.00589211	0.0158988	0.964054	0.997594	FALSE
ATP6V1A	0.0320798	0.0970506	0.799741	0.995908	FALSE
ATP6V1B1	0.0589848	0.191534	0.643378	0.995908	FALSE
ATP6V1B2	0.0572128	0.183068	0.656042	0.995908	FALSE
ATP6V1D	-0.0438807	0.113723	0.76962	0.995908	FALSE
ATP6V1E1	0.0992067	0.357353	0.439184	0.995908	FALSE
ATP6V1F	-0.394452	2.29774	0.00503801	0.224016	FALSE
ATP6V1G1	0.0373744	0.110751	0.774906	0.995908	FALSE
ATP6V1H	0.1082	0.390916	0.406522	0.995908	FALSE
ATRN	0.125925	0.498203	0.317539	0.995908	FALSE
ATRN	0.106224	0.390047	0.407336	0.995908	FALSE
AXL	0.115871	0.446101	0.358013	0.995908	FALSE
AZGP1	-0.154089	0.656841	0.220373	0.929327	FALSE
AZU1	0.100659	0.300324	0.500813	0.995908	FALSE
B3GNT2	0.20687	1.00768	0.0982462	0.69676	FALSE
B3GNT3	0.0567325	0.133637	0.735128	0.995908	FALSE
B3GNT9	0.17156	0.631638	0.233541	0.942016	FALSE
B4GALT1	-0.258017	1.4205	0.0379755	0.46439	FALSE
B4GAT1	-0.144526	0.600835	0.250706	0.967005	FALSE
BAIAP2	-0.0292791	0.0870601	0.818352	0.995908	FALSE
BAIAP2L1	-0.134853	0.474079	0.335676	0.995908	FALSE
BAMBI	-0.0430637	0.116828	0.764138	0.995908	FALSE
BANF1	-0.265859	1.4534	0.0352044	0.457615	FALSE
BASP1	0.0757331	0.255518	0.555242	0.995908	FALSE
BBOX1	0.0608468	0.200544	0.630168	0.995908	FALSE
BCAM	0.184743	0.851768	0.14068	0.805584	FALSE
BCAN	-0.0113841	0.0320503	0.928859	0.997443	FALSE
BCAS1	-0.0556781	0.161629	0.689241	0.995908	FALSE
BCHE	0.0241011	0.0451603	0.901238	0.995908	FALSE
BDH2	-0.0327691	0.0993434	0.79553	0.995908	FALSE
BGN	0.0619284	0.202819	0.626875	0.995908	FALSE
BHMT	0.247844	1.3323	0.0465264	0.504948	FALSE
BHMT2	0.19701	0.936583	0.115722	0.730557	FALSE
BID	-0.113949	0.436406	0.366095	0.995908	FALSE
BIN1	-0.235356	1.19837	0.063333	0.566023	FALSE
BIN2	0.434259	0.409428	0.389558	0.995908	FALSE
BLMH	0.092988	0.212736	0.612723	0.995908	FALSE
BLVRA	-0.0151403	0.0404829	0.910997	0.995908	FALSE
BLVRB	-0.297582	1.79413	0.0160646	0.332582	FALSE
BMPR2	-0.000192599	0.000479206	0.998897	1	FALSE
BNC2	-0.0285019	0.0852941	0.821686	0.995908	FALSE
BOC	0.191856	0.604626	0.248527	0.963255	FALSE
BOLA2	-0.227476	0.785924	0.16371	0.859213	FALSE
BPGM	-0.675136	3.105	0.000785228	0.0716774	FALSE
BPI	-0.26808	0.75354	0.176384	0.881535	FALSE
BPIFB1	-0.0484983	0.104945	0.785335	0.995908	FALSE
BPIFB2	-0.0807445	0.190622	0.644729	0.995908	FALSE
BPNT1	-0.25315	1.27532	0.0530496	0.528079	FALSE
BROX	0.0271944	0.0810576	0.829741	0.995908	FALSE
BSG	0.128588	0.501417	0.315197	0.995908	FALSE
BST1	-0.250254	1.25243	0.055921	0.540621	FALSE
BST2	-0.219168	1.03397	0.0924758	0.679846	FALSE
BTD	-0.142738	0.590614	0.256676	0.970825	FALSE
BTLA	-0.019408	0.0515119	0.888154	0.995908	FALSE
BTN2A1	0.196889	0.92479	0.118908	0.740411	FALSE
BTN2A2	-0.118722	0.255452	0.555325	0.995908	FALSE
BTNL3	0.149368	0.551243	0.281033	0.976405	FALSE
C11orf52	0.0796262	0.27162	0.535032	0.995908	FALSE
C11orf54	0.0275629	0.0822482	0.827469	0.995908	FALSE
C16orf89	0.0670022	0.216159	0.607913	0.995908	FALSE
C18orf63	0.023064	0.0667123	0.857606	0.995908	FALSE
C19orf57	-0.0139561	0.0399386	0.91214	0.995908	FALSE
C1orf159	0.188501	0.460432	0.346392	0.995908	FALSE
C1QA	-0.111362	0.373935	0.422732	0.995908	FALSE
C1QB	-0.0655363	0.197556	0.634517	0.995908	FALSE
C1QC	0.0772962	0.199986	0.630978	0.995908	FALSE
C1QTNF5	0.227924	0.982378	0.104141	0.71436	FALSE
C1R	-0.161678	0.695007	0.201833	0.921458	FALSE
C1RL	0.104826	0.391519	0.405958	0.995908	FALSE
C1S	-0.279515	1.61733	0.0241364	0.380255	FALSE
C2	-0.186265	0.852118	0.140567	0.805584	FALSE
C2CD2L	0.0446334	0.135083	0.732685	0.995908	FALSE
C3	-0.109445	0.414011	0.385468	0.995908	FALSE
C4A	-0.247841	1.33228	0.0465288	0.504948	FALSE
C4B	-0.32355	2.06741	0.00856229	0.287518	FALSE
C4BPA	0.0661638	0.137684	0.728309	0.995908	FALSE
C4BPB	-0.269279	1.2516	0.0560276	0.540621	FALSE
C5	0.109172	0.412667	0.386663	0.995908	FALSE
C6	-0.115974	0.441942	0.361458	0.995908	FALSE
C6orf120	0.0336527	0.100481	0.793448	0.995908	FALSE
C7	-0.078439	0.272016	0.534545	0.995908	FALSE
C8A	-0.0478857	0.149119	0.709384	0.995908	FALSE
C8B	-0.0307819	0.0919444	0.8092	0.995908	FALSE
C8G	-0.253353	1.32847	0.0469388	0.506984	FALSE
C9	-0.296801	1.78627	0.0163579	0.332582	FALSE
CA1	-0.323238	2.03716	0.00917995	0.287518	FALSE
CA12	0.0689357	0.216722	0.607124	0.995908	FALSE
CA2	0.110705	0.420228	0.37999	0.995908	FALSE
CA4	0.0273694	0.0809131	0.830017	0.995908	FALSE
CAB39	0.047116	0.143624	0.718417	0.995908	FALSE
CACNA1H	-0.108512	0.388058	0.409206	0.995908	FALSE
CACNA2D1	0.17041	0.731815	0.185432	0.893445	FALSE
CADM1	0.124909	0.48759	0.325394	0.995908	FALSE
CADM2	0.0880466	0.310655	0.489041	0.995908	FALSE
CADM3	-0.12817	0.510154	0.30892	0.990535	FALSE
CADM4	0.261144	1.44823	0.0356261	0.457615	FALSE
CALB1	0.0487171	0.153507	0.702252	0.995908	FALSE
CALCA	0.0981148	0.306831	0.493366	0.995908	FALSE
CALM1;CALM2;CALM3	-0.000284704	0.00077437	0.998219	1	FALSE
CALML3	-0.0134591	0.038457	0.915257	0.995908	FALSE
CALML5	0.052132	0.159637	0.692409	0.995908	FALSE
CALR	-0.251308	1.36198	0.0434526	0.50291	FALSE
CALU	0.182212	0.747334	0.178923	0.882608	FALSE
CAMP	-0.249291	1.31154	0.048805	0.510214	FALSE
CAND1	-0.165591	0.660908	0.218319	0.929327	FALSE
CANT1	-0.00533859	0.0147512	0.966605	0.997594	FALSE
CANX	-0.343201	2.25987	0.00549704	0.235805	FALSE
CAP1	-0.133553	0.539301	0.288868	0.982291	FALSE
CAPG	0.0652326	0.217766	0.605667	0.995908	FALSE
CAPN1	0.0047359	0.0127342	0.971104	0.997594	FALSE
CAPN2	0.0948735	0.334175	0.46326	0.995908	FALSE
CAPN5	-0.0643309	0.195443	0.637613	0.995908	FALSE
CAPN7	-0.0205858	0.0601297	0.870704	0.995908	FALSE
CAPNS1	0.0189976	0.0523521	0.886437	0.995908	FALSE
CAPS	0.0440659	0.134424	0.733797	0.995908	FALSE
CAPZA1	0.0538375	0.167314	0.680277	0.995908	FALSE
CAPZA2	-0.0492928	0.152674	0.703601	0.995908	FALSE
CAPZB	0.0986685	0.358591	0.437934	0.995908	FALSE
CARD18	0.00225212	0.00298273	0.993156	1	FALSE
CARHSP1	-0.0280894	0.0707405	0.849688	0.995908	FALSE
CARMIL1	0.13972	0.387745	0.409501	0.995908	FALSE
CASP14	-0.0573119	0.185197	0.652834	0.995908	FALSE
CAST	0.139741	0.484041	0.328064	0.995908	FALSE
CAT	0.0821761	0.288029	0.515194	0.995908	FALSE
CAVIN2	0.0321685	0.0316552	0.929704	0.997443	FALSE
CBR1	0.025575	0.0758546	0.839741	0.995908	FALSE
CC2D1A	-0.175393	0.429454	0.372002	0.995908	FALSE
CCDC149	0.0156502	0.0419081	0.908013	0.995908	FALSE
CCL15	0.0288403	0.0794125	0.83289	0.995908	FALSE
CCN1	0.116932	0.35755	0.438986	0.995908	FALSE
CCN2	-0.181892	0.784499	0.164248	0.859213	FALSE
CCN3	-0.0303011	0.0895729	0.81363	0.995908	FALSE
CCS	-0.125224	0.451808	0.353339	0.995908	FALSE
CCT2	-0.0969703	0.28278	0.521459	0.995908	FALSE
CCT3	-0.295807	1.75362	0.017635	0.332582	FALSE
CCT4	-0.0393312	0.11038	0.775569	0.995908	FALSE
CCT5	0.108635	0.357788	0.438745	0.995908	FALSE
CCT6A	0.142289	0.52943	0.295509	0.982291	FALSE
CCT7	0.0835611	0.251881	0.559912	0.995908	FALSE
CCT8	0.0978668	0.347555	0.449205	0.995908	FALSE
CD14	-0.22313	1.13078	0.073998	0.61548	FALSE
CD151	-0.337637	2.02036	0.00954208	0.288945	FALSE
CD160	-0.019482	0.0562301	0.878557	0.995908	FALSE
CD163	-0.0239158	0.0616312	0.867698	0.995908	FALSE
CD163L1	0.0167401	0.0413846	0.909108	0.995908	FALSE
CD177	0.0291176	0.0857699	0.820786	0.995908	FALSE
CD200	0.136113	0.511023	0.308303	0.990535	FALSE
CD209	-0.124074	0.467568	0.340747	0.995908	FALSE
CD248	0.098947	0.363581	0.432932	0.995908	FALSE
CD27	0.0407491	0.123106	0.753172	0.995908	FALSE
CD276	0.133441	0.538685	0.289278	0.982291	FALSE
CD2AP	0.0164131	0.0473286	0.89675	0.995908	FALSE
CD300A	-0.14266	0.583725	0.26078	0.974411	FALSE
CD300C	-0.0962101	0.329264	0.468528	0.995908	FALSE
CD300E	0.114591	0.435037	0.367251	0.995908	FALSE
CD300LF	-0.20375	0.950015	0.112198	0.726462	FALSE
CD300LG	0.00878822	0.0247484	0.944608	0.997594	FALSE
CD320	0.0273061	0.0636327	0.863709	0.995908	FALSE
CD33	0.0801312	0.27923	0.525739	0.995908	FALSE
CD34	0.079024	0.235461	0.581485	0.995908	FALSE
CD38	0.0793472	0.221736	0.600156	0.995908	FALSE
CD40	-0.00184081	0.00397611	0.990886	0.999357	FALSE
CD44	0.121067	0.472736	0.336717	0.995908	FALSE
CD46	0.076958	0.244612	0.569361	0.995908	FALSE
CD55	-0.0271767	0.0810005	0.82985	0.995908	FALSE
CD58	0.24177	1.28112	0.0523456	0.527856	FALSE
CD59	0.0681956	0.229623	0.589355	0.995908	FALSE
CD5L	-0.038523	0.104421	0.786283	0.995908	FALSE
CD63	0.0588635	0.152253	0.704283	0.995908	FALSE
CD7	0.0667485	0.21736	0.606233	0.995908	FALSE
CD74	0.0826012	0.235853	0.580961	0.995908	FALSE
CD82	0.0571827	0.170373	0.675503	0.995908	FALSE
CD83	-0.207374	0.523865	0.29932	0.986843	FALSE
CD84	-0.327919	2.1157	0.00766133	0.286232	FALSE
CD9	0.081266	0.281306	0.523232	0.995908	FALSE
CD93	-0.166219	0.698003	0.200446	0.921458	FALSE
CD97	0.0434429	0.100803	0.792861	0.995908	FALSE
CD99	-0.115421	0.401267	0.396948	0.995908	FALSE
CD99L2	-0.0791006	0.18273	0.656553	0.995908	FALSE
CDA	-0.0254979	0.0559007	0.879224	0.995908	FALSE
CDC42	-0.0576076	0.188074	0.648524	0.995908	FALSE
CDC42	0.13356	0.53934	0.288842	0.982291	FALSE
CDC42BPB	0.181517	0.612518	0.244052	0.957304	FALSE
CDH1	-0.0864388	0.306657	0.493563	0.995908	FALSE
CDH11	-0.0235933	0.0695538	0.852013	0.995908	FALSE
CDH13	-0.00153233	0.00421814	0.990334	0.999357	FALSE
CDH15	-0.055717	0.180894	0.659335	0.995908	FALSE
CDH16	-0.0587132	0.192307	0.642234	0.995908	FALSE
CDH17	-0.142966	0.578959	0.263658	0.976405	FALSE
CDH19	0.123194	0.463177	0.34421	0.995908	FALSE
CDH2	0.074781	0.256626	0.553827	0.995908	FALSE
CDH20	0.243263	1.03562	0.092126	0.679846	FALSE
CDH22	-0.0490304	0.139795	0.724778	0.995908	FALSE
CDH3	-0.0609717	0.201029	0.629465	0.995908	FALSE
CDH5	-0.175524	0.79062	0.16195	0.859213	FALSE
CDH6	0.0823986	0.288992	0.514053	0.995908	FALSE
CDH8	-0.0178361	0.0489839	0.893339	0.995908	FALSE
CDHR1	0.103264	0.250936	0.561131	0.995908	FALSE
CDHR2	-0.148729	0.625176	0.237041	0.950793	FALSE
CDHR5	0.111591	0.424622	0.376165	0.995908	FALSE
CDSN	-0.227266	0.659807	0.218873	0.929327	FALSE
CEACAM1	-0.073455	0.123969	0.751677	0.995908	FALSE
CEACAM19	-0.0908026	0.257243	0.553041	0.995908	FALSE
CEACAM5	-0.0754104	0.24651	0.566878	0.995908	FALSE
CEACAM6	0.052763	0.150277	0.707495	0.995908	FALSE
CEACAM7	-0.0479717	0.139351	0.725519	0.995908	FALSE
CEACAM8	0.139989	0.549888	0.281911	0.976405	FALSE
CEL	0.148451	0.623554	0.237928	0.950793	FALSE
CETP	-0.194723	0.909732	0.123103	0.758247	FALSE
CFB	-0.249252	1.34432	0.045256	0.503114	FALSE
CFD	-0.31067	1.90411	0.0124707	0.321643	FALSE
CFH	0.0371169	0.114012	0.769109	0.995908	FALSE
CFHR1	-0.101169	0.374049	0.422621	0.995908	FALSE
CFHR2	-0.00665354	0.0158324	0.964201	0.997594	FALSE
CFHR5	0.170369	0.551731	0.280717	0.976405	FALSE
CFI	0.0699287	0.236643	0.579906	0.995908	FALSE
CFL1	-0.165054	0.715681	0.192451	0.908064	FALSE
CFL2	-0.0591456	0.18847	0.647933	0.995908	FALSE
CFP	0.0570017	0.118793	0.760688	0.995908	FALSE
CHCHD2P9;CHCHD2	-0.229209	0.684059	0.206986	0.92614	FALSE
CHCHD3	-0.25252	0.972005	0.106658	0.71436	FALSE
CHD1;CHD1;CHD2;CHD2;CHD9;CHD9;CHD9;CHD6;CHD8;CHD8;CHD7	-0.201061	0.954137	0.111138	0.726462	FALSE
CHGA	-0.0715076	0.233632	0.583939	0.995908	FALSE
CHGB	0.0646585	0.209307	0.61758	0.995908	FALSE
CHI3L1	-0.218118	0.973375	0.106323	0.71436	FALSE
CHIT1	-0.349619	1.20057	0.0630128	0.565378	FALSE
CHL1	0.192902	0.897173	0.126715	0.772147	FALSE
CHMP1B	0.00887557	0.0250012	0.944058	0.997594	FALSE
CHMP2A	0.0306642	0.0923702	0.808406	0.995908	FALSE
CHMP2B	0.145663	0.607379	0.246957	0.960433	FALSE
CHMP3	0.0724606	0.219989	0.602575	0.995908	FALSE
CHMP4A	-0.0203753	0.0579433	0.875098	0.995908	FALSE
CHMP4B	-0.0388254	0.118802	0.760674	0.995908	FALSE
CHMP4C	-0.175493	0.642507	0.227768	0.937971	FALSE
CHMP5	-0.0185765	0.0530072	0.885101	0.995908	FALSE
CHMP6	0.0972345	0.318714	0.480049	0.995908	FALSE
CHODL	-0.10701	0.385385	0.411732	0.995908	FALSE
CHODL	-0.218788	0.841441	0.144065	0.812421	FALSE
CHP1	-0.0431245	0.115663	0.76619	0.995908	FALSE
CILP	-0.126808	0.502892	0.314129	0.995908	FALSE
CILP2	0.019881	0.0579451	0.875094	0.995908	FALSE
CKB	0.0703119	0.238203	0.577826	0.995908	FALSE
CLCA4	-0.031043	0.0815529	0.828795	0.995908	FALSE
CLEC14A	-0.0290636	0.0871238	0.818231	0.995908	FALSE
CLEC3B	0.18781	0.872596	0.134092	0.791574	FALSE
CLEC4G	0.0301145	0.0905633	0.811777	0.995908	FALSE
CLEC5A	-0.0791485	0.269628	0.537492	0.995908	FALSE
CLEC7A	0.0363151	0.11029	0.775729	0.995908	FALSE
CLEC9A	-0.00510205	0.00902067	0.979443	0.997594	FALSE
CLIC1	-0.123159	0.483638	0.328369	0.995908	FALSE
CLIC3	-0.351648	0.816923	0.152432	0.827293	FALSE
CLIC4	-0.0314327	0.0949066	0.803699	0.995908	FALSE
CLMP	-0.223536	1.13395	0.0734602	0.61548	FALSE
CLN5	-0.135494	0.549975	0.281855	0.976405	FALSE
CLPS	0.132824	0.336109	0.461201	0.995908	FALSE
CLSTN1	-0.119183	0.463009	0.344343	0.995908	FALSE
CLSTN3	-0.12748	0.479227	0.331721	0.995908	FALSE
CLTB	-0.0754687	0.159995	0.691839	0.995908	FALSE
CLTC	0.0836566	0.28272	0.521531	0.995908	FALSE
CLTRN	-0.127154	0.455471	0.350371	0.995908	FALSE
CLU	0.029626	0.0635794	0.863815	0.995908	FALSE
CLU	-0.0423899	0.132288	0.737415	0.995908	FALSE
CLUL1	0.237386	0.719427	0.190797	0.905811	FALSE
CMBL	-0.032487	0.0984041	0.797253	0.995908	FALSE
CMPK1	0.00719437	0.019827	0.955373	0.997594	FALSE
CNDP1	0.058834	0.18914	0.646934	0.995908	FALSE
CNDP2	0.064405	0.214486	0.610259	0.995908	FALSE
CNN2	0.538502	0.568112	0.270326	0.976405	FALSE
CNNM3	0.0346101	0.0798272	0.832095	0.995908	FALSE
CNP	-0.168863	0.739352	0.182242	0.889356	FALSE
CNTFR	0.0877509	0.312469	0.487002	0.995908	FALSE
CNTN1	0.200828	0.963804	0.108691	0.717217	FALSE
CNTN2	-0.0653514	0.108812	0.778373	0.995908	FALSE
COCH	0.11482	0.440787	0.362421	0.995908	FALSE
COL11A1	-0.238652	0.707666	0.196035	0.919269	FALSE
COL11A2	0.041139	0.0949468	0.803625	0.995908	FALSE
COL12A1	0.124493	0.49064	0.323117	0.995908	FALSE
COL14A1	0.0621526	0.20563	0.62283	0.995908	FALSE
COL15A1	-0.141963	0.586203	0.259296	0.973082	FALSE
COL18A1	-0.305958	1.87976	0.0131898	0.321643	FALSE
COL1A1	0.0821358	0.287855	0.515401	0.995908	FALSE
COL1A2	0.053101	0.169491	0.676876	0.995908	FALSE
COL28A1	0.141749	0.472975	0.336531	0.995908	FALSE
COL2A1	-0.1603	0.381782	0.415162	0.995908	FALSE
COL3A1	-0.0898343	0.312068	0.487452	0.995908	FALSE
COL4A1	0.276534	1.46864	0.0339903	0.452642	FALSE
COL4A2	0.12054	0.470009	0.338838	0.995908	FALSE
COL4A5	-0.114232	0.362027	0.434484	0.995908	FALSE
COL4A6	0.25216	0.933741	0.116482	0.733237	FALSE
COL5A2	0.0728383	0.210994	0.615185	0.995908	FALSE
COL5A3	0.0034825	0.00956715	0.978212	0.997594	FALSE
COL6A1	0.281127	1.63267	0.0232988	0.373006	FALSE
COL6A2	-0.255615	1.34735	0.0449417	0.503114	FALSE
COL6A2	-0.0381176	0.117439	0.763063	0.995908	FALSE
COL6A3	-0.343326	2.29146	0.00511138	0.224016	FALSE
COL7A1	0.0967685	0.34624	0.450568	0.995908	FALSE
COLEC10	-0.143038	0.313586	0.485752	0.995908	FALSE
COLEC12	0.0984578	0.36129	0.435221	0.995908	FALSE
COMP	-0.158377	0.682683	0.207643	0.92614	FALSE
COMT	-0.100701	0.329068	0.46874	0.995908	FALSE
COPB2	-0.195314	0.903011	0.125023	0.763879	FALSE
CORO1A	-0.0027371	0.00651604	0.985108	0.999357	FALSE
CORO1B	0.0746603	0.240996	0.574122	0.995908	FALSE
CORO1C	-0.0558987	0.113947	0.769225	0.995908	FALSE
COTL1	-0.293974	1.75797	0.0174594	0.332582	FALSE
COX16	-0.0177319	0.0444453	0.902723	0.995908	FALSE
COX4I1	-0.0847371	0.179087	0.662084	0.995908	FALSE
COX5B	0.119728	0.218098	0.605204	0.995908	FALSE
COX6B1	-0.147743	0.368877	0.427684	0.995908	FALSE
CP	-0.0461082	0.145498	0.715322	0.995908	FALSE
CPA4	-0.181225	0.44848	0.356057	0.995908	FALSE
CPAMD8	-0.064869	0.123269	0.752889	0.995908	FALSE
CPB2	-0.284245	1.64155	0.0228269	0.369551	FALSE
CPE	-0.0108954	0.0308847	0.931355	0.997443	FALSE
CPM	0.202785	0.977908	0.105218	0.71436	FALSE
CPN1	-0.0450498	0.131167	0.739321	0.995908	FALSE
CPN2	0.0255857	0.0758887	0.839675	0.995908	FALSE
CPNE3	0.065565	0.208532	0.618683	0.995908	FALSE
CPNE8	-0.0873793	0.252433	0.5592	0.995908	FALSE
CPPED1	0.0613196	0.163926	0.685606	0.995908	FALSE
CPQ	-0.0800474	0.278872	0.526173	0.995908	FALSE
CPVL	-0.180044	0.820327	0.151242	0.826573	FALSE
CPXM2	0.141601	0.506089	0.311825	0.993916	FALSE
CPZ	-0.170967	0.752579	0.176775	0.881555	FALSE
CR1	-0.0812048	0.27258	0.533851	0.995908	FALSE
CRABP2	-0.100007	0.326218	0.471826	0.995908	FALSE
CRB2	-0.0517474	0.162973	0.687112	0.995908	FALSE
CREB3L2	0.0682821	0.178151	0.663512	0.995908	FALSE
CREB3L3	-0.0581519	0.162209	0.68832	0.995908	FALSE
CREG1	-0.0966152	0.341938	0.455053	0.995908	FALSE
CRHBP	0.0583953	0.170761	0.674899	0.995908	FALSE
CRIM1	0.0344362	0.100217	0.793932	0.995908	FALSE
CRIP2	-0.126451	0.468635	0.33991	0.995908	FALSE
CRISP3	0.0160862	0.0463389	0.898796	0.995908	FALSE
CRISPLD2	-0.157681	0.521562	0.300911	0.986843	FALSE
CRK	0.00640196	0.0171499	0.961281	0.997594	FALSE
CRKL	0.0571127	0.136776	0.729834	0.995908	FALSE
CRNN	0.106208	0.377493	0.419283	0.995908	FALSE
CRTAC1	-0.200199	0.948039	0.11271	0.726462	FALSE
CRTC1	-0.000797444	0.0010538	0.997576	1	FALSE
CRYAA2;CRYAA	0.112022	0.282555	0.521728	0.995908	FALSE
CRYAB	-0.0881004	0.314024	0.485262	0.995908	FALSE
CRYL1	0.00711991	0.019946	0.955111	0.997594	FALSE
CRYM	0.123062	0.472867	0.336615	0.995908	FALSE
CRYZ	-0.0218262	0.0639963	0.862986	0.995908	FALSE
CSF1	0.0555912	0.180419	0.660057	0.995908	FALSE
CSF1R	-0.122899	0.477164	0.3333	0.995908	FALSE
CSPG4	0.236152	1.23475	0.0582437	0.549664	FALSE
CSPG5	0.0199063	0.0391075	0.913887	0.995908	FALSE
CSRP1	-0.0420024	0.117485	0.762984	0.995908	FALSE
CST2	-0.159701	0.513811	0.30633	0.990535	FALSE
CST3	-0.283289	1.65338	0.0222135	0.369551	FALSE
CST4	-0.096703	0.349539	0.447158	0.995908	FALSE
CST5	-0.0214692	0.0407956	0.910342	0.995908	FALSE
CST6	-0.23349	1.2131	0.0612209	0.562195	FALSE
CSTA	0.0596189	0.195792	0.637101	0.995908	FALSE
CSTB	0.0567145	0.184673	0.653622	0.995908	FALSE
CTBS	-0.0207605	0.0601546	0.870654	0.995908	FALSE
CTSA	-0.0881721	0.314343	0.484905	0.995908	FALSE
CTSB	-0.0867237	0.307916	0.492135	0.995908	FALSE
CTSC	-0.0796182	0.277037	0.528401	0.995908	FALSE
CTSD	-0.0335389	0.101914	0.790834	0.995908	FALSE
CTSF	0.110133	0.391126	0.406326	0.995908	FALSE
CTSG	0.117631	0.411272	0.387907	0.995908	FALSE
CTSH	-0.0584096	0.191142	0.643959	0.995908	FALSE
CTSL	-0.212171	1.04701	0.0897417	0.677064	FALSE
CTSO	-0.228003	1.11249	0.0771817	0.632723	FALSE
CTSS	-0.149502	0.559129	0.275976	0.976405	FALSE
CTSV	-0.619393	2.67531	0.00211198	0.130366	FALSE
CTSZ	-0.229573	1.18162	0.0658238	0.57039	FALSE
CTTN	0.205155	0.947998	0.11272	0.726462	FALSE
CUBN	-0.0436802	0.136841	0.729724	0.995908	FALSE
CUTA	0.0397096	0.120718	0.757325	0.995908	FALSE
CXADR	-0.0687848	0.194753	0.638626	0.995908	FALSE
CXCL12	-0.0870728	0.309461	0.490387	0.995908	FALSE
CXCL16	0.138084	0.463369	0.344058	0.995908	FALSE
CYB5A	0.00934972	0.0216395	0.951394	0.997594	FALSE
CYB5R3	0.212711	0.846886	0.14227	0.806553	FALSE
CYBA	-0.261286	0.410571	0.388534	0.995908	FALSE
CYBB	0.268018	0.596451	0.25325	0.968382	FALSE
CYBRD1	0.0305626	0.0912289	0.810534	0.995908	FALSE
CYCS	0.171838	0.696373	0.2012	0.921458	FALSE
CYFIP1	-0.171498	0.575672	0.265661	0.976405	FALSE
CYSTM1	0.0956624	0.348303	0.448433	0.995908	FALSE
CZIB	-0.382616	2.70564	0.00196953	0.130366	FALSE
DAB2	-0.0207957	0.0537144	0.883661	0.995908	FALSE
DAG1	-0.284397	1.66405	0.0216743	0.369551	FALSE
DAP	-0.495715	2.67581	0.00210955	0.130366	FALSE
DBI	0.124797	0.465869	0.342083	0.995908	FALSE
DBNL	0.175949	0.775262	0.167779	0.862372	FALSE
DCBLD1	0.0845563	0.245862	0.567724	0.995908	FALSE
DCBLD2	0.0687611	0.204344	0.624678	0.995908	FALSE
DCD	-0.0139484	0.0392445	0.913599	0.995908	FALSE
DCDC2	0.0464155	0.0811927	0.829483	0.995908	FALSE
DCHS1	0.152201	0.638465	0.229898	0.939574	FALSE
DCN	-0.136868	0.545491	0.28478	0.978903	FALSE
DCTN2	0.0605283	0.161493	0.689457	0.995908	FALSE
DCXR	0.0182532	0.0529345	0.885249	0.995908	FALSE
DDAH1	-0.105057	0.392635	0.404916	0.995908	FALSE
DDAH2	-0.0892248	0.319043	0.479686	0.995908	FALSE
DDB1	-0.0595038	0.176476	0.666076	0.995908	FALSE
DDC	0.107599	0.404963	0.393583	0.995908	FALSE
DDR1	0.169229	0.750128	0.177776	0.882348	FALSE
DDR2	-0.216233	1.07767	0.083624	0.651412	FALSE
DDT	-0.177254	0.801924	0.157789	0.844133	FALSE
DECR1	-0.0894355	0.290603	0.512149	0.995908	FALSE
DEFA3	0.0591332	0.192099	0.642542	0.995908	FALSE
DEFA6	-0.0350457	0.0643779	0.862228	0.995908	FALSE
DEFB1	0.0713836	0.242583	0.572027	0.995908	FALSE
DHX9	-0.128506	0.456207	0.349778	0.995908	FALSE
DIRAS2	-0.625366	2.01872	0.00957802	0.288945	FALSE
DKK3	-0.201407	0.757945	0.174604	0.874557	FALSE
DLK1	0.00594761	0.0151915	0.965625	0.997594	FALSE
DLK2	0.0688197	0.182351	0.657127	0.995908	FALSE
DLST	-0.0301197	0.089787	0.813229	0.995908	FALSE
DMBT1	0.126999	0.349335	0.447368	0.995908	FALSE
DMKN	-0.0232729	0.0661591	0.858699	0.995908	FALSE
DNAH7	-0.0547872	0.177389	0.664678	0.995908	FALSE
DNAJA2	-0.0301481	0.0754264	0.840569	0.995908	FALSE
DNASE1	0.184332	0.848994	0.141581	0.805584	FALSE
DNASE2	-0.278413	1.60688	0.0247239	0.382915	FALSE
DNER	-0.0154537	0.0376446	0.91697	0.995908	FALSE
DNM2	-0.0574939	0.11994	0.758682	0.995908	FALSE
DNPH1	0.0434201	0.13469	0.733348	0.995908	FALSE
DPEP1	0.13672	0.556763	0.277483	0.976405	FALSE
DPP3	-0.179334	0.652465	0.222605	0.929327	FALSE
DPP4	-0.109742	0.415473	0.384173	0.995908	FALSE
DPP7	-0.0962302	0.350927	0.445731	0.995908	FALSE
DPT	-0.356126	2.44417	0.00359605	0.18212	FALSE
DPYS	0.038752	0.117473	0.763004	0.995908	FALSE
DSC1	-0.318819	1.67277	0.0212439	0.369551	FALSE
DSC2	-0.0767129	0.264719	0.543602	0.995908	FALSE
DSC3	-0.000782653	0.00207929	0.995224	1	FALSE
DSG1	-0.0110477	0.0313312	0.930398	0.997443	FALSE
DSG2	-0.153445	0.653	0.222331	0.929327	FALSE
DSP	-0.00914363	0.0257778	0.942372	0.997594	FALSE
DST	0.0611858	0.138485	0.726968	0.995908	FALSE
DSTN	0.0655972	0.215026	0.609501	0.995908	FALSE
DYNC1H1	0.013688	0.0343045	0.92405	0.997443	FALSE
DYNC1I2	-0.364823	1.79166	0.0161563	0.332582	FALSE
DYNLL1	-0.185379	0.77622	0.16741	0.862372	FALSE
EAPP	-0.27729	1.41403	0.0385453	0.465565	FALSE
ECHS1	0.113489	0.259303	0.550423	0.995908	FALSE
ECM1	0.0816493	0.277267	0.52812	0.995908	FALSE
EDNRB	-0.138054	0.360308	0.436207	0.995908	FALSE
EEF1A1	0.0334587	0.101646	0.791323	0.995908	FALSE
EEF1D	-0.292562	0.883255	0.130841	0.784704	FALSE
EEF1G	-0.289961	1.63069	0.023405	0.373006	FALSE
EEF2	0.0456874	0.142678	0.719982	0.995908	FALSE
EFCAB14	0.00667305	0.0186681	0.957926	0.997594	FALSE
EFEMP1	-0.225122	1.14637	0.0713887	0.607081	FALSE
EFEMP1	-0.253753	0.635427	0.231512	0.94049	FALSE
EFEMP2	-0.155029	0.662468	0.217536	0.929327	FALSE
EFHD1	-0.0318687	0.0929253	0.807374	0.995908	FALSE
EFHD2	-0.45076	1.27771	0.0527587	0.528079	FALSE
EFNA1	0.121488	0.474923	0.335025	0.995908	FALSE
EFNA2	0.0698756	0.215499	0.608838	0.995908	FALSE
EFNA4	-0.198575	0.903122	0.124991	0.763879	FALSE
EFNA5	0.0139306	0.0395284	0.913002	0.995908	FALSE
EFNB1	-0.245776	1.31475	0.0484447	0.509375	FALSE
EGF	0.294243	1.76065	0.0173519	0.332582	FALSE
EGF	0.183484	0.490615	0.323136	0.995908	FALSE
EGFR	0.177295	0.793027	0.161055	0.859213	FALSE
EHD1	-0.121415	0.464488	0.343172	0.995908	FALSE
EHD3	-0.18978	0.886107	0.129985	0.784133	FALSE
EHD4	-0.100109	0.365279	0.431242	0.995908	FALSE
EIF3J	0.0450232	0.0879864	0.816608	0.995908	FALSE
EIF5A	-0.0745612	0.253227	0.558179	0.995908	FALSE
EIF6	-0.061986	0.20498	0.623764	0.995908	FALSE
ELANE	-0.0540371	0.14913	0.709366	0.995908	FALSE
ELFN1	0.164631	0.721188	0.190026	0.904579	FALSE
EMC10	0.010197	0.0258429	0.94223	0.997594	FALSE
EML2	-0.0248322	0.0627278	0.86551	0.995908	FALSE
ENDOD1	-0.069423	0.234588	0.582656	0.995908	FALSE
ENG	0.0166697	0.0477006	0.895982	0.995908	FALSE
ENO1	0.187889	0.873135	0.133926	0.791574	FALSE
ENOPH1	-0.273054	1.21887	0.0604134	0.561968	FALSE
ENPEP	-0.0516334	0.165628	0.682923	0.995908	FALSE
ENPP2	0.0840153	0.296019	0.505802	0.995908	FALSE
ENPP4	-0.212725	0.963018	0.108889	0.717217	FALSE
ENPP6	-0.304812	1.79583	0.0160017	0.332582	FALSE
ENPP7	0.00751418	0.0205528	0.953778	0.997594	FALSE
ENTPD5	-0.343104	0.822744	0.150403	0.826115	FALSE
EPCAM	0.120797	0.430923	0.370747	0.995908	FALSE
EPDR1	-0.042005	0.114932	0.767482	0.995908	FALSE
EPHA1	-0.281983	1.64085	0.0228638	0.369551	FALSE
EPHA10	-0.13201	0.51944	0.302385	0.986843	FALSE
EPHA2	-0.296095	1.68812	0.0205061	0.367504	FALSE
EPHA4	-0.125461	0.47986	0.331238	0.995908	FALSE
EPHA7	-0.0440447	0.138134	0.727556	0.995908	FALSE
EPHB2	0.0266448	0.0792862	0.833132	0.995908	FALSE
EPHB3	0.0913645	0.328669	0.469171	0.995908	FALSE
EPHB4	-0.0528508	0.170144	0.675858	0.995908	FALSE
EPHB6	-0.049351	0.15724	0.696242	0.995908	FALSE
EPHX2	0.023336	0.0663508	0.85832	0.995908	FALSE
EPS8	0.00177587	0.00481296	0.988979	0.999357	FALSE
EPS8L1	0.0957996	0.334714	0.462686	0.995908	FALSE
EPS8L2	-0.128499	0.506443	0.311571	0.993916	FALSE
ERAP1	0.0953819	0.318462	0.480328	0.995908	FALSE
ERBB4	0.0671926	0.177342	0.66475	0.995908	FALSE
ERMAP	-0.133805	0.373456	0.423198	0.995908	FALSE
ERN1	-0.441742	2.67438	0.00211652	0.130366	FALSE
ERO1A	-0.157511	0.382489	0.414487	0.995908	FALSE
ERP44	-0.173063	0.765864	0.171449	0.870825	FALSE
ESAM	-0.0753459	0.258984	0.550828	0.995908	FALSE
ESD	0.0822989	0.28856	0.514564	0.995908	FALSE
EVPL	0.0483244	0.140513	0.723581	0.995908	FALSE
EXOC7	0	0	1	1	FALSE
EXTL2	0.0913942	0.315507	0.483607	0.995908	FALSE
EZR	-0.0538263	0.173785	0.670217	0.995908	FALSE
F10	0.0606785	0.17243	0.672311	0.995908	FALSE
F11	-0.045665	0.143909	0.717944	0.995908	FALSE
F11R	-0.146153	0.610206	0.245354	0.957954	FALSE
F12	-0.273002	1.55617	0.0277865	0.400049	FALSE
F13B	0.0914001	0.191332	0.643677	0.995908	FALSE
F2	0.194973	0.92222	0.119614	0.742777	FALSE
F2R	0.0325583	0.0541587	0.882757	0.995908	FALSE
F5	0.0143587	0.0390322	0.914045	0.995908	FALSE
F9	-0.324881	2.05496	0.00881133	0.287518	FALSE
FABP1	-0.294136	1.75959	0.0173946	0.332582	FALSE
FABP2	-0.248792	1.02018	0.0954586	0.686611	FALSE
FABP3	-0.293481	1.75306	0.0176579	0.332582	FALSE
FABP4	-0.302626	1.48587	0.0326687	0.447968	FALSE
FABP5	-0.00592303	0.0163958	0.962951	0.997594	FALSE
FAH	-0.0139844	0.040023	0.911963	0.995908	FALSE
FAHD1	0.0232183	0.0641645	0.862652	0.995908	FALSE
FAM129A	-0.105492	0.331676	0.465933	0.995908	FALSE
FAM129B	0.183865	0.503384	0.313773	0.995908	FALSE
FAM151A	0.0633496	0.208329	0.618972	0.995908	FALSE
FAM171A1	-0.180066	0.763597	0.172347	0.870905	FALSE
FAM174A	0.0440694	0.109928	0.776375	0.995908	FALSE
FAM234A	0.21883	1.04481	0.0901963	0.677064	FALSE
FAM25A;FAM25C;FAM25G	-0.0574717	0.0730018	0.845275	0.995908	FALSE
FAM3A	0.0476255	0.129254	0.742585	0.995908	FALSE
FAM3B	0.0746585	0.256115	0.554478	0.995908	FALSE
FAM3C	-0.305852	1.87866	0.0132233	0.321643	FALSE
FAM49B	-0.256299	0.804674	0.156793	0.840777	FALSE
FAM83E	-0.041055	0.108232	0.779413	0.995908	FALSE
FASN	-0.0217893	0.0545979	0.881865	0.995908	FALSE
FASTKD3	-0.0790023	0.226569	0.593513	0.995908	FALSE
FAT2	-0.065668	0.15008	0.707815	0.995908	FALSE
FAT4	0.21567	1.03491	0.0922773	0.679846	FALSE
FBLN1	-0.263373	1.46819	0.0340262	0.452642	FALSE
FBLN1	-0.224904	1.14465	0.0716714	0.607081	FALSE
FBLN2	0.135533	0.550192	0.281714	0.976405	FALSE
FBLN5	0.0604739	0.199098	0.63227	0.995908	FALSE
FBLN7	-0.100699	0.371828	0.424788	0.995908	FALSE
FBN1	0.0390687	0.119633	0.759219	0.995908	FALSE
FBN2	-0.162416	0.388332	0.408948	0.995908	FALSE
FBP1	-0.0102858	0.0291012	0.935188	0.997594	FALSE
FBP2	0.100656	0.367828	0.428718	0.995908	FALSE
FCAMR	0.0017276	0.00418923	0.9904	0.999357	FALSE
FCER1A	-0.0149014	0.0358298	0.92081	0.997089	FALSE
FCER1G	0.530287	0.656005	0.220798	0.929327	FALSE
FCER2	0.00385433	0.0102463	0.976683	0.997594	FALSE
FCGBP	-0.105444	0.394502	0.403179	0.995908	FALSE
FCGR2A	-0.276564	1.44867	0.0355899	0.457615	FALSE
FCGR3A	0.038477	0.118675	0.760896	0.995908	FALSE
FCGR3B	-0.299346	1.76558	0.0171563	0.332582	FALSE
FCGRT	-0.284584	1.07921	0.0833269	0.651412	FALSE
FCN1	-0.282469	0.367456	0.429085	0.995908	FALSE
FCN2	0.022577	0.0663506	0.85832	0.995908	FALSE
FCN3	-0.174774	0.29906	0.502273	0.995908	FALSE
FCRL1	0.166221	0.459096	0.347459	0.995908	FALSE
FDPS	0.0236088	0.0659433	0.859126	0.995908	FALSE
FDX1	-0.184709	0.762105	0.17294	0.871968	FALSE
FETUB	-0.310109	1.84861	0.0141706	0.32954	FALSE
FGA	-0.0916625	0.330017	0.467717	0.995908	FALSE
FGB	0.0461943	0.145807	0.714813	0.995908	FALSE
FGD2	0.091222	0.328024	0.469868	0.995908	FALSE
FGFBP2	-0.0938229	0.332981	0.464535	0.995908	FALSE
FGFR1	0.0183162	0.051766	0.887634	0.995908	FALSE
FGFR2	-0.00331882	0.00865245	0.980274	0.997594	FALSE
FGFR3	-0.0724977	0.230156	0.588632	0.995908	FALSE
FGFR4	-0.0317887	0.0943894	0.804657	0.995908	FALSE
FGG	-0.00746458	0.0209342	0.952941	0.997594	FALSE
FGL1	-0.262579	1.08934	0.0814059	0.651143	FALSE
FGL2	0.0152586	0.0438425	0.903977	0.995908	FALSE
FKBP1A	0.184659	0.811776	0.15425	0.832328	FALSE
FLG	-0.0393671	0.111653	0.773298	0.995908	FALSE
FLG2	-0.0350715	0.0737107	0.843897	0.995908	FALSE
FLNA	-0.128769	0.513365	0.306645	0.990535	FALSE
FLNB	0.0500694	0.159869	0.69204	0.995908	FALSE
FLNC	0.0269795	0.0803642	0.831066	0.995908	FALSE
FLOT1	-0.0353211	0.106952	0.781714	0.995908	FALSE
FLOT2	0.0733287	0.238326	0.577662	0.995908	FALSE
FLRT1	0.0844708	0.273967	0.532148	0.995908	FALSE
FLRT2	0.221356	1.11699	0.0763857	0.630735	FALSE
FLRT3	-0.0711919	0.241798	0.573063	0.995908	FALSE
FMOD	-0.198552	0.947528	0.112842	0.726462	FALSE
FN1	0.0448141	0.14087	0.722986	0.995908	FALSE
FOLR1	0.0704132	0.238616	0.577277	0.995908	FALSE
FOLR2	-0.0892158	0.306155	0.494134	0.995908	FALSE
FREM2	0.168152	0.734904	0.184118	0.892714	FALSE
FRK	0.00984719	0.0266529	0.940475	0.997594	FALSE
FRZB	-0.239914	1.10964	0.0776897	0.634177	FALSE
FSTL1	0.0366526	0.10632	0.782853	0.995908	FALSE
FSTL3	-0.0175803	0.0445305	0.902546	0.995908	FALSE
FTCD	-0.0756322	0.255105	0.55577	0.995908	FALSE
FTL	0.117706	0.411615	0.387601	0.995908	FALSE
FUBP1	-0.139242	0.570844	0.268631	0.976405	FALSE
FUCA1	-0.115289	0.443155	0.36045	0.995908	FALSE
FUCA2	-0.326908	2.07704	0.00837445	0.287518	FALSE
FXYD2	0.162436	0.659551	0.219002	0.929327	FALSE
FZD1	-0.035418	0.104355	0.786402	0.995908	FALSE
FZD4	-0.132869	0.529792	0.295262	0.982291	FALSE
FZD7;FZD2	0.0566167	0.180848	0.659404	0.995908	FALSE
FZD8	-0.0275215	0.0792277	0.833244	0.995908	FALSE
G6PD	-0.00263436	0.00570134	0.986958	0.999357	FALSE
GAA	0.158419	0.682935	0.207522	0.92614	FALSE
GALC	0.112836	0.389686	0.407675	0.995908	FALSE
GALK1	-0.0327493	0.0883526	0.81592	0.995908	FALSE
GALM	-0.121498	0.474975	0.334984	0.995908	FALSE
GALNS	0.0379108	0.11673	0.764311	0.995908	FALSE
GALNT1	-0.0314791	0.0827957	0.826427	0.995908	FALSE
GALNT18	0.0431522	0.128788	0.743383	0.995908	FALSE
GALNT7	-0.195037	0.857641	0.13879	0.804843	FALSE
GANAB	0.126322	0.500308	0.316003	0.995908	FALSE
GAPDH	0.0985198	0.36158	0.434931	0.995908	FALSE
GAS1	0.0388387	0.116678	0.764402	0.995908	FALSE
GAS6	0.289376	1.7125	0.0193864	0.358972	FALSE
GASK1B	0.0924486	0.207011	0.620854	0.995908	FALSE
GATM	-0.14652	0.543976	0.285775	0.980844	FALSE
GBA	0.00939971	0.0263017	0.941235	0.997594	FALSE
GBE1	-0.0349738	0.10194	0.790787	0.995908	FALSE
GC	-0.0439969	0.137964	0.72784	0.995908	FALSE
GCA	0.026406	0.0662084	0.858601	0.995908	FALSE
GCHFR	-0.158085	0.680908	0.208493	0.92804	FALSE
GCNT2	0.153986	0.513004	0.306899	0.990535	FALSE
GDA	0.0101206	0.0271688	0.939358	0.997594	FALSE
GDF15	-0.0808467	0.273928	0.532197	0.995908	FALSE
GDI2	0.0129626	0.0369812	0.918372	0.995908	FALSE
GFPT1	-0.0415778	0.0870891	0.818297	0.995908	FALSE
GFRA3	0.164111	0.441952	0.36145	0.995908	FALSE
GGACT	0.0128976	0.0367885	0.91878	0.995908	FALSE
GGCT	-0.0894216	0.319924	0.478714	0.995908	FALSE
GGH	0.0596835	0.196041	0.636735	0.995908	FALSE
GGT1	0.0465885	0.147224	0.712485	0.995908	FALSE
GGT6	0.0371537	0.11312	0.77069	0.995908	FALSE
GHR	0.0672284	0.212599	0.612916	0.995908	FALSE
GINM1	-0.008496	0.0237066	0.946877	0.997594	FALSE
GIPC1	-0.0336333	0.0859371	0.82047	0.995908	FALSE
GIPC2	0.0959451	0.294603	0.507454	0.995908	FALSE
GK	0.0290178	0.0823375	0.827299	0.995908	FALSE
GLA	0.0563093	0.183136	0.65594	0.995908	FALSE
GLB1	-0.0308149	0.0928669	0.807483	0.995908	FALSE
GLG1	-0.273571	1.56145	0.0274503	0.398467	FALSE
GLIPR2	-0.00342632	0.00843404	0.980767	0.997594	FALSE
GLO1	0.157857	0.671948	0.212839	0.929327	FALSE
GLOD4	0.0738996	0.250506	0.561686	0.995908	FALSE
GLRX	-0.356981	2.4546	0.00351075	0.18212	FALSE
GLTP	-0.180495	0.534407	0.292141	0.982291	FALSE
GLUD1	0.0957081	0.258315	0.551678	0.995908	FALSE
GLUL	-0.0990487	0.326192	0.471855	0.995908	FALSE
GM2A	-0.246008	1.31672	0.0482259	0.509375	FALSE
GMFB	-0.303573	1.03998	0.0912061	0.677064	FALSE
GMFG	-0.311692	1.43024	0.0371333	0.459929	FALSE
GNA11	-0.162209	0.698241	0.200336	0.921458	FALSE
GNA13	-0.131157	0.49202	0.322092	0.995908	FALSE
GNAI1	0.1431	0.579702	0.263207	0.976405	FALSE
GNAI2	0.0501621	0.160209	0.691498	0.995908	FALSE
GNAI3	0.0355942	0.106894	0.781818	0.995908	FALSE
GNAQ	0.0544395	0.169477	0.676898	0.995908	FALSE
GNAS	-0.0659395	0.218475	0.60468	0.995908	FALSE
GNB1	0.000262055	0.00071849	0.998347	1	FALSE
GNB2	0.00844671	0.0237613	0.946757	0.997594	FALSE
GNG12	-0.079517	0.273891	0.532241	0.995908	FALSE
GNG5	0.0116434	0.0277575	0.938086	0.997594	FALSE
GNPDA1	0.211932	0.970255	0.107089	0.71436	FALSE
GNPTG	0.181103	0.701493	0.198842	0.921458	FALSE
GNS	-0.215306	1.07063	0.0849907	0.654005	FALSE
GOLIM4	0.171126	0.638497	0.229881	0.939574	FALSE
GOLM1	0.299829	1.81687	0.0152449	0.332582	FALSE
GORASP2	-0.0209979	0.0333409	0.926103	0.997443	FALSE
GOT1	0.114809	0.440734	0.362465	0.995908	FALSE
GP1BA	-0.130434	0.51111	0.308241	0.990535	FALSE
GP2	-0.0666671	0.217045	0.606674	0.995908	FALSE
GP5	-0.0454251	0.137794	0.728124	0.995908	FALSE
GP6	0.00231599	0.00639111	0.985392	0.999357	FALSE
GPA33	0.0332965	0.085002	0.822239	0.995908	FALSE
GPC1	0.20572	0.999258	0.100171	0.698133	FALSE
GPC3	0.0489968	0.155947	0.698317	0.995908	FALSE
GPC4	-0.0143426	0.0410938	0.909717	0.995908	FALSE
GPD1	0.0249171	0.0737546	0.843812	0.995908	FALSE
GPD1L	0.0132786	0.032524	0.927846	0.997443	FALSE
GPHN	-0.116117	0.2954	0.506524	0.995908	FALSE
GPI	0.00455675	0.0126634	0.971262	0.997594	FALSE
GPLD1	0.165379	0.538766	0.289224	0.982291	FALSE
GPNMB	0.0508468	0.158198	0.694708	0.995908	FALSE
GPR180	-0.0460489	0.143961	0.717858	0.995908	FALSE
GPR37L1	-0.0783902	0.187414	0.649511	0.995908	FALSE
GPRC5A	-0.0129285	0.0349962	0.922579	0.997443	FALSE
GPRC5B	0.121982	0.477493	0.333048	0.995908	FALSE
GPRC5C	0.125272	0.494749	0.320075	0.995908	FALSE
GPT	-0.03858	0.108046	0.779747	0.995908	FALSE
GPX1	0.137459	0.530258	0.294945	0.982291	FALSE
GPX3	-0.273585	1.56159	0.0274419	0.398467	FALSE
GPX4	0.00266561	0.00718363	0.983595	0.998936	FALSE
GRB2	-0.148234	0.622287	0.238623	0.950793	FALSE
GRHPR	-0.00743079	0.020666	0.953529	0.997594	FALSE
GRN	0.135986	0.52866	0.296033	0.982291	FALSE
GSN	-0.310144	1.92344	0.0119278	0.320822	FALSE
GSN	-0.144621	0.568225	0.270256	0.976405	FALSE
GSPT1	-0.00643528	0.0142428	0.967737	0.997594	FALSE
GSR	0.0241624	0.0701214	0.8509	0.995908	FALSE
GSS	0.0659774	0.214379	0.610409	0.995908	FALSE
GSTA1	0.116023	0.399107	0.398926	0.995908	FALSE
GSTA2	-0.0225479	0.0662592	0.858501	0.995908	FALSE
GSTM1	-0.0801613	0.2683	0.539138	0.995908	FALSE
GSTM2	-0.211879	1.01997	0.0955049	0.686611	FALSE
GSTM3	-0.0283189	0.0846992	0.822812	0.995908	FALSE
GSTO1	-0.105644	0.391394	0.406074	0.995908	FALSE
GSTP1	-0.0157179	0.0452266	0.901101	0.995908	FALSE
GSTT1	-0.112262	0.344399	0.452481	0.995908	FALSE
GTF2IRD2	-0.0193192	0.0562103	0.878597	0.995908	FALSE
GUCA2A	-0.150314	0.634469	0.232023	0.94089	FALSE
GUCA2B	-0.31487	1.40087	0.039731	0.471599	FALSE
GUSB	0.0754883	0.228331	0.591112	0.995908	FALSE
H2AFY	0.0491225	0.0818957	0.828141	0.995908	FALSE
H2AFZ;H2AFV	-0.394529	0.689539	0.204391	0.92614	FALSE
HAAO	0.0851724	0.295095	0.506879	0.995908	FALSE
HABP2	-0.093077	0.257476	0.552744	0.995908	FALSE
HADHB	0.191527	0.495398	0.319597	0.995908	FALSE
HAGH	0.177173	0.764601	0.171949	0.870825	FALSE
HAMP	-0.0384618	0.118623	0.760987	0.995908	FALSE
HARS	0.231983	0.646031	0.225927	0.934461	FALSE
HAVCR2	0.00751236	0.0210713	0.95264	0.997594	FALSE
HBA1	0.00926123	0.0261189	0.941632	0.997594	FALSE
HBB	0.0188621	0.0548031	0.881448	0.995908	FALSE
HBD	0.0842773	0.27625	0.529359	0.995908	FALSE
HBM	0.315589	0.694524	0.202058	0.921458	FALSE
HDAC6	0.104653	0.27427	0.531778	0.995908	FALSE
HDGF	0.0547294	0.142042	0.721038	0.995908	FALSE
HDHD2	-0.124399	0.40404	0.394421	0.995908	FALSE
HEBP1	0.0486265	0.153181	0.70278	0.995908	FALSE
HEBP2	-0.0388969	0.120122	0.758365	0.995908	FALSE
HEG1	0.0123277	0.0326947	0.927482	0.997443	FALSE
HEPACAM2	-0.1593	0.495104	0.319813	0.995908	FALSE
HEXA	-0.0801993	0.279522	0.525386	0.995908	FALSE
HEXB	-0.060054	0.197472	0.63464	0.995908	FALSE
HGD	0.0406023	0.12261	0.754033	0.995908	FALSE
HGFAC	0.0720172	0.245184	0.568612	0.995908	FALSE
HINT1	0.00346572	0.009442	0.978494	0.997594	FALSE
HIST1H1B	-0.0785769	0.167618	0.679801	0.995908	FALSE
HIST1H1C	0.0465061	0.142881	0.719646	0.995908	FALSE
HIST1H2AB;HIST1H2AG;HIST1H2AD;HIST3H2A;HIST1H2AC;HIST1H2AH;HIST1H2AJ;H2AFJ	-0.0140748	0.0396153	0.912819	0.995908	FALSE
HIST1H2BK;HIST1H2BD;HIST1H2BC;HIST2H2BF;HIST2H2BF;HIST1H2BH;HIST1H2BN;HIST1H2BM;HIST1H2BL	-0.0746636	0.256137	0.554451	0.995908	FALSE
HIST1H3A;H3F3A;HIST3H3;HIST2H3A	0.0129672	0.036686	0.918997	0.995908	FALSE
HIST1H4A	-0.0214764	0.0623648	0.866234	0.995908	FALSE
HIST2H2AB	0.521495	0.913195	0.122125	0.754411	FALSE
HK3	0.267374	0.83591	0.145912	0.817034	FALSE
HLA-A	-0.163519	0.673895	0.211887	0.929327	FALSE
HLA-A	-0.338541	2.00003	0.00999924	0.288945	FALSE
HLA-A	0.275894	0.853827	0.140014	0.805584	FALSE
HLA-B	-0.34522	2.25267	0.0055889	0.235805	FALSE
HLA-C	-0.28505	1.67037	0.0213616	0.369551	FALSE
HLA-DMB	-0.0656889	0.172744	0.671825	0.995908	FALSE
HLA-DRA	-0.0581611	0.137447	0.728707	0.995908	FALSE
HLA-DRB1	-0.389613	2.00841	0.00980813	0.288945	FALSE
HMCN1	0.0612434	0.202085	0.627936	0.995908	FALSE
HMCN2	0.177585	0.785686	0.1638	0.859213	FALSE
HMGB1	0.0755111	0.209048	0.617948	0.995908	FALSE
HMGB2	0.120754	0.273557	0.532651	0.995908	FALSE
HMGN2	-0.00259099	0.00545841	0.98751	0.999357	FALSE
HNMT	0.0749105	0.247091	0.566121	0.995908	FALSE
HNRNPA1	-0.125748	0.375002	0.421694	0.995908	FALSE
HNRNPA2B1	0.231721	0.977141	0.105405	0.71436	FALSE
HNRNPC	-0.0828606	0.15472	0.700293	0.995908	FALSE
HNRNPK	0.0576083	0.164313	0.684994	0.995908	FALSE
HP	-0.368523	2.59808	0.00252304	0.144751	FALSE
HPCAL1	-0.033772	0.0942942	0.804833	0.995908	FALSE
HPD	-0.0345714	0.103507	0.787939	0.995908	FALSE
HPGD	-0.0904513	0.314746	0.484455	0.995908	FALSE
HPN	-0.163921	0.708712	0.195563	0.918947	FALSE
HPR	0.125429	0.373781	0.422882	0.995908	FALSE
HPRT1	-0.0641929	0.192809	0.641492	0.995908	FALSE
HPX	-0.314047	1.96471	0.0108464	0.305173	FALSE
HRC	0.0806117	0.258759	0.551113	0.995908	FALSE
HRG	0.0567022	0.184627	0.653692	0.995908	FALSE
HRNR	0.0570599	0.182498	0.656904	0.995908	FALSE
HS6ST2	-0.0603016	0.183165	0.655896	0.995908	FALSE
HSP90AA1	0.0412665	0.128349	0.744134	0.995908	FALSE
HSP90AB1	0.0584884	0.191444	0.643511	0.995908	FALSE
HSP90AB4P	0.0028811	0.00763666	0.98257	0.99834	FALSE
HSP90B1	0.00432867	0.0117251	0.973363	0.997594	FALSE
HSPA13	0.00525218	0.00910311	0.979257	0.997594	FALSE
HSPA1A;HSPA1B	0.0929412	0.335825	0.461504	0.995908	FALSE
HSPA2	0.168163	0.709614	0.195158	0.918936	FALSE
HSPA4	0.102749	0.341631	0.455375	0.995908	FALSE
HSPA5	0.270243	1.53066	0.0294675	0.414546	FALSE
HSPA8	0.123715	0.486551	0.326174	0.995908	FALSE
HSPA9	0.0242774	0.0685843	0.853917	0.995908	FALSE
HSPB1	0.0712658	0.2421	0.572664	0.995908	FALSE
HSPB11	-0.453928	3.08574	0.000820838	0.0719496	FALSE
HSPD1	-0.290922	1.48378	0.0328261	0.447968	FALSE
HSPE1	-0.0528471	0.153924	0.701578	0.995908	FALSE
HSPG2	-0.133095	0.536795	0.290539	0.982291	FALSE
HSPH1	0.237825	0.598072	0.252306	0.967709	FALSE
HTRA1	-0.0434935	0.134947	0.732914	0.995908	FALSE
HTRA3	-0.100277	0.343053	0.453887	0.995908	FALSE
HUWE1	0.231395	0.609925	0.245513	0.957954	FALSE
HYAL1	-0.0175491	0.0499195	0.891416	0.995908	FALSE
HYAL1	-0.143282	0.580715	0.262594	0.976405	FALSE
HYOU1	-0.413942	2.64123	0.0022844	0.137004	FALSE
ICAM1	-0.0684406	0.228401	0.591016	0.995908	FALSE
ICAM2	0.104512	0.385999	0.411151	0.995908	FALSE
ICAM3	0.0310923	0.0904545	0.81198	0.995908	FALSE
ICOSLG	0.322959	2.06093	0.00869105	0.287518	FALSE
IDE	-0.118601	0.255136	0.55573	0.995908	FALSE
IDH1	-0.0200014	0.0583177	0.874344	0.995908	FALSE
IDH2	-0.0080591	0.0226435	0.949197	0.997594	FALSE
IDS	0.306857	1.03088	0.0931362	0.680312	FALSE
IDUA	-0.000101477	0.000271318	0.999375	1	FALSE
IFI30	-0.0831327	0.289289	0.513701	0.995908	FALSE
IFNAR1	-0.0903231	0.276975	0.528475	0.995908	FALSE
IFNAR2	-0.287384	1.69302	0.0202758	0.366735	FALSE
IGDCC4	-0.0945183	0.281653	0.522814	0.995908	FALSE
IGF2	0.0767025	0.246314	0.567134	0.995908	FALSE
IGF2R	0.0368979	0.112255	0.772227	0.995908	FALSE
IGFALS	-0.117922	0.456539	0.349511	0.995908	FALSE
IGFBP2	-0.0228137	0.0665187	0.857988	0.995908	FALSE
IGFBP3	-0.0592395	0.192504	0.641943	0.995908	FALSE
IGFBP4	-0.0201784	0.055274	0.880493	0.995908	FALSE
IGFBP5	0.106718	0.384029	0.41302	0.995908	FALSE
IGFBP6	-0.283004	1.60887	0.0246111	0.382915	FALSE
IGFBP7	0.243584	1.29629	0.0505483	0.518917	FALSE
IGFLR1	-0.13767	0.493707	0.320844	0.995908	FALSE
IGHA1	-0.361067	2.5048	0.00312755	0.169707	FALSE
IGHG1	-0.402034	1.64685	0.0225503	0.369551	FALSE
IGHG2	-0.0531478	0.171251	0.674139	0.995908	FALSE
IGHG3	-0.0328075	0.0994714	0.795296	0.995908	FALSE
IGHG4	-0.00848239	0.0238643	0.946533	0.997594	FALSE
IGHM	-0.0642375	0.213824	0.61119	0.995908	FALSE
IGHV1-18	-0.344532	2.24483	0.00569077	0.235805	FALSE
IGHV1-2	-0.532514	2.2923	0.00510154	0.224016	FALSE
IGHV1-46	-0.100283	0.260317	0.54914	0.995908	FALSE
IGHV1-69	-0.301304	1.83189	0.0147269	0.332582	FALSE
IGHV2-70	-0.0904369	0.266804	0.540999	0.995908	FALSE
IGHV2-70D	-0.232581	1.20575	0.0622652	0.563105	FALSE
IGHV3-13	-0.0131094	0.0367896	0.918778	0.995908	FALSE
IGHV3-15	-0.311652	1.93933	0.0114992	0.315744	FALSE
IGHV3-30;IGHV3-30-5	0.000603251	0.00165576	0.996195	1	FALSE
IGHV3-43	-0.179376	0.721099	0.190064	0.904579	FALSE
IGHV3-43D	-0.406225	3.10442	0.000786281	0.0716774	FALSE
IGHV3-49	-0.240995	1.21219	0.0613495	0.562195	FALSE
IGHV3-64	-0.168298	0.693355	0.202603	0.92162	FALSE
IGHV3-64D	-0.129155	0.493244	0.321186	0.995908	FALSE
IGHV3-7	-0.23604	1.23383	0.0583672	0.549664	FALSE
IGHV3-72	-0.229579	1.18166	0.0658168	0.57039	FALSE
IGHV3-73	-0.0735188	0.25138	0.560557	0.995908	FALSE
IGHV3-74	-0.154958	0.662041	0.217751	0.929327	FALSE
IGHV4-28	-0.287586	1.43425	0.0367916	0.458975	FALSE
IGHV4-61;IGHV4-39;IGHV4-59;IGHV4-34;IGHV4-30-4;IGHV4-38-2	-0.261799	1.45408	0.0351494	0.457615	FALSE
IGHV5-51	-0.121414	0.474539	0.335321	0.995908	FALSE
IGHV6-1	-0.351373	2.38675	0.00410444	0.203348	FALSE
IGKJ1	-0.174894	0.750514	0.177618	0.882348	FALSE
IGKV1-16	-0.305715	1.87724	0.0132665	0.321643	FALSE
IGKV1-17	-0.0789687	0.27158	0.535081	0.995908	FALSE
IGKV1-27	-0.286791	1.57992	0.0263078	0.389321	FALSE
IGKV1-39;IGKV1D-39	-0.293531	1.59634	0.0253313	0.38745	FALSE
IGKV1-5	0.069333	0.227437	0.592329	0.995908	FALSE
IGKV1-6	-0.256463	1.40682	0.0391902	0.467615	FALSE
IGKV1-8	-0.162179	0.705977	0.196799	0.920954	FALSE
IGKV1D-13;IGKV1-13	-0.0666287	0.22333	0.597957	0.995908	FALSE
IGKV1D-16	-0.120991	0.426665	0.374399	0.995908	FALSE
IGKV1D-33;IGKV1-33	-0.155184	0.663394	0.217073	0.929327	FALSE
IGKV2-24	-0.18619	0.861561	0.137543	0.801691	FALSE
IGKV2-28;IGKV2D-28	-0.158371	0.682647	0.20766	0.92614	FALSE
IGKV2-29	-0.238839	1.25682	0.0553583	0.540621	FALSE
IGKV2-30	0.0975107	0.356871	0.439672	0.995908	FALSE
IGKV2-40;IGKV2D-40	-0.15754	0.647246	0.225296	0.933547	FALSE
IGKV2D-29	-0.192163	0.892096	0.128205	0.779143	FALSE
IGKV2D-30	-0.0811499	0.173994	0.669893	0.995908	FALSE
IGKV3-11	-0.147747	0.619454	0.240185	0.952943	FALSE
IGKV3-15	-0.305832	1.87846	0.0132294	0.321643	FALSE
IGKV3-20	-0.307414	1.89489	0.0127384	0.321643	FALSE
IGKV3D-15	-0.32829	2.11982	0.00758887	0.286232	FALSE
IGKV4-1	0.022955	0.0675396	0.855974	0.995908	FALSE
IGKV6-21	-0.167851	0.716197	0.192222	0.908064	FALSE
IGKV6D-21	-0.0036828	0.0101237	0.976959	0.997594	FALSE
IGLC3	-0.317763	2.00449	0.00989704	0.288945	FALSE
IGLC6	-0.322458	2.05545	0.0088014	0.287518	FALSE
IGLC7	-0.275705	1.58139	0.0262189	0.389321	FALSE
IGLON5	0.140394	0.55841	0.276433	0.976405	FALSE
IGLV1-40	-0.297615	1.79447	0.0160521	0.332582	FALSE
IGLV1-44	-0.176747	0.696661	0.201066	0.921458	FALSE
IGLV1-47	-0.164594	0.720962	0.190124	0.904579	FALSE
IGLV1-51	-0.366794	2.57625	0.00265308	0.147472	FALSE
IGLV10-54	-0.241434	1.16825	0.0678813	0.583916	FALSE
IGLV2-11	-0.235292	1.09221	0.080871	0.651143	FALSE
IGLV2-14	0.15755	0.577332	0.264648	0.976405	FALSE
IGLV2-18	-0.392571	2.91416	0.00121855	0.0867839	FALSE
IGLV2-23	-0.138462	0.445165	0.358785	0.995908	FALSE
IGLV2-8	-0.182704	0.828414	0.148452	0.824105	FALSE
IGLV3-1	-0.223179	1.13116	0.0739328	0.61548	FALSE
IGLV3-10	-0.3346	2.19085	0.00644388	0.253337	FALSE
IGLV3-12	-0.247966	1.33334	0.0464156	0.504948	FALSE
IGLV3-19	-0.402609	3.05325	0.000884608	0.0720008	FALSE
IGLV3-21	-0.132522	0.527924	0.296535	0.982291	FALSE
IGLV3-25	-0.245923	1.31599	0.0483067	0.509375	FALSE
IGLV3-9	-0.298704	1.80547	0.0156507	0.332582	FALSE
IGLV4-60	-0.201243	0.828372	0.148466	0.824105	FALSE
IGLV4-69	-0.0770391	0.266093	0.541885	0.995908	FALSE
IGLV5-45	-0.215237	1.04457	0.0902462	0.677064	FALSE
IGLV5-52	-0.806153	2.31396	0.00485336	0.224016	FALSE
IGLV6-57	-0.0886693	0.31656	0.482436	0.995908	FALSE
IGLV7-43	-0.218382	1.09407	0.080525	0.650767	FALSE
IGLV7-46	-0.146794	0.593621	0.254905	0.970825	FALSE
IGLV8-61	0.0986685	0.362276	0.434234	0.995908	FALSE
IGLV9-49	-0.243486	1.06999	0.0851154	0.654005	FALSE
IGSF11	0.189638	0.823113	0.150275	0.826115	FALSE
IGSF8	0.100737	0.372006	0.424613	0.995908	FALSE
IL10RB	-0.000247477	0.000673039	0.998451	1	FALSE
IL13RA1	-0.040391	0.12417	0.751328	0.995908	FALSE
IL17RA	0.146565	0.389165	0.408164	0.995908	FALSE
IL18	0.0750261	0.223973	0.597072	0.995908	FALSE
IL18BP	0.0492906	0.157019	0.696595	0.995908	FALSE
IL1R1	-0.0406822	0.12403	0.75157	0.995908	FALSE
IL1R2	0.0412679	0.127198	0.746109	0.995908	FALSE
IL1RAP	-0.211781	1.04409	0.090346	0.677064	FALSE
IL1RN	0.0451817	0.140888	0.722956	0.995908	FALSE
IL2RA	0.274984	1.31425	0.0485013	0.509375	FALSE
IL2RB	-0.0565849	0.18073	0.659584	0.995908	FALSE
IL4R	0.033225	0.0806781	0.830466	0.995908	FALSE
IL6R	-0.0482254	0.150326	0.707414	0.995908	FALSE
IL6ST	0.015768	0.0453778	0.900787	0.995908	FALSE
IMPA2	-0.313942	1.60438	0.0248668	0.382915	FALSE
IMPAD1	-0.147797	0.557494	0.277017	0.976405	FALSE
IMPDH2	0.0607509	0.103327	0.788267	0.995908	FALSE
INAFM2	0.0792785	0.272886	0.533476	0.995908	FALSE
INHBB	0.134483	0.369118	0.427447	0.995908	FALSE
INHBC	-0.245555	1.24828	0.0564576	0.540621	FALSE
IQGAP1	-0.00612312	0.0171002	0.96139	0.997594	FALSE
IQGAP2	0.0139251	0.0313987	0.930254	0.997443	FALSE
ISLR	-0.284922	1.64799	0.0224908	0.369551	FALSE
ISM2	0.256319	1.08609	0.0820172	0.65128	FALSE
IST1	0.105671	0.3956	0.402161	0.995908	FALSE
ITFG1	0.0690347	0.233014	0.584771	0.995908	FALSE
ITGA3	0.0539498	0.157608	0.695651	0.995908	FALSE
ITGAM	0.189545	0.399904	0.398195	0.995908	FALSE
ITGAV	-0.135919	0.510042	0.309	0.990535	FALSE
ITGB1	0.065275	0.211674	0.614223	0.995908	FALSE
ITGB2	0.0357657	0.0613681	0.868224	0.995908	FALSE
ITGB3	-0.412814	1.34698	0.0449804	0.503114	FALSE
ITIH1	0.0875351	0.311511	0.488078	0.995908	FALSE
ITIH2	0.0330687	0.100343	0.793702	0.995908	FALSE
ITIH3	0.095152	0.287799	0.515468	0.995908	FALSE
ITIH4	0.0922661	0.210775	0.615496	0.995908	FALSE
ITIH4	-0.234684	1.22279	0.0598706	0.559202	FALSE
ITIH5	0.112923	0.399373	0.398682	0.995908	FALSE
ITLN1	-0.00718607	0.0194664	0.956167	0.997594	FALSE
ITM2B	-0.0282445	0.0844576	0.82327	0.995908	FALSE
ITPRID2	-0.083952	0.295743	0.506124	0.995908	FALSE
IVL	0.0456783	0.123338	0.75277	0.995908	FALSE
IWS1	-0.089871	0.31548	0.483637	0.995908	FALSE
JAG1	0.0541074	0.109897	0.77643	0.995908	FALSE
JAM3	0.11546	0.444021	0.359732	0.995908	FALSE
JAML	-0.270128	1.4335	0.0368549	0.458975	FALSE
JCHAIN	-0.231157	1.19429	0.0639307	0.567815	FALSE
JMJD8	-0.15944	0.570682	0.268731	0.976405	FALSE
JSRP1	0.027576	0.0685335	0.854017	0.995908	FALSE
JUP	0.0307489	0.084258	0.823649	0.995908	FALSE
KAZALD1	0.179654	0.703292	0.198019	0.921458	FALSE
KCNE3	0.153043	0.436722	0.365829	0.995908	FALSE
KCNQ2	-0.284724	1.66721	0.0215175	0.369551	FALSE
KCP	0.36093	1.96497	0.0108401	0.305173	FALSE
KCTD12	-0.299754	0.968399	0.107548	0.71436	FALSE
KDM4C	-0.345939	2.04513	0.0090131	0.287518	FALSE
KHK	0.0802505	0.279741	0.525121	0.995908	FALSE
KHSRP	-0.254044	0.696791	0.201006	0.921458	FALSE
KIAA0319L	0.0553231	0.176055	0.666722	0.995908	FALSE
KIAA1549	0.105749	0.296643	0.505076	0.995908	FALSE
KIF12	-0.0279082	0.0833664	0.825341	0.995908	FALSE
KIF5B	0.165106	0.555288	0.278427	0.976405	FALSE
KIR2DL1	0.00393133	0.0108153	0.975404	0.997594	FALSE
KIR2DL3	0.0348744	0.101621	0.791369	0.995908	FALSE
KIRREL1	0.205982	1.00117	0.09973	0.698133	FALSE
KIT	0.028416	0.0789361	0.833804	0.995908	FALSE
KL	0.220352	0.988424	0.102701	0.710874	FALSE
KLK1	0.232147	1.20225	0.0627694	0.565378	FALSE
KLK10	-0.035352	0.0730669	0.845149	0.995908	FALSE
KLK11	-0.141029	0.549041	0.282461	0.976827	FALSE
KLK13	0.00956388	0.0226754	0.949127	0.997594	FALSE
KLK3	-0.0722135	0.219095	0.603816	0.995908	FALSE
KLK6	-0.017784	0.0455563	0.900417	0.995908	FALSE
KLK7	0.0285776	0.0592152	0.872539	0.995908	FALSE
KLK8	0.189282	0.412245	0.387039	0.995908	FALSE
KLKB1	-0.0802482	0.26303	0.54572	0.995908	FALSE
KLRB1	0.0108111	0.0193346	0.956457	0.997594	FALSE
KLRD1	-0.0210834	0.0470837	0.897256	0.995908	FALSE
KLRK1	0.0812533	0.252461	0.559164	0.995908	FALSE
KNG1	0.252075	1.3686	0.0427955	0.500158	FALSE
KNG1	-0.0269803	0.0803668	0.831062	0.995908	FALSE
KPNB1	-0.0094014	0.0240139	0.946207	0.997594	FALSE
KPRP	0.0557083	0.0912719	0.810453	0.995908	FALSE
KRAS	-0.176586	0.466012	0.34197	0.995908	FALSE
KREMEN1	0.180204	0.745215	0.179798	0.883596	FALSE
KRT1	0.070464	0.238823	0.577001	0.995908	FALSE
KRT10	0.121108	0.47295	0.336551	0.995908	FALSE
KRT13	0.112347	0.428387	0.372918	0.995908	FALSE
KRT14	0.066989	0.224773	0.595974	0.995908	FALSE
KRT16	0.0436431	0.13671	0.729945	0.995908	FALSE
KRT17	0.0422827	0.128314	0.744194	0.995908	FALSE
KRT18	0.124174	0.48377	0.328269	0.995908	FALSE
KRT19	-0.0355729	0.107796	0.780197	0.995908	FALSE
KRT2	0.089262	0.319209	0.479502	0.995908	FALSE
KRT36	-0.06932	0.109045	0.777955	0.995908	FALSE
KRT4	0.149172	0.578827	0.263738	0.976405	FALSE
KRT5	0.0773476	0.267395	0.540263	0.995908	FALSE
KRT6A	0.124721	0.491838	0.322227	0.995908	FALSE
KRT6B	0.00142278	0.00391522	0.991025	0.999357	FALSE
KRT7	0.0118901	0.0270207	0.939678	0.997594	FALSE
KRT78	-0.0487392	0.149268	0.709139	0.995908	FALSE
KRT8	-0.0324571	0.0965664	0.800633	0.995908	FALSE
KRT80	0.0920439	0.23858	0.577324	0.995908	FALSE
KRT83	-0.0429117	0.134125	0.734302	0.995908	FALSE
KRT9	0.0477593	0.151451	0.705585	0.995908	FALSE
L1CAM	0.0214459	0.0622705	0.866422	0.995908	FALSE
L1TD1	-0.00470427	0.0130794	0.970332	0.997594	FALSE
LAG3	-0.282215	0.765264	0.171687	0.870825	FALSE
LAIR1	0.039509	0.122237	0.754681	0.995908	FALSE
LAIR2	0.11611	0.41407	0.385416	0.995908	FALSE
LAMA3	0.117435	0.252084	0.55965	0.995908	FALSE
LAMA4	-0.0448357	0.130465	0.740516	0.995908	FALSE
LAMA5	-0.0326411	0.0980452	0.797912	0.995908	FALSE
LAMB1	-0.0718668	0.237442	0.578839	0.995908	FALSE
LAMB2	-0.0359624	0.110082	0.776101	0.995908	FALSE
LAMC1	0.152152	0.638179	0.230049	0.939574	FALSE
LAMP1	0.0140975	0.040361	0.911253	0.995908	FALSE
LAMP2	0.0855167	0.302595	0.498202	0.995908	FALSE
LAMP3	0.0691122	0.175445	0.667659	0.995908	FALSE
LAMTOR5	-0.0959633	0.225299	0.595253	0.995908	FALSE
LAP3	0.0339468	0.100523	0.793373	0.995908	FALSE
LASP1	-0.0456096	0.138428	0.727063	0.995908	FALSE
LAYN	-0.0846026	0.292655	0.509736	0.995908	FALSE
LBP	-0.310808	1.78049	0.0165771	0.332582	FALSE
LCAT	0.0157499	0.0453232	0.900901	0.995908	FALSE
LCN1	-0.276246	1.58646	0.0259142	0.389321	FALSE
LCN2	-0.305957	1.87975	0.0131902	0.321643	FALSE
LCP1	0.0226978	0.0667301	0.857571	0.995908	FALSE
LDHA	-0.0210939	0.0617101	0.867541	0.995908	FALSE
LDHB	0.0850775	0.300666	0.500419	0.995908	FALSE
LDLR	0.0389335	0.104468	0.786198	0.995908	FALSE
LDLRAD3	0.1231	0.25358	0.557724	0.995908	FALSE
LEAP2	0.090811	0.219039	0.603895	0.995908	FALSE
LEPR	0.0758616	0.157574	0.695707	0.995908	FALSE
LFNG	-0.0428073	0.109254	0.777581	0.995908	FALSE
LGALS1	-0.313859	1.91196	0.0122473	0.320822	FALSE
LGALS3	-0.250561	1.35555	0.0441008	0.50291	FALSE
LGALS3BP	0.137419	0.56065	0.275011	0.976405	FALSE
LGALS7	-0.00339426	0.00826877	0.981141	0.997594	FALSE
LGALS8	-0.127854	0.243591	0.570701	0.995908	FALSE
LGALS9	-0.085336	0.301801	0.499113	0.995908	FALSE
LGMN	-0.186014	0.850434	0.141113	0.805584	FALSE
LHPP	0.162635	0.668767	0.214404	0.929327	FALSE
LIFR	0.368252	1.9993	0.0100161	0.288945	FALSE
LILRA1	-0.0177294	0.050898	0.88941	0.995908	FALSE
LILRA5	0.119572	0.460105	0.346653	0.995908	FALSE
LILRA6	0.154741	0.623806	0.23779	0.950793	FALSE
LILRB1	0.122605	0.401963	0.396312	0.995908	FALSE
LILRB4	-0.114869	0.441036	0.362213	0.995908	FALSE
LIN7C	-0.143341	0.408275	0.390593	0.995908	FALSE
LIPA	-0.119134	0.376801	0.419951	0.995908	FALSE
LMAN1	-0.614443	2.17625	0.00666426	0.257421	FALSE
LMAN2	-0.183745	0.845042	0.142876	0.807975	FALSE
LMNA	-0.000965792	0.00256728	0.994106	1	FALSE
LMNB1	0.0420062	0.0799166	0.831924	0.995908	FALSE
LMTK3	0.0775268	0.20374	0.625547	0.995908	FALSE
LOX	-0.0515219	0.162156	0.688405	0.995908	FALSE
LOXL1	-0.264883	0.653818	0.221913	0.929327	FALSE
LPA	0.0824516	0.289222	0.513781	0.995908	FALSE
LPL	0.00385013	0.00919344	0.979054	0.997594	FALSE
LPP	-0.0389298	0.0503944	0.890442	0.995908	FALSE
LRG1	-0.131811	0.529793	0.295262	0.982291	FALSE
LRP1	0.113965	0.389978	0.407401	0.995908	FALSE
LRP10	-0.0567541	0.181359	0.658629	0.995908	FALSE
LRP11	0.17767	0.682707	0.207631	0.92614	FALSE
LRP2	-0.0705629	0.239227	0.576465	0.995908	FALSE
LRRC15	0.174849	0.77727	0.167005	0.862372	FALSE
LRRC19	-0.267843	1.45201	0.0353174	0.457615	FALSE
LRRC25	0.0504405	0.153715	0.701916	0.995908	FALSE
LRRC57	-0.0675022	0.134965	0.732883	0.995908	FALSE
LRRN4	0.0461828	0.1404	0.723769	0.995908	FALSE
LRRN4CL	-0.156789	0.533753	0.292581	0.982291	FALSE
LRRTM2	-0.180578	0.82387	0.150013	0.826115	FALSE
LSAMP	-0.140482	0.571537	0.268203	0.976405	FALSE
LSM3	0.163469	0.308872	0.491052	0.995908	FALSE
LSP1	0.168981	0.161692	0.689141	0.995908	FALSE
LSR	0.173993	0.744972	0.179899	0.883596	FALSE
LTA4H	-0.265862	1.43476	0.0367487	0.458975	FALSE
LTBP1	0.0228818	0.0619498	0.867062	0.995908	FALSE
LTBP2	0.0906077	0.315427	0.483697	0.995908	FALSE
LTBP3	-0.0922815	0.239323	0.576338	0.995908	FALSE
LTBP4	-0.0184685	0.050815	0.88958	0.995908	FALSE
LTBR	-0.425057	1.81517	0.0153047	0.332582	FALSE
LTF	-0.192943	0.90802	0.123589	0.759189	FALSE
LUM	-0.276889	1.5925	0.0255561	0.388283	FALSE
LY6D	-0.045095	0.125814	0.74849	0.995908	FALSE
LY6G6F	0.0326628	0.0760589	0.839346	0.995908	FALSE
LY6H	0.0245491	0.0706917	0.849783	0.995908	FALSE
LY75	0.091048	0.307304	0.492829	0.995908	FALSE
LYN	0.203885	0.783733	0.164538	0.859213	FALSE
LYPD1	-0.015523	0.0395171	0.913025	0.995908	FALSE
LYPD2	-0.0990627	0.290333	0.512468	0.995908	FALSE
LYPD3	0.0589753	0.184129	0.654441	0.995908	FALSE
LYPD6B	0.0923092	0.302221	0.498631	0.995908	FALSE
LYPLA1	-0.253864	1.24631	0.0567136	0.540797	FALSE
LYPLA2	0.200386	0.869578	0.135027	0.793112	FALSE
LYVE1	-0.145986	0.609244	0.245899	0.957954	FALSE
LYZ	-0.214696	1.04059	0.0910772	0.677064	FALSE
MADCAM1	0.0779603	0.269986	0.537049	0.995908	FALSE
MAF1	0.222275	0.312057	0.487464	0.995908	FALSE
MAG	-0.0395557	0.103872	0.787278	0.995908	FALSE
MAMLD1	-0.0706311	0.213398	0.61179	0.995908	FALSE
MAN1A1	0.106896	0.401539	0.396699	0.995908	FALSE
MAN1B1	0.0939775	0.309035	0.490868	0.995908	FALSE
MAN1C1	0.12056	0.460163	0.346606	0.995908	FALSE
MAN2A1	0.00220438	0.00583103	0.986663	0.999357	FALSE
MAN2A2	-0.123235	0.376799	0.419953	0.995908	FALSE
MAN2B1	-0.00103112	0.00281113	0.993548	1	FALSE
MAN2B2	-0.242953	1.27521	0.0530628	0.528079	FALSE
MANBA	-0.0658429	0.220193	0.602291	0.995908	FALSE
MANEA	-0.285718	1.54881	0.0282615	0.400049	FALSE
MANSC1	-0.101966	0.334284	0.463144	0.995908	FALSE
MAOB	-0.0977317	0.247964	0.564983	0.995908	FALSE
MAPT	-0.128202	0.327953	0.469945	0.995908	FALSE
MARCKS	0.109628	0.40629	0.392383	0.995908	FALSE
MARCKSL1	-0.0626861	0.170366	0.675513	0.995908	FALSE
MARVELD2	-0.0902813	0.314008	0.48528	0.995908	FALSE
MASP1	-0.0303441	0.0897116	0.81337	0.995908	FALSE
MASP2	-0.0251293	0.0744311	0.842498	0.995908	FALSE
MAT2A	0.0310919	0.0896071	0.813566	0.995908	FALSE
MATN4	0.126471	0.501097	0.31543	0.995908	FALSE
MB	-0.324411	1.29998	0.0501213	0.518917	FALSE
MBTPS1	0.00740327	0.018236	0.958879	0.997594	FALSE
MCAM	0.0363469	0.111388	0.77377	0.995908	FALSE
MDGA1	-0.239559	0.510005	0.309026	0.990535	FALSE
MDH1	0.0500481	0.159791	0.692164	0.995908	FALSE
MDH2	0.0121627	0.0331486	0.926513	0.997443	FALSE
MDK	-0.0657301	0.16055	0.690955	0.995908	FALSE
MEGF8	0.0609815	0.201067	0.629409	0.995908	FALSE
MEGF9	0.20731	0.565962	0.271667	0.976405	FALSE
MELTF	0.208998	1.02338	0.0947593	0.685632	FALSE
MENT	-0.0283847	0.0525706	0.885991	0.995908	FALSE
MERTK	-0.0125547	0.0296519	0.934003	0.997594	FALSE
METTL7A	-0.234032	0.787089	0.163272	0.859213	FALSE
MFAP4	0.153093	0.577618	0.264473	0.976405	FALSE
MFAP5	-0.252565	0.972269	0.106594	0.71436	FALSE
MFGE8	-0.495029	3.06572	0.000859572	0.0720008	FALSE
MGAM	0.0287402	0.0860695	0.82022	0.995908	FALSE
MGAT1	-0.182584	0.699616	0.199703	0.921458	FALSE
MGAT5	0.292788	1.65701	0.0220286	0.369551	FALSE
MGP	0.119129	0.418108	0.38185	0.995908	FALSE
MGST1	-0.331111	0.878553	0.132266	0.787032	FALSE
MIA2	0.0555156	0.175068	0.66824	0.995908	FALSE
MIA3	-0.0217652	0.0627091	0.865548	0.995908	FALSE
MIEN1	0.0173337	0.0501255	0.890993	0.995908	FALSE
MIF	0.0244303	0.0715832	0.848041	0.995908	FALSE
MILR1	0.0963803	0.256404	0.554109	0.995908	FALSE
MINPP1	0.0282204	0.0836439	0.824814	0.995908	FALSE
MIOX	-0.163707	0.617126	0.241476	0.952943	FALSE
MITD1	-0.126769	0.486541	0.326181	0.995908	FALSE
MLEC	-0.317228	1.76431	0.0172066	0.332582	FALSE
MME	0.00666908	0.0186568	0.957951	0.997594	FALSE
MMP16	-0.323193	2.03667	0.00919026	0.287518	FALSE
MMP2	0.0610162	0.197394	0.634754	0.995908	FALSE
MMP24OS	0.16706	0.412975	0.386389	0.995908	FALSE
MMP7	-0.0979121	0.358741	0.437783	0.995908	FALSE
MMP8	-0.144367	0.38163	0.415308	0.995908	FALSE
MMP9	-0.0850465	0.29755	0.504022	0.995908	FALSE
MMRN1	0.112433	0.373852	0.422812	0.995908	FALSE
MMRN2	0.0205375	0.0599797	0.871004	0.995908	FALSE
MNDA	0.235815	0.573013	0.267293	0.976405	FALSE
MOCS2	-0.0225018	0.0661144	0.858787	0.995908	FALSE
MOG	-0.119329	0.366942	0.429594	0.995908	FALSE
MOGAT2	-0.260534	1.33473	0.0462673	0.504948	FALSE
MPO	-0.0115466	0.0314116	0.930226	0.997443	FALSE
MPP5	-0.291312	1.14284	0.0719707	0.607081	FALSE
MPST	-0.205845	1.00017	0.0999608	0.698133	FALSE
MPZL1	-0.218586	1.06941	0.0852301	0.654005	FALSE
MRC2	-0.0191439	0.0542404	0.882591	0.995908	FALSE
MSLN	-0.230861	1.19192	0.064281	0.567815	FALSE
MSN	-0.0518	0.166245	0.681955	0.995908	FALSE
MSRA	0.101719	0.33731	0.459928	0.995908	FALSE
MST1	0.0235857	0.0683289	0.854419	0.995908	FALSE
MT-CO2	0.0800419	0.208408	0.618859	0.995908	FALSE
MT1H	0.136538	0.362359	0.434151	0.995908	FALSE
MT1X	0.12034	0.454063	0.351509	0.995908	FALSE
MTAP	-0.103408	0.21627	0.607758	0.995908	FALSE
MTHFD1	0.0853444	0.301838	0.499071	0.995908	FALSE
MTOR	-0.00847535	0.0207166	0.953418	0.997594	FALSE
MTPN	0.146748	0.572857	0.267389	0.976405	FALSE
MTURN	-0.203429	0.394113	0.40354	0.995908	FALSE
MUC1	0.107931	0.406585	0.392116	0.995908	FALSE
MUC13	-0.126192	0.295519	0.506386	0.995908	FALSE
MUC20	-0.103895	0.371042	0.425557	0.995908	FALSE
MUC4	0.0484923	0.103082	0.788712	0.995908	FALSE
MUC5AC	-0.11939	0.317362	0.481547	0.995908	FALSE
MUC5B	-2.71e-05	7.36e-05	0.999831	1	FALSE
MUC6	-0.034785	0.101334	0.791891	0.995908	FALSE
MUCL1	0.0928466	0.286534	0.516971	0.995908	FALSE
MVB12A	-0.181096	0.661506	0.218019	0.929327	FALSE
MVB12B	-0.108145	0.337699	0.459516	0.995908	FALSE
MVP	0.0692236	0.220122	0.602391	0.995908	FALSE
MXRA5	-0.190675	0.871542	0.134418	0.791574	FALSE
MXRA8	0.0701278	0.237453	0.578825	0.995908	FALSE
MYDGF	-0.16713	0.73685	0.183295	0.89221	FALSE
MYH9	0.0174092	0.0503556	0.890521	0.995908	FALSE
MYL12B;MYL12A	-0.0547582	0.140223	0.724064	0.995908	FALSE
MYL6	0.0328308	0.0977872	0.798386	0.995908	FALSE
MYL9	0.22709	0.991424	0.101994	0.708675	FALSE
MYLK	0.0235807	0.0664797	0.858065	0.995908	FALSE
MYO1B	0.0453527	0.11798	0.762114	0.995908	FALSE
MYO1C	0.00500167	0.0139193	0.968458	0.997594	FALSE
MYO1D	0.00855755	0.0234812	0.947368	0.997594	FALSE
MYO5B	0.0255391	0.0646345	0.861719	0.995908	FALSE
MYO6	-0.224739	1.10201	0.0790666	0.641255	FALSE
MYOC	-0.316579	1.94017	0.011477	0.315744	FALSE
MYRF	0.108682	0.344401	0.452479	0.995908	FALSE
MZB1	0.117861	0.355896	0.440661	0.995908	FALSE
NAAA	-0.155365	0.627311	0.235879	0.948092	FALSE
NACA	0.195272	0.265155	0.543056	0.995908	FALSE
NAGA	-0.132075	0.531232	0.294285	0.982291	FALSE
NAGK	0.238082	1.081	0.0829843	0.651412	FALSE
NAGLU	0.0250841	0.074287	0.842778	0.995908	FALSE
NAMPT	-0.0633547	0.200256	0.630585	0.995908	FALSE
NANS	0.02216	0.0482061	0.89494	0.995908	FALSE
NAP1L4	0.0938493	0.227831	0.591791	0.995908	FALSE
NAPA	-0.12832	0.443912	0.359823	0.995908	FALSE
NAPRT	0.0357532	0.106438	0.78264	0.995908	FALSE
NAPSA	-0.133649	0.539828	0.288517	0.982291	FALSE
NAXE	-0.293732	1.55278	0.0280041	0.400049	FALSE
NBL1	0.016715	0.0478369	0.895701	0.995908	FALSE
NCAM1	0.0735214	0.251391	0.560543	0.995908	FALSE
NCAM2	-0.113432	0.420172	0.380039	0.995908	FALSE
NCAN	-0.0251181	0.0582209	0.874539	0.995908	FALSE
NCCRP1	0.115836	0.383531	0.413494	0.995908	FALSE
NCMAP	0.152031	0.511936	0.307655	0.990535	FALSE
NCR3LG1	-0.0311702	0.0915449	0.809944	0.995908	FALSE
NDRG1	0.0884691	0.30935	0.490513	0.995908	FALSE
NEBL	-0.133772	0.29592	0.505918	0.995908	FALSE
NECTIN1	-0.0344719	0.104115	0.786837	0.995908	FALSE
NECTIN2	0.0694177	0.234566	0.582685	0.995908	FALSE
NECTIN3	0.168344	0.736104	0.18361	0.89221	FALSE
NECTIN4	0.143123	0.592811	0.255381	0.970825	FALSE
NEDD8	-0.0143428	0.0378948	0.916443	0.995908	FALSE
NEGR1	0.0571154	0.186198	0.651331	0.995908	FALSE
NELL1	0.123668	0.255008	0.555894	0.995908	FALSE
NENF	0.176545	0.518548	0.303007	0.986843	FALSE
NEO1	0.016465	0.0474858	0.896426	0.995908	FALSE
NEU1	-0.181697	0.83132	0.147462	0.82369	FALSE
NFASC	0.0666335	0.214746	0.609893	0.995908	FALSE
NFIB	0.047083	0.149006	0.709568	0.995908	FALSE
NGFR	0.108074	0.318956	0.479782	0.995908	FALSE
NHLRC3	-0.411528	3.13716	0.000729187	0.0716774	FALSE
NID1	0.0119891	0.0341006	0.924484	0.997443	FALSE
NID2	-0.0863378	0.275057	0.530815	0.995908	FALSE
NIT2	0.0837765	0.294978	0.507017	0.995908	FALSE
NME1	0.00119822	0.00326836	0.992503	1	FALSE
NME2	0.0279042	0.0833535	0.825366	0.995908	FALSE
NNT	-0.255284	1.07934	0.0833022	0.651412	FALSE
NOTCH1	0.150682	0.378361	0.418445	0.995908	FALSE
NOTCH3	0.0282021	0.0805949	0.830625	0.995908	FALSE
NPC1L1	0.0355264	0.0933913	0.806508	0.995908	FALSE
NPC2	-0.0979547	0.35894	0.437583	0.995908	FALSE
NPEPPS	-0.254527	1.37271	0.0423924	0.498001	FALSE
NPHS2	0.0278992	0.0826116	0.826777	0.995908	FALSE
NPM1	0.0180683	0.0371823	0.917947	0.995908	FALSE
NPNT	0.0787559	0.243103	0.571343	0.995908	FALSE
NPR1	0.0734028	0.204888	0.623896	0.995908	FALSE
NPR3	0.0328263	0.0986563	0.79679	0.995908	FALSE
NPTN	0.136128	0.523331	0.299688	0.986843	FALSE
NPTXR	-0.0293204	0.0608532	0.869254	0.995908	FALSE
NQO1	0.0809986	0.260271	0.549197	0.995908	FALSE
NQO2	0.0234424	0.0666745	0.85768	0.995908	FALSE
NRAS	-0.0115853	0.0320831	0.928789	0.997443	FALSE
NRCAM	0.050521	0.153996	0.701462	0.995908	FALSE
NRP1	-0.106836	0.397109	0.400766	0.995908	FALSE
NRP2	0.116047	0.423369	0.377251	0.995908	FALSE
NRXN3	-0.0510639	0.154336	0.700913	0.995908	FALSE
NSF	-0.00966599	0.0179237	0.959569	0.997594	FALSE
NSFL1C	-0.252618	1.30531	0.0495093	0.515213	FALSE
NT5C	0.0904192	0.317888	0.480963	0.995908	FALSE
NTM	0.0668129	0.224068	0.596942	0.995908	FALSE
NTRK1	0.150909	0.289221	0.513782	0.995908	FALSE
NTRK2	0.120967	0.426555	0.374494	0.995908	FALSE
NUCB1	0.182996	0.840006	0.144542	0.812421	FALSE
NUCB2	0.136465	0.303372	0.497311	0.995908	FALSE
NUCKS1	-0.00175576	0.00483657	0.988925	0.999357	FALSE
NUDT1	-0.225063	1.1459	0.0714653	0.607081	FALSE
NUDT5	-0.133422	0.521114	0.301222	0.986843	FALSE
NUMA1	0.00371043	0.0101164	0.976975	0.997594	FALSE
NUTF2	-0.0153966	0.044258	0.903113	0.995908	FALSE
NXNL1	-0.150665	0.565088	0.272215	0.976405	FALSE
OAF	0.140938	0.561364	0.274559	0.976405	FALSE
OCC1	0.0617792	0.163146	0.686837	0.995908	FALSE
OGFOD3	-0.0665149	0.220747	0.601524	0.995908	FALSE
OGN	-0.234263	1.15996	0.06919	0.592797	FALSE
OIT3	0.0688276	0.227708	0.59196	0.995908	FALSE
OLA1	-0.0861315	0.23442	0.582881	0.995908	FALSE
OLFM1	0.00233294	0.00523927	0.988009	0.999357	FALSE
OLFM4	-0.132305	0.532481	0.29344	0.982291	FALSE
OLR1	0.123503	0.485437	0.327011	0.995908	FALSE
OMD	0.146136	0.589956	0.257065	0.970825	FALSE
OPCML	0.121778	0.471391	0.337761	0.995908	FALSE
OPLAH	-0.0861561	0.24138	0.573614	0.995908	FALSE
OR5K4	-0.000251834	0.000614424	0.998586	1	FALSE
ORM1	-0.135737	0.551317	0.280985	0.976405	FALSE
ORM2	-0.193672	0.91311	0.122149	0.754411	FALSE
OSCAR	0.0251137	0.0730914	0.845101	0.995908	FALSE
OSCAR	-0.100243	0.369675	0.426898	0.995908	FALSE
OSMR	-0.0609361	0.198995	0.632419	0.995908	FALSE
OTUB1	-0.155159	0.648485	0.224654	0.933547	FALSE
OXSR1	0.0123476	0.0348662	0.922856	0.997443	FALSE
P2RX4	-0.169201	0.440269	0.362853	0.995908	FALSE
P4HB	0.0110811	0.0314292	0.930188	0.997443	FALSE
PABPC1	0.128777	0.428546	0.372781	0.995908	FALSE
PACSIN2	-0.0526262	0.162983	0.687096	0.995908	FALSE
PACSIN3	0.0410269	0.121697	0.755619	0.995908	FALSE
PADI4	0.110531	0.277927	0.527319	0.995908	FALSE
PAFAH1B1	-0.0552753	0.149331	0.709037	0.995908	FALSE
PAFAH1B2	0.0329495	0.0778491	0.835893	0.995908	FALSE
PAFAH1B3	-0.290822	1.20974	0.0616961	0.562195	FALSE
PAH	0.0189792	0.0527852	0.885553	0.995908	FALSE
PAK2	-0.26122	1.19319	0.0640932	0.567815	FALSE
PAM	-0.013461	0.0384627	0.915245	0.995908	FALSE
PAPLN	0.121572	0.359125	0.437396	0.995908	FALSE
PAPPA2	-0.0167584	0.0483759	0.89459	0.995908	FALSE
PARD3B	-0.0901265	0.323087	0.47524	0.995908	FALSE
PARD6B	0.0465714	0.133335	0.73564	0.995908	FALSE
PARK7	-0.154729	0.660669	0.218439	0.929327	FALSE
PATJ	-0.034035	0.0817248	0.828467	0.995908	FALSE
PAXX	0.0252985	0.0703349	0.850482	0.995908	FALSE
PBLD	0.0332122	0.100822	0.792827	0.995908	FALSE
PCBD1	0.162055	0.616722	0.241701	0.952943	FALSE
PCBP1	-0.00348116	0.00940496	0.978577	0.997594	FALSE
PCBP2	0.0155388	0.0439317	0.903792	0.995908	FALSE
PCDH1	-0.0725013	0.247176	0.56601	0.995908	FALSE
PCDH12	0.0149953	0.0430509	0.905627	0.995908	FALSE
PCDH17	-0.0410873	0.0976283	0.798678	0.995908	FALSE
PCDH19	0.0328085	0.0932058	0.806853	0.995908	FALSE
PCDH7	-0.0893576	0.283574	0.520507	0.995908	FALSE
PCDH9	0.171477	0.694299	0.202163	0.921458	FALSE
PCDHA10	0.0882105	0.215424	0.608943	0.995908	FALSE
PCDHA11	0.0667842	0.204251	0.624812	0.995908	FALSE
PCDHA4	0.159071	0.396718	0.401127	0.995908	FALSE
PCDHB8;PCDHB13	-0.0703679	0.200037	0.630904	0.995908	FALSE
PCDHGA2	-0.189416	0.883606	0.130736	0.784704	FALSE
PCDHGC3	0.0684849	0.230791	0.587773	0.995908	FALSE
PCDHGC5	-0.247253	1.26186	0.0547192	0.539849	FALSE
PCK1	-0.0035116	0.00964797	0.97803	0.997594	FALSE
PCK2	-0.0269873	0.0753967	0.840627	0.995908	FALSE
PCOLCE	-0.400279	3.02058	0.000953714	0.0749487	FALSE
PCOLCE2	-0.072382	0.241903	0.572924	0.995908	FALSE
PCSK1N	0.11469	0.430909	0.370759	0.995908	FALSE
PCYOX1	0.0908827	0.313302	0.486069	0.995908	FALSE
PCYT2	0.106053	0.368386	0.428168	0.995908	FALSE
PDCD10	0.0556693	0.17563	0.667375	0.995908	FALSE
PDCD1LG2	0.0948368	0.3445	0.452376	0.995908	FALSE
PDCD6	-0.0511035	0.163671	0.686007	0.995908	FALSE
PDCD6IP	0.00718753	0.0201398	0.954685	0.997594	FALSE
PDGFB	-0.180263	0.575649	0.265675	0.976405	FALSE
PDGFRA	0.0236346	0.0634831	0.864006	0.995908	FALSE
PDGFRB	0.0326947	0.0982217	0.797587	0.995908	FALSE
PDIA3	0.225585	1.10838	0.0779156	0.634177	FALSE
PDIA4	0.0248402	0.0696324	0.851859	0.995908	FALSE
PDIA5	-0.0264451	0.0412412	0.909408	0.995908	FALSE
PDLIM5	-0.0903864	0.252151	0.559562	0.995908	FALSE
PDXK	0.00370943	0.0102813	0.976604	0.997594	FALSE
PDZK1	-0.0156729	0.0450908	0.901383	0.995908	FALSE
PDZK1IP1	-0.0160322	0.0457866	0.89994	0.995908	FALSE
PEA15	0.0708102	0.180468	0.659982	0.995908	FALSE
PEAR1	0.100562	0.336433	0.460858	0.995908	FALSE
PEBP1	0.214092	1.06145	0.086806	0.659436	FALSE
PEBP4	-0.285961	1.67919	0.0209322	0.369551	FALSE
PECAM1	0.0481175	0.15135	0.705749	0.995908	FALSE
PEF1	0.129111	0.493022	0.32135	0.995908	FALSE
PEPD	0.037068	0.113845	0.769405	0.995908	FALSE
PF4	-0.175999	0.635505	0.23147	0.94049	FALSE
PFKL	0.0773867	0.264946	0.543317	0.995908	FALSE
PFN1	-0.300785	1.8266	0.0149072	0.332582	FALSE
PFN2	-0.198005	0.932594	0.11679	0.733237	FALSE
PGA3	-0.0533171	0.171882	0.67316	0.995908	FALSE
PGAM1	-0.159207	0.687733	0.205242	0.92614	FALSE
PGC	-0.153867	0.63363	0.232472	0.941035	FALSE
PGD	0.0407076	0.125262	0.749442	0.995908	FALSE
PGK1	0.195469	0.925709	0.118656	0.740411	FALSE
PGLS	-0.197199	0.937921	0.115366	0.730557	FALSE
PGLYRP1	-0.296098	1.77921	0.0166261	0.332582	FALSE
PGLYRP2	-0.368285	2.59506	0.0025406	0.144751	FALSE
PGM1	0.057924	0.185726	0.65204	0.995908	FALSE
PGRMC1	0.0663565	0.202708	0.627036	0.995908	FALSE
PHF6	-0.00482499	0.0134201	0.969572	0.997594	FALSE
PHGDH	-0.0427201	0.13345	0.735444	0.995908	FALSE
PHPT1	-0.0693131	0.231893	0.586282	0.995908	FALSE
PI15	0.153134	0.555268	0.27844	0.976405	FALSE
PI16	-0.132387	0.532927	0.293138	0.982291	FALSE
PI3	0.0677462	0.191307	0.643713	0.995908	FALSE
PI4K2A	-0.266982	0.749018	0.17823	0.882348	FALSE
PIANP	-0.0965765	0.334501	0.462912	0.995908	FALSE
PIAS4	-0.142052	0.4605	0.346338	0.995908	FALSE
PIGR	-0.137754	0.562521	0.273829	0.976405	FALSE
PIK3IP1	0.0646778	0.215565	0.608744	0.995908	FALSE
PILRA	-0.312454	0.862814	0.137147	0.801691	FALSE
PIP	0.058026	0.189673	0.646141	0.995908	FALSE
PIP4K2A	-0.0639662	0.181128	0.65898	0.995908	FALSE
PKD1	0.0883293	0.279562	0.525337	0.995908	FALSE
PKLR	0.130358	0.493724	0.320831	0.995908	FALSE
PKM	0.0346149	0.105527	0.784283	0.995908	FALSE
PKP1	0.0036045	0.00841243	0.980816	0.997594	FALSE
PLA2G15	-0.198688	0.948499	0.11259	0.726462	FALSE
PLAT	-0.0511896	0.160954	0.690313	0.995908	FALSE
PLAU	0.179517	0.816836	0.152463	0.827293	FALSE
PLAUR	-0.122727	0.445236	0.358727	0.995908	FALSE
PLBD1	0.0333637	0.0872038	0.818081	0.995908	FALSE
PLBD2	-0.217749	1.08922	0.0814286	0.651143	FALSE
PLCD1	0.0659102	0.207669	0.619913	0.995908	FALSE
PLD3	-0.0972435	0.355628	0.440933	0.995908	FALSE
PLEC	0.0162267	0.0353179	0.921896	0.997443	FALSE
PLEKHB1	0.150829	0.51404	0.306168	0.990535	FALSE
PLG	-0.236363	1.23648	0.0580126	0.549664	FALSE
PLGLB1	-0.313575	1.70465	0.01974	0.359901	FALSE
PLIN3	-0.557817	2.95379	0.00111227	0.0817697	FALSE
PLOD1	0.412906	0.739468	0.182193	0.889356	FALSE
PLOD2	0.328113	0.668128	0.21472	0.929327	FALSE
PLOD3	0.195394	0.848963	0.141591	0.805584	FALSE
PLP2	0.562336	2.19062	0.00644737	0.253337	FALSE
PLS1	-0.0163099	0.0450037	0.901563	0.995908	FALSE
PLS3	-0.0211166	0.0612527	0.868455	0.995908	FALSE
PLXDC1	0.147555	0.563255	0.273366	0.976405	FALSE
PLXDC2	-0.0131495	0.0375361	0.9172	0.995908	FALSE
PLXNB1	0.114187	0.346904	0.449879	0.995908	FALSE
PLXNB2	0.0188906	0.0539548	0.883172	0.995908	FALSE
PLXND1	0.0458467	0.140585	0.723461	0.995908	FALSE
PMM2	0.0238819	0.0391167	0.913868	0.995908	FALSE
PNP	0.0228863	0.0673235	0.8564	0.995908	FALSE
PNPLA8	-0.209418	1.02649	0.0940822	0.685027	FALSE
PNPO	0.209416	0.890878	0.128565	0.779254	FALSE
PODXL	-0.121237	0.47362	0.336032	0.995908	FALSE
PODXL2	-0.0530462	0.159584	0.692494	0.995908	FALSE
POMGNT1	-0.108911	0.372344	0.424283	0.995908	FALSE
PON1	-0.0235838	0.0607208	0.869519	0.995908	FALSE
POTEF	0.241862	0.860229	0.137966	0.802102	FALSE
POTEJ	0.0619632	0.202953	0.626681	0.995908	FALSE
PPA1	0.0170853	0.048952	0.893404	0.995908	FALSE
PPBP	0.0746661	0.0514848	0.888209	0.995908	FALSE
PPIA	-0.0192537	0.0560085	0.879005	0.995908	FALSE
PPIB	0.335536	2.20151	0.00628763	0.253337	FALSE
PPIC	-0.162778	0.701714	0.19874	0.921458	FALSE
PPL	-4.41e-05	0.000111764	0.999743	1	FALSE
PPP1CA	-0.094932	0.298245	0.503216	0.995908	FALSE
PPP1CB	-0.0124299	0.0231817	0.948022	0.997594	FALSE
PPP1R7	-0.0153145	0.0405753	0.910803	0.995908	FALSE
PPP2CB;PPP2CA	0.122704	0.334417	0.463002	0.995908	FALSE
PPP2R1A	0.105097	0.364147	0.432368	0.995908	FALSE
PPT1	-0.0608509	0.198668	0.632896	0.995908	FALSE
PPT2	0.00636649	0.0177934	0.959857	0.997594	FALSE
PRCP	-0.0207165	0.0605357	0.86989	0.995908	FALSE
PRDX1	0.0191509	0.0556918	0.879647	0.995908	FALSE
PRDX2	0.0701946	0.237725	0.578462	0.995908	FALSE
PRDX3	0.0600631	0.16632	0.681837	0.995908	FALSE
PRDX4	-0.297666	0.5509	0.281255	0.976405	FALSE
PRDX5	0.0156777	0.0451054	0.901352	0.995908	FALSE
PRDX6	-0.237942	1.24942	0.0563092	0.540621	FALSE
PRELP	-0.0321183	0.073643	0.844028	0.995908	FALSE
PRG2	0.108738	0.410538	0.388564	0.995908	FALSE
PRH1	-0.231542	1.06564	0.0859717	0.655283	FALSE
PRKAR2A	0.0814365	0.259059	0.550733	0.995908	FALSE
PRKCSH	0.0692884	0.234042	0.583388	0.995908	FALSE
PRND	-0.0581929	0.179447	0.661535	0.995908	FALSE
PRNP	0.0822746	0.288455	0.514689	0.995908	FALSE
PROC	-0.00757348	0.0205399	0.953806	0.997594	FALSE
PROCR	0.224505	1.14153	0.0721891	0.607081	FALSE
PROM1	0.0818786	0.286744	0.516721	0.995908	FALSE
PROM2	0.178648	0.783162	0.164755	0.859213	FALSE
PROS1	-0.149585	0.588131	0.258148	0.970825	FALSE
PROZ	0.0761029	0.262155	0.546821	0.995908	FALSE
PRR4	-0.306781	1.41902	0.0381048	0.46439	FALSE
PRSS2	-0.153342	0.652383	0.222647	0.929327	FALSE
PRSS23	0.00434352	0.0102719	0.976626	0.997594	FALSE
PRSS27	-0.110829	0.30954	0.490298	0.995908	FALSE
PRSS8	0.0620598	0.205268	0.62335	0.995908	FALSE
PRTN3	-0.0021013	0.00525698	0.987968	0.999357	FALSE
PSAP	-0.0106481	0.0301603	0.93291	0.997594	FALSE
PSAT1	-0.0118335	0.0316348	0.929748	0.997443	FALSE
PSCA	-0.00800503	0.0193307	0.956465	0.997594	FALSE
PSG5	0.493455	1.21051	0.0615867	0.562195	FALSE
PSMA1	-0.0664873	0.216349	0.607646	0.995908	FALSE
PSMA2	-0.0317639	0.0854631	0.821366	0.995908	FALSE
PSMA3	-0.0281487	0.0826754	0.826656	0.995908	FALSE
PSMA4	-0.188085	0.519132	0.302599	0.986843	FALSE
PSMA5	0.107633	0.388277	0.409	0.995908	FALSE
PSMA6	-0.0415943	0.12478	0.750274	0.995908	FALSE
PSMA7	-0.0518895	0.153991	0.70147	0.995908	FALSE
PSMB1	-0.0227288	0.0564405	0.878131	0.995908	FALSE
PSMB2	0.00441322	0.010204	0.976778	0.997594	FALSE
PSMB4	0.0388479	0.101825	0.790998	0.995908	FALSE
PSMB5	-0.0455101	0.109284	0.777529	0.995908	FALSE
PSMB6	0.0422642	0.127037	0.746385	0.995908	FALSE
PSMC2	-0.0212643	0.0440736	0.903496	0.995908	FALSE
PSMC5	0.07179	0.222548	0.599035	0.995908	FALSE
PSMD2	0.0290175	0.0697247	0.851678	0.995908	FALSE
PSMD9	-0.095535	0.232753	0.585123	0.995908	FALSE
PSME1	-0.0537254	0.173407	0.6708	0.995908	FALSE
PSME2	0.0343593	0.0630332	0.864902	0.995908	FALSE
PSPH	-0.190843	0.600184	0.251082	0.967005	FALSE
PTER	0.175827	0.783554	0.164606	0.859213	FALSE
PTGDS	-0.108712	0.410411	0.388677	0.995908	FALSE
PTGES3	0.14298	0.450378	0.354505	0.995908	FALSE
PTGFRN	0.0777192	0.263694	0.544886	0.995908	FALSE
PTGR1	-0.124709	0.491776	0.322273	0.995908	FALSE
PTGR2	-0.157503	0.6317	0.233507	0.942016	FALSE
PTK7	0.102533	0.37272	0.423916	0.995908	FALSE
PTMA	0.0643276	0.097011	0.799814	0.995908	FALSE
PTPN13	-0.246713	1.22474	0.0596024	0.558987	FALSE
PTPRC	-0.0261423	0.0371623	0.917989	0.995908	FALSE
PTPRD	-0.0546555	0.170254	0.675687	0.995908	FALSE
PTPRF	0.0165863	0.0474496	0.8965	0.995908	FALSE
PTPRG	-0.20131	0.967269	0.107828	0.71436	FALSE
PTPRJ	0.265565	1.48796	0.0325116	0.447968	FALSE
PTPRK	0.0664571	0.218382	0.604809	0.995908	FALSE
PTPRM	-0.0109705	0.0311048	0.930883	0.997443	FALSE
PTPRN	0.0635013	0.20892	0.618131	0.995908	FALSE
PTPRO	-0.0629124	0.198611	0.632978	0.995908	FALSE
PTPRS	-0.304005	1.85958	0.0138172	0.326918	FALSE
PTPRZ1	0.0721201	0.148707	0.710057	0.995908	FALSE
PTTG1IP	-0.023797	0.0658737	0.859263	0.995908	FALSE
PTX3	-0.534089	0.663777	0.216882	0.929327	FALSE
PVALB	-0.0424642	0.121482	0.755994	0.995908	FALSE
PVR	0.243051	1.29183	0.051071	0.520143	FALSE
PVRIG	0.116587	0.396685	0.401158	0.995908	FALSE
PXDN	0.0979889	0.340689	0.456364	0.995908	FALSE
PYCARD	-0.313526	0.718562	0.191178	0.905811	FALSE
PYGL	-0.179836	0.573772	0.266826	0.976405	FALSE
PZP	0.0346197	0.105543	0.784254	0.995908	FALSE
QDPR	0.00700704	0.0194619	0.956177	0.997594	FALSE
QPCT	-0.0604578	0.199035	0.632361	0.995908	FALSE
QPRT	0.0797954	0.277794	0.52748	0.995908	FALSE
QSOX1	0.0601071	0.197678	0.63434	0.995908	FALSE
RAB10	-0.00527211	0.0144437	0.967289	0.997594	FALSE
RAB11A;RAB11A;RAB11B;RAB11B	-0.17171	0.76597	0.171408	0.870825	FALSE
RAB11FIP1	0.115436	0.420465	0.379782	0.995908	FALSE
RAB14	0.0022133	0.00610576	0.986039	0.999357	FALSE
RAB1A	0.0286657	0.0858271	0.820678	0.995908	FALSE
RAB1B	0.186692	0.658636	0.219464	0.929327	FALSE
RAB25	-0.0188303	0.0473387	0.896729	0.995908	FALSE
RAB27A	-0.027755	0.0629806	0.865006	0.995908	FALSE
RAB29	-0.0414432	0.120669	0.75741	0.995908	FALSE
RAB2A	-0.145009	0.556815	0.27745	0.976405	FALSE
RAB35	-0.0398594	0.120104	0.758395	0.995908	FALSE
RAB3D	-0.0112956	0.0221604	0.950254	0.997594	FALSE
RAB4A	-0.139481	0.565969	0.271663	0.976405	FALSE
RAB4B	-0.141964	0.507834	0.310575	0.992707	FALSE
RAB5A	0.00423236	0.010653	0.975769	0.997594	FALSE
RAB5B	0.0580574	0.189793	0.645962	0.995908	FALSE
RAB5C	0.0315798	0.0937104	0.805916	0.995908	FALSE
RAB6D;RAB6C	0.189111	0.398703	0.399297	0.995908	FALSE
RAB7A	0.0632869	0.206082	0.622182	0.995908	FALSE
RAB8A	-0.13434	0.537754	0.289899	0.982291	FALSE
RAB8B	0.012629	0.0283847	0.936732	0.997594	FALSE
RAC1	0.0885472	0.316015	0.483042	0.995908	FALSE
RAC2	0.25957	0.50256	0.314369	0.995908	FALSE
RACK1	-0.335928	1.43716	0.0365458	0.458975	FALSE
RAD23B	-0.177304	0.774667	0.168009	0.862372	FALSE
RALA	0.0198274	0.0562925	0.878431	0.995908	FALSE
RALB	0.0419364	0.130695	0.740125	0.995908	FALSE
RALBP1	0	0	1	1	FALSE
RAMP3	0.0404901	0.105314	0.784668	0.995908	FALSE
RAN	-0.0362672	0.107123	0.781406	0.995908	FALSE
RANBP1	0.459369	0.670563	0.213519	0.929327	FALSE
RAP1B	-0.0848868	0.296858	0.504826	0.995908	FALSE
RAP1GAP	-0.0811923	0.231029	0.58745	0.995908	FALSE
RAP2B	-0.0191031	0.0516673	0.887836	0.995908	FALSE
RARRES1	-0.348861	2.35674	0.00439808	0.208817	FALSE
RARRES2	0.123121	0.483439	0.32852	0.995908	FALSE
RBBP9	-0.313024	1.46646	0.0341616	0.452642	FALSE
RBKS	-0.109114	0.403821	0.39462	0.995908	FALSE
RBP1	0.0963121	0.247839	0.565146	0.995908	FALSE
RBP2	-0.303262	0.769357	0.170076	0.869065	FALSE
RBP4	-0.320699	2.03627	0.00919872	0.287518	FALSE
RBP5	-0.0908535	0.326361	0.471671	0.995908	FALSE
RCN3	0.0664729	0.191764	0.643037	0.995908	FALSE
RDX	-0.0390093	0.120509	0.757688	0.995908	FALSE
RECK	-0.157387	0.669134	0.214223	0.929327	FALSE
REG1A	-0.197171	0.93772	0.11542	0.730557	FALSE
REG3A	0.0108527	0.0269879	0.93975	0.997594	FALSE
RELT	0.12099	0.462336	0.344877	0.995908	FALSE
RENBP	0.063806	0.184985	0.653154	0.995908	FALSE
RETN	-0.0373376	0.114767	0.767774	0.995908	FALSE
RFC4	-0.238129	0.722687	0.189371	0.904579	FALSE
RGMA	0.0542953	0.114702	0.767888	0.995908	FALSE
RHCG	-0.505288	2.0725	0.00846256	0.287518	FALSE
RHOA	0.0968616	0.353853	0.442738	0.995908	FALSE
RHOC	-0.162939	0.562534	0.27382	0.976405	FALSE
RHOF	-0.138952	0.406165	0.392496	0.995908	FALSE
RHOG	0.169311	0.655646	0.220981	0.929327	FALSE
RIDA	-0.19707	0.937009	0.115609	0.730557	FALSE
RNASE1	0.034026	0.103547	0.787867	0.995908	FALSE
RNASE2	-0.0668731	0.224309	0.596611	0.995908	FALSE
RNASE3	-0.0261884	0.0671516	0.856739	0.995908	FALSE
RNASE4	-0.0764258	0.253156	0.55827	0.995908	FALSE
RNASE7	0.027826	0.058525	0.873927	0.995908	FALSE
RNASET2	-0.155958	0.66805	0.214758	0.929327	FALSE
RNF13	-0.00463517	0.00994795	0.977354	0.997594	FALSE
RNF149	0.0568613	0.185231	0.652783	0.995908	FALSE
RNF150	0.0736592	0.21382	0.611196	0.995908	FALSE
RNF167	0.163837	0.54072	0.287925	0.982291	FALSE
RNF213	-0.0270684	0.0806509	0.830518	0.995908	FALSE
RNH1	-0.0249275	0.0725087	0.846236	0.995908	FALSE
RNPEP	0.0200403	0.0569333	0.877136	0.995908	FALSE
ROBO4	0.135976	0.55264	0.28013	0.976405	FALSE
ROR1	0.184257	0.848489	0.141746	0.805584	FALSE
ROR2	0.128011	0.492919	0.321426	0.995908	FALSE
RP2	0.0446232	0.118738	0.760785	0.995908	FALSE
RPL10	-0.219267	0.326354	0.471678	0.995908	FALSE
RPL11	-0.0552997	0.179319	0.661731	0.995908	FALSE
RPL12	-0.0568857	0.148426	0.710516	0.995908	FALSE
RPL7A	0.136128	0.41558	0.384079	0.995908	FALSE
RPL8	-0.226998	0.577122	0.264775	0.976405	FALSE
RPLP0	-0.134191	0.354413	0.442167	0.995908	FALSE
RPLP2	-0.257742	1.07702	0.0837489	0.651412	FALSE
RPN1	-0.172143	0.481088	0.330302	0.995908	FALSE
RPS14	-0.0154299	0.0315651	0.929897	0.997443	FALSE
RPS2	0.213878	0.605617	0.247961	0.962696	FALSE
RPS28	-0.129522	0.298359	0.503085	0.995908	FALSE
RPS4X	-0.145098	0.407239	0.391526	0.995908	FALSE
RPS6	0.118447	0.297002	0.504658	0.995908	FALSE
RPSA	-0.107212	0.282549	0.521737	0.995908	FALSE
RRAS	-0.0512945	0.153559	0.702168	0.995908	FALSE
RRAS2	-0.0931817	0.333528	0.463951	0.995908	FALSE
RSPO3	0.0193002	0.0398273	0.912374	0.995908	FALSE
RTN4	-0.0609522	0.177435	0.664607	0.995908	FALSE
RTN4R	-0.166679	0.734011	0.184497	0.892714	FALSE
RTN4RL2	0.106737	0.400768	0.397404	0.995908	FALSE
S100A10	0.0041084	0.0105385	0.976026	0.997594	FALSE
S100A11	-0.0394656	0.122086	0.754942	0.995908	FALSE
S100A12	-0.0903438	0.255662	0.555057	0.995908	FALSE
S100A13	0.00896214	0.02309	0.948222	0.997594	FALSE
S100A14	0.0936366	0.255463	0.555312	0.995908	FALSE
S100A16	0.109206	0.395613	0.402149	0.995908	FALSE
S100A2	0.084383	0.26434	0.544076	0.995908	FALSE
S100A4	0.0361374	0.108701	0.778572	0.995908	FALSE
S100A6	-0.102507	0.380409	0.416477	0.995908	FALSE
S100A7	-0.15489	0.365239	0.431281	0.995908	FALSE
S100A8	0.11914	0.448101	0.356368	0.995908	FALSE
S100A9	0.122612	0.460282	0.346512	0.995908	FALSE
S100P	0.00468145	0.0130151	0.970476	0.997594	FALSE
SAA4	0.154177	0.537327	0.290183	0.982291	FALSE
SAMM50	-0.178589	0.638785	0.229729	0.939574	FALSE
SARG	0.049713	0.142004	0.721101	0.995908	FALSE
SARS	0.186156	0.655973	0.220814	0.929327	FALSE
SBSN	0.0537201	0.161916	0.688786	0.995908	FALSE
SBSN	0.0687946	0.115206	0.766998	0.995908	FALSE
SCARB2	-0.102621	0.377047	0.419713	0.995908	FALSE
SCEL	0.120581	0.240611	0.574632	0.995908	FALSE
SCG2	-0.120951	0.42129	0.379061	0.995908	FALSE
SCGB1D2	-0.0518779	0.155559	0.698941	0.995908	FALSE
SCIN	0.0231249	0.0669007	0.857234	0.995908	FALSE
SCN1B	0.206033	0.668368	0.214601	0.929327	FALSE
SCN3B	0.157183	0.629909	0.234472	0.944103	FALSE
SCNN1A	0.043549	0.114168	0.768832	0.995908	FALSE
SCNN1G	-0.0397992	0.104578	0.785999	0.995908	FALSE
SCPEP1	-0.00671595	0.0187906	0.957656	0.997594	FALSE
SCRN1	0.0828671	0.255512	0.55525	0.995908	FALSE
SCRN2	-0.117451	0.430083	0.371464	0.995908	FALSE
SCUBE1	-0.121055	0.379213	0.417625	0.995908	FALSE
SCUBE2	-0.0439035	0.116604	0.764532	0.995908	FALSE
SDC1	0.0352331	0.101785	0.79107	0.995908	FALSE
SDC2	-0.0846716	0.283931	0.520079	0.995908	FALSE
SDC4	0.053304	0.171833	0.673235	0.995908	FALSE
SDCBP	-0.00818885	0.0230174	0.94838	0.997594	FALSE
SDCBP	0.0859479	0.304493	0.496029	0.995908	FALSE
SDCBP2	0.0141713	0.038855	0.914419	0.995908	FALSE
SDF4	0.155374	0.642307	0.227873	0.937971	FALSE
SDK1	0.197796	0.942156	0.114247	0.730557	FALSE
SDSL	0.25703	0.401663	0.396585	0.995908	FALSE
SECTM1	0.012997	0.0370834	0.918156	0.995908	FALSE
SELENBP1	0.135594	0.550528	0.281496	0.976405	FALSE
SELENOF	0.068081	0.1996	0.631539	0.995908	FALSE
SELENOP	-0.0517935	0.164685	0.684409	0.995908	FALSE
SELL	-0.093498	0.33153	0.46609	0.995908	FALSE
SEMA4A	-0.0452067	0.10691	0.78179	0.995908	FALSE
SEMA4B	-0.00597734	0.0162727	0.963224	0.997594	FALSE
SEMA5A	0.0142996	0.0409652	0.909986	0.995908	FALSE
SEMA7A	-0.0532514	0.166835	0.681028	0.995908	FALSE
SEMG1	0.0525373	0.13014	0.741072	0.995908	FALSE
SERBP1	-0.0280249	0.0560182	0.878986	0.995908	FALSE
SERINC3	-0.283872	0.400583	0.397573	0.995908	FALSE
SERPINA1	-0.201519	0.96877	0.107456	0.71436	FALSE
SERPINA3	-0.0928783	0.335538	0.461808	0.995908	FALSE
SERPINA4	-0.289045	1.70926	0.0195316	0.358972	FALSE
SERPINA5	0.153728	0.654687	0.221469	0.929327	FALSE
SERPINA6	-0.117036	0.452017	0.353169	0.995908	FALSE
SERPINA7	-0.0643245	0.214168	0.610706	0.995908	FALSE
SERPINB1	-0.052662	0.166295	0.681875	0.995908	FALSE
SERPINB12	0.183357	0.589358	0.25742	0.970825	FALSE
SERPINB13	0.0492815	0.124517	0.750729	0.995908	FALSE
SERPINB2	-0.0645134	0.119574	0.759321	0.995908	FALSE
SERPINB3	0.02723	0.0804669	0.83087	0.995908	FALSE
SERPINB4	0.144204	0.40397	0.394484	0.995908	FALSE
SERPINB5	0.113691	0.364731	0.431787	0.995908	FALSE
SERPINB6	-0.269753	1.41101	0.0388141	0.465565	FALSE
SERPINB8	0.0123198	0.0258069	0.942308	0.997594	FALSE
SERPINC1	-0.266652	1.49782	0.0317821	0.444364	FALSE
SERPIND1	-0.00914104	0.0257703	0.942388	0.997594	FALSE
SERPINF1	-0.304784	1.86761	0.013564	0.325392	FALSE
SERPINF2	-0.14823	0.622262	0.238637	0.950793	FALSE
SERPING1	-0.272284	1.5495	0.028216	0.400049	FALSE
SERPINI1	-0.0873254	0.310581	0.489124	0.995908	FALSE
SET	-0.0260588	0.0580538	0.874875	0.995908	FALSE
SEZ6L2	0.126424	0.495513	0.319512	0.995908	FALSE
SFN	0.123306	0.463735	0.343768	0.995908	FALSE
SFRP1	-0.200632	0.939778	0.114874	0.730557	FALSE
SFRP4	0.0170771	0.0467948	0.897853	0.995908	FALSE
SGSH	-0.0334493	0.101615	0.791381	0.995908	FALSE
SH3BGRL	-0.300151	1.79685	0.0159642	0.332582	FALSE
SH3BGRL3	-0.180395	0.822656	0.150433	0.826115	FALSE
SH3GL1	-0.248013	1.08378	0.0824565	0.651412	FALSE
SHBG	-0.048319	0.153481	0.702294	0.995908	FALSE
SHISA5	0.0228277	0.067139	0.856764	0.995908	FALSE
SHISA6	-0.0983989	0.208746	0.618378	0.995908	FALSE
SHISA7	0.029277	0.0730823	0.845119	0.995908	FALSE
SHMT1	0.0567305	0.184734	0.65353	0.995908	FALSE
SHROOM3	0.0726076	0.247615	0.565439	0.995908	FALSE
SIAE	-0.260986	1.44682	0.0357418	0.457615	FALSE
SIGLEC1	0.0343749	0.100973	0.79255	0.995908	FALSE
SIGLEC14	-0.319132	1.32171	0.0476745	0.509375	FALSE
SIPA1L1	-0.18909	0.881363	0.131413	0.785246	FALSE
SIRPA	-0.0219202	0.0642904	0.862402	0.995908	FALSE
SIRPB1	0.0215074	0.063	0.864968	0.995908	FALSE
SIRPB2	0.186156	0.821376	0.150877	0.826561	FALSE
SKP1	-0.274013	1.56557	0.0271911	0.398467	FALSE
SLAMF1	-0.0210139	0.0598741	0.871216	0.995908	FALSE
SLAMF8	-0.0428998	0.0948507	0.803802	0.995908	FALSE
SLC10A3	0.0467468	0.110953	0.774546	0.995908	FALSE
SLC12A1	0.031725	0.0958742	0.80191	0.995908	FALSE
SLC12A3	0.135624	0.550694	0.281388	0.976405	FALSE
SLC13A2	-0.0398984	0.113328	0.770321	0.995908	FALSE
SLC13A3	-0.187639	0.748404	0.178483	0.882348	FALSE
SLC15A2	0.146854	0.382188	0.414774	0.995908	FALSE
SLC22A2	-0.196816	0.721574	0.189857	0.904579	FALSE
SLC22A6	-0.192603	0.788029	0.162919	0.859213	FALSE
SLC22A8	0.0579389	0.174847	0.66858	0.995908	FALSE
SLC23A1	0.000533348	0.00143991	0.99669	1	FALSE
SLC25A3	0.0354915	0.103605	0.787762	0.995908	FALSE
SLC25A5	0.128045	0.395884	0.401898	0.995908	FALSE
SLC26A4	0.0605947	0.157392	0.695998	0.995908	FALSE
SLC28A1	0.131724	0.359443	0.437076	0.995908	FALSE
SLC2A5	-0.0801171	0.27917	0.525812	0.995908	FALSE
SLC35F6	-0.0765422	0.226621	0.593443	0.995908	FALSE
SLC36A2	-0.0811835	0.280955	0.523655	0.995908	FALSE
SLC38A10	0.0770246	0.222672	0.598863	0.995908	FALSE
SLC39A14	0.210687	0.949228	0.112401	0.726462	FALSE
SLC39A5	-0.14799	0.501046	0.315467	0.995908	FALSE
SLC3A1	-0.117048	0.452079	0.353119	0.995908	FALSE
SLC3A2	-0.0490213	0.156036	0.698174	0.995908	FALSE
SLC44A2	-0.0103202	0.0233606	0.947631	0.997594	FALSE
SLC44A4	-0.0739627	0.248297	0.564551	0.995908	FALSE
SLC47A1	-0.00561699	0.0134767	0.969445	0.997594	FALSE
SLC47A2	0.057093	0.0616906	0.86758	0.995908	FALSE
SLC4A4	-0.252611	1.25387	0.0557349	0.540621	FALSE
SLC5A1	0.0147587	0.0416271	0.9086	0.995908	FALSE
SLC5A10	-0.289911	1.31807	0.0480764	0.509375	FALSE
SLC5A12	0.0134078	0.0370083	0.918315	0.995908	FALSE
SLC5A2	-0.0920247	0.331658	0.465952	0.995908	FALSE
SLC6A19	-0.0561837	0.18266	0.656659	0.995908	FALSE
SLC9A3R1	-0.001537	0.00423105	0.990305	0.999357	FALSE
SLC9A3R2	-0.0225015	0.0583932	0.874192	0.995908	FALSE
SLIT1	-0.292218	1.58462	0.0260244	0.389321	FALSE
SLITRK1	-0.085433	0.302227	0.498623	0.995908	FALSE
SLITRK5	0.0302963	0.0730307	0.845219	0.995908	FALSE
SLK	0.0433377	0.1163	0.765067	0.995908	FALSE
SLPI	-0.0648006	0.205659	0.622789	0.995908	FALSE
[truncated: 280 more rows]

## Sheet: MoCA total - LRRK2- PD patients
Gene name	Pearson correlation	p-value [-log10]	p-value	q-value (following Benjamini-Hochberg correction)	Significant (5% FDR)
FURIN	-0.783885	5.01624	9.63289e-06	0.0109767	TRUE
PTPN13	-0.742907	4.49382	3.20759e-05	0.024367	TRUE
TNR	-0.766643	5.10527	7.84754e-06	0.0109767	TRUE
A1BG	-0.0304713	0.0542719	0.882527	0.993029	FALSE
A1BG	-0.0100498	0.017214	0.961139	1	FALSE
A2M	0.155441	0.348425	0.448306	0.969377	FALSE
A2ML1	0.15717	0.343831	0.453074	0.969377	FALSE
AARS	0.00943855	0.0126375	0.97132	1	FALSE
ABCB1	0.0672163	0.12829	0.744235	0.983606	FALSE
ABCC2	-0.339645	1.01459	0.0966971	0.889814	FALSE
ABHD14B	-0.229738	0.586879	0.258893	0.903852	FALSE
ABI3BP	0.334491	0.990566	0.102196	0.889814	FALSE
ACAA2	-0.246168	0.64701	0.225419	0.903852	FALSE
ACADM	0.148061	0.282456	0.521848	0.9734	FALSE
ACAN	-0.0352045	0.0618201	0.867321	0.992332	FALSE
ACAT1	0.18663	0.352371	0.444252	0.969377	FALSE
ACAT2	-0.117047	0.219007	0.603939	0.983606	FALSE
ACE	-0.347224	1.08504	0.0822166	0.889814	FALSE
ACE2	-0.318724	0.948762	0.112522	0.889814	FALSE
ACLY	0.0252751	0.0425473	0.906677	0.993029	FALSE
ACO1	0.192217	0.459865	0.346844	0.946183	FALSE
ACO2	0.15495	0.328175	0.469705	0.969377	FALSE
ACOX1	0.509563	0.309417	0.490437	0.969377	FALSE
ACP2	0.240083	0.624408	0.237461	0.903852	FALSE
ACPP	-0.0695919	0.133413	0.735508	0.983606	FALSE
ACSM2B	-0.107974	0.174072	0.669773	0.983606	FALSE
ACTB;ACTG1	0.101844	0.207215	0.620562	0.983606	FALSE
ACTBL2	0.351312	1.10548	0.0784361	0.889814	FALSE
ACTG2	0.0215006	0.0376451	0.916969	0.993112	FALSE
ACTN1	0.121442	0.249429	0.563081	0.980044	FALSE
ACTN4	0.00837295	0.0142956	0.967619	1	FALSE
ACTR2	-0.137473	0.290495	0.512278	0.971595	FALSE
ACTR3	-0.0411164	0.0729973	0.845284	0.989825	FALSE
ACVR1	-0.164836	0.266141	0.541824	0.973876	FALSE
ACVR1B	-0.192815	0.448812	0.355786	0.946183	FALSE
ACY1	0.144909	0.318755	0.480004	0.969377	FALSE
ACY3	0.0940541	0.183932	0.654739	0.983606	FALSE
ACYP1	0.111336	0.0789972	0.833686	0.98779	FALSE
ADAM10	0.238791	0.386177	0.410982	0.959608	FALSE
ADAM22	0.060305	0.0995667	0.795121	0.983606	FALSE
ADAM8	0.419613	0.643289	0.227358	0.903852	FALSE
ADAM9	0.0502261	0.076652	0.838201	0.988273	FALSE
ADAMDEC1	0.550843	1.00482	0.098897	0.889814	FALSE
ADAMTS1	-0.270536	0.674001	0.211836	0.903852	FALSE
ADAMTS17	0.167377	0.205664	0.622782	0.983606	FALSE
ADAMTSL2	0.233542	0.547446	0.283501	0.913877	FALSE
ADAMTSL3	0.00936896	0.010654	0.975767	1	FALSE
ADAMTSL4	0.272361	0.610226	0.245343	0.903852	FALSE
ADGRB3	0.571353	1.07333	0.0844642	0.889814	FALSE
ADGRF1	-0.427684	1.16901	0.0677628	0.889814	FALSE
ADGRF5	0.114427	0.2321	0.586003	0.982709	FALSE
ADGRG1	-0.300808	0.868451	0.135378	0.889814	FALSE
ADGRG2	0.323665	0.586772	0.258957	0.903852	FALSE
ADGRG6	0.0671842	0.128221	0.744353	0.983606	FALSE
ADGRL1	0.411676	1.38842	0.0408865	0.889814	FALSE
ADGRL2	0.1266	0.269451	0.537712	0.973876	FALSE
ADGRL3	-0.192913	0.422709	0.377825	0.949547	FALSE
ADGRL4	0.290011	0.347703	0.449052	0.969377	FALSE
ADH5	0.045077	0.0825373	0.826919	0.98643	FALSE
ADH6	-0.173509	0.257244	0.55304	0.974017	FALSE
ADIPOQ	-0.336241	1.03125	0.0930576	0.889814	FALSE
ADIRF	-0.228677	0.583091	0.261161	0.903852	FALSE
ADK	-0.556762	2.23727	0.0057907	0.321878	FALSE
ADM	0.283081	0.644909	0.226512	0.903852	FALSE
ADRM1	0.408876	0.833829	0.146612	0.889814	FALSE
AEBP1	0.35556	0.906843	0.123925	0.889814	FALSE
AFM	-0.0481407	0.0886573	0.815347	0.984498	FALSE
AGA	0.480293	0.641381	0.228359	0.903852	FALSE
AGBL3	-0.00789209	0.0134621	0.969478	1	FALSE
AGRN	-0.356474	1.13163	0.0738527	0.889814	FALSE
AGT	-0.324731	0.9766	0.105536	0.889814	FALSE
AGTR1	0.0880978	0.166034	0.682285	0.983606	FALSE
AHCY	0.196586	0.473945	0.33578	0.942418	FALSE
AHNAK	-0.0530261	0.0985555	0.796975	0.983606	FALSE
AHNAK2	0.257801	0.403271	0.39512	0.955667	FALSE
AHSG	-0.179465	0.419813	0.380353	0.949547	FALSE
AIF1L	-0.228282	0.530482	0.294794	0.918804	FALSE
AIFM1	0.182345	0.354946	0.441626	0.969377	FALSE
AK1	0.192154	0.420514	0.37974	0.949547	FALSE
AK2	-0.21707	0.511075	0.308266	0.932068	FALSE
AKAP9	0.0699402	0.130924	0.739735	0.983606	FALSE
AKR1A1	-0.130884	0.280732	0.523924	0.9734	FALSE
AKR1B1	0.00755278	0.0128749	0.970789	1	FALSE
AKR1B10	0.107963	0.192909	0.641344	0.983606	FALSE
AKR1C2	0.309199	0.905567	0.124289	0.889814	FALSE
AKR1C3	0.144519	0.309204	0.490677	0.969377	FALSE
AKR1C3	0.308074	0.481541	0.329958	0.942418	FALSE
AKR7A2	0.281746	0.714959	0.192771	0.903852	FALSE
AKR7A3	0.208226	0.512351	0.307361	0.931485	FALSE
ALAD	-0.0525038	0.0951942	0.803167	0.984498	FALSE
ALB	-0.0635535	0.120473	0.757751	0.983606	FALSE
ALCAM	-0.125408	0.266338	0.54158	0.973876	FALSE
ALDH1A1	0.189771	0.452062	0.353133	0.946183	FALSE
ALDH1A3	0.202496	0.47929	0.331673	0.942418	FALSE
ALDH1L1	0.236012	0.609505	0.245751	0.903852	FALSE
ALDH2	0.111482	0.20035	0.630449	0.983606	FALSE
ALDH3A1	-0.614232	0.568061	0.270358	0.908815	FALSE
ALDH4A1	0.132659	0.213417	0.611763	0.983606	FALSE
ALDH6A1	0.151087	0.3086	0.49136	0.969377	FALSE
ALDH7A1	0.281562	0.786536	0.16348	0.89776	FALSE
ALDH8A1	0.39476	0.586839	0.258917	0.903852	FALSE
ALDH9A1	0.130312	0.271896	0.534692	0.973876	FALSE
ALDOA	0.0357833	0.064379	0.862226	0.992332	FALSE
ALDOB	0.231919	0.594696	0.254275	0.903852	FALSE
ALDOC	-0.00585767	0.00806717	0.981596	1	FALSE
ALPI	0.276529	0.742668	0.180856	0.903852	FALSE
ALPL	0.0612403	0.115588	0.766324	0.983606	FALSE
AMBP	-0.420145	1.4868	0.0325985	0.851048	FALSE
AMN	-0.205579	0.503501	0.313689	0.932068	FALSE
AMPH	-0.025191	0.039202	0.913688	0.993112	FALSE
AMY1A	-0.0491457	0.0906795	0.81156	0.984498	FALSE
AMY2A	-0.0609218	0.114918	0.767506	0.983606	FALSE
AMY2B	-0.198519	0.48023	0.330956	0.942418	FALSE
ANG	-0.207876	0.481881	0.3297	0.942418	FALSE
ANGPTL1	-0.394465	1.0694	0.0852314	0.889814	FALSE
ANGPTL2	-0.358799	1.14353	0.0718569	0.889814	FALSE
ANGPTL2	-0.138327	0.185601	0.652228	0.983606	FALSE
ANGPTL3	-0.599927	2.81696	0.0015242	0.207679	FALSE
ANGPTL6	-0.356186	0.946867	0.113014	0.889814	FALSE
ANO6	0.0349452	0.0598708	0.871223	0.992332	FALSE
ANP32A	-0.0365564	0.0408646	0.910197	0.993029	FALSE
ANPEP	-0.0245553	0.0432451	0.905222	0.993029	FALSE
ANTXR1	-0.3133	0.924026	0.119117	0.889814	FALSE
ANXA1	-0.0479733	0.0883212	0.815979	0.984498	FALSE
ANXA10	-0.257475	0.474066	0.335686	0.942418	FALSE
ANXA11	-0.137359	0.298079	0.503409	0.969377	FALSE
ANXA13	-0.121612	0.243105	0.571341	0.981156	FALSE
ANXA2	-0.0572069	0.107163	0.781335	0.983606	FALSE
ANXA3	-0.0736063	0.142166	0.720832	0.983606	FALSE
ANXA4	-0.0540856	0.100725	0.793004	0.983606	FALSE
ANXA5	-0.162694	0.369429	0.42714	0.965434	FALSE
ANXA6	0.0183474	0.031931	0.929114	0.996837	FALSE
ANXA7	-0.217191	0.542843	0.286522	0.913877	FALSE
AOC1	-0.232589	0.597111	0.252865	0.903852	FALSE
AOC3	0.780291	0.658152	0.219709	0.903852	FALSE
AOX1	0.210691	0.490737	0.323045	0.941457	FALSE
AP1B1	-0.351016	0.738708	0.182512	0.903852	FALSE
AP1G1	0.13585	0.171487	0.673772	0.983606	FALSE
AP2B1	-0.282205	0.716663	0.192016	0.903852	FALSE
APCS	-0.0496616	0.0895709	0.813634	0.984498	FALSE
APEH	0.288802	0.816835	0.152463	0.889814	FALSE
APEX1	-0.65382	1.95059	0.0112048	0.455997	FALSE
APLP1	0.464666	1.15632	0.0697712	0.889814	FALSE
APLP2	0.16473	0.375408	0.421301	0.962862	FALSE
APMAP	0	0	1	1	FALSE
APOA1	-0.0877698	0.174022	0.66985	0.983606	FALSE
APOA2	0.028463	0.0505016	0.890222	0.993029	FALSE
APOA4	-0.319465	0.952172	0.111642	0.889814	FALSE
APOB	0.142976	0.313414	0.485944	0.969377	FALSE
APOC1	-0.174083	0.392249	0.405276	0.959608	FALSE
APOC2	-0.285035	0.80099	0.158128	0.889814	FALSE
APOC3	-0.389046	1.3055	0.0494877	0.889814	FALSE
APOD	-0.00109197	0.00183837	0.995776	1	FALSE
APOE	-0.0287109	0.0509655	0.889272	0.993029	FALSE
APOF	-0.0764995	0.099677	0.794919	0.983606	FALSE
APOH	0.0670466	0.127926	0.74486	0.983606	FALSE
APOL1	-0.00168527	0.0025195	0.994215	1	FALSE
APOM	-0.333293	1.01709	0.0961423	0.889814	FALSE
APP	0.0371898	0.0655475	0.859909	0.992332	FALSE
AQP1	0.239	0.602232	0.249901	0.903852	FALSE
AQP2	0.00736143	0.0125441	0.971529	1	FALSE
ARF3;ARF1	-0.0976329	0.197121	0.635154	0.983606	FALSE
ARF4	0.029681	0.0465423	0.898375	0.993029	FALSE
ARG1	0.0652194	0.114925	0.767495	0.983606	FALSE
ARHGAP1	-0.23228	0.507293	0.310962	0.932068	FALSE
ARHGAP18	-0.442251	1.40548	0.0393111	0.889814	FALSE
ARHGDIA	0.0879149	0.170031	0.676034	0.983606	FALSE
ARHGDIB	-0.0611554	0.112656	0.771515	0.983606	FALSE
ARHGEF10L	0.357783	1.13832	0.0727238	0.889814	FALSE
ARL15	0.128187	0.259202	0.550551	0.974017	FALSE
ARL3	-0.0652174	0.121035	0.756772	0.983606	FALSE
ARMC5	0.29788	0.324557	0.473635	0.969377	FALSE
ARMH4	0.346072	0.485048	0.327305	0.942418	FALSE
ARPC1A	-0.112229	0.232715	0.585173	0.982709	FALSE
ARPC1B	0.0444426	0.0812782	0.829319	0.98643	FALSE
ARPC2	-0.10926	0.225336	0.595201	0.983606	FALSE
ARPC3	-0.111471	0.230825	0.587727	0.982709	FALSE
ARPC4	-0.21546	0.536893	0.290474	0.918804	FALSE
ARPC5	-0.164665	0.300568	0.500532	0.969377	FALSE
ARPC5L	0.0244415	0.0420681	0.907678	0.993029	FALSE
ARRDC1	0.0737374	0.135468	0.732034	0.983606	FALSE
ARSA	-0.0150598	0.0260449	0.941792	0.999735	FALSE
ARSA	0.0132017	0.00984324	0.97759	1	FALSE
ARSB	-0.240357	0.625416	0.23691	0.903852	FALSE
ARSF	-0.217021	0.526667	0.297394	0.918804	FALSE
ART3	-0.302606	0.876332	0.132944	0.889814	FALSE
ART4	-0.670769	1.31905	0.0479683	0.889814	FALSE
ASAH1	-0.103274	0.210676	0.615636	0.983606	FALSE
ASGR1	-0.123056	0.20298	0.626642	0.983606	FALSE
ASGR2	-0.215247	0.536161	0.290964	0.918804	FALSE
ASL	0.167058	0.371838	0.424778	0.964794	FALSE
ASPA	0.496673	1.44349	0.0360171	0.889814	FALSE
ASPDH	0.0722461	0.132376	0.737266	0.983606	FALSE
ASRGL1	-0.0044038	0.00605108	0.986163	1	FALSE
ASS1	0.159496	0.36011	0.436405	0.969377	FALSE
ATF6	-0.300194	0.464566	0.34311	0.946183	FALSE
ATF6B	0.0987894	0.162781	0.687415	0.983606	FALSE
ATIC	-0.148671	0.264752	0.543561	0.973876	FALSE
ATOX1	-0.151117	0.336125	0.461184	0.969377	FALSE
ATP12A	0.176429	0.219101	0.603809	0.983606	FALSE
ATP1A1	-0.23588	0.609024	0.246023	0.903852	FALSE
ATP1B1	-0.16304	0.370441	0.426147	0.965434	FALSE
ATP1B3	-0.0782353	0.0540951	0.882887	0.993029	FALSE
ATP5F1A	0.19012	0.360889	0.435623	0.969377	FALSE
ATP5F1B	0.168023	0.342177	0.454803	0.969377	FALSE
ATP6AP1	-0.0278636	0.0482654	0.894818	0.993029	FALSE
ATP6AP2	-0.0427617	0.0779565	0.835687	0.98779	FALSE
ATP6V0A1	-0.0990095	0.185021	0.6531	0.983606	FALSE
ATP6V0A4	0.0999935	0.187177	0.649865	0.983606	FALSE
ATP6V0D1	0.035211	0.0618322	0.867297	0.992332	FALSE
ATP6V1A	0.0385503	0.0697215	0.851684	0.991104	FALSE
ATP6V1B1	0.00906734	0.015163	0.965688	1	FALSE
ATP6V1B2	0.0787411	0.149779	0.708307	0.983606	FALSE
ATP6V1D	0.00339177	0.00449987	0.989692	1	FALSE
ATP6V1E1	0.153737	0.334302	0.463125	0.969377	FALSE
ATP6V1F	-0.446452	1.31457	0.0484654	0.889814	FALSE
ATP6V1G1	0.00189522	0.00312671	0.992826	1	FALSE
ATP6V1H	0.0197838	0.0337562	0.925217	0.995249	FALSE
ATRN	0.0843386	0.166164	0.682081	0.983606	FALSE
ATRN	0.15265	0.340468	0.456596	0.969377	FALSE
AXL	0.303343	0.879572	0.131956	0.889814	FALSE
AZGP1	-0.0918804	0.183557	0.655305	0.983606	FALSE
AZU1	0.109877	0.177653	0.664273	0.983606	FALSE
B2M	-0.543046	2.38224	0.00414729	0.311393	FALSE
B3GNT2	0.316078	0.936648	0.115705	0.889814	FALSE
B3GNT3	-0.145228	0.173881	0.670069	0.983606	FALSE
B3GNT9	0.203552	0.409639	0.389369	0.955667	FALSE
B4GALT1	-0.264577	0.717832	0.1915	0.903852	FALSE
B4GAT1	-0.163427	0.371576	0.425034	0.964794	FALSE
BAIAP2	-0.188741	0.448796	0.355799	0.946183	FALSE
BAIAP2L1	-0.388702	0.99987	0.10003	0.889814	FALSE
BAMBI	-0.0645659	0.104122	0.786824	0.983606	FALSE
BANF1	-0.363004	1.09015	0.0812547	0.889814	FALSE
BASP1	0.0436427	0.0759607	0.839536	0.988276	FALSE
BBOX1	0.18748	0.444809	0.35908	0.946183	FALSE
BCAM	0.0759867	0.147413	0.712175	0.983606	FALSE
BCAN	0.00810948	0.0135367	0.969311	1	FALSE
BCAS1	-0.206861	0.448971	0.355655	0.946183	FALSE
BCHE	0.495683	0.917157	0.121016	0.889814	FALSE
BDH2	-0.116411	0.24323	0.571177	0.981156	FALSE
BGN	-0.0711002	0.136687	0.729983	0.983606	FALSE
BHMT	0.318815	0.94918	0.112414	0.889814	FALSE
BHMT2	0.343498	1.06661	0.0857816	0.889814	FALSE
BID	-0.257107	0.688644	0.204812	0.903852	FALSE
BIN1	-0.157036	0.343456	0.453465	0.969377	FALSE
BIN2	-0.212683	0.0637077	0.86356	0.992332	FALSE
BLMH	0.18343	0.317862	0.480993	0.969377	FALSE
BLVRA	-0.118477	0.222213	0.599497	0.983606	FALSE
BLVRB	-0.321734	0.962654	0.10898	0.889814	FALSE
BMPR2	0.0324772	0.0496936	0.89188	0.993029	FALSE
BNC2	-0.110404	0.228172	0.591327	0.983606	FALSE
BOC	0.346344	0.608449	0.246349	0.903852	FALSE
BOLA2	-0.467964	1.10484	0.078553	0.889814	FALSE
BPGM	-0.758236	1.95734	0.0110321	0.455997	FALSE
BPI	-0.393952	0.834929	0.146242	0.889814	FALSE
BPIFB1	-0.801517	2.76448	0.00171999	0.207679	FALSE
BPIFB2	-0.256648	0.425084	0.375765	0.949547	FALSE
BPNT1	-0.271377	0.699869	0.199587	0.903852	FALSE
BROX	-0.12135	0.255833	0.554839	0.975678	FALSE
BSG	0.251649	0.667708	0.214928	0.903852	FALSE
BST1	-0.355921	1.09272	0.0807764	0.889814	FALSE
BST2	-0.448323	1.55275	0.0280061	0.787975	FALSE
BTD	-0.182896	0.430439	0.37116	0.949547	FALSE
BTLA	-0.0583503	0.0931505	0.806955	0.984498	FALSE
BTN2A1	0.165198	0.366506	0.430026	0.96872	FALSE
BTN2A2	-0.108919	0.116597	0.764546	0.983606	FALSE
BTNL3	0.354975	0.978821	0.104997	0.889814	FALSE
C11orf52	0.240632	0.608036	0.246583	0.903852	FALSE
C11orf54	0.0529174	0.0983333	0.797383	0.983606	FALSE
C16orf89	0.0629633	0.116371	0.764943	0.983606	FALSE
C18orf63	-0.0408455	0.070733	0.849703	0.991104	FALSE
C19orf57	-0.023687	0.0416469	0.908559	0.993029	FALSE
C1orf159	0.515389	0.718661	0.191134	0.903852	FALSE
C1QA	-0.038304	0.0609462	0.869068	0.992332	FALSE
C1QB	-0.178776	0.394424	0.403252	0.959608	FALSE
C1QC	0.118848	0.202068	0.62796	0.983606	FALSE
C1QTNF5	0.0821734	0.136358	0.730537	0.983606	FALSE
C1R	-0.192544	0.460912	0.346009	0.946183	FALSE
C1RL	0.233699	0.601115	0.250544	0.903852	FALSE
C1S	-0.391114	1.31708	0.0481858	0.889814	FALSE
C2	-0.285976	0.804931	0.1567	0.889814	FALSE
C2CD2L	0.0744253	0.133273	0.735744	0.983606	FALSE
C3	-0.172285	0.397927	0.400012	0.959608	FALSE
C4A	-0.303915	0.882093	0.131192	0.889814	FALSE
C4B	-0.364286	1.17192	0.0673105	0.889814	FALSE
C4BPA	0.126562	0.185022	0.653097	0.983606	FALSE
C4BPB	-0.455229	1.17827	0.0663323	0.889814	FALSE
C5	0.13003	0.27847	0.52666	0.9734	FALSE
C6	-0.333081	1.01607	0.0963678	0.889814	FALSE
C6orf120	-0.062025	0.111589	0.773412	0.983606	FALSE
C7	-0.164659	0.375198	0.421504	0.962862	FALSE
C8A	-0.189212	0.450287	0.354579	0.946183	FALSE
C8B	-0.192682	0.448399	0.356124	0.946183	FALSE
C8G	-0.317995	0.945415	0.113393	0.889814	FALSE
C9	-0.329446	0.998773	0.100283	0.889814	FALSE
CA1	-0.331921	1.01053	0.097604	0.889814	FALSE
CA12	0.153599	0.305438	0.494951	0.969377	FALSE
CA2	0.185842	0.439651	0.36337	0.946183	FALSE
CA4	0.148335	0.328301	0.469569	0.969377	FALSE
CAB39	0.091215	0.182005	0.657651	0.983606	FALSE
CACNA1H	-0.0525429	0.0975687	0.798788	0.983606	FALSE
CACNA2D1	0.150437	0.325236	0.472894	0.969377	FALSE
CADM1	0.101693	0.201622	0.628605	0.983606	FALSE
CADM2	0.273739	0.75448	0.176003	0.903852	FALSE
CADM3	-0.228744	0.583332	0.261016	0.903852	FALSE
CADM4	0.356904	1.13383	0.0734808	0.889814	FALSE
CALB1	0.0740998	0.14325	0.719035	0.983606	FALSE
CALCA	0.197418	0.378961	0.417868	0.961479	FALSE
CALM1;CALM2;CALM3	-0.0749192	0.141522	0.721901	0.983606	FALSE
CALML3	0.0252636	0.0445527	0.9025	0.993029	FALSE
CALML5	-0.0285389	0.0471343	0.897151	0.993029	FALSE
CALR	-0.349666	1.09723	0.0799419	0.889814	FALSE
CALU	-0.0170559	0.0261775	0.941505	0.999735	FALSE
CAMP	-0.263164	0.712263	0.193971	0.903852	FALSE
CAND1	-0.580187	2.33296	0.00464562	0.311393	FALSE
CANT1	-0.174958	0.406017	0.392629	0.955667	FALSE
CANX	-0.450797	1.68156	0.0208182	0.661702	FALSE
CAP1	-0.177393	0.413447	0.38597	0.951975	FALSE
CAPG	0.103631	0.211543	0.614409	0.983606	FALSE
CAPN1	-0.00226607	0.00357039	0.991813	1	FALSE
CAPN2	0.145239	0.311139	0.488495	0.969377	FALSE
CAPN5	-0.140636	0.256291	0.554255	0.975403	FALSE
CAPN7	-0.0504994	0.0934147	0.806465	0.984498	FALSE
CAPNS1	0.0311605	0.0543089	0.882452	0.993029	FALSE
CAPS	0.0515014	0.09092	0.81111	0.984498	FALSE
CAPZA1	0.138112	0.300118	0.501051	0.969377	FALSE
CAPZA2	-0.0342538	0.0600445	0.870874	0.992332	FALSE
CAPZB	0.131291	0.281812	0.522623	0.9734	FALSE
CARD18	0.0786204	0.0689527	0.853193	0.991104	FALSE
CARHSP1	-0.047321	0.0695161	0.852087	0.991104	FALSE
CARMIL1	0.37394	0.770228	0.169735	0.903852	FALSE
CASP14	-0.0044602	0.00755792	0.982748	1	FALSE
CAST	0.208743	0.423515	0.377125	0.949547	FALSE
CAT	0.0211462	0.0369996	0.918333	0.993112	FALSE
CAVIN2	0.0413711	0.0234942	0.94734	1	FALSE
CBR1	0.0729979	0.140831	0.72305	0.983606	FALSE
CC2D1A	-0.195073	0.211133	0.614988	0.983606	FALSE
CCDC149	-0.184682	0.386548	0.410631	0.959608	FALSE
CCL15	0.00648214	0.00950044	0.978362	1	FALSE
CCN1	0.424135	1.04699	0.0897453	0.889814	FALSE
CCN2	-0.381371	1.18081	0.0659456	0.889814	FALSE
CCN3	-0.221196	0.540657	0.287967	0.916588	FALSE
CCS	-0.133994	0.273691	0.532487	0.973876	FALSE
CCT2	-0.0689469	0.108394	0.779122	0.983606	FALSE
CCT3	-0.312818	0.921843	0.119717	0.889814	FALSE
CCT4	0.000758676	0.0011921	0.997259	1	FALSE
CCT5	0.27014	0.672575	0.212532	0.903852	FALSE
CCT6A	0.234208	0.58535	0.259807	0.903852	FALSE
CCT7	0.134419	0.258918	0.550912	0.974017	FALSE
CCT8	0.0848134	0.163115	0.686887	0.983606	FALSE
CD14	-0.253717	0.675604	0.211055	0.903852	FALSE
CD151	-0.384966	1.1991	0.063227	0.889814	FALSE
CD160	-0.0217344	0.03722	0.917867	0.993112	FALSE
CD163	-0.162235	0.295025	0.506961	0.969377	FALSE
CD163L1	0.180759	0.325239	0.472891	0.969377	FALSE
CD177	-0.0146861	0.0248199	0.944452	0.999735	FALSE
CD200	0.317413	0.823826	0.150029	0.889814	FALSE
CD209	-0.147831	0.309276	0.490596	0.969377	FALSE
CD248	0.118961	0.249711	0.562716	0.980044	FALSE
CD27	0.115309	0.234259	0.583097	0.982709	FALSE
CD276	0.249495	0.659535	0.21901	0.903852	FALSE
CD2AP	-0.0208517	0.0364637	0.919467	0.993112	FALSE
CD300A	-0.416354	1.41535	0.0384278	0.889814	FALSE
CD300C	-0.0304267	0.0504215	0.890386	0.993029	FALSE
CD300E	0.236758	0.594304	0.254505	0.903852	FALSE
CD300LF	-0.0833529	0.163923	0.685609	0.983606	FALSE
CD300LG	0.179422	0.419678	0.380471	0.949547	FALSE
CD320	0.115141	0.15796	0.695088	0.983606	FALSE
CD33	0.264612	0.717969	0.191439	0.903852	FALSE
CD34	0.228448	0.459847	0.346859	0.946183	FALSE
CD38	0.0895736	0.145477	0.715358	0.983606	FALSE
CD40	0.0453381	0.0640788	0.862822	0.992332	FALSE
CD44	0.23333	0.599782	0.251315	0.903852	FALSE
CD46	0.242751	0.577749	0.264393	0.903852	FALSE
CD55	0.0464901	0.0853517	0.821577	0.98643	FALSE
CD58	0.38964	1.30882	0.0491112	0.889814	FALSE
CD59	0.0853136	0.168388	0.678597	0.983606	FALSE
CD5L	0.137229	0.248733	0.563985	0.980044	FALSE
CD63	0.162466	0.284407	0.519509	0.9734	FALSE
CD7	0.0272455	0.0460293	0.899437	0.993029	FALSE
CD74	0.140896	0.247904	0.565061	0.980044	FALSE
CD82	-0.0149204	0.0228168	0.948819	1	FALSE
CD83	-0.12427	0.1353	0.732319	0.983606	FALSE
CD84	-0.418041	1.47403	0.0335713	0.851048	FALSE
CD9	0.108968	0.224615	0.596191	0.983606	FALSE
CD93	-0.139815	0.296668	0.505047	0.969377	FALSE
CD97	0.17176	0.280059	0.524736	0.9734	FALSE
CD99	-0.142664	0.278595	0.526507	0.9734	FALSE
CD99L2	0.194784	0.28094	0.523673	0.9734	FALSE
CDA	-0.214729	0.38947	0.407878	0.959608	FALSE
CDC42	-0.180137	0.421885	0.378543	0.949547	FALSE
CDC42	0.115132	0.24	0.57544	0.98144	FALSE
CDC42BPB	0.180228	0.324027	0.474212	0.969377	FALSE
CDH1	0.0789761	0.154064	0.701352	0.983606	FALSE
CDH11	0.00936548	0.0160208	0.963783	1	FALSE
CDH13	0.0588616	0.110605	0.775167	0.983606	FALSE
CDH15	-0.492222	1.97309	0.0106392	0.449013	FALSE
CDH16	-0.0748743	0.144956	0.716217	0.983606	FALSE
CDH17	-0.113775	0.23051	0.588153	0.982709	FALSE
CDH19	0.157995	0.326498	0.471522	0.969377	FALSE
CDH2	0.161569	0.366139	0.430389	0.96872	FALSE
CDH20	0.18423	0.319623	0.479046	0.969377	FALSE
CDH22	0.0510805	0.0780621	0.835484	0.98779	FALSE
CDH3	-0.00787254	0.0134283	0.969553	1	FALSE
CDH5	-0.286963	0.809079	0.15521	0.889814	FALSE
CDH6	0.00247877	0.00418432	0.990412	1	FALSE
CDH8	-0.267585	0.640894	0.228616	0.903852	FALSE
CDHR1	0.195591	0.230519	0.58814	0.982709	FALSE
CDHR2	-0.0445268	0.0814452	0.829001	0.98643	FALSE
CDHR5	0.000554581	0.000932689	0.997855	1	FALSE
CDSN	-0.342502	0.559407	0.275799	0.908815	FALSE
CEACAM1	-0.528593	0.652563	0.222555	0.903852	FALSE
CEACAM19	-0.1203	0.190046	0.645586	0.983606	FALSE
CEACAM5	-0.111734	0.219533	0.603208	0.983606	FALSE
CEACAM6	0.0636055	0.102413	0.789926	0.983606	FALSE
CEACAM7	-0.0555588	0.098802	0.796522	0.983606	FALSE
CEACAM8	0.31748	0.884042	0.130604	0.889814	FALSE
CEL	0.400685	1.37153	0.0425081	0.889814	FALSE
CETP	-0.206423	0.506315	0.311662	0.932068	FALSE
CFB	-0.58667	2.78736	0.00163172	0.207679	FALSE
CFD	-0.334503	1.02288	0.0948676	0.889814	FALSE
CFH	0.00188125	0.003172	0.992723	1	FALSE
CFHR1	-0.185711	0.439237	0.363716	0.946183	FALSE
CFHR2	-0.101339	0.16765	0.679751	0.983606	FALSE
CFHR5	0.228646	0.423201	0.377398	0.949547	FALSE
CFI	0.0384095	0.0694485	0.85222	0.991104	FALSE
CFL1	-0.195167	0.456138	0.349834	0.946183	FALSE
CFL2	0.0330209	0.0577508	0.875486	0.993029	FALSE
CFP	0.0292417	0.0323958	0.92812	0.996789	FALSE
CHCHD2P9;CHCHD2	-0.045426	0.0484231	0.894493	0.993029	FALSE
CHCHD3	-0.253857	0.5312	0.294307	0.918804	FALSE
CHD1;CHD1;CHD2;CHD2;CHD9;CHD9;CHD9;CHD6;CHD8;CHD8;CHD7	-0.25892	0.695674	0.201524	0.903852	FALSE
CHGA	0.291961	0.804838	0.156734	0.889814	FALSE
CHGB	0.131011	0.266216	0.541732	0.973876	FALSE
CHI3L1	-0.251696	0.587549	0.258494	0.903852	FALSE
CHIT1	-0.327407	0.666018	0.215765	0.903852	FALSE
CHL1	0.155604	0.339472	0.457644	0.969377	FALSE
CHMP1B	-0.0203215	0.0355006	0.921509	0.994374	FALSE
CHMP2A	0.130316	0.279228	0.525742	0.9734	FALSE
CHMP2B	0.227321	0.578271	0.264076	0.903852	FALSE
CHMP3	0.144623	0.26523	0.542962	0.973876	FALSE
CHMP4A	-0.317828	0.915195	0.121564	0.889814	FALSE
CHMP4B	-0.287742	0.787577	0.163088	0.89776	FALSE
CHMP4C	-0.348453	0.805615	0.156453	0.889814	FALSE
CHMP5	0.0952561	0.186686	0.6506	0.983606	FALSE
CHMP6	0.0666679	0.120944	0.756931	0.983606	FALSE
CHODL	-0.158067	0.346335	0.450469	0.969377	FALSE
CHODL	-0.34234	0.748103	0.178606	0.903852	FALSE
CHP1	-0.0283637	0.0431061	0.905511	0.993029	FALSE
CILP	-0.107134	0.220095	0.602427	0.983606	FALSE
CILP2	-0.0344142	0.0617551	0.867451	0.992332	FALSE
CKB	0.00841506	0.0143687	0.967456	1	FALSE
CLCA4	-0.217235	0.479525	0.331493	0.942418	FALSE
CLEC14A	-0.0607889	0.114639	0.768	0.983606	FALSE
CLEC3B	0.224659	0.56886	0.269861	0.908815	FALSE
CLEC4G	0.213761	0.531081	0.294387	0.918804	FALSE
CLEC5A	-0.0735743	0.138642	0.726705	0.983606	FALSE
CLEC7A	0.201146	0.474989	0.334974	0.942418	FALSE
CLEC9A	0.00817676	0.00882741	0.979879	1	FALSE
CLIC1	-0.141196	0.308526	0.491444	0.969377	FALSE
CLIC3	-0.374841	0.389983	0.407396	0.959608	FALSE
CLIC4	-0.181266	0.425377	0.375512	0.949547	FALSE
CLMP	-0.300414	0.86673	0.135916	0.889814	FALSE
CLN5	-0.123236	0.260698	0.548659	0.973876	FALSE
CLPS	0.264195	0.364084	0.43243	0.969034	FALSE
CLSTN1	-0.169011	0.388103	0.409163	0.959608	FALSE
CLSTN3	-0.104731	0.203259	0.62624	0.983606	FALSE
CLTB	-0.183008	0.26	0.549541	0.973876	FALSE
CLTC	0.0904795	0.175804	0.667108	0.983606	FALSE
CLTRN	-0.326459	0.922694	0.119483	0.889814	FALSE
CLU	0.0485842	0.0690014	0.853097	0.991104	FALSE
CLU	-0.132277	0.284433	0.519478	0.9734	FALSE
CLUL1	0.198267	0.215317	0.609092	0.983606	FALSE
CMBL	-0.0228599	0.0401291	0.91174	0.993029	FALSE
CMPK1	0.0873627	0.168795	0.677962	0.983606	FALSE
CNDP1	0.237299	0.614197	0.24311	0.903852	FALSE
CNDP2	0.138174	0.300287	0.500857	0.969377	FALSE
CNN2	0.762334	0.348618	0.448107	0.969377	FALSE
CNNM3	-0.215241	0.33733	0.459907	0.969377	FALSE
CNP	-0.250771	0.664371	0.216585	0.903852	FALSE
CNTFR	0.208623	0.513684	0.306419	0.929865	FALSE
CNTN1	0.280206	0.780929	0.165604	0.903852	FALSE
CNTN2	-0.637815	0.441069	0.362185	0.946183	FALSE
COCH	0.114545	0.238521	0.577403	0.982709	FALSE
COL11A1	-0.242203	0.300871	0.500183	0.969377	FALSE
COL11A2	0.421748	0.93036	0.117392	0.889814	FALSE
COL12A1	0.144944	0.318853	0.479896	0.969377	FALSE
COL14A1	-0.0047701	0.00808792	0.981549	1	FALSE
COL15A1	-0.19927	0.482681	0.329093	0.942418	FALSE
COL18A1	-0.314457	0.929269	0.117688	0.889814	FALSE
COL1A1	0.135807	0.293886	0.508292	0.970363	FALSE
COL1A2	0.317107	0.941348	0.11446	0.889814	FALSE
COL28A1	0.28092	0.534752	0.291909	0.918804	FALSE
COL2A1	0.073947	0.0865351	0.819341	0.98643	FALSE
COL3A1	-0.0808508	0.158269	0.694594	0.983606	FALSE
COL4A1	0.443901	1.52601	0.0297845	0.798575	FALSE
COL4A2	0.144367	0.317254	0.481666	0.969377	FALSE
COL4A5	-0.117069	0.212327	0.613299	0.983606	FALSE
COL4A6	0.314939	0.692421	0.203039	0.903852	FALSE
COL5A2	0.269953	0.554945	0.278647	0.911527	FALSE
COL5A3	-0.0553754	0.100932	0.792625	0.983606	FALSE
COL6A1	0.343694	1.06757	0.0855905	0.889814	FALSE
COL6A2	-0.308315	0.87369	0.133755	0.889814	FALSE
COL6A2	-0.1311	0.281303	0.523235	0.9734	FALSE
COL6A3	-0.392675	1.32586	0.0472216	0.889814	FALSE
COL7A1	0.0754736	0.146278	0.714038	0.983606	FALSE
COLEC10	-0.194188	0.190475	0.644948	0.983606	FALSE
COLEC12	0.129916	0.27817	0.527024	0.9734	FALSE
COMP	-0.346568	1.08178	0.0828353	0.889814	FALSE
COMT	-0.410755	1.14259	0.0720131	0.889814	FALSE
COPB2	-0.207079	0.508507	0.310094	0.932068	FALSE
CORO1A	-0.0197809	0.032163	0.928618	0.996837	FALSE
CORO1B	0.0924217	0.180208	0.660377	0.983606	FALSE
CORO1C	0.133544	0.1681	0.679048	0.983606	FALSE
COTL1	-0.304868	0.886301	0.129927	0.889814	FALSE
COX16	0.1229	0.202675	0.627083	0.983606	FALSE
COX4I1	-0.0797413	0.104352	0.786408	0.983606	FALSE
COX5B	0.444504	0.568908	0.269831	0.908815	FALSE
COX6B1	-0.301259	0.56034	0.275207	0.908815	FALSE
CP	0.00335358	0.0056706	0.987028	1	FALSE
CPA4	-0.127153	0.168187	0.678911	0.983606	FALSE
CPAMD8	-0.164666	0.187487	0.649402	0.983606	FALSE
CPB2	-0.322586	0.966606	0.107993	0.889814	FALSE
CPE	-0.0354631	0.0637642	0.863447	0.992332	FALSE
CPM	0.2963	0.848866	0.141623	0.889814	FALSE
CPN1	-0.0979432	0.192883	0.641382	0.983606	FALSE
CPN2	0.104537	0.213744	0.611302	0.983606	FALSE
CPNE3	0.0244611	0.0411157	0.909671	0.993029	FALSE
CPNE8	-0.0996697	0.170125	0.675889	0.983606	FALSE
CPPED1	0.0263816	0.0387566	0.914626	0.993112	FALSE
CPQ	0.0456914	0.083759	0.824596	0.98643	FALSE
CPVL	-0.335395	1.02717	0.0939359	0.889814	FALSE
CPXM2	0.0748812	0.126676	0.747006	0.983606	FALSE
CPZ	-0.251295	0.666363	0.215594	0.903852	FALSE
CR1	-0.0858561	0.161168	0.689973	0.983606	FALSE
CRABP2	-0.150151	0.296882	0.504798	0.969377	FALSE
CRB2	-0.288833	0.792021	0.161428	0.893186	FALSE
CREB3L2	0.261153	0.483355	0.328583	0.942418	FALSE
CREB3L3	-0.385361	1.02985	0.0933576	0.889814	FALSE
CREG1	-0.0847747	0.163029	0.687022	0.983606	FALSE
CRHBP	0.150934	0.308209	0.491803	0.969377	FALSE
CRIM1	-0.0158746	0.0256315	0.942689	0.999735	FALSE
CRIP2	-0.260928	0.639882	0.229149	0.903852	FALSE
CRISP3	-0.0154143	0.0266762	0.940424	0.999639	FALSE
CRISPLD2	-0.124603	0.206014	0.622281	0.983606	FALSE
CRK	0.0427609	0.0743072	0.842738	0.988676	FALSE
CRKL	-0.289309	0.500664	0.315745	0.93331	FALSE
CRNN	-0.0251525	0.0433495	0.905004	0.993029	FALSE
CRTAC1	-0.227072	0.577386	0.264615	0.903852	FALSE
CRTC1	0.365844	0.377125	0.419638	0.962129	FALSE
CRYAA2;CRYAA	0.329836	0.673301	0.212177	0.903852	FALSE
CRYAB	-0.0441964	0.0807904	0.830251	0.98643	FALSE
CRYL1	0.0432259	0.0788718	0.833927	0.98779	FALSE
CRYM	0.183302	0.431702	0.370082	0.949547	FALSE
CRYZ	0.100086	0.202983	0.626638	0.983606	FALSE
CSF1	0.115753	0.241566	0.573368	0.981156	FALSE
CSF1R	-0.0647592	0.123035	0.753295	0.983606	FALSE
CSPG4	0.315141	0.932382	0.116847	0.889814	FALSE
CSPG5	0.490627	0.824123	0.149926	0.889814	FALSE
CSRP1	-0.0586119	0.104805	0.785588	0.983606	FALSE
CST2	-0.0693383	0.0936456	0.806036	0.984498	FALSE
CST3	-0.30339	0.879781	0.131892	0.889814	FALSE
CST4	-0.290587	0.824397	0.149831	0.889814	FALSE
CST5	0.168413	0.207188	0.620601	0.983606	FALSE
CST6	-0.285424	0.802622	0.157535	0.889814	FALSE
CSTA	0.217106	0.54255	0.286714	0.913877	FALSE
CSTB	0.0232302	0.040808	0.910316	0.993029	FALSE
CTBS	0.072858	0.137113	0.729267	0.983606	FALSE
CTSA	-0.0630084	0.119318	0.759769	0.983606	FALSE
CTSB	-0.0911109	0.181762	0.658018	0.983606	FALSE
CTSC	-0.0521062	0.0966785	0.800427	0.983606	FALSE
CTSD	0.0659137	0.125499	0.749034	0.983606	FALSE
CTSF	0.169235	0.378117	0.418681	0.961479	FALSE
CTSG	0.112239	0.226774	0.593234	0.983606	FALSE
CTSH	0.0338712	0.0607183	0.869524	0.992332	FALSE
CTSL	-0.219976	0.552477	0.280235	0.911527	FALSE
CTSO	-0.294061	0.839231	0.1448	0.889814	FALSE
CTSS	-0.226509	0.558706	0.276245	0.908815	FALSE
CTSV	-0.703914	1.80621	0.0156238	0.610747	FALSE
CTSZ	-0.269585	0.737749	0.182916	0.903852	FALSE
CTTN	0.235432	0.58964	0.257253	0.903852	FALSE
CUBN	0.0339815	0.0609287	0.869103	0.992332	FALSE
CUTA	0.0696147	0.130237	0.740905	0.983606	FALSE
CXADR	0.051387	0.0835838	0.824928	0.98643	FALSE
CXCL12	-0.0733089	0.141513	0.721916	0.983606	FALSE
CXCL16	0.256516	0.538944	0.289105	0.917647	FALSE
CYB5A	0.0872642	0.141212	0.722416	0.983606	FALSE
CYB5R3	0.250888	0.522616	0.300182	0.920446	FALSE
CYBA	-0.350086	0.355152	0.441415	0.969377	FALSE
CYBB	0.0288978	0.0283351	0.936839	0.998623	FALSE
CYBRD1	0.0254045	0.0448131	0.901959	0.993029	FALSE
CYCS	0.190043	0.414429	0.385098	0.951747	FALSE
CYFIP1	-0.262489	0.579143	0.263547	0.903852	FALSE
CYSTM1	0.0847116	0.167014	0.680748	0.983606	FALSE
CZIB	-0.509351	2.03126	0.0093056	0.407836	FALSE
DAB2	-0.0464308	0.0791574	0.833379	0.98779	FALSE
DAG1	-0.304174	0.883237	0.130847	0.889814	FALSE
DAP	-0.74672	2.27843	0.00526703	0.312227	FALSE
DBI	0.183481	0.408069	0.390779	0.955667	FALSE
DBNL	0.188947	0.436873	0.365701	0.946183	FALSE
DCBLD1	-0.080538	0.124517	0.750728	0.983606	FALSE
DCBLD2	0.00199626	0.00306588	0.992965	1	FALSE
DCD	-0.311665	0.888181	0.129366	0.889814	FALSE
DCDC2	-0.0327545	0.0344052	0.923836	0.995001	FALSE
DCHS1	0.0105122	0.017627	0.960225	1	FALSE
DCN	-0.0957438	0.1829	0.656296	0.983606	FALSE
DCTN2	0.526247	1.44057	0.0362602	0.889814	FALSE
DCXR	0.0690809	0.132307	0.737382	0.983606	FALSE
DDAH1	-0.175973	0.409108	0.389845	0.955667	FALSE
DDAH2	0.018253	0.0317611	0.929478	0.996837	FALSE
DDB1	-0.110976	0.205542	0.622956	0.983606	FALSE
DDC	0.211857	0.524604	0.298811	0.919015	FALSE
DDR1	0.26884	0.734765	0.184177	0.903852	FALSE
DDR2	-0.287787	0.812548	0.153976	0.889814	FALSE
DDT	-0.300129	0.865484	0.136306	0.889814	FALSE
DECR1	-0.0883126	0.170923	0.674647	0.983606	FALSE
DEFA3	-0.0043784	0.00741816	0.983064	1	FALSE
DEFA6	0.339018	0.471191	0.337916	0.944433	FALSE
DEFB1	0.15394	0.344139	0.452753	0.969377	FALSE
DHX9	-0.114215	0.231583	0.586701	0.982709	FALSE
DIRAS2	-0.777445	1.4018	0.039646	0.889814	FALSE
DKK3	-0.24213	0.497677	0.317924	0.935726	FALSE
DLK1	-0.0329943	0.052029	0.887097	0.993029	FALSE
DLK2	0.160049	0.233081	0.584681	0.982709	FALSE
DLST	-0.100609	0.199084	0.63229	0.983606	FALSE
DMBT1	0.338018	0.624894	0.237195	0.903852	FALSE
DMKN	-0.0104884	0.0179805	0.959444	1	FALSE
DNAH7	-0.123268	0.26078	0.548555	0.973876	FALSE
DNAJA2	-0.451028	1.1599	0.069199	0.889814	FALSE
DNASE1	0.266979	0.727349	0.187349	0.903852	FALSE
DNASE2	-0.319568	0.952648	0.11152	0.889814	FALSE
DNER	-0.185539	0.349724	0.446967	0.969377	FALSE
DNM2	0.00935852	0.0111425	0.97467	1	FALSE
DNPH1	0.0488595	0.0901029	0.812638	0.984498	FALSE
DPEP1	0.097639	0.197135	0.635133	0.983606	FALSE
DPP3	0.0959514	0.162801	0.687383	0.983606	FALSE
DPP4	-0.0441739	0.0807458	0.830337	0.98643	FALSE
DPP7	0.0213505	0.0373715	0.917547	0.993112	FALSE
DPT	-0.402342	1.3811	0.0415812	0.889814	FALSE
DPYS	0.144429	0.317427	0.481474	0.969377	FALSE
DSC1	-0.309143	0.733419	0.184749	0.903852	FALSE
DSC2	-0.0149077	0.0257743	0.942379	0.999735	FALSE
DSC3	-0.165603	0.357218	0.439321	0.969377	FALSE
DSG1	-0.0432509	0.0789212	0.833832	0.98779	FALSE
DSG2	-0.155953	0.349892	0.446794	0.969377	FALSE
DSG3	-0.556467	1.78342	0.0164658	0.615173	FALSE
DSP	-0.0865267	0.171165	0.674272	0.983606	FALSE
DST	0.208594	0.374977	0.421719	0.962862	FALSE
DSTN	-0.0860556	0.170085	0.67595	0.983606	FALSE
DYNC1H1	0.00464686	0.00735304	0.983212	1	FALSE
DYNC1I2	-0.561628	2.00135	0.00996892	0.428664	FALSE
DYNLL1	-0.318201	0.82692	0.148963	0.889814	FALSE
EAPP	-0.295494	0.819449	0.151548	0.889814	FALSE
ECHS1	0.225919	0.37866	0.418158	0.961479	FALSE
ECM1	0.00149029	0.00240144	0.994486	1	FALSE
EDNRB	0.243844	0.374615	0.422071	0.962862	FALSE
EEF1A1	0.129738	0.277698	0.527597	0.9734	FALSE
EEF1D	-0.31531	0.662226	0.217658	0.903852	FALSE
EEF1G	-0.303383	0.879748	0.131902	0.889814	FALSE
EEF2	0.0649719	0.120525	0.757661	0.983606	FALSE
EFCAB14	0.0729336	0.14069	0.723285	0.983606	FALSE
EFEMP1	-0.359649	1.1479	0.0711379	0.889814	FALSE
EFEMP1	-0.542161	0.680527	0.208676	0.903852	FALSE
EFEMP2	-0.199412	0.483148	0.328739	0.942418	FALSE
EFHD1	-0.0267478	0.0462363	0.899008	0.993029	FALSE
EFHD2	-0.492247	0.828626	0.148379	0.889814	FALSE
EFNA1	0.170006	0.391078	0.40637	0.959608	FALSE
EFNA2	0.0484756	0.0829423	0.826148	0.98643	FALSE
EFNA4	-0.353789	1.04634	0.0898786	0.889814	FALSE
EFNA5	-0.0373829	0.0674609	0.856129	0.992332	FALSE
EFNB1	-0.22656	0.575572	0.265722	0.903852	FALSE
EGF	0.394676	1.33717	0.0460072	0.889814	FALSE
EGF	0.236824	0.315859	0.483215	0.969377	FALSE
EGFR	0.329524	0.999145	0.100197	0.889814	FALSE
EHD1	-0.273927	0.755245	0.175693	0.903852	FALSE
EHD3	-0.205136	0.502026	0.314756	0.93331	FALSE
EHD4	-0.101166	0.205581	0.622902	0.983606	FALSE
EIF3J	0.102448	0.100665	0.793112	0.983606	FALSE
EIF5A	0.156179	0.34107	0.455964	0.969377	FALSE
EIF6	-0.171216	0.394709	0.402987	0.959608	FALSE
ELANE	-0.0890079	0.16802	0.679172	0.983606	FALSE
ELFN1	0.291042	0.826333	0.149165	0.889814	FALSE
EMC10	-0.0745121	0.118178	0.761766	0.983606	FALSE
EML2	-0.143066	0.261728	0.547359	0.973876	FALSE
ENDOD1	0.0676709	0.129267	0.742563	0.983606	FALSE
ENG	0.10281	0.204245	0.62482	0.983606	FALSE
ENO1	0.277278	0.768895	0.170257	0.903852	FALSE
ENOPH1	-0.330474	0.810501	0.154703	0.889814	FALSE
ENPEP	0.0450256	0.0824352	0.827113	0.98643	FALSE
ENPP2	0.00441703	0.00748415	0.982915	1	FALSE
ENPP4	-0.22462	0.552257	0.280378	0.911527	FALSE
ENPP6	-0.361531	1.15761	0.069565	0.889814	FALSE
ENPP7	-0.074853	0.144909	0.716294	0.983606	FALSE
ENTPD5	-0.193642	0.146808	0.713168	0.983606	FALSE
EPCAM	0.330346	0.842888	0.143586	0.889814	FALSE
EPDR1	0.00952127	0.0144267	0.967327	1	FALSE
EPHA1	-0.316192	0.937169	0.115566	0.889814	FALSE
EPHA10	-0.19062	0.454764	0.350942	0.946183	FALSE
EPHA2	-0.437541	1.54183	0.0287191	0.798181	FALSE
EPHA4	-0.149695	0.323208	0.475107	0.969377	FALSE
EPHA7	-0.1822	0.428275	0.373014	0.949547	FALSE
EPHB2	-0.0352605	0.0633754	0.864221	0.992332	FALSE
EPHB3	0.00156981	0.00264528	0.993928	1	FALSE
EPHB4	-0.068834	0.131774	0.738288	0.983606	FALSE
EPHB6	0.021665	0.0379449	0.916337	0.993112	FALSE
EPHX2	0.000818909	0.00134826	0.9969	1	FALSE
EPS8	-0.075917	0.143667	0.718344	0.983606	FALSE
EPS8L1	0.109396	0.21991	0.602684	0.983606	FALSE
EPS8L2	-0.152154	0.339062	0.458076	0.969377	FALSE
ERAP1	0.158619	0.357569	0.438966	0.969377	FALSE
ERBB4	0.251994	0.437812	0.364912	0.946183	FALSE
ERMAP	-0.323183	0.653456	0.222098	0.903852	FALSE
ERN1	-0.561111	2.27221	0.00534307	0.312227	FALSE
ERO1A	-0.235304	0.357532	0.439004	0.969377	FALSE
ERP44	-0.163556	0.371956	0.424663	0.964794	FALSE
ESAM	-0.169328	0.389051	0.408271	0.959608	FALSE
ESD	0.277484	0.769737	0.169927	0.903852	FALSE
EVPL	0.0876736	0.151499	0.705506	0.983606	FALSE
EXOC7	0	0	1	1	FALSE
EXTL2	0.179302	0.41931	0.380794	0.949547	FALSE
EZR	-0.124321	0.263511	0.545116	0.973876	FALSE
F10	0.00225758	0.00319004	0.992682	1	FALSE
F11	-0.030822	0.0549332	0.881184	0.993029	FALSE
F11R	-0.127453	0.271683	0.534955	0.973876	FALSE
F12	-0.306971	0.895629	0.127166	0.889814	FALSE
F13B	0.134299	0.179269	0.661806	0.983606	FALSE
F2	0.174034	0.403213	0.395173	0.955667	FALSE
F2R	0.325029	0.276031	0.529625	0.9734	FALSE
F5	0.100681	0.194012	0.639717	0.983606	FALSE
F9	-0.343724	1.06772	0.0855619	0.889814	FALSE
FABP1	-0.311898	0.917691	0.120867	0.889814	FALSE
FABP2	-0.251442	0.586714	0.258992	0.903852	FALSE
FABP3	-0.301135	0.869879	0.134934	0.889814	FALSE
FABP4	-0.311616	0.830407	0.147772	0.889814	FALSE
FABP5	-0.0538553	0.100253	0.793866	0.983606	FALSE
FAH	-0.0412947	0.0750737	0.841252	0.988676	FALSE
FAHD1	0.00476421	0.00790262	0.981968	1	FALSE
FAM129A	0.0793815	0.135297	0.732323	0.983606	FALSE
FAM129B	0.361602	0.731907	0.185393	0.903852	FALSE
FAM151A	0.0623035	0.117828	0.76238	0.983606	FALSE
FAM171A1	-0.177817	0.391668	0.405819	0.959608	FALSE
FAM174A	0.308002	0.609379	0.245822	0.903852	FALSE
FAM234A	0.388031	1.17192	0.0673096	0.889814	FALSE
FAM25A;FAM25C;FAM25G	-0.100875	0.0811208	0.82962	0.98643	FALSE
FAM3A	0.180589	0.311644	0.487928	0.969377	FALSE
FAM3B	0.175348	0.407205	0.391557	0.955667	FALSE
FAM3C	-0.328057	0.992214	0.101809	0.889814	FALSE
FAM49B	-0.259954	0.503585	0.313628	0.932068	FALSE
FAM83E	-0.168334	0.320517	0.47806	0.969377	FALSE
FASN	-0.160423	0.322628	0.475743	0.969377	FALSE
FASTKD3	-0.0876899	0.137066	0.729346	0.983606	FALSE
FAT2	-0.0899413	0.100967	0.792562	0.983606	FALSE
FAT4	0.256677	0.645902	0.225994	0.903852	FALSE
FBLN1	-0.311708	0.916834	0.121106	0.889814	FALSE
FBLN1	-0.191859	0.458719	0.347761	0.946183	FALSE
FBLN2	0.145158	0.319445	0.479242	0.969377	FALSE
FBLN5	0.00531727	0.00902516	0.979433	1	FALSE
FBLN7	-0.118261	0.247926	0.565033	0.980044	FALSE
FBN1	0.166412	0.380376	0.416509	0.961479	FALSE
FBN2	0.395779	0.692866	0.202831	0.903852	FALSE
FBP1	-0.00908336	0.0155297	0.964873	1	FALSE
FBP2	0.241781	0.630677	0.234058	0.903852	FALSE
FCAMR	-0.0772769	0.12722	0.746071	0.983606	FALSE
FCER1A	0.0826166	0.132717	0.736686	0.983606	FALSE
FCER1G	0.812753	0.402375	0.395936	0.955667	FALSE
FCER2	-0.264241	0.673394	0.212132	0.903852	FALSE
FCGBP	-0.189108	0.449959	0.354847	0.946183	FALSE
FCGR2A	-0.613965	2.84883	0.00141634	0.207679	FALSE
FCGR3A	-0.0660584	0.125808	0.7485	0.983606	FALSE
FCGR3B	-0.390053	1.26833	0.0539104	0.889814	FALSE
FCGRT	-0.27986	0.531931	0.293812	0.918804	FALSE
FCN1	-0.317565	0.165939	0.682435	0.983606	FALSE
FCN2	-0.064833	0.123192	0.753022	0.983606	FALSE
FCN3	-0.630361	1.02758	0.0938462	0.889814	FALSE
FCRL1	-0.145581	0.185974	0.651668	0.983606	FALSE
FDPS	0.0502462	0.0885035	0.815636	0.984498	FALSE
FDX1	-0.348907	0.880673	0.131621	0.889814	FALSE
FETUB	-0.324917	0.946841	0.113021	0.889814	FALSE
FGA	-0.158425	0.357011	0.439531	0.969377	FALSE
FGB	0.0798671	0.156059	0.698138	0.983606	FALSE
FGD2	0.123638	0.26174	0.547344	0.973876	FALSE
FGFBP2	-0.0563901	0.105471	0.784384	0.983606	FALSE
FGFR1	-0.0841713	0.161692	0.689141	0.983606	FALSE
FGFR2	0.127232	0.242153	0.572594	0.981156	FALSE
FGFR3	-0.0448158	0.0761863	0.8391	0.988273	FALSE
FGFR4	-0.105901	0.217073	0.606635	0.983606	FALSE
FGG	0.00945434	0.0161755	0.96344	1	FALSE
FGL1	-0.277797	0.602904	0.249515	0.903852	FALSE
FGL2	0.0509547	0.0943377	0.804752	0.984498	FALSE
FKBP1A	0.114319	0.225631	0.594798	0.983606	FALSE
FLG	-0.0673567	0.119136	0.760089	0.983606	FALSE
FLG2	0.0727598	0.098735	0.796645	0.983606	FALSE
FLNA	-0.250136	0.661962	0.21779	0.903852	FALSE
FLNB	0.0890926	0.177076	0.665156	0.983606	FALSE
FLNC	0.0955275	0.192126	0.642501	0.983606	FALSE
FLOT1	0.0267816	0.0473664	0.896672	0.993029	FALSE
FLOT2	0.0509699	0.0921524	0.808812	0.984498	FALSE
FLRT1	-0.00112312	0.00180856	0.995844	1	FALSE
FLRT2	0.212864	0.528026	0.296465	0.918804	FALSE
FLRT3	-0.283244	0.793518	0.160873	0.893186	FALSE
FMOD	-0.542362	2.3763	0.00420434	0.311393	FALSE
FN1	0.197436	0.476704	0.333653	0.942418	FALSE
FOLR1	0.0698388	0.133948	0.734602	0.983606	FALSE
FOLR2	0.0233691	0.040142	0.911713	0.993029	FALSE
FREM2	0.298794	0.833225	0.146816	0.889814	FALSE
FRK	0.00286311	0.00462528	0.989406	1	FALSE
FRZB	-0.318346	0.827488	0.148769	0.889814	FALSE
FSTL1	-0.0568943	0.0961291	0.80144	0.983606	FALSE
FSTL3	-0.0231703	0.0327854	0.927288	0.996365	FALSE
FTCD	-0.0909028	0.176761	0.665639	0.983606	FALSE
FTL	0.149019	0.321368	0.477125	0.969377	FALSE
FUBP1	-0.0489199	0.0902245	0.81241	0.984498	FALSE
FUCA1	-0.0895445	0.178123	0.663556	0.983606	FALSE
FUCA2	-0.309817	0.908334	0.1235	0.889814	FALSE
FXYD2	0.30014	0.757618	0.174736	0.903852	FALSE
FZD1	-0.00454612	0.00753775	0.982793	1	FALSE
FZD4	-0.114819	0.23306	0.58471	0.982709	FALSE
FZD7;FZD2	0.175208	0.395558	0.4022	0.959608	FALSE
FZD8	-0.136167	0.287073	0.516329	0.9734	FALSE
G6PD	-0.171724	0.304823	0.495652	0.969377	FALSE
GAA	0.30838	0.901906	0.125341	0.889814	FALSE
GALC	0.366254	1.10587	0.0783671	0.889814	FALSE
GALK1	0.0298631	0.0441169	0.903406	0.993029	FALSE
GALM	-0.245968	0.646262	0.225808	0.903852	FALSE
GALNS	0.235531	0.607757	0.246742	0.903852	FALSE
GALNT1	-0.211863	0.415787	0.383895	0.951747	FALSE
GALNT18	0.135044	0.27634	0.529248	0.9734	FALSE
GALNT7	-0.3655	1.10221	0.0790304	0.889814	FALSE
GANAB	0.132982	0.286314	0.517233	0.9734	FALSE
GAPDH	0.120494	0.253634	0.557656	0.976112	FALSE
GAS1	0.160097	0.34209	0.454893	0.969377	FALSE
GAS6	0.378394	1.24691	0.0566354	0.889814	FALSE
GASK1B	0.337774	0.509099	0.309671	0.932068	FALSE
GATM	-0.0914191	0.177931	0.663848	0.983606	FALSE
GBA	0.0675097	0.12892	0.743156	0.983606	FALSE
GBE1	0.00661723	0.0102458	0.976684	1	FALSE
GC	-0.279864	0.779518	0.166143	0.903852	FALSE
GCA	-0.0494824	0.0802289	0.831325	0.986766	FALSE
GCHFR	-0.13057	0.279901	0.524928	0.9734	FALSE
GCNT2	0.219207	0.43506	0.367232	0.946743	FALSE
GDA	0.0255361	0.0419498	0.907925	0.993029	FALSE
GDF15	-0.0326397	0.0570436	0.876913	0.993029	FALSE
GDI2	0.0232145	0.0407792	0.910376	0.993029	FALSE
GFPT1	-0.51661	1.31301	0.0486393	0.889814	FALSE
GFRA3	0.39106	0.729538	0.186407	0.903852	FALSE
GGACT	-0.0630299	0.119364	0.759689	0.983606	FALSE
GGCT	-0.177796	0.414682	0.384873	0.951747	FALSE
GGH	0.221969	0.559421	0.275791	0.908815	FALSE
GGT1	-0.0302532	0.0538612	0.883362	0.993029	FALSE
GGT6	-0.041589	0.0756508	0.840135	0.988471	FALSE
GHR	0.108418	0.205913	0.622425	0.983606	FALSE
GINM1	-0.00968271	0.0162108	0.963361	1	FALSE
GIPC1	-0.169821	0.300586	0.500512	0.969377	FALSE
GIPC2	0.240597	0.532459	0.293455	0.918804	FALSE
GK	-0.00130005	0.0021424	0.995079	1	FALSE
GLA	0.199562	0.483638	0.328369	0.942418	FALSE
GLB1	0.0924542	0.184898	0.653284	0.983606	FALSE
GLG1	-0.312935	0.922375	0.119571	0.889814	FALSE
GLIPR2	-0.0125917	0.0191794	0.956799	1	FALSE
GLO1	0.292586	0.80741	0.155808	0.889814	FALSE
GLOD4	0.161352	0.365508	0.431015	0.96872	FALSE
GLRX	-0.369106	1.19721	0.0635023	0.889814	FALSE
GLTP	-0.303501	0.566273	0.271473	0.908815	FALSE
GLUD1	0.135686	0.253692	0.557581	0.976112	FALSE
GLUL	-0.0380048	0.0654755	0.860052	0.992332	FALSE
GM2A	-0.20371	0.497294	0.318204	0.935726	FALSE
GMFB	-0.201408	0.309892	0.4899	0.969377	FALSE
GMFG	-0.298519	0.668673	0.21445	0.903852	FALSE
GMPR2	-0.60298	2.84752	0.00142062	0.207679	FALSE
GNA11	-0.170626	0.392936	0.404635	0.959608	FALSE
GNA13	-0.233395	0.546966	0.283814	0.913877	FALSE
GNAI1	0.173602	0.401905	0.396364	0.955667	FALSE
GNAI2	-0.0726034	0.139968	0.72449	0.983606	FALSE
GNAI3	0.00905564	0.015143	0.965733	1	FALSE
GNAQ	0.0774427	0.143218	0.719088	0.983606	FALSE
GNAS	-0.142766	0.312836	0.486591	0.969377	FALSE
GNB1	-0.0448843	0.0821545	0.827648	0.98643	FALSE
GNB2	-0.0429509	0.0783293	0.83497	0.98779	FALSE
GNG12	-0.181964	0.427542	0.373644	0.949547	FALSE
GNG5	-0.284766	0.545047	0.285071	0.913877	FALSE
GNPDA1	0.283484	0.746	0.179474	0.903852	FALSE
GNPTG	0.270833	0.605362	0.248106	0.903852	FALSE
GNS	-0.212931	0.528253	0.296311	0.918804	FALSE
GOLIM4	0.302583	0.710565	0.194731	0.903852	FALSE
GOLM1	0.282856	0.791905	0.161471	0.893186	FALSE
GORASP2	0.374328	0.44256	0.360944	0.946183	FALSE
GOT1	0.230205	0.588547	0.257901	0.903852	FALSE
GP1BA	-0.0270643	0.0478922	0.895587	0.993029	FALSE
GP2	-0.0608502	0.112031	0.772626	0.983606	FALSE
GP5	-0.0443529	0.077296	0.836959	0.988273	FALSE
GP6	0.0469479	0.0862666	0.819848	0.98643	FALSE
GPA33	-0.00361613	0.00512099	0.988278	1	FALSE
GPC1	0.336833	1.0341	0.0924478	0.889814	FALSE
GPC3	0.0755646	0.146479	0.713708	0.983606	FALSE
GPC4	-0.247342	0.651418	0.223142	0.903852	FALSE
GPD1	0.115119	0.239967	0.575484	0.98144	FALSE
GPD1L	-0.0947754	0.155187	0.69954	0.983606	FALSE
GPHN	0.367358	0.6196	0.240105	0.903852	FALSE
GPI	0.00401734	0.00680169	0.984461	1	FALSE
GPLD1	0.473717	1.32747	0.0470468	0.889814	FALSE
GPNMB	0.12784	0.26557	0.542537	0.973876	FALSE
GPR180	-0.195271	0.469688	0.339088	0.944721	FALSE
GPR37L1	0.508154	1.11791	0.0762245	0.889814	FALSE
GPRC5A	-0.107832	0.204593	0.624319	0.983606	FALSE
GPRC5B	0.194404	0.466888	0.341281	0.945053	FALSE
GPRC5C	0.203454	0.496446	0.318826	0.936346	FALSE
GPT	-0.0561532	0.0893221	0.8141	0.984498	FALSE
GPX1	0.208072	0.467583	0.340735	0.945053	FALSE
GPX3	-0.29358	0.837167	0.14549	0.889814	FALSE
GPX4	-0.113251	0.229233	0.589884	0.982709	FALSE
GRB2	-0.393772	1.33206	0.0465526	0.889814	FALSE
GRHPR	-0.128888	0.275455	0.530329	0.973876	FALSE
GRN	0.238951	0.56515	0.272176	0.908815	FALSE
GSN	-0.312334	0.91966	0.120321	0.889814	FALSE
GSN	-0.242675	0.615336	0.242473	0.903852	FALSE
GSPT1	0.360854	0.8104	0.154739	0.889814	FALSE
GSR	0.0118064	0.0198454	0.955333	1	FALSE
GSS	-0.0661579	0.122992	0.75337	0.983606	FALSE
GSTA1	0.116297	0.236681	0.579854	0.982709	FALSE
GSTA2	0.093398	0.18711	0.649965	0.983606	FALSE
GSTM1	-0.326745	0.955099	0.110892	0.889814	FALSE
GSTM2	-0.0664807	0.126712	0.746944	0.983606	FALSE
GSTM3	0.014582	0.0251956	0.943636	0.999735	FALSE
GSTO1	-0.141174	0.300271	0.500875	0.969377	FALSE
GSTP1	-0.0784525	0.152894	0.703244	0.983606	FALSE
GSTT1	-0.202311	0.450302	0.354567	0.946183	FALSE
GTF2IRD2	-0.07662	0.148816	0.709878	0.983606	FALSE
GUCA2A	-0.183345	0.431838	0.369966	0.949547	FALSE
GUCA2B	-0.299632	0.700413	0.199337	0.903852	FALSE
GUSB	0.17747	0.378953	0.417876	0.961479	FALSE
H2AFY	0.176819	0.170497	0.675309	0.983606	FALSE
H2AFZ;H2AFV	-0.571915	0.745342	0.179746	0.903852	FALSE
HAAO	0.0839091	0.161112	0.690062	0.983606	FALSE
HABP2	-0.22425	0.430612	0.371012	0.949547	FALSE
HADHB	0.141373	0.210937	0.615267	0.983606	FALSE
HAGH	0.30436	0.801498	0.157944	0.889814	FALSE
HAMP	-0.0611218	0.115338	0.766764	0.983606	FALSE
HARS	0.397584	0.748316	0.178519	0.903852	FALSE
HAVCR2	0.0489583	0.0903019	0.812266	0.984498	FALSE
HBA1	0.11808	0.247465	0.565633	0.980044	FALSE
HBB	0.115728	0.241502	0.573453	0.981156	FALSE
HBD	0.171356	0.362163	0.434347	0.969377	FALSE
HBM	0.560715	0.607176	0.247072	0.903852	FALSE
HDAC6	0.179084	0.321419	0.477069	0.969377	FALSE
HDGF	0.230635	0.40879	0.390131	0.955667	FALSE
HDHD2	-0.029807	0.0467499	0.897946	0.993029	FALSE
HEBP1	0.227004	0.577144	0.264762	0.903852	FALSE
HEBP2	-0.265044	0.719677	0.190688	0.903852	FALSE
HEG1	0.117725	0.220526	0.601831	0.983606	FALSE
HEPACAM2	-0.301895	0.562022	0.274144	0.908815	FALSE
HEXA	0.0613918	0.115906	0.765762	0.983606	FALSE
HEXB	0.0459985	0.0843709	0.823435	0.98643	FALSE
HGD	0.0745098	0.140644	0.723363	0.983606	FALSE
HGFAC	0.0276621	0.0490059	0.893293	0.993029	FALSE
HINT1	0.15438	0.345394	0.451446	0.969377	FALSE
HIST1H1B	-0.374976	0.729357	0.186485	0.903852	FALSE
HIST1H1C	-0.0225614	0.038696	0.914753	0.993112	FALSE
HIST1H2AB;HIST1H2AG;HIST1H2AD;HIST3H2A;HIST1H2AC;HIST1H2AH;HIST1H2AJ;H2AFJ	-0.0253653	0.0437336	0.904204	0.993029	FALSE
HIST1H2BK;HIST1H2BD;HIST1H2BC;HIST2H2BF;HIST2H2BF;HIST1H2BH;HIST1H2BN;HIST1H2BM;HIST1H2BL	-0.125686	0.267063	0.540676	0.973876	FALSE
HIST1H3A;H3F3A;HIST3H3;HIST2H3A	-0.0408791	0.0742598	0.84283	0.988676	FALSE
HIST1H4A	-0.0516691	0.093537	0.806237	0.984498	FALSE
HIST2H2AB	0.553808	0.350478	0.446192	0.969377	FALSE
HK3	0.322313	0.476629	0.333712	0.942418	FALSE
HLA-A	-0.238783	0.619629	0.240088	0.903852	FALSE
HLA-A	-0.381574	1.26422	0.0544228	0.889814	FALSE
HLA-A	0.3504	0.493656	0.320881	0.937549	FALSE
HLA-B	-0.427663	1.53303	0.029307	0.798575	FALSE
HLA-C	-0.367578	1.18915	0.0646912	0.889814	FALSE
HLA-DMB	0.0499785	0.076244	0.838988	0.988273	FALSE
HLA-DRA	-0.0361516	0.0539474	0.883187	0.993029	FALSE
HLA-DRB1	-0.584974	2.37249	0.00424137	0.311393	FALSE
HMCN1	-0.0826296	0.162284	0.688202	0.983606	FALSE
HMCN2	0.216783	0.525874	0.297938	0.918804	FALSE
HMGB1	0.0750316	0.126962	0.746514	0.983606	FALSE
HMGB2	-0.0769123	0.095398	0.80279	0.984498	FALSE
HMGN2	0.112737	0.18307	0.65604	0.983606	FALSE
HNMT	0.421482	1.34515	0.04517	0.889814	FALSE
HNRNPA1	-0.083031	0.124139	0.751383	0.983606	FALSE
HNRNPA2B1	0.34017	0.84699	0.142236	0.889814	FALSE
HNRNPC	-0.339139	0.471427	0.337733	0.944433	FALSE
HNRNPK	0.172223	0.32994	0.467799	0.969377	FALSE
HP	-0.449073	1.67015	0.0213722	0.666699	FALSE
HPCAL1	-0.0957442	0.182901	0.656295	0.983606	FALSE
HPD	-0.00492903	0.00835994	0.980935	1	FALSE
HPGD	-0.0624789	0.112497	0.771796	0.983606	FALSE
HPN	-0.22658	0.575644	0.265678	0.903852	FALSE
HPR	0.170508	0.359858	0.436658	0.969377	FALSE
HPRT1	0.0987131	0.179092	0.662076	0.983606	FALSE
HPX	-0.341654	1.05755	0.0875882	0.889814	FALSE
HRC	0.2381	0.562347	0.273938	0.908815	FALSE
HRG	0.0566283	0.105964	0.783494	0.983606	FALSE
HRNR	0.0830952	0.159314	0.692925	0.983606	FALSE
HS6ST2	-0.338499	0.908914	0.123335	0.889814	FALSE
HSP90AA1	0.0248221	0.0437372	0.904197	0.993029	FALSE
HSP90AB1	0.0564762	0.105649	0.784062	0.983606	FALSE
HSP90AB4P	-0.0477477	0.0858156	0.8207	0.98643	FALSE
HSP90B1	0.0272612	0.0471691	0.89708	0.993029	FALSE
HSPA13	-0.0661811	0.0626486	0.865668	0.992332	FALSE
HSPA1A;HSPA1B	0.00711845	0.0121244	0.972469	1	FALSE
HSPA2	0.138822	0.277714	0.527577	0.9734	FALSE
HSPA4	0.147348	0.28077	0.523878	0.9734	FALSE
HSPA5	0.245961	0.646233	0.225822	0.903852	FALSE
HSPA8	0.0533542	0.0992262	0.795745	0.983606	FALSE
HSPA9	-0.0234268	0.0393029	0.913476	0.993112	FALSE
HSPB1	0.0613058	0.115725	0.766081	0.983606	FALSE
HSPB11	-0.486601	1.66458	0.021648	0.666699	FALSE
HSPD1	-0.372422	1.13607	0.0731018	0.889814	FALSE
HSPE1	-0.0429735	0.0708881	0.849399	0.991104	FALSE
HSPG2	-0.18443	0.435224	0.367093	0.946743	FALSE
HSPH1	0.306979	0.479163	0.33177	0.942418	FALSE
HTRA1	0.167776	0.384425	0.412644	0.959608	FALSE
HTRA3	-0.445965	1.42598	0.0374991	0.889814	FALSE
HUWE1	0.664421	1.29305	0.050927	0.889814	FALSE
HYAL1	-0.0103491	0.0177368	0.959982	1	FALSE
HYAL1	-0.131953	0.283571	0.520509	0.9734	FALSE
HYOU1	-0.599617	2.39087	0.00406562	0.311393	FALSE
ICAM1	-0.158178	0.346648	0.450144	0.969377	FALSE
ICAM2	0.0831189	0.159366	0.692841	0.983606	FALSE
ICAM3	0.0246843	0.0404889	0.910985	0.993029	FALSE
ICOSLG	0.387495	1.29687	0.0504818	0.889814	FALSE
IDE	-0.0854744	0.107187	0.781291	0.983606	FALSE
IDH1	0.0116386	0.0199965	0.955	1	FALSE
IDH2	0.0938128	0.188084	0.648509	0.983606	FALSE
IDS	0.536457	1.14173	0.0721561	0.889814	FALSE
IDUA	0.0743251	0.140248	0.724022	0.983606	FALSE
IFI30	-0.111591	0.225205	0.595381	0.983606	FALSE
IFNAR1	0.0197788	0.0296355	0.934038	0.997416	FALSE
IFNAR2	-0.409146	1.42088	0.0379419	0.889814	FALSE
IGDCC4	-0.0664999	0.104143	0.786786	0.983606	FALSE
IGF2	0.273293	0.707069	0.196305	0.903852	FALSE
IGF2R	0.0271905	0.0470405	0.897345	0.993029	FALSE
IGFALS	-0.228348	0.581919	0.261867	0.903852	FALSE
IGFBP2	-0.0551905	0.100561	0.793303	0.983606	FALSE
IGFBP3	-0.240295	0.606834	0.247267	0.903852	FALSE
IGFBP4	-0.166164	0.348137	0.448604	0.969377	FALSE
IGFBP5	0.435374	1.47536	0.0334689	0.851048	FALSE
IGFBP6	-0.364239	1.17167	0.0673483	0.889814	FALSE
IGFBP7	0.223741	0.56563	0.271876	0.908815	FALSE
IGFLR1	-0.273911	0.61518	0.24256	0.903852	FALSE
IGHA1	-0.58547	2.77545	0.00167705	0.207679	FALSE
IGHG1	-0.472873	1.12464	0.075052	0.889814	FALSE
IGHG2	0.0198613	0.0346661	0.923281	0.994873	FALSE
IGHG3	-0.0161497	0.0279883	0.937587	0.998826	FALSE
IGHG4	0.0527333	0.0979573	0.798073	0.983606	FALSE
IGHM	-0.0331595	0.0593622	0.872244	0.992433	FALSE
IGHV1-18	-0.405639	1.40029	0.0397845	0.889814	FALSE
IGHV1-2	-0.763319	2.20289	0.0062677	0.325722	FALSE
IGHV1-46	-0.0692455	0.101428	0.791721	0.983606	FALSE
IGHV1-69	-0.290815	0.825366	0.149498	0.889814	FALSE
IGHV2-70	0.0342176	0.0525069	0.886121	0.993029	FALSE
IGHV2-70D	-0.288028	0.813563	0.153616	0.889814	FALSE
IGHV3-13	-0.260538	0.701974	0.198621	0.903852	FALSE
IGHV3-15	-0.399616	1.36538	0.0431146	0.889814	FALSE
IGHV3-30;IGHV3-30-5	0.0599468	0.112873	0.771129	0.983606	FALSE
IGHV3-43	-0.141893	0.302183	0.498674	0.969377	FALSE
IGHV3-43D	-0.59264	2.84725	0.0014215	0.207679	FALSE
IGHV3-49	-0.209972	0.518226	0.303231	0.92512	FALSE
IGHV3-64	-0.108924	0.207052	0.620795	0.983606	FALSE
IGHV3-64D	-0.0959492	0.193124	0.641027	0.983606	FALSE
IGHV3-7	-0.231634	0.593672	0.254875	0.903852	FALSE
IGHV3-72	-0.266266	0.724518	0.188574	0.903852	FALSE
IGHV3-73	-0.102502	0.208805	0.618293	0.983606	FALSE
IGHV3-74	-0.177784	0.414645	0.384906	0.951747	FALSE
IGHV4-28	-0.297976	0.694752	0.201952	0.903852	FALSE
IGHV4-61;IGHV4-39;IGHV4-59;IGHV4-34;IGHV4-30-4;IGHV4-38-2	-0.290822	0.825398	0.149487	0.889814	FALSE
IGHV5-51	-0.10624	0.217905	0.605474	0.983606	FALSE
IGHV6-1	-0.382703	1.2704	0.0536532	0.889814	FALSE
IGKC	-0.483237	1.90689	0.0123911	0.495426	FALSE
IGKJ1	-0.143111	0.313787	0.485527	0.969377	FALSE
IGKV1-16	-0.282074	0.788657	0.162683	0.897712	FALSE
IGKV1-17	-0.125604	0.266848	0.540943	0.973876	FALSE
IGKV1-27	-0.310205	0.910074	0.123006	0.889814	FALSE
IGKV1-39;IGKV1D-39	-0.291811	0.804219	0.156957	0.889814	FALSE
IGKV1-5	0.154305	0.345177	0.451671	0.969377	FALSE
IGKV1-6	-0.263418	0.713261	0.193526	0.903852	FALSE
IGKV1-8	-0.191783	0.458478	0.347954	0.946183	FALSE
IGKV1D-13;IGKV1-13	0.0611692	0.115438	0.766588	0.983606	FALSE
IGKV1D-16	-0.102129	0.19188	0.642865	0.983606	FALSE
IGKV1D-33;IGKV1-33	-0.0352268	0.063311	0.864349	0.992332	FALSE
IGKV2-24	-0.20433	0.499349	0.316702	0.934928	FALSE
IGKV2-28;IGKV2D-28	-0.239444	0.622057	0.23875	0.903852	FALSE
IGKV2-29	-0.243959	0.63876	0.229742	0.903852	FALSE
IGKV2-30	0.155011	0.347196	0.449577	0.969377	FALSE
IGKV2-40;IGKV2D-40	-0.0428911	0.074551	0.842265	0.988676	FALSE
IGKV2D-29	-0.217341	0.543359	0.286181	0.913877	FALSE
IGKV2D-30	-0.120042	0.165762	0.682714	0.983606	FALSE
IGKV3-11	-0.0492996	0.0909897	0.81098	0.984498	FALSE
IGKV3-15	-0.286844	0.808577	0.15539	0.889814	FALSE
IGKV3-20	-0.264561	0.71777	0.191527	0.903852	FALSE
IGKV3D-15	-0.265196	0.720276	0.190425	0.903852	FALSE
IGKV3D-20	-0.520276	2.1913	0.00643722	0.325722	FALSE
IGKV4-1	0.094064	0.188675	0.647627	0.983606	FALSE
IGKV6-21	-0.173925	0.402883	0.395473	0.955667	FALSE
IGKV6D-21	0.0282714	0.0501434	0.890957	0.993029	FALSE
IGLC3	-0.396331	1.34658	0.0450218	0.889814	FALSE
IGLC6	-0.37	1.20194	0.0628143	0.889814	FALSE
IGLC7	-0.243065	0.635433	0.231508	0.903852	FALSE
IGLL1	-0.644235	3.41735	0.000382516	0.124536	FALSE
IGLON5	0.334077	0.988652	0.102647	0.889814	FALSE
IGLV1-40	-0.357879	1.13881	0.0726415	0.889814	FALSE
IGLV1-44	-0.360889	1.00467	0.0989296	0.889814	FALSE
IGLV1-47	-0.166475	0.380565	0.416328	0.961479	FALSE
IGLV1-51	-0.441426	1.62023	0.0239758	0.718958	FALSE
IGLV10-54	-0.304478	0.717129	0.19181	0.903852	FALSE
IGLV2-11	-0.220585	0.554595	0.278872	0.911527	FALSE
IGLV2-14	0.31036	0.707876	0.195941	0.903852	FALSE
IGLV2-18	-0.522557	2.20985	0.0061681	0.325722	FALSE
IGLV2-23	-0.0797851	0.131884	0.738101	0.983606	FALSE
IGLV2-8	-0.133956	0.281309	0.523229	0.9734	FALSE
IGLV3-1	-0.31935	0.951643	0.111778	0.889814	FALSE
IGLV3-10	-0.310058	0.909414	0.123193	0.889814	FALSE
IGLV3-12	-0.231123	0.591839	0.255953	0.903852	FALSE
IGLV3-19	-0.542449	2.37706	0.00419704	0.311393	FALSE
IGLV3-21	-0.0823905	0.161743	0.68906	0.983606	FALSE
IGLV3-25	-0.360225	1.15087	0.0706532	0.889814	FALSE
IGLV3-9	-0.326214	0.983542	0.103862	0.889814	FALSE
IGLV4-60	-0.478415	1.48335	0.0328585	0.851048	FALSE
IGLV4-69	-0.149102	0.33045	0.46725	0.969377	FALSE
IGLV5-45	-0.264535	0.696167	0.201295	0.903852	FALSE
IGLV5-52	0	0	1	1	FALSE
IGLV6-57	-0.165559	0.377855	0.418933	0.961479	FALSE
IGLV7-43	-0.20906	0.515154	0.305384	0.929198	FALSE
IGLV7-46	-0.126729	0.262745	0.546078	0.973876	FALSE
IGLV8-61	0.123004	0.260097	0.549418	0.973876	FALSE
IGLV9-49	-0.253024	0.63283	0.2329	0.903852	FALSE
IGSF11	0.315231	0.815292	0.153006	0.889814	FALSE
IGSF8	0.115033	0.239749	0.575772	0.98144	FALSE
IL10RB	-0.0663537	0.1234	0.752662	0.983606	FALSE
IL13RA1	0.085349	0.168469	0.678471	0.983606	FALSE
IL17RA	-0.0339533	0.0334768	0.925813	0.995249	FALSE
IL18	0.215568	0.458414	0.348005	0.946183	FALSE
IL18BP	-0.0125742	0.0216427	0.951387	1	FALSE
IL1R1	-0.0720755	0.135447	0.73207	0.983606	FALSE
IL1R2	-0.00452305	0.00749919	0.982881	1	FALSE
IL1RAP	-0.22164	0.558274	0.27652	0.908815	FALSE
IL1RN	-0.0100633	0.0168601	0.961922	1	FALSE
IL2RA	0.349038	0.807678	0.155712	0.889814	FALSE
IL2RB	-0.0215162	0.0368313	0.918689	0.993112	FALSE
IL4R	0.0793916	0.12253	0.754172	0.983606	FALSE
IL6R	-0.278928	0.775663	0.167624	0.903852	FALSE
IL6ST	-0.0309889	0.0552481	0.880546	0.993029	FALSE
IMPA2	-0.572209	2.1728	0.0067174	0.325722	FALSE
IMPAD1	-0.282371	0.71728	0.191743	0.903852	FALSE
IMPDH2	0.283296	0.337155	0.460093	0.969377	FALSE
INAFM2	0.248439	0.636167	0.231118	0.903852	FALSE
INHBB	0.487088	1.18344	0.0655479	0.889814	FALSE
INHBC	-0.322127	0.903928	0.124759	0.889814	FALSE
IQGAP1	-0.118391	0.248258	0.564601	0.980044	FALSE
IQGAP2	-0.0187104	0.0271503	0.939398	0.999371	FALSE
ISLR	-0.223145	0.56354	0.273187	0.908815	FALSE
ISM2	0.181255	0.299549	0.501708	0.969377	FALSE
IST1	0.0399866	0.072516	0.846221	0.989825	FALSE
ITFG1	-0.0774862	0.150741	0.70674	0.983606	FALSE
ITGA3	0.0887236	0.167399	0.680144	0.983606	FALSE
ITGAM	-0.0030853	0.00251966	0.994215	1	FALSE
ITGAV	-0.0997345	0.191869	0.642882	0.983606	FALSE
ITGB1	0.147364	0.316874	0.482088	0.969377	FALSE
ITGB2	0.124187	0.135198	0.732491	0.983606	FALSE
ITGB3	-0.736317	1.0217	0.0951264	0.889814	FALSE
ITIH1	0.10343	0.211054	0.6151	0.983606	FALSE
ITIH2	0.0529125	0.0983232	0.797401	0.983606	FALSE
ITIH3	0.0960335	0.162962	0.687129	0.983606	FALSE
ITIH4	0.180035	0.224527	0.596311	0.983606	FALSE
ITIH4	-0.309072	0.904997	0.124452	0.889814	FALSE
ITIH5	0.103002	0.199297	0.631979	0.983606	FALSE
ITLN1	-0.320742	0.928129	0.117997	0.889814	FALSE
ITM2B	-0.117765	0.246665	0.566676	0.980044	FALSE
ITPRID2	0.0309831	0.0552372	0.880568	0.993029	FALSE
IVL	0.0327837	0.0516785	0.887813	0.993029	FALSE
IWS1	-0.0160671	0.0278406	0.937906	0.998826	FALSE
JAG1	0.59534	0.922812	0.11945	0.889814	FALSE
JAM3	0.247292	0.651229	0.223239	0.903852	FALSE
JAML	-0.276421	0.742243	0.181033	0.903852	FALSE
JCHAIN	-0.532909	2.29562	0.00506267	0.312227	FALSE
JMJD8	-0.215499	0.474349	0.335468	0.942418	FALSE
JSRP1	0.1968	0.406125	0.392532	0.955667	FALSE
JUP	-0.0772731	0.139061	0.726003	0.983606	FALSE
KAZALD1	0.210506	0.444045	0.359712	0.946183	FALSE
KCNE3	0.371257	0.674313	0.211684	0.903852	FALSE
KCNQ2	-0.308107	0.900688	0.125693	0.889814	FALSE
KCP	0.394719	0.978775	0.105009	0.889814	FALSE
KCTD12	-0.272248	0.460452	0.346376	0.946183	FALSE
KDM4C	-0.356841	1.09724	0.0799397	0.889814	FALSE
KHK	0.187351	0.444399	0.359419	0.946183	FALSE
KHSRP	0.296259	0.391601	0.405881	0.959608	FALSE
KIAA0319L	0.153952	0.334894	0.462493	0.969377	FALSE
KIAA1549	0.185828	0.336912	0.46035	0.969377	FALSE
KIF12	-0.0705827	0.135562	0.731877	0.983606	FALSE
KIF5B	0.150626	0.269045	0.538214	0.973876	FALSE
KIR2DL1	-0.00323199	0.00546373	0.987498	1	FALSE
KIR2DL3	0.125058	0.244384	0.569661	0.981156	FALSE
KIRREL1	0.246678	0.648924	0.224427	0.903852	FALSE
KIT	-0.12483	0.229299	0.589795	0.982709	FALSE
KL	0.222103	0.49417	0.320502	0.937549	FALSE
KLK1	0.193532	0.464085	0.343491	0.946183	FALSE
KLK10	-0.021844	0.0287236	0.936001	0.998197	FALSE
KLK11	-0.250991	0.62561	0.236804	0.903852	FALSE
KLK13	-0.00805057	0.0121676	0.972372	1	FALSE
KLK3	-0.131206	0.251379	0.560558	0.979013	FALSE
KLK6	-0.0748889	0.134212	0.734155	0.983606	FALSE
KLK7	0.0694741	0.0978819	0.798212	0.983606	FALSE
KLK8	0.381071	0.506402	0.3116	0.932068	FALSE
KLKB1	-0.216122	0.523676	0.29945	0.919739	FALSE
KLRB1	0.174233	0.215816	0.608392	0.983606	FALSE
KLRD1	-0.0764964	0.0948316	0.803838	0.984498	FALSE
KLRK1	0.0984765	0.162186	0.688357	0.983606	FALSE
KNG1	0.3292	0.997609	0.100552	0.889814	FALSE
KNG1	-0.00523254	0.00887993	0.979761	1	FALSE
KPNB1	-0.045066	0.0725276	0.846199	0.989825	FALSE
KPRP	0.0438299	0.029515	0.934297	0.997416	FALSE
KRAS	0.0824087	0.0856832	0.82095	0.98643	FALSE
KREMEN1	-0.00866401	0.0138092	0.968703	1	FALSE
KRT1	0.0856854	0.169238	0.67727	0.983606	FALSE
KRT10	0.17913	0.418781	0.381258	0.949603	FALSE
KRT13	0.210032	0.518428	0.30309	0.92512	FALSE
KRT14	0.137424	0.298253	0.503208	0.969377	FALSE
KRT16	0.0762853	0.148074	0.711092	0.983606	FALSE
KRT17	0.057246	0.104701	0.785777	0.983606	FALSE
KRT18	0.168777	0.387405	0.409822	0.959608	FALSE
KRT19	0.0272877	0.0472171	0.89698	0.993029	FALSE
KRT2	0.142633	0.31247	0.487001	0.969377	FALSE
KRT36	-0.0968905	0.102356	0.790031	0.983606	FALSE
KRT4	0.232377	0.578961	0.263657	0.903852	FALSE
KRT5	0.173483	0.401547	0.396692	0.955667	FALSE
KRT6A	0.185811	0.439554	0.363451	0.946183	FALSE
KRT6B	0.0364965	0.0657509	0.859506	0.992332	FALSE
KRT7	0.152808	0.26364	0.544955	0.973876	FALSE
KRT78	-0.0733579	0.13818	0.727479	0.983606	FALSE
KRT8	0.0113136	0.0189994	0.957195	1	FALSE
KRT80	0.114201	0.140389	0.723788	0.983606	FALSE
KRT83	-0.0668563	0.127517	0.74556	0.983606	FALSE
KRT9	0.035025	0.0629242	0.865119	0.992332	FALSE
L1CAM	-0.0941839	0.184228	0.654292	0.983606	FALSE
L1TD1	0.0544333	0.101439	0.791701	0.983606	FALSE
LAG3	-0.518108	0.534056	0.292377	0.918804	FALSE
LAIR1	0.154029	0.344392	0.452489	0.969377	FALSE
LAIR2	0.312481	0.833894	0.146591	0.889814	FALSE
LAMA3	0.499038	0.847702	0.142003	0.889814	FALSE
LAMA4	0.0929019	0.176583	0.665913	0.983606	FALSE
LAMA5	-0.302216	0.874616	0.13347	0.889814	FALSE
LAMB1	-0.000575353	0.000967659	0.997774	1	FALSE
LAMB2	-0.116776	0.244155	0.569961	0.981156	FALSE
LAMC1	0.212118	0.510453	0.308708	0.932068	FALSE
LAMP1	0.112291	0.23287	0.584965	0.982709	FALSE
LAMP2	0.18587	0.439737	0.363298	0.946183	FALSE
LAMP3	0.225014	0.35727	0.439268	0.969377	FALSE
LAMTOR5	-0.203053	0.329795	0.467956	0.969377	FALSE
LAP3	0.152552	0.331034	0.466622	0.969377	FALSE
LASP1	0.071217	0.130251	0.740882	0.983606	FALSE
LAYN	-0.0105943	0.0177673	0.959915	1	FALSE
LBP	-0.318526	0.947854	0.112758	0.889814	FALSE
LCAT	0.0708141	0.136065	0.73103	0.983606	FALSE
LCN1	-0.617207	3.10639	0.000782725	0.198203	FALSE
LCN2	-0.33041	1.00335	0.0992326	0.889814	FALSE
LCP1	-0.060458	0.113944	0.769229	0.983606	FALSE
LDHA	0.0140314	0.0242185	0.945761	1	FALSE
LDHB	0.220082	0.552845	0.279998	0.911527	FALSE
LDLR	0.172908	0.319646	0.47902	0.969377	FALSE
LDLRAD3	0.1878	0.219414	0.603373	0.983606	FALSE
LEAP2	0.318621	0.504744	0.312792	0.932068	FALSE
LEPR	0.390915	0.525487	0.298204	0.918804	FALSE
LFNG	-0.0610249	0.0882975	0.816023	0.984498	FALSE
LGALS1	-0.302923	0.877724	0.132518	0.889814	FALSE
LGALS3	-0.267036	0.727577	0.187251	0.903852	FALSE
LGALS3BP	0.179534	0.420023	0.380169	0.949547	FALSE
LGALS7	-0.0789271	0.121726	0.755568	0.983606	FALSE
LGALS8	-0.509472	0.877662	0.132537	0.889814	FALSE
LGALS9	-0.197107	0.475633	0.334478	0.942418	FALSE
LGMN	-0.221536	0.557909	0.276752	0.908815	FALSE
LHPP	0.231428	0.558219	0.276555	0.908815	FALSE
LIFR	0.423119	1.09583	0.0801991	0.889814	FALSE
LILRA1	0.0778888	0.151637	0.705282	0.983606	FALSE
LILRA5	0.24525	0.643575	0.227208	0.903852	FALSE
LILRA6	0.124669	0.257529	0.552676	0.974017	FALSE
LILRB1	0.164252	0.321664	0.476799	0.969377	FALSE
LILRB4	-0.0956933	0.192518	0.641921	0.983606	FALSE
LIN7C	-0.0929268	0.123766	0.752027	0.983606	FALSE
LIPA	-0.228674	0.514251	0.30602	0.929865	FALSE
LMAN1	-0.635394	1.31551	0.0483602	0.889814	FALSE
LMAN2	-0.30217	0.874416	0.133532	0.889814	FALSE
LMNA	0.132268	0.276936	0.528523	0.9734	FALSE
LMNB1	-0.0539889	0.0616546	0.867652	0.992332	FALSE
LMTK3	0.129813	0.224509	0.596335	0.983606	FALSE
LOX	-0.23528	0.5712	0.268411	0.908815	FALSE
LOXL1	-0.31194	0.419938	0.380244	0.949547	FALSE
LPA	0.123895	0.262406	0.546505	0.973876	FALSE
LPL	-0.132394	0.221492	0.600493	0.983606	FALSE
LPP	0.109008	0.0501262	0.890992	0.993029	FALSE
LRG1	-0.0399139	0.0723742	0.846498	0.989825	FALSE
LRP1	0.214238	0.470607	0.338371	0.944433	FALSE
LRP10	0.0147306	0.0248971	0.944285	0.999735	FALSE
LRP11	0.224516	0.466891	0.341279	0.945053	FALSE
LRP2	-0.0133986	0.0230982	0.948204	1	FALSE
LRRC15	0.227812	0.580014	0.263019	0.903852	FALSE
LRRC19	-0.550134	2.35821	0.0043832	0.311393	FALSE
LRRC25	0.0604998	0.10573	0.783918	0.983606	FALSE
LRRC57	-0.41017	0.677318	0.210224	0.903852	FALSE
LRRN4	0.0396118	0.0701303	0.850883	0.991104	FALSE
LRRN4CL	-0.15679	0.293142	0.509165	0.971034	FALSE
LRRTM2	0.0713382	0.137206	0.729112	0.983606	FALSE
LSAMP	-0.308475	0.87438	0.133543	0.889814	FALSE
LSM3	0.1403	0.0851537	0.821952	0.98643	FALSE
LSP1	0.525619	0.188648	0.647668	0.983606	FALSE
LSR	0.187553	0.445037	0.358891	0.946183	FALSE
LTA4H	-0.400338	1.32456	0.0473635	0.889814	FALSE
LTBP1	0.037215	0.0556287	0.879774	0.993029	FALSE
LTBP2	0.1895	0.425797	0.375148	0.949547	FALSE
LTBP3	0.103141	0.139254	0.725682	0.983606	FALSE
LTBP4	0.00526764	0.00834468	0.980969	1	FALSE
LTBR	-0.246952	0.333368	0.464122	0.969377	FALSE
LTF	-0.236259	0.610405	0.245242	0.903852	FALSE
LUM	-0.309936	0.908867	0.123348	0.889814	FALSE
LY6D	0.0229183	0.0365123	0.919365	0.993112	FALSE
LY6G6F	-0.0665913	0.0815107	0.828875	0.98643	FALSE
LY6H	0.0957821	0.187895	0.648792	0.983606	FALSE
LY75	0.0812325	0.151242	0.705923	0.983606	FALSE
LYN	0.230194	0.501071	0.315449	0.93331	FALSE
LYPD1	-0.0846455	0.141023	0.722732	0.983606	FALSE
LYPD2	-0.0332009	0.0460771	0.899338	0.993029	FALSE
LYPD3	-0.0236458	0.0396862	0.91267	0.993112	FALSE
LYPD6B	0.0654242	0.108947	0.778132	0.983606	FALSE
LYPLA1	-0.228379	0.565123	0.272193	0.908815	FALSE
LYPLA2	0.365098	1.10026	0.0793856	0.889814	FALSE
LYVE1	-0.199456	0.483289	0.328633	0.942418	FALSE
LYZ	-0.257046	0.688412	0.204922	0.903852	FALSE
MADCAM1	0.133778	0.288441	0.514706	0.9734	FALSE
MAF1	0.321313	0.316738	0.482239	0.969377	FALSE
MAG	0.176865	0.316381	0.482636	0.969377	FALSE
MAMLD1	-0.0656736	0.115817	0.765919	0.983606	FALSE
MAN1A1	0.114565	0.23857	0.577338	0.982709	FALSE
MAN1B1	0.151954	0.301346	0.499637	0.969377	FALSE
MAN1C1	0.175621	0.408036	0.390808	0.955667	FALSE
MAN2A1	-0.0260743	0.0439567	0.90374	0.993029	FALSE
MAN2A2	-0.176722	0.303255	0.497445	0.969377	FALSE
MAN2B1	0.123639	0.261742	0.547341	0.973876	FALSE
MAN2B2	-0.291918	0.830065	0.147889	0.889814	FALSE
MANBA	-0.0956616	0.192443	0.642032	0.983606	FALSE
MANEA	-0.347757	1.01825	0.0958838	0.889814	FALSE
MANSC1	-0.027976	0.0449643	0.901645	0.993029	FALSE
MAOB	0.0420062	0.0612029	0.868555	0.992332	FALSE
MAPT	0.0132765	0.016579	0.962545	1	FALSE
MARCKS	0.133489	0.280096	0.524692	0.9734	FALSE
MARCKSL1	-0.230049	0.445589	0.358436	0.946183	FALSE
MARVELD2	-0.145669	0.320864	0.477679	0.969377	FALSE
MASP1	-0.157145	0.34376	0.453147	0.969377	FALSE
MASP2	-0.0649176	0.123373	0.752709	0.983606	FALSE
MAT2A	0.181257	0.401596	0.396647	0.955667	FALSE
MATN4	0.0490133	0.0904127	0.812059	0.984498	FALSE
MB	-0.337498	0.767541	0.170788	0.903852	FALSE
MBTPS1	0.0635071	0.0989863	0.796184	0.983606	FALSE
MCAM	0.094525	0.18976	0.646011	0.983606	FALSE
MDGA1	-0.129162	0.130473	0.740503	0.983606	FALSE
MDH1	0.115963	0.242096	0.572669	0.981156	FALSE
MDH2	0.048101	0.0865069	0.819395	0.98643	FALSE
MDK	-0.354956	0.589131	0.257555	0.903852	FALSE
MEGF8	0.124547	0.264098	0.54438	0.973876	FALSE
MEGF9	0.514501	0.977214	0.105387	0.889814	FALSE
MELTF	0.185533	0.438681	0.364183	0.946183	FALSE
MENT	-0.108364	0.124283	0.751133	0.983606	FALSE
MERTK	0.00925447	0.0123876	0.971879	1	FALSE
METTL7A	-0.324184	0.656421	0.220586	0.903852	FALSE
MFAP4	0.376958	0.994184	0.101348	0.889814	FALSE
MFAP5	-0.447453	1.08495	0.0822338	0.889814	FALSE
MFGE8	-0.655718	2.9031	0.00124996	0.207679	FALSE
MGAM	0.0953089	0.19161	0.643266	0.983606	FALSE
MGAT1	-0.204199	0.39607	0.401726	0.959608	FALSE
MGAT5	0.415563	1.31334	0.0486029	0.889814	FALSE
MGP	0.147517	0.290402	0.512387	0.971595	FALSE
MGST1	-0.368612	0.577348	0.264638	0.903852	FALSE
MIA2	0.0649602	0.120501	0.757703	0.983606	FALSE
MIA3	-0.190965	0.443085	0.360508	0.946183	FALSE
MIEN1	0.0540498	0.100651	0.793138	0.983606	FALSE
MIF	0.122286	0.258244	0.551767	0.974017	FALSE
MILR1	0.219952	0.365645	0.430879	0.96872	FALSE
MINPP1	0.120918	0.254721	0.556261	0.975916	FALSE
MIOX	-0.182999	0.36937	0.427198	0.965434	FALSE
MITD1	-0.352491	1.11142	0.0773708	0.889814	FALSE
MLEC	-0.38783	1.17093	0.0674637	0.889814	FALSE
MME	0.0593274	0.111577	0.773433	0.983606	FALSE
MMP16	-0.315892	0.9358	0.115931	0.889814	FALSE
MMP2	0.168337	0.386094	0.411061	0.959608	FALSE
MMP24OS	0.465781	0.685367	0.206364	0.903852	FALSE
MMP7	-0.244142	0.639441	0.229382	0.903852	FALSE
MMP8	-0.133981	0.215962	0.608189	0.983606	FALSE
MMP9	-0.108277	0.22291	0.598536	0.983606	FALSE
MMRN1	0.234752	0.477109	0.333343	0.942418	FALSE
MMRN2	0.0662776	0.126277	0.747692	0.983606	FALSE
MNDA	0.276066	0.385914	0.411232	0.959608	FALSE
MOCS2	-0.0617431	0.116646	0.764458	0.983606	FALSE
MOG	0.0246483	0.0349572	0.922662	0.994677	FALSE
MOGAT2	-0.257037	0.647199	0.225321	0.903852	FALSE
MPO	-0.0756252	0.146614	0.713488	0.983606	FALSE
MPP5	-0.417109	0.913966	0.121909	0.889814	FALSE
MPST	-0.223524	0.56487	0.272352	0.908815	FALSE
MPZL1	-0.518971	2.10485	0.00785505	0.36534	FALSE
MRC2	-0.134186	0.281906	0.522509	0.9734	FALSE
MSLN	-0.23948	0.622191	0.238676	0.903852	FALSE
MSN	-0.158293	0.356628	0.439918	0.969377	FALSE
MSRA	0.3468	0.97893	0.104971	0.889814	FALSE
MST1	-0.171788	0.385534	0.411591	0.959608	FALSE
MT-CO2	0.196476	0.376607	0.420139	0.962308	FALSE
MT1H	0.458306	0.806096	0.15628	0.889814	FALSE
MT1X	0.246025	0.608151	0.246518	0.903852	FALSE
MTAP	-0.596289	1.722	0.018967	0.654936	FALSE
MTHFD1	0.209406	0.516318	0.304567	0.927951	FALSE
MTOR	0.00102339	0.00160884	0.996302	1	FALSE
MTPN	0.492023	1.76728	0.0170892	0.618195	FALSE
MTURN	-0.301593	0.206278	0.621903	0.983606	FALSE
MUC1	0.1823	0.428585	0.372748	0.949547	FALSE
MUC13	0.21002	0.230943	0.587567	0.982709	FALSE
MUC20	-0.149477	0.29522	0.506734	0.969377	FALSE
MUC4	-0.0864421	0.114138	0.768887	0.983606	FALSE
MUC5AC	-0.288454	0.527069	0.297119	0.918804	FALSE
MUC5B	-0.306575	0.893868	0.127683	0.889814	FALSE
MUC6	-0.109826	0.203019	0.626587	0.983606	FALSE
MUCL1	0.312766	0.776107	0.167453	0.903852	FALSE
MVB12A	-0.285962	0.654396	0.221617	0.903852	FALSE
MVB12B	-0.548775	1.55736	0.02771	0.787975	FALSE
MVP	0.140722	0.299073	0.502258	0.969377	FALSE
MXRA5	-0.341359	1.05611	0.0878796	0.889814	FALSE
MXRA8	0.077774	0.151381	0.705698	0.983606	FALSE
MYDGF	-0.291256	0.827241	0.148853	0.889814	FALSE
MYH9	-0.0783342	0.15263	0.703672	0.983606	FALSE
MYL12B;MYL12A	-0.279712	0.531538	0.294078	0.918804	FALSE
MYL6	-0.0770002	0.146004	0.714489	0.983606	FALSE
MYL9	0.382742	1.14595	0.0714586	0.889814	FALSE
MYLK	-0.0701991	0.128156	0.744464	0.983606	FALSE
MYO1B	0.334302	0.824797	0.149694	0.889814	FALSE
MYO1C	0.0669605	0.127741	0.745177	0.983606	FALSE
MYO1D	-0.173764	0.391313	0.406151	0.959608	FALSE
MYO5B	-0.0532881	0.0843688	0.823438	0.98643	FALSE
MYO6	-0.245825	0.645728	0.226085	0.903852	FALSE
MYOC	-0.327744	0.990737	0.102156	0.889814	FALSE
MYRF	-0.0754769	0.115791	0.765965	0.983606	FALSE
MZB1	0.30367	0.627007	0.236044	0.903852	FALSE
NAAA	-0.232112	0.595391	0.253869	0.903852	FALSE
NACA	-0.482814	0.478792	0.332053	0.942418	FALSE
NAGA	-0.0705815	0.135559	0.731881	0.983606	FALSE
NAGK	0.384899	1.07108	0.0849021	0.889814	FALSE
NAGLU	0.190917	0.455713	0.350176	0.946183	FALSE
NAMPT	-0.095238	0.181771	0.658004	0.983606	FALSE
NANS	-0.159397	0.255379	0.55542	0.975916	FALSE
NAP1L4	0.323012	0.585068	0.259976	0.903852	FALSE
NAPA	-0.40574	1.26167	0.0547437	0.889814	FALSE
NAPRT	0.1268	0.262924	0.545853	0.973876	FALSE
NAPSA	-0.148568	0.328953	0.468864	0.969377	FALSE
NAXE	-0.306579	0.810277	0.154783	0.889814	FALSE
NBL1	-0.0845262	0.166591	0.68141	0.983606	FALSE
NCAM1	0.228069	0.580927	0.262466	0.903852	FALSE
NCAM2	-0.0640256	0.115602	0.766298	0.983606	FALSE
NCAN	0.173155	0.295589	0.506303	0.969377	FALSE
NCCRP1	0.091541	0.159197	0.693111	0.983606	FALSE
NCMAP	0.3026	0.682049	0.207946	0.903852	FALSE
NCR3LG1	-0.135041	0.276332	0.529258	0.9734	FALSE
NDRG1	0.205801	0.50424	0.313156	0.932068	FALSE
NDRG2	-0.605114	2.7616	0.00173142	0.207679	FALSE
NEBL	-0.0841784	0.110813	0.774795	0.983606	FALSE
NECTIN1	-0.0642271	0.118981	0.760359	0.983606	FALSE
NECTIN2	0.0215814	0.0377925	0.916658	0.993112	FALSE
NECTIN3	0.241342	0.610568	0.24515	0.903852	FALSE
NECTIN4	0.0662702	0.126261	0.74772	0.983606	FALSE
NEDD8	-0.0521162	0.0897456	0.813307	0.984498	FALSE
NEGR1	0.0770217	0.149708	0.708422	0.983606	FALSE
NELL1	0.774613	1.15197	0.070474	0.889814	FALSE
NENF	0.650005	1.79123	0.0161721	0.61427	FALSE
NEO1	0.0824266	0.161825	0.688931	0.983606	FALSE
NEU1	-0.193071	0.462602	0.344665	0.946183	FALSE
NFASC	0.0593972	0.106359	0.782782	0.983606	FALSE
NFIB	0.0750805	0.145411	0.715467	0.983606	FALSE
NGFR	0.278041	0.527109	0.297092	0.918804	FALSE
NHLRC3	-0.592179	2.84259	0.00143683	0.207679	FALSE
NID1	0.126899	0.270232	0.536745	0.973876	FALSE
NID2	-0.0861908	0.143956	0.717867	0.983606	FALSE
NIT2	0.295705	0.846297	0.142463	0.889814	FALSE
NME1	-0.0170497	0.0295989	0.934117	0.997416	FALSE
NME2	0.0483955	0.0891693	0.814387	0.984498	FALSE
NNT	-0.501143	1.61279	0.02439	0.721881	FALSE
NOTCH1	0.349486	0.44785	0.356574	0.946183	FALSE
NOTCH3	0.0303255	0.0502447	0.890749	0.993029	FALSE
NPC1L1	-0.327714	0.767542	0.170788	0.903852	FALSE
NPC2	-0.118114	0.247552	0.565519	0.980044	FALSE
NPEPPS	-0.277103	0.768177	0.170539	0.903852	FALSE
NPHS2	0.15284	0.341007	0.456029	0.969377	FALSE
NPM1	0.118602	0.179294	0.661768	0.983606	FALSE
NPNT	0.0679741	0.113676	0.769705	0.983606	FALSE
NPR1	-0.129998	0.20832	0.618985	0.983606	FALSE
NPR3	-0.0519035	0.0962658	0.801188	0.983606	FALSE
NPTN	0.221863	0.510117	0.308947	0.932068	FALSE
NPTXR	-0.0716392	0.083598	0.824901	0.98643	FALSE
NQO1	-0.0624752	0.11249	0.771809	0.983606	FALSE
NQO2	0.0435918	0.0777473	0.836089	0.98779	FALSE
NRAS	-0.0965066	0.184606	0.653724	0.983606	FALSE
NRCAM	-0.364187	1.01927	0.0956599	0.889814	FALSE
NRP1	-0.232567	0.597029	0.252913	0.903852	FALSE
NRP2	0.0812197	0.151215	0.705968	0.983606	FALSE
NRXN3	0.0098817	0.0161716	0.963448	1	FALSE
NSF	-0.44979	0.909949	0.123041	0.889814	FALSE
NSFL1C	-0.346684	1.01331	0.0969828	0.889814	FALSE
NT5C	0.0799545	0.156255	0.697823	0.983606	FALSE
NTM	0.0953101	0.191612	0.643262	0.983606	FALSE
NTRK1	0.336104	0.381265	0.415657	0.961479	FALSE
NTRK2	0.0797147	0.13594	0.731239	0.983606	FALSE
NUCB1	0.182789	0.430105	0.371445	0.949547	FALSE
NUCB2	0.24596	0.331636	0.465976	0.969377	FALSE
NUCKS1	0.100629	0.204289	0.624757	0.983606	FALSE
NUDT1	-0.269372	0.736896	0.183275	0.903852	FALSE
NUDT5	-0.280833	0.735764	0.183753	0.903852	FALSE
NUMA1	-0.0388501	0.0686848	0.85372	0.99115	FALSE
NUTF2	0.0326015	0.0583014	0.874377	0.993029	FALSE
NXNL1	-0.228026	0.546874	0.283874	0.913877	FALSE
OAF	0.25008	0.62239	0.238567	0.903852	FALSE
OCC1	-0.148508	0.234278	0.583072	0.982709	FALSE
OGFOD3	-0.077546	0.150874	0.706523	0.983606	FALSE
OGN	-0.315237	0.903783	0.124801	0.889814	FALSE
OIT3	0.0629324	0.116307	0.765055	0.983606	FALSE
OLA1	0.000380099	0.000518987	0.998806	1	FALSE
OLFM1	0.0452138	0.0615075	0.867946	0.992332	FALSE
OLFM4	-0.660938	3.62475	0.000237274	0.0970519	FALSE
OLR1	0.206445	0.506388	0.31161	0.932068	FALSE
OMD	0.207537	0.480821	0.330506	0.942418	FALSE
OPCML	0.20161	0.476465	0.333838	0.942418	FALSE
OPLAH	-0.00639803	0.00964268	0.978042	1	FALSE
OR5K4	0.0658231	0.106367	0.782768	0.983606	FALSE
ORM1	-0.0941012	0.188762	0.647497	0.983606	FALSE
ORM2	-0.131803	0.283172	0.520988	0.9734	FALSE
OSCAR	0.115381	0.234434	0.582863	0.982709	FALSE
OSCAR	-0.120802	0.254423	0.556643	0.975916	FALSE
OSMR	-0.0808175	0.154309	0.700957	0.983606	FALSE
OTUB1	-0.124421	0.263769	0.544792	0.973876	FALSE
OXSR1	-0.113567	0.236065	0.580678	0.982709	FALSE
P2RX4	-0.210307	0.290918	0.511779	0.971595	FALSE
P4HB	-0.0553272	0.103277	0.788357	0.983606	FALSE
PABPC1	0.124838	0.229315	0.589773	0.982709	FALSE
PACSIN2	0.0187136	0.0303695	0.932461	0.997416	FALSE
PACSIN3	0.0752582	0.138638	0.726712	0.983606	FALSE
PADI4	0.11467	0.179656	0.661218	0.983606	FALSE
PAFAH1B1	-0.0252901	0.0382404	0.915714	0.993112	FALSE
PAFAH1B2	-0.0589915	0.0942726	0.804873	0.984498	FALSE
PAFAH1B3	-0.512904	1.6831	0.0207442	0.661702	FALSE
PAH	0.121165	0.248737	0.563979	0.980044	FALSE
PAK2	-0.26099	0.596611	0.253156	0.903852	FALSE
PAM	-0.0308624	0.0550093	0.88103	0.993029	FALSE
PAPLN	0.326256	0.628355	0.235313	0.903852	FALSE
PAPPA2	0.156276	0.350819	0.445843	0.969377	FALSE
PARD3B	-0.132261	0.284391	0.519528	0.9734	FALSE
PARD6B	0.340503	0.917253	0.120989	0.889814	FALSE
PARK7	-0.260479	0.701743	0.198727	0.903852	FALSE
PATJ	0.152317	0.219553	0.603181	0.983606	FALSE
PAXX	0.277676	0.723678	0.188939	0.903852	FALSE
PBLD	0.123862	0.26232	0.546613	0.973876	FALSE
PCBD1	0.293607	0.706787	0.196432	0.903852	FALSE
PCBP1	-0.0422224	0.0751144	0.841173	0.988676	FALSE
PCBP2	0.0112526	0.019319	0.956491	1	FALSE
PCDH1	-0.0817844	0.160373	0.691237	0.983606	FALSE
PCDH12	0.0583598	0.109559	0.777036	0.983606	FALSE
PCDH17	-0.16911	0.262141	0.546839	0.973876	FALSE
PCDH19	-0.0439653	0.0726486	0.845963	0.989825	FALSE
PCDH7	-0.23908	0.489125	0.324246	0.942418	FALSE
PCDH9	0.204032	0.440789	0.362419	0.946183	FALSE
PCDHA10	0.185394	0.232672	0.585232	0.982709	FALSE
PCDHA11	0.144199	0.27337	0.532881	0.973876	FALSE
PCDHA4	0.539222	0.967676	0.107727	0.889814	FALSE
PCDHB8;PCDHB13	0.331125	0.677184	0.210289	0.903852	FALSE
PCDHGA2	-0.241919	0.631186	0.233784	0.903852	FALSE
PCDHGC3	0.0589023	0.11069	0.775015	0.983606	FALSE
PCDHGC5	-0.203232	0.481643	0.329881	0.942418	FALSE
PCK1	0.00581534	0.00966533	0.977991	1	FALSE
PCK2	-0.0137438	0.0231863	0.948012	1	FALSE
PCOLCE	-0.55646	2.50102	0.00315483	0.299577	FALSE
PCOLCE2	-0.128315	0.266782	0.541025	0.973876	FALSE
PCSK1N	0.136355	0.279658	0.525221	0.9734	FALSE
PCYOX1	0.132344	0.277131	0.528286	0.9734	FALSE
PCYT2	0.124401	0.242826	0.571708	0.981156	FALSE
PDCD10	0.133456	0.287579	0.515728	0.9734	FALSE
PDCD1LG2	0.17087	0.393671	0.403952	0.959608	FALSE
PDCD6	-0.0611623	0.115424	0.766613	0.983606	FALSE
PDCD6IP	-0.0577237	0.108236	0.779407	0.983606	FALSE
PDGFB	0.379484	0.742754	0.18082	0.903852	FALSE
PDGFRA	0.0397775	0.0597032	0.871559	0.992332	FALSE
PDGFRB	0.126223	0.261461	0.547695	0.973876	FALSE
PDIA3	0.240789	0.608596	0.246266	0.903852	FALSE
PDIA4	-0.0468145	0.0819498	0.828038	0.98643	FALSE
PDIA5	0.734889	1.42237	0.0378117	0.889814	FALSE
PDLIM5	-0.293525	0.652499	0.222587	0.903852	FALSE
PDXK	-0.0964584	0.19433	0.639249	0.983606	FALSE
PDZK1	-0.120306	0.253151	0.558276	0.976447	FALSE
PDZK1IP1	-0.188374	0.435116	0.367184	0.946743	FALSE
PEA15	0.0959979	0.134536	0.733608	0.983606	FALSE
PEAR1	0.128723	0.230176	0.588604	0.982709	FALSE
PEBP1	0.283221	0.793422	0.160908	0.893186	FALSE
PEBP4	-0.292629	0.833097	0.14686	0.889814	FALSE
PECAM1	0.0369008	0.0650032	0.860987	0.992332	FALSE
PEF1	0.177424	0.378825	0.417999	0.961479	FALSE
PEPD	0.0802007	0.156808	0.696935	0.983606	FALSE
PF4	-0.24279	0.577879	0.264314	0.903852	FALSE
PFKL	0.19415	0.452963	0.352401	0.946183	FALSE
PFN1	-0.322177	0.964709	0.108465	0.889814	FALSE
PFN2	-0.283041	0.792674	0.161185	0.893186	FALSE
PGA3	-0.0658549	0.125373	0.74925	0.983606	FALSE
PGAM1	-0.139816	0.304753	0.495732	0.969377	FALSE
PGC	-0.303107	0.851425	0.140791	0.889814	FALSE
PGD	0.0296018	0.0526361	0.885858	0.993029	FALSE
PGK1	0.359765	1.1485	0.07104	0.889814	FALSE
PGLS	-0.128396	0.274162	0.53191	0.973876	FALSE
PGLYRP1	-0.306653	0.894215	0.127581	0.889814	FALSE
PGLYRP2	-0.417961	1.47355	0.0336087	0.851048	FALSE
PGM1	0.0949748	0.190821	0.644435	0.983606	FALSE
PGRMC1	-0.0818192	0.140018	0.724407	0.983606	FALSE
PHF6	-0.190544	0.454524	0.351137	0.946183	FALSE
PHGDH	-0.0960038	0.193253	0.640836	0.983606	FALSE
PHPT1	-0.122808	0.259591	0.550059	0.974017	FALSE
PI15	0.339447	0.8787	0.132221	0.889814	FALSE
PI16	-0.133506	0.287712	0.51557	0.9734	FALSE
PI3	0.0311764	0.0461541	0.899178	0.993029	FALSE
PI4K2A	0.0536922	0.0540952	0.882886	0.993029	FALSE
PIANP	-0.029958	0.0520963	0.886959	0.993029	FALSE
PIAS4	-0.138428	0.242631	0.571965	0.981156	FALSE
PIGR	-0.504557	2.06684	0.00857359	0.383122	FALSE
PIK3IP1	0.107155	0.220147	0.602356	0.983606	FALSE
PILRA	-0.310153	0.519428	0.302393	0.925039	FALSE
PIP	-0.0177783	0.030907	0.931307	0.997416	FALSE
PIP4K2A	-0.465209	1.28629	0.0517265	0.889814	FALSE
PKD1	0.206462	0.417392	0.382479	0.950656	FALSE
PKLR	0.256127	0.643924	0.227026	0.903852	FALSE
PKM	0.124776	0.264693	0.543634	0.973876	FALSE
PKP1	0.0706659	0.115095	0.767193	0.983606	FALSE
PLA2G15	-0.148302	0.328207	0.46967	0.969377	FALSE
PLAT	0.301455	0.844427	0.143078	0.889814	FALSE
PLAU	0.195883	0.471665	0.337548	0.944433	FALSE
PLAUR	-0.133666	0.265065	0.543169	0.973876	FALSE
PLBD1	0.0542016	0.0911568	0.810668	0.984498	FALSE
PLBD2	-0.212978	0.528413	0.296201	0.918804	FALSE
PLCD1	0.0372554	0.0624913	0.865982	0.992332	FALSE
PLD3	0.00296191	0.00500455	0.988543	1	FALSE
PLEC	-0.343371	0.751497	0.177216	0.903852	FALSE
PLEKHB1	0.169394	0.311462	0.488132	0.969377	FALSE
PLG	-0.344697	1.07252	0.0846218	0.889814	FALSE
PLGLB1	-0.472613	1.76838	0.0170458	0.618195	FALSE
PLIN3	-0.714661	2.56011	0.00275354	0.27284	FALSE
PLOD1	0.937208	0.644353	0.226802	0.903852	FALSE
PLOD2	0.389766	0.351682	0.444957	0.969377	FALSE
PLOD3	0.242631	0.59636	0.253303	0.903852	FALSE
PLP2	0.44234	0.420485	0.379765	0.949547	FALSE
PLS1	-0.115346	0.234348	0.582977	0.982709	FALSE
PLS3	-0.0584289	0.109703	0.776778	0.983606	FALSE
PLXDC1	0.122798	0.224817	0.595913	0.983606	FALSE
PLXDC2	0.0931995	0.186644	0.650663	0.983606	FALSE
PLXNB1	0.225781	0.397442	0.400459	0.959608	FALSE
PLXNB2	0.0299316	0.0520478	0.887058	0.993029	FALSE
PLXND1	-0.00348536	0.00576739	0.986808	1	FALSE
PMM2	0.208849	0.288381	0.514777	0.9734	FALSE
PNP	-0.0115911	0.019913	0.955184	1	FALSE
PNPLA8	-0.143689	0.315379	0.48375	0.969377	FALSE
PNPO	0.454381	1.35507	0.04415	0.889814	FALSE
PODXL	-0.140651	0.307032	0.493137	0.969377	FALSE
PODXL2	-0.409321	1.18447	0.0653921	0.889814	FALSE
POMGNT1	-0.275664	0.716028	0.192297	0.903852	FALSE
PON1	-0.219075	0.468487	0.340027	0.945053	FALSE
POTEF	0.440085	1.28267	0.0521591	0.889814	FALSE
POTEJ	0.119601	0.251346	0.560602	0.979013	FALSE
PPA1	0.0673443	0.128565	0.743764	0.983606	FALSE
PPBP	0.531519	0.191625	0.643243	0.983606	FALSE
PPIA	-0.0088394	0.0151056	0.965816	1	FALSE
PPIB	0.359434	1.14679	0.0713193	0.889814	FALSE
PPIC	-0.22792	0.580396	0.262787	0.903852	FALSE
PPL	-0.151793	0.310412	0.489314	0.969377	FALSE
PPP1CA	-0.195705	0.430827	0.370828	0.949547	FALSE
PPP1CB	-0.336224	0.544744	0.28527	0.913877	FALSE
PPP1R7	0.0282807	0.0478685	0.895636	0.993029	FALSE
PPP2CB;PPP2CA	0.214828	0.354618	0.441959	0.969377	FALSE
PPP2R1A	0.194469	0.427225	0.373917	0.949547	FALSE
PPP2R5A	-0.676884	2.69174	0.0020336	0.220693	FALSE
PPT1	0.017291	0.0300317	0.933186	0.997416	FALSE
PPT2	0.048951	0.0902871	0.812293	0.984498	FALSE
PRCP	0.0348494	0.0625878	0.865789	0.992332	FALSE
PRDX1	0.0695881	0.133405	0.735522	0.983606	FALSE
PRDX2	0.0982135	0.198504	0.633134	0.983606	FALSE
PRDX3	-0.00692618	0.0112733	0.974376	1	FALSE
PRDX4	-0.267241	0.21561	0.608681	0.983606	FALSE
PRDX5	-0.00548534	0.00931347	0.978783	1	FALSE
PRDX6	-0.296982	0.851814	0.140665	0.889814	FALSE
PRELP	0.00236348	0.00302063	0.993069	1	FALSE
PRG2	0.150108	0.333279	0.464217	0.969377	FALSE
PRH1	-0.29188	0.778904	0.166378	0.903852	FALSE
PRKAR2A	0.155032	0.328395	0.469467	0.969377	FALSE
PRKCSH	0.231209	0.592146	0.255773	0.903852	FALSE
PRND	-0.0674885	0.116118	0.765389	0.983606	FALSE
PRNP	0.111694	0.231381	0.586974	0.982709	FALSE
PROC	-0.00478045	0.00775009	0.982313	1	FALSE
PROCR	0.317398	0.942681	0.114109	0.889814	FALSE
PROM1	0.134574	0.290573	0.512186	0.971595	FALSE
PROM2	0.25018	0.622744	0.238372	0.903852	FALSE
PROS1	-0.182525	0.417352	0.382515	0.950656	FALSE
PROZ	0.0845416	0.166626	0.681355	0.983606	FALSE
PRR4	0.434918	0.97798	0.105201	0.889814	FALSE
PRSS2	-0.259362	0.697391	0.200728	0.903852	FALSE
PRSS23	0.087521	0.141685	0.72163	0.983606	FALSE
PRSS27	-0.26072	0.528634	0.296051	0.918804	FALSE
PRSS8	0.0896124	0.17828	0.663315	0.983606	FALSE
PRTN3	-0.067093	0.118614	0.761002	0.983606	FALSE
PSAP	-0.0864464	0.170981	0.674558	0.983606	FALSE
PSAT1	-0.0320409	0.0546059	0.881849	0.993029	FALSE
PSCA	-0.0936898	0.153149	0.702832	0.983606	FALSE
PSG5	0.736749	0.57963	0.263251	0.903852	FALSE
PSMA1	0.0689619	0.128862	0.743255	0.983606	FALSE
PSMA2	-0.0837538	0.152433	0.703991	0.983606	FALSE
PSMA3	-0.159779	0.35114	0.445513	0.969377	FALSE
PSMA4	-0.363689	0.820202	0.151286	0.889814	FALSE
PSMA5	0.12062	0.240706	0.574505	0.98144	FALSE
PSMA6	-0.141278	0.300549	0.500554	0.969377	FALSE
PSMA7	-0.120458	0.226679	0.593364	0.983606	FALSE
PSMB1	-0.0752237	0.127328	0.745885	0.983606	FALSE
PSMB2	0.0405079	0.0628056	0.865355	0.992332	FALSE
PSMB4	0.00437164	0.00656584	0.984995	1	FALSE
PSMB5	-0.157362	0.304759	0.495725	0.969377	FALSE
PSMB6	-0.0112526	0.0184615	0.958382	1	FALSE
PSMC2	-0.0640513	0.0965533	0.800657	0.983606	FALSE
PSMC5	0.140546	0.290355	0.512443	0.971595	FALSE
PSMD2	0.230097	0.445712	0.358334	0.946183	FALSE
PSMD9	-0.371925	0.849075	0.141555	0.889814	FALSE
PSME1	-0.0159068	0.0275545	0.938524	0.999018	FALSE
PSME2	0.0547919	0.0660599	0.858895	0.992332	FALSE
PSPH	-0.214475	0.439065	0.363861	0.946183	FALSE
PTER	0.230693	0.590296	0.256865	0.903852	FALSE
PTGDS	0.148076	0.327576	0.470353	0.969377	FALSE
PTGES3	0.089942	0.130504	0.740451	0.983606	FALSE
PTGFRN	0.0638104	0.118119	0.76187	0.983606	FALSE
PTGR1	-0.28571	0.803816	0.157103	0.889814	FALSE
PTGR2	-0.140941	0.282971	0.52123	0.9734	FALSE
PTK7	0.220916	0.539714	0.288593	0.9173	FALSE
PTMA	0.00275285	0.00203437	0.995327	1	FALSE
PTPA	-0.649668	2.58376	0.00260757	0.27012	FALSE
PTPRC	-0.109292	0.098703	0.796704	0.983606	FALSE
PTPRD	0.08098	0.150705	0.706798	0.983606	FALSE
PTPRF	0.0737866	0.139096	0.725946	0.983606	FALSE
PTPRG	-0.199361	0.482981	0.328866	0.942418	FALSE
PTPRJ	0.300977	0.869191	0.135148	0.889814	FALSE
PTPRK	-0.0053514	0.00888646	0.979746	1	FALSE
PTPRM	-0.00910015	0.0155589	0.964808	1	FALSE
PTPRN	0.329662	0.96837	0.107555	0.889814	FALSE
PTPRO	0.0599868	0.104739	0.785708	0.983606	FALSE
PTPRS	-0.319994	0.954609	0.111017	0.889814	FALSE
PTPRZ1	0.538552	0.965569	0.108251	0.889814	FALSE
PTTG1IP	-0.0695037	0.123396	0.75267	0.983606	FALSE
PTX3	-0.890658	0.522173	0.300488	0.920446	FALSE
PVALB	-0.00537424	0.0080855	0.981555	1	FALSE
PVR	0.275988	0.763626	0.172335	0.903852	FALSE
PVRIG	0.32424	0.755383	0.175638	0.903852	FALSE
PXDN	0.0309159	0.0525808	0.88597	0.993029	FALSE
PYCARD	-0.256659	0.296711	0.504997	0.969377	FALSE
PYGL	-0.183693	0.304631	0.495871	0.969377	FALSE
PZP	0.104265	0.213082	0.612235	0.983606	FALSE
QDPR	-0.049991	0.0902198	0.812419	0.984498	FALSE
QPCT	-0.0736641	0.142293	0.720622	0.983606	FALSE
QPRT	0.290712	0.824929	0.149648	0.889814	FALSE
QSOX1	0.129643	0.277448	0.5279	0.9734	FALSE
RAB10	0.0533354	0.0968501	0.80011	0.983606	FALSE
RAB11A;RAB11A;RAB11B;RAB11B	-0.248987	0.657615	0.219981	0.903852	FALSE
RAB11FIP1	0.527748	2.17384	0.00670135	0.325722	FALSE
RAB14	-0.199855	0.484597	0.327645	0.942418	FALSE
RAB1A	0.121931	0.257327	0.552933	0.974017	FALSE
RAB1B	0.34427	0.862701	0.137183	0.889814	FALSE
RAB25	0.0296668	0.046519	0.898423	0.993029	FALSE
RAB27A	-0.0649478	0.0909098	0.81113	0.984498	FALSE
RAB29	0.0402129	0.0660185	0.858977	0.992332	FALSE
RAB2A	-0.340583	1.05232	0.0886509	0.889814	FALSE
RAB35	0.00486453	0.00807055	0.981588	1	FALSE
RAB3D	-0.116794	0.135274	0.732362	0.983606	FALSE
RAB4A	-0.162592	0.369131	0.427434	0.965434	FALSE
RAB4B	-0.157575	0.294975	0.507019	0.969377	FALSE
RAB5A	-0.26398	0.650623	0.223551	0.903852	FALSE
RAB5B	0.0172528	0.0299633	0.933333	0.997416	FALSE
RAB5C	-0.070509	0.132126	0.737691	0.983606	FALSE
RAB6D;RAB6C	0.313764	0.386212	0.410949	0.959608	FALSE
RAB7A	-0.140723	0.299074	0.502257	0.969377	FALSE
RAB8A	-0.303813	0.854422	0.139823	0.889814	FALSE
RAB8B	0.0674424	0.109271	0.777551	0.983606	FALSE
RAC1	0.137222	0.297707	0.503841	0.969377	FALSE
RAC2	0.37626	0.335129	0.462243	0.969377	FALSE
RACK1	-0.327504	0.733726	0.184618	0.903852	FALSE
RAD23B	-0.255133	0.681035	0.208432	0.903852	FALSE
RALA	0.0344703	0.0604484	0.870065	0.992332	FALSE
RALB	0.0130393	0.0224634	0.949591	1	FALSE
RALBP1	0	0	1	1	FALSE
RAMP3	0.207452	0.40439	0.394103	0.955667	FALSE
RAN	-0.0757817	0.139732	0.724883	0.983606	FALSE
RANBP1	0	0	1	1	FALSE
RAP1B	-0.276887	0.767297	0.170885	0.903852	FALSE
RAP1GAP	-0.207167	0.419282	0.380819	0.949547	FALSE
RAP2B	-0.184225	0.397852	0.400081	0.959608	FALSE
RARRES1	-0.66242	3.64377	0.000227106	0.0970519	FALSE
RARRES2	0.158648	0.357656	0.438879	0.969377	FALSE
RBBP9	-0.275075	0.618913	0.240484	0.903852	FALSE
RBKS	-0.0126797	0.0218288	0.95098	1	FALSE
RBP1	0.177105	0.30408	0.4965	0.969377	FALSE
RBP2	-0.239078	0.295937	0.505898	0.969377	FALSE
RBP4	-0.337135	1.03557	0.0921371	0.889814	FALSE
RBP5	-0.0700312	0.134365	0.733897	0.983606	FALSE
RCN3	0.00307741	0.00408085	0.990647	1	FALSE
RDX	-0.136555	0.295905	0.505935	0.969377	FALSE
RECK	-0.14134	0.308919	0.490999	0.969377	FALSE
REG1A	-0.219585	0.55112	0.281113	0.912615	FALSE
REG3A	0.0925045	0.161129	0.690034	0.983606	FALSE
RELT	0.118811	0.242884	0.571632	0.981156	FALSE
RENBP	0.218171	0.482325	0.329363	0.942418	FALSE
RETN	-0.0419725	0.0764037	0.83868	0.988273	FALSE
RFC4	-0.294897	0.601137	0.250532	0.903852	FALSE
RGMA	0.287796	0.408051	0.390795	0.955667	FALSE
RHCG	-0.614371	1.59386	0.0254764	0.744367	FALSE
RHOA	0.0703281	0.135009	0.732809	0.983606	FALSE
RHOC	-0.364932	0.983705	0.103823	0.889814	FALSE
RHOF	-0.105025	0.135041	0.732755	0.983606	FALSE
RHOG	-0.233975	0.493797	0.320777	0.937549	FALSE
RIDA	-0.197118	0.475671	0.334448	0.942418	FALSE
RNASE1	0.0533805	0.0992802	0.795646	0.983606	FALSE
RNASE2	0.136331	0.295299	0.506642	0.969377	FALSE
RNASE3	-0.0642841	0.116123	0.76538	0.983606	FALSE
RNASE4	-0.347571	1.0174	0.0960731	0.889814	FALSE
RNASE7	0.399596	0.703087	0.198113	0.903852	FALSE
RNASET2	-0.166711	0.381261	0.415661	0.961479	FALSE
RNF13	0.116678	0.175903	0.666956	0.983606	FALSE
RNF149	0.141715	0.309946	0.489839	0.969377	FALSE
RNF150	0.226654	0.436793	0.365769	0.946183	FALSE
RNF167	0.385685	0.943321	0.113941	0.889814	FALSE
RNF180	-0.931764	3.59259	0.000255512	0.0970519	FALSE
RNF213	-0.0965036	0.194437	0.639091	0.983606	FALSE
RNH1	-0.162371	0.358459	0.438068	0.969377	FALSE
RNPEP	0.0226704	0.0388909	0.914343	0.993112	FALSE
ROBO4	0.173921	0.402873	0.395482	0.955667	FALSE
ROR1	0.160958	0.364359	0.432157	0.969034	FALSE
ROR2	0.263755	0.693196	0.202677	0.903852	FALSE
RP2	-0.0444355	0.0671921	0.856659	0.992332	FALSE
RPL10	-0.0890397	0.0405005	0.91096	0.993029	FALSE
RPL11	-0.179886	0.421108	0.37922	0.949547	FALSE
RPL12	-0.0638384	0.106025	0.783385	0.983606	FALSE
RPL3L	-0.632821	2.4391	0.00363828	0.311393	FALSE
RPL7A	0.211211	0.38113	0.415786	0.961479	FALSE
RPL8	-0.589473	1.02308	0.0948238	0.889814	FALSE
RPLP0	-0.109091	0.15568	0.698747	0.983606	FALSE
RPLP2	-0.610461	2.25934	0.00550372	0.313574	FALSE
RPN1	-0.17232	0.293806	0.508387	0.970363	FALSE
RPS14	0.0361351	0.0446039	0.902394	0.993029	FALSE
RPS19	-0.621046	2.34279	0.00454166	0.311393	FALSE
RPS2	0.454809	0.862011	0.137401	0.889814	FALSE
RPS28	0.0473433	0.053627	0.883839	0.993029	FALSE
RPS4X	-0.141761	0.240542	0.574723	0.98144	FALSE
RPS6	0.189595	0.331515	0.466106	0.969377	FALSE
RPSA	-0.0624159	0.0870472	0.818376	0.98643	FALSE
RRAS	-0.0730758	0.126936	0.746558	0.983606	FALSE
RRAS2	-0.238097	0.617115	0.241482	0.903852	FALSE
RSPO3	0.230209	0.368059	0.42849	0.96686	FALSE
RTN4	-0.0654413	0.108978	0.778075	0.983606	FALSE
RTN4R	-0.276604	0.76614	0.17134	0.903852	FALSE
RTN4RL2	0.104553	0.213783	0.611248	0.983606	FALSE
S100A10	-0.0561502	0.09996	0.794401	0.983606	FALSE
S100A11	-0.0903002	0.179876	0.660882	0.983606	FALSE
S100A12	-0.15736	0.314872	0.484316	0.969377	FALSE
S100A13	-0.0855705	0.147351	0.712277	0.983606	FALSE
S100A14	0.128017	0.196145	0.636583	0.983606	FALSE
S100A16	0.0668398	0.124414	0.750906	0.983606	FALSE
S100A2	0.112429	0.208742	0.618383	0.983606	FALSE
S100A4	0.039196	0.0693408	0.852431	0.991104	FALSE
S100A6	-0.0878523	0.174213	0.669557	0.983606	FALSE
S100A7	-0.147783	0.189297	0.6467	0.983606	FALSE
S100A8	0.126752	0.262804	0.546004	0.973876	FALSE
S100A9	0.151672	0.328617	0.469227	0.969377	FALSE
S100P	-0.0597828	0.11253	0.771739	0.983606	FALSE
SAA4	0.210177	0.443116	0.360482	0.946183	FALSE
SAMM50	-0.311472	0.711618	0.19426	0.903852	FALSE
SARG	0.107111	0.202972	0.626654	0.983606	FALSE
SARS	0.358019	0.992074	0.101842	0.889814	FALSE
SBSN	-0.034743	0.0549487	0.881153	0.993029	FALSE
SBSN	-0.184787	0.215169	0.6093	0.983606	FALSE
SCARB2	-0.145384	0.311529	0.488057	0.969377	FALSE
SCEL	-0.0627879	0.0764811	0.838531	0.988273	FALSE
SCG2	-0.259156	0.590697	0.256628	0.903852	FALSE
SCGB1A1	-0.431566	1.55742	0.0277064	0.787975	FALSE
SCGB1D2	-0.253142	0.633251	0.232675	0.903852	FALSE
SCIN	-0.0223238	0.0382714	0.915648	0.993112	FALSE
SCN1B	0.250548	0.388263	0.409012	0.959608	FALSE
SCN3B	0.315705	0.846951	0.142249	0.889814	FALSE
SCNN1A	0.0996644	0.158656	0.693975	0.983606	FALSE
SCNN1G	-0.356216	0.833249	0.146808	0.889814	FALSE
SCPEP1	0.098682	0.199622	0.631506	0.983606	FALSE
SCRN1	0.185433	0.362713	0.433798	0.969377	FALSE
SCRN2	-0.0368018	0.0632648	0.864441	0.992332	FALSE
SCUBE1	-0.15159	0.25074	0.561384	0.979629	FALSE
SCUBE2	0.0709771	0.119294	0.759812	0.983606	FALSE
SDC1	0.0569365	0.0962075	0.801295	0.983606	FALSE
SDC2	-0.0747497	0.141159	0.722506	0.983606	FALSE
SDC4	0.00949473	0.0162459	0.963283	1	FALSE
SDCBP	-0.0404438	0.0734086	0.844484	0.989825	FALSE
SDCBP	0.268961	0.735252	0.18397	0.903852	FALSE
SDCBP2	-0.0578425	0.105908	0.783596	0.983606	FALSE
SDF4	0.152689	0.322128	0.476291	0.969377	FALSE
SDK1	0.298687	0.859204	0.138292	0.889814	FALSE
SDSL	0.298754	0.203876	0.625351	0.983606	FALSE
SECTM1	-0.0992409	0.200959	0.629566	0.983606	FALSE
SELENBP1	0.29111	0.826623	0.149065	0.889814	FALSE
SELENOF	0.140298	0.264293	0.544135	0.973876	FALSE
SELENOP	-0.106223	0.217862	0.605533	0.983606	FALSE
SELL	-0.00312539	0.00516822	0.98817	1	FALSE
SEMA4A	-0.287404	0.606407	0.24751	0.903852	FALSE
SEMA4B	0.076678	0.145308	0.715635	0.983606	FALSE
SEMA5A	0.0541512	0.100859	0.792758	0.983606	FALSE
SEMA7A	-0.0917052	0.17858	0.662857	0.983606	FALSE
SEMG1	-0.000177466	0.000249923	0.999425	1	FALSE
SERBP1	-0.245466	0.330774	0.466902	0.969377	FALSE
SERINC3	-0.164766	0.101732	0.791167	0.983606	FALSE
SERPINA1	-0.274926	0.759298	0.174061	0.903852	FALSE
SERPINA3	-0.069858	0.133989	0.734532	0.983606	FALSE
SERPINA4	-0.31702	0.940952	0.114564	0.889814	FALSE
SERPINA5	0.231565	0.593426	0.25502	0.903852	FALSE
SERPINA6	-0.0486617	0.0897046	0.813384	0.984498	FALSE
SERPINA7	0.042763	0.0779591	0.835682	0.98779	FALSE
SERPINB1	-0.138286	0.292633	0.509761	0.971359	FALSE
SERPINB12	0.228581	0.384527	0.412547	0.959608	FALSE
SERPINB13	0.0166161	0.0254835	0.943011	0.999735	FALSE
SERPINB2	-0.185479	0.232802	0.585056	0.982709	FALSE
SERPINB3	-0.0250539	0.0441651	0.903306	0.993029	FALSE
SERPINB4	0.079156	0.113088	0.770747	0.983606	FALSE
SERPINB5	0.155611	0.310473	0.489246	0.969377	FALSE
SERPINB6	-0.336312	0.899863	0.125932	0.889814	FALSE
SERPINB8	0.0522632	0.0689261	0.853245	0.991104	FALSE
SERPINC1	-0.311851	0.91748	0.120926	0.889814	FALSE
SERPIND1	-0.190078	0.45304	0.352339	0.946183	FALSE
SERPINF1	-0.32043	0.956621	0.110504	0.889814	FALSE
SERPINF2	-0.263359	0.713031	0.193629	0.903852	FALSE
SERPING1	-0.296011	0.84762	0.14203	0.889814	FALSE
SERPINI1	-0.071963	0.138568	0.726828	0.983606	FALSE
SET	-0.0478927	0.0704183	0.850319	0.991104	FALSE
SEZ6L2	0.22274	0.545874	0.284529	0.913877	FALSE
SFN	0.144116	0.299575	0.501678	0.969377	FALSE
SFPQ	-0.785633	1.68115	0.0208375	0.661702	FALSE
SFRP1	-0.285692	0.803743	0.157129	0.889814	FALSE
SFRP4	0.0072034	0.0111649	0.97462	1	FALSE
SGSH	0.0647615	0.12304	0.753286	0.983606	FALSE
SH3BGRL	-0.354289	1.12052	0.0757668	0.889814	FALSE
SH3BGRL3	-0.181121	0.424926	0.375901	0.949547	FALSE
SH3GL1	-0.539299	1.67975	0.020905	0.661702	FALSE
SHBG	0.0337548	0.0604961	0.869969	0.992332	FALSE
SHISA5	-0.0013473	0.00226936	0.994788	1	FALSE
SHISA6	0.551089	0.906306	0.124078	0.889814	FALSE
SHISA7	0.305422	0.632245	0.233214	0.903852	FALSE
SHMT1	0.140614	0.306932	0.493251	0.969377	FALSE
SHROOM3	-0.229679	0.586668	0.259019	0.903852	FALSE
SIAE	-0.27356	0.753759	0.176296	0.903852	FALSE
SIGLEC1	0.110089	0.209687	0.617039	0.983606	FALSE
SIGLEC14	-0.309099	0.58123	0.262283	0.903852	FALSE
SIPA1L1	-0.171998	0.397063	0.400809	0.959608	FALSE
SIRPA	0.024741	0.0435875	0.904508	0.993029	FALSE
SIRPB1	0.0932367	0.186731	0.650532	0.983606	FALSE
SIRPB2	0.31505	0.902961	0.125037	0.889814	FALSE
SKP1	-0.321788	0.962903	0.108917	0.889814	FALSE
SLAMF1	0.128844	0.268135	0.539342	0.973876	FALSE
SLAMF8	-0.107234	0.138272	0.727325	0.983606	FALSE
SLC10A3	0.209237	0.289055	0.513979	0.9734	FALSE
SLC12A1	0.068724	0.131536	0.738692	0.983606	FALSE
SLC12A3	0.227012	0.577174	0.264744	0.903852	FALSE
SLC13A2	-0.21537	0.505619	0.312163	0.932068	FALSE
SLC13A3	-0.297081	0.719095	0.190943	0.903852	FALSE
SLC15A2	0.109881	0.142166	0.720832	0.983606	FALSE
SLC22A2	-0.214928	0.456588	0.349472	0.946183	FALSE
SLC22A6	-0.334274	0.957116	0.110378	0.889814	FALSE
SLC22A8	-0.195225	0.456319	0.349688	0.946183	FALSE
SLC23A1	-0.0505348	0.0912927	0.810415	0.984498	FALSE
SLC25A3	0.084165	0.153291	0.702602	0.983606	FALSE
SLC25A5	0.207272	0.450163	0.35468	0.946183	FALSE
SLC26A4	0.0277058	0.0407886	0.910356	0.993029	FALSE
SLC28A1	0.394284	0.83603	0.145871	0.889814	FALSE
SLC2A5	-0.273501	0.75352	0.176393	0.903852	FALSE
SLC35F6	-0.0412596	0.0697008	0.851725	0.991104	FALSE
SLC36A2	-0.25112	0.645974	0.225957	0.903852	FALSE
SLC38A10	0.161098	0.270203	0.536781	0.973876	FALSE
SLC39A14	0.237519	0.560435	0.275147	0.908815	FALSE
SLC39A5	-0.0854193	0.14249	0.720295	0.983606	FALSE
SLC3A1	-0.0669463	0.12771	0.745229	0.983606	FALSE
SLC3A2	-0.140783	0.307394	0.492726	0.969377	FALSE
SLC44A2	-0.0962103	0.134874	0.733038	0.983606	FALSE
SLC44A4	-0.185908	0.427589	0.373603	0.949547	FALSE
SLC47A1	-0.209722	0.441835	0.361547	0.946183	FALSE
SLC47A2	-0.402036	0.299074	0.502257	0.969377	FALSE
SLC4A4	-0.31963	0.863008	0.137086	0.889814	FALSE
SLC5A1	0.0984646	0.194092	0.6396	0.983606	FALSE
SLC5A10	-0.575009	2.19423	0.00639394	0.325722	FALSE
SLC5A12	0.00688941	0.0114737	0.973927	1	FALSE
SLC5A2	-0.369789	1.20082	0.0629763	0.889814	FALSE
SLC6A19	-0.285855	0.804427	0.156882	0.889814	FALSE
SLC6A8	-0.540029	2.27344	0.0053279	0.312227	FALSE
SLC9A3R1	-0.000431022	0.000724713	0.998333	1	FALSE
SLC9A3R2	-0.030573	0.0437614	0.904146	0.993029	FALSE
SLIT1	-0.31182	0.80205	0.157743	0.889814	FALSE
SLITRK1	-0.0344239	0.0617738	0.867414	0.992332	FALSE
SLITRK5	-0.0672022	0.0981354	0.797746	0.983606	FALSE
SLK	-0.0956854	0.167548	0.679911	0.983606	FALSE
SLPI	-0.12867	0.260396	0.549041	0.973876	FALSE
SLURP1	-0.258443	0.693818	0.202387	0.903852	FALSE
SLURP2;LYNX1	-0.150179	0.33348	0.464003	0.969377	FALSE
SMIM24	0.0264818	0.0468095	0.897823	0.993029	FALSE
[truncated: 280 more rows]

## Sheet: MoCA total - LRRK2+ PD patients
Gene name	Pearson correlation	p-value [-log10]	p-value	q-value (following Benjamini-Hochberg correction)	Significant (5% FDR)
FBN2	-0.8668	4.85619	1.39254e-05	0.031736	TRUE
A1BG	-0.158219	0.465021	0.342751	1	FALSE
A1BG	-0.178576	0.54759	0.283407	1	FALSE
A2M	0.0062769	0.0131543	0.970165	1	FALSE
A2ML1	-0.218722	0.713544	0.1934	1	FALSE
AARS	0.131808	0.252786	0.558746	1	FALSE
ABCB1	0.0141797	0.030275	0.932664	1	FALSE
ABCC2	-0.133162	0.35095	0.445707	1	FALSE
ABHD14B	-0.311535	1.24477	0.0569152	1	FALSE
ABI3BP	0.154421	0.425078	0.37577	1	FALSE
ACAA2	0.166414	0.400823	0.397354	1	FALSE
ACADM	-0.0979481	0.202776	0.626937	1	FALSE
ACAN	-0.109141	0.288846	0.514226	1	FALSE
ACAT1	0.227427	0.544888	0.285175	1	FALSE
ACAT2	0.104165	0.228591	0.590757	1	FALSE
ACE	0.143015	0.399645	0.398433	1	FALSE
ACE2	0.0580978	0.135082	0.732686	1	FALSE
ACLY	0.169703	0.481809	0.329755	1	FALSE
ACO1	-0.197952	0.631665	0.233526	1	FALSE
ACO2	0.204928	0.570614	0.268773	1	FALSE
ACOX1	0.0454986	0.0259079	0.942089	1	FALSE
ACP2	-0.10314	0.269412	0.53776	1	FALSE
ACPP	0.0133644	0.0284794	0.936528	1	FALSE
ACSM2B	-0.693853	2.5423	0.00286878	0.594359	FALSE
ACTB;ACTG1	0.0259734	0.0570063	0.876988	1	FALSE
ACTBL2	0.0524595	0.116498	0.764719	1	FALSE
ACTG2	0.011248	0.0238503	0.946563	1	FALSE
ACTN1	0.190208	0.574301	0.266501	1	FALSE
ACTN4	0.104479	0.273709	0.532465	1	FALSE
ACTR2	0.0718346	0.166375	0.681751	1	FALSE
ACTR3	-0.137024	0.37811	0.418687	1	FALSE
ACVR1	-0.48976	1.61581	0.0242206	0.860891	FALSE
ACVR1B	-0.0164251	0.0352544	0.922031	1	FALSE
ACY1	0.0393596	0.0891046	0.814508	1	FALSE
ACY3	0.294824	1.11638	0.0764934	1	FALSE
ACYP1	0.47988	0.474392	0.335435	1	FALSE
ADAM10	-0.37448	1.49776	0.0317859	0.861385	FALSE
ADAM22	-0.192141	0.50996	0.309058	1	FALSE
ADAM8	-0.520527	1.65132	0.0223193	0.860891	FALSE
ADAM9	0.240328	0.714851	0.192819	1	FALSE
ADAMDEC1	0.0129233	0.0185786	0.958123	1	FALSE
ADAMTS1	-0.0090285	0.0179173	0.959583	1	FALSE
ADAMTS17	-0.00178959	0.00281723	0.993534	1	FALSE
ADAMTSL2	0.452107	2.30399	0.00496602	0.660298	FALSE
ADAMTSL3	0.0902844	0.179839	0.660938	1	FALSE
ADAMTSL4	-0.0577351	0.129698	0.741827	1	FALSE
ADGRB3	0.0267675	0.0380881	0.916035	1	FALSE
ADGRF1	0.36008	1.3672	0.0429336	0.95978	FALSE
ADGRF5	0.0779895	0.19271	0.641638	1	FALSE
ADGRG1	-0.0177382	0.0381902	0.915819	1	FALSE
ADGRG2	0.0454058	0.0850927	0.822067	1	FALSE
ADGRG6	0.2651	0.907332	0.123785	1	FALSE
ADGRL1	-0.0263429	0.057867	0.875252	1	FALSE
ADGRL2	-0.135733	0.373529	0.423127	1	FALSE
ADGRL3	0.147709	0.401081	0.397117	1	FALSE
ADGRL4	0.166471	0.327182	0.47078	1	FALSE
ADH5	0.0360991	0.0798674	0.832018	1	FALSE
ADH6	0.331475	0.712879	0.193696	1	FALSE
ADIPOQ	-0.108928	0.27808	0.527133	1	FALSE
ADIRF	-0.305004	1.20341	0.0626018	1	FALSE
ADK	-0.0738071	0.128367	0.744103	1	FALSE
ADM	-0.0127174	0.0250275	0.944001	1	FALSE
ADRM1	0.117832	0.253121	0.558315	1	FALSE
AEBP1	0.0655453	0.139005	0.726098	1	FALSE
AFM	-0.101781	0.265074	0.543157	1	FALSE
AGA	0.000213666	0.000291652	0.999329	1	FALSE
AGBL3	-0.402154	1.86617	0.013609	0.840885	FALSE
AGRN	-0.196314	0.624347	0.237494	1	FALSE
AGT	-0.0393921	0.0891849	0.814358	1	FALSE
AGTR1	-0.1512	0.405239	0.393334	1	FALSE
AHCY	0.0521104	0.121466	0.75602	1	FALSE
AHNAK	0.0818349	0.200551	0.630157	1	FALSE
AHNAK2	-0.160143	0.352164	0.444464	1	FALSE
AHSG	0.096936	0.249787	0.562617	1	FALSE
AIF1L	0.0425088	0.093904	0.805556	1	FALSE
AIFM1	-0.487463	1.32635	0.0471678	0.95978	FALSE
AK1	-0.0876754	0.20623	0.62197	1	FALSE
AK2	-0.158983	0.377731	0.419053	1	FALSE
AKAP9	-0.00450051	0.00898237	0.97953	1	FALSE
AKR1A1	0.070562	0.171483	0.673778	1	FALSE
AKR1B1	-0.066217	0.159359	0.692852	1	FALSE
AKR1B10	-0.0431872	0.0840893	0.823969	1	FALSE
AKR1C2	-0.204384	0.634859	0.231815	1	FALSE
AKR1C3	0.0192505	0.0415931	0.908671	1	FALSE
AKR1C3	-0.153293	0.274941	0.530957	1	FALSE
AKR7A2	-0.0478982	0.0979706	0.798049	1	FALSE
AKR7A3	-0.0480105	0.107366	0.780969	1	FALSE
ALAD	0.349089	1.43287	0.0369091	0.911378	FALSE
ALB	-0.0785242	0.194263	0.639348	1	FALSE
ALCAM	-0.395354	1.85322	0.0140209	0.840885	FALSE
ALDH1A1	-0.026981	0.0593566	0.872255	1	FALSE
ALDH1A3	-0.0336084	0.0716011	0.848006	1	FALSE
ALDH1L1	-0.00813174	0.0171163	0.961355	1	FALSE
ALDH2	-0.259796	0.678218	0.209788	1	FALSE
ALDH3A1	-0.0771282	0.0532839	0.884537	1	FALSE
ALDH4A1	-0.506868	1.11297	0.0770958	1	FALSE
ALDH6A1	-0.126345	0.302567	0.498234	1	FALSE
ALDH7A1	0.0922215	0.235185	0.581855	1	FALSE
ALDH8A1	0.101198	0.136277	0.730674	1	FALSE
ALDH9A1	0.0263722	0.0579351	0.875114	1	FALSE
ALDOA	0.180045	0.553772	0.279401	1	FALSE
ALDOB	0.0257944	0.0565897	0.87783	1	FALSE
ALDOC	0.166515	0.304813	0.495664	1	FALSE
ALPI	-0.0809438	0.169809	0.67638	1	FALSE
ALPL	0.120002	0.325151	0.472987	1	FALSE
AMBP	0.0351736	0.0788633	0.833944	1	FALSE
AMN	-0.0743472	0.163727	0.685919	1	FALSE
AMPH	-0.0878062	0.198773	0.632743	1	FALSE
AMY1A	0.187975	0.587693	0.258409	1	FALSE
AMY2A	0.0669217	0.161311	0.689745	1	FALSE
AMY2B	0.0597501	0.141711	0.721587	1	FALSE
ANG	0.0206888	0.04351	0.90467	1	FALSE
ANGPTL1	0.14321	0.346529	0.450268	1	FALSE
ANGPTL2	0.096183	0.247437	0.56567	1	FALSE
ANGPTL2	0.065886	0.0923478	0.808448	1	FALSE
ANGPTL3	0.0378641	0.0758557	0.839739	1	FALSE
ANGPTL6	0.261318	0.887935	0.129439	1	FALSE
ANO6	0.119073	0.281107	0.523471	1	FALSE
ANP32A	-0.635009	1.31391	0.0485386	0.971568	FALSE
ANPEP	-0.152815	0.444062	0.359698	1	FALSE
ANTXR1	-0.133686	0.37303	0.423614	1	FALSE
ANXA1	0.255016	0.91257	0.122301	1	FALSE
ANXA10	-0.0181561	0.0254902	0.942996	1	FALSE
ANXA11	0.176976	0.540885	0.287816	1	FALSE
ANXA13	0.189469	0.559625	0.275661	1	FALSE
ANXA2	0.234556	0.805907	0.156348	1	FALSE
ANXA3	0.231027	0.772367	0.168901	1	FALSE
ANXA4	-0.0104339	0.0220816	0.950426	1	FALSE
ANXA5	0.0242623	0.053039	0.885036	1	FALSE
ANXA6	-0.166479	0.497825	0.317816	1	FALSE
ANXA7	0.0571911	0.134858	0.733064	1	FALSE
AOC1	0.0937341	0.239841	0.575651	1	FALSE
AOC3	-0.316151	0.218766	0.604274	1	FALSE
AOX1	-0.0919271	0.222257	0.599436	1	FALSE
AP1B1	0.256672	0.517296	0.303881	1	FALSE
AP1G1	-0.0557049	0.0738184	0.843687	1	FALSE
AP2B1	-0.375528	0.988193	0.102756	1	FALSE
APCS	-0.136654	0.369804	0.426772	1	FALSE
APEH	0.118388	0.302608	0.498186	1	FALSE
APEX1	0.025191	0.0228672	0.948709	1	FALSE
APLP1	-0.454604	1.76436	0.0172045	0.860891	FALSE
APLP2	0.0562494	0.132354	0.737303	1	FALSE
APMAP	0.287127	0.309366	0.490494	1	FALSE
APOA1	-0.0171809	0.036942	0.918455	1	FALSE
APOA2	0.098795	0.255619	0.555113	1	FALSE
APOA4	-0.0107094	0.0226795	0.949119	1	FALSE
APOB	0.112098	0.277432	0.527919	1	FALSE
APOC1	0.0131955	0.0264304	0.940957	1	FALSE
APOC2	0.318558	1.20643	0.062169	1	FALSE
APOC3	0.225616	0.761433	0.173207	1	FALSE
APOD	-0.228982	0.778027	0.166714	1	FALSE
APOE	-0.185549	0.577218	0.264717	1	FALSE
APOF	0.251128	0.646002	0.225943	1	FALSE
APOH	0.239246	0.829752	0.147995	1	FALSE
APOL1	0.125276	0.272833	0.53354	1	FALSE
APOM	-0.206112	0.668732	0.214421	1	FALSE
APP	0.0226754	0.0493868	0.89251	1	FALSE
AQP1	0.258739	0.81603	0.152746	1	FALSE
AQP2	-0.239922	0.799387	0.158713	1	FALSE
ARF3;ARF1	0.0607371	0.139708	0.724923	1	FALSE
ARF4	-0.0191122	0.0318122	0.929368	1	FALSE
ARG1	0.115494	0.287846	0.515412	1	FALSE
ARHGAP1	-0.146472	0.348392	0.44834	1	FALSE
ARHGAP18	-0.0430133	0.0819945	0.827953	1	FALSE
ARHGDIA	0.11178	0.292334	0.510113	1	FALSE
ARHGDIB	-0.0925603	0.211573	0.614365	1	FALSE
ARHGEF10L	0.0679583	0.158817	0.693717	1	FALSE
ARL15	0.0540726	0.118422	0.761339	1	FALSE
ARL3	-0.0544151	0.121358	0.756209	1	FALSE
ARMC5	0.164786	0.300844	0.500214	1	FALSE
ARMH4	0.156839	0.293256	0.50903	1	FALSE
ARPC1A	-0.0211025	0.0430133	0.905705	1	FALSE
ARPC1B	0.0373788	0.08294	0.826152	1	FALSE
ARPC2	0.0278731	0.0605199	0.869922	1	FALSE
ARPC3	0.0874013	0.205467	0.623064	1	FALSE
ARPC4	0.10685	0.271572	0.535092	1	FALSE
ARPC5	-0.200067	0.429432	0.372021	1	FALSE
ARPC5L	0.121213	0.274839	0.531082	1	FALSE
ARRDC1	0.133128	0.350837	0.445823	1	FALSE
ARSA	-0.110555	0.293487	0.50876	1	FALSE
ARSA	-0.0579554	0.0498413	0.891577	1	FALSE
ARSB	-0.0765964	0.18868	0.64762	1	FALSE
ARSF	-0.0633551	0.1284	0.744047	1	FALSE
ART3	0.0448778	0.101288	0.791977	1	FALSE
ART4	-0.305539	0.632594	0.233027	1	FALSE
ASAH1	-0.230661	0.786375	0.16354	1	FALSE
ASGR1	-0.0246263	0.0461935	0.899097	1	FALSE
ASGR2	-0.192142	0.594174	0.254581	1	FALSE
ASL	0.0541418	0.118592	0.761042	1	FALSE
ASPA	-0.0344527	0.0589743	0.873023	1	FALSE
ASPDH	-0.168569	0.457957	0.348372	1	FALSE
ASRGL1	0.163337	0.391195	0.406261	1	FALSE
ASS1	-0.0990439	0.256402	0.554112	1	FALSE
ATF6	-0.0915253	0.133103	0.736032	1	FALSE
ATF6B	0.197097	0.502027	0.314755	1	FALSE
ATIC	0.045723	0.0966231	0.800529	1	FALSE
ATOX1	-0.232427	0.746961	0.179077	1	FALSE
ATP12A	0.0688321	0.104525	0.786094	1	FALSE
ATP1A1	0.143405	0.408513	0.39038	1	FALSE
ATP1B1	-0.00805358	0.0169487	0.961726	1	FALSE
ATP1B3	-0.219416	0.364483	0.432033	1	FALSE
ATP5F1A	0.0291723	0.0506558	0.889906	1	FALSE
ATP5F1B	-0.00700491	0.0131537	0.970167	1	FALSE
ATP6AP1	-0.140057	0.396151	0.401652	1	FALSE
ATP6AP2	-0.0993478	0.257361	0.552891	1	FALSE
ATP6V0A1	0.0473122	0.105641	0.784078	1	FALSE
ATP6V0A4	0.0930302	0.208556	0.618649	1	FALSE
ATP6V0D1	-0.00483077	0.00964874	0.978028	1	FALSE
ATP6V1A	0.0562574	0.132375	0.737267	1	FALSE
ATP6V1B1	0.183534	0.568585	0.270032	1	FALSE
ATP6V1B2	0.0736568	0.177287	0.664834	1	FALSE
ATP6V1D	-0.191837	0.508862	0.30984	1	FALSE
ATP6V1E1	0.112172	0.293605	0.508622	1	FALSE
ATP6V1F	-0.453855	1.81614	0.0152707	0.857219	FALSE
ATP6V1G1	0.0866454	0.207147	0.620659	1	FALSE
ATP6V1H	0.28283	1.00129	0.0997045	1	FALSE
ATRN	0.178927	0.549064	0.282446	1	FALSE
ATRN	0.112703	0.29003	0.512826	1	FALSE
AXL	-0.0607989	0.144542	0.716899	1	FALSE
AZGP1	-0.250603	0.888979	0.129128	1	FALSE
AZU1	0.269345	0.780579	0.165738	1	FALSE
B2M	0.0040101	0.00835888	0.980937	1	FALSE
B3GNT2	0.0558638	0.131332	0.73904	1	FALSE
B3GNT3	0.195666	0.470964	0.338093	1	FALSE
B3GNT9	0.193587	0.502629	0.314319	1	FALSE
B4GALT1	-0.1434	0.408495	0.390395	1	FALSE
B4GAT1	-0.16834	0.505348	0.312357	1	FALSE
BAIAP2	0.0339454	0.0747348	0.841909	1	FALSE
BAIAP2L1	0.00782594	0.0152373	0.965523	1	FALSE
BAMBI	-0.0679916	0.142007	0.721096	1	FALSE
BANF1	-0.364187	1.60929	0.0245875	0.860891	FALSE
BASP1	0.144229	0.411577	0.387635	1	FALSE
BBOX1	0.0248937	0.0544994	0.882065	1	FALSE
BCAM	0.374574	1.68813	0.0205057	0.860891	FALSE
BCAN	-0.0618125	0.147289	0.71238	1	FALSE
BCAS1	0.104927	0.240873	0.574284	1	FALSE
BCHE	-0.310882	0.648709	0.224539	1	FALSE
BDH2	0.0493438	0.114294	0.76861	1	FALSE
BGN	0.253517	0.885981	0.130023	1	FALSE
BHMT	0.217791	0.723533	0.189002	1	FALSE
BHMT2	-0.00516241	0.0107902	0.975461	1	FALSE
BID	-0.0859321	0.216119	0.607968	1	FALSE
BIN1	-0.468887	2.46605	0.00341942	0.605868	FALSE
BIN2	0	0	1	1	FALSE
BLMH	0.250891	0.412359	0.386937	1	FALSE
BLVRA	0.0150534	0.030276	0.932661	1	FALSE
BLVRB	-0.335802	1.40573	0.0392888	0.932701	FALSE
BMPR2	-0.0340312	0.0701376	0.850868	1	FALSE
BNC2	0.0782201	0.193379	0.64065	1	FALSE
BOC	0.0947172	0.180611	0.659764	1	FALSE
BOLA2	0.028375	0.0468499	0.897739	1	FALSE
BPGM	0.205653	0.24513	0.568682	1	FALSE
BPI	0.380832	0.60575	0.247885	1	FALSE
BPIFB1	0.0216138	0.0334314	0.92591	1	FALSE
BPIFB2	0.0121378	0.0179576	0.959494	1	FALSE
BPNT1	0.06032	0.133888	0.734703	1	FALSE
BROX	0.205499	0.665913	0.215817	1	FALSE
BSG	0.0173211	0.0361494	0.920133	1	FALSE
BST1	0.0153735	0.0304303	0.93233	1	FALSE
BST2	0.193276	0.575201	0.265949	1	FALSE
BTD	-0.159759	0.471066	0.338014	1	FALSE
BTLA	0.00132947	0.00259345	0.994046	1	FALSE
BTN2A1	0.324627	1.33016	0.0467558	0.95978	FALSE
BTN2A2	-0.0154959	0.0201885	0.954578	1	FALSE
BTNL3	0.038888	0.0780727	0.835463	1	FALSE
C11orf52	-0.0467452	0.105948	0.783523	1	FALSE
C11orf54	0.0304202	0.0674593	0.856132	1	FALSE
C16orf89	0.21137	0.651923	0.222883	1	FALSE
C18orf63	0.0258139	0.0566351	0.877738	1	FALSE
C19orf57	-0.0538173	0.125934	0.748284	1	FALSE
C1orf159	0.290113	0.641567	0.228262	1	FALSE
C1QA	-0.283074	0.933908	0.116437	1	FALSE
C1QB	-0.0468252	0.0937147	0.805908	1	FALSE
C1QC	0.100319	0.177009	0.665259	1	FALSE
C1QTNF5	0.516367	2.60515	0.00248226	0.565708	FALSE
C1R	0.151788	0.432012	0.369818	1	FALSE
C1RL	-0.0970454	0.250129	0.562174	1	FALSE
C1S	-0.0455394	0.104568	0.786017	1	FALSE
C2	0.0405564	0.0906427	0.811628	1	FALSE
C2CD2L	0.0550069	0.127013	0.746427	1	FALSE
C3	0.0483871	0.111834	0.772977	1	FALSE
C4A	-0.024318	0.0531675	0.884774	1	FALSE
C4B	-0.260149	0.940414	0.114706	1	FALSE
C4BPA	0.0439476	0.0548197	0.881415	1	FALSE
C4BPB	-0.48936	2.41458	0.00384961	0.605868	FALSE
C5	0.111024	0.295033	0.506952	1	FALSE
C6	-0.0279327	0.0606575	0.869646	1	FALSE
C6orf120	0.128034	0.352965	0.443645	1	FALSE
C7	-0.0602499	0.143059	0.719352	1	FALSE
C8A	-0.00437212	0.00885808	0.97981	1	FALSE
C8B	0.00333458	0.00693968	0.984148	1	FALSE
C8G	0.00248172	0.00493053	0.988711	1	FALSE
C9	0.00916103	0.0193298	0.956468	1	FALSE
CA1	-0.214116	0.692112	0.203183	1	FALSE
CA12	0.153062	0.420174	0.380037	1	FALSE
CA2	0.0605649	0.143909	0.717944	1	FALSE
CA4	-0.235312	0.793401	0.160916	1	FALSE
CAB39	0.0202908	0.0412849	0.909317	1	FALSE
CACNA1H	-0.343627	1.29899	0.0502349	0.971568	FALSE
CACNA2D1	0.129334	0.344688	0.452181	1	FALSE
CADM1	0.184907	0.574459	0.266404	1	FALSE
CADM2	-0.160303	0.46439	0.34325	1	FALSE
CADM3	-0.0758133	0.186424	0.650992	1	FALSE
CADM4	0.0597917	0.141823	0.721401	1	FALSE
CALB1	0.0498345	0.11374	0.769592	1	FALSE
CALCA	0.0209301	0.040474	0.911016	1	FALSE
CALM1;CALM2;CALM3	0.0592625	0.1404	0.723769	1	FALSE
CALML3	-0.128115	0.353248	0.443355	1	FALSE
CALML5	0.229858	0.750895	0.177462	1	FALSE
CALR	-0.0754019	0.185242	0.652766	1	FALSE
CALU	0.442195	2.05396	0.00883152	0.834565	FALSE
CAMP	-0.176884	0.5199	0.302065	1	FALSE
CAND1	0.239415	0.762828	0.172652	1	FALSE
CANT1	0.250455	0.870037	0.134885	1	FALSE
CANX	-0.272115	0.986123	0.103247	1	FALSE
CAP1	-0.128581	0.354888	0.441684	1	FALSE
CAPG	-0.0439421	0.100532	0.793356	1	FALSE
CAPN1	0.11045	0.288033	0.51519	1	FALSE
CAPN2	0.050271	0.112988	0.770925	1	FALSE
CAPN5	0.0606221	0.137041	0.729389	1	FALSE
CAPN7	-0.0110826	0.0234905	0.947348	1	FALSE
CAPNS1	0.0684918	0.151879	0.704889	1	FALSE
CAPS	0.040039	0.0893812	0.813989	1	FALSE
CAPZA1	-0.0551605	0.121088	0.75668	1	FALSE
CAPZA2	-0.0924504	0.227849	0.591767	1	FALSE
CAPZB	0.122842	0.328949	0.468869	1	FALSE
CARD18	0.364852	0.426909	0.374189	1	FALSE
CARHSP1	-0.0238922	0.0447499	0.90209	1	FALSE
CARMIL1	-0.217741	0.464644	0.343049	1	FALSE
CASP14	-0.147476	0.415977	0.383728	1	FALSE
CAST	0.227357	0.644083	0.226943	1	FALSE
CAT	0.158322	0.465424	0.342433	1	FALSE
CAVIN2	-0.261709	0.131772	0.738291	1	FALSE
CBR1	-0.0219467	0.0477185	0.895945	1	FALSE
CC2D1A	-0.0805051	0.12446	0.750827	1	FALSE
CCDC149	0.124295	0.315428	0.483696	1	FALSE
CCL15	0.0957547	0.233397	0.584256	1	FALSE
CCN1	-0.00962641	0.0171751	0.961225	1	FALSE
CCN2	-0.0429678	0.0934533	0.806393	1	FALSE
CCN3	0.108643	0.282223	0.522128	1	FALSE
CCS	-0.221836	0.652918	0.222373	1	FALSE
CCT2	-0.155639	0.348994	0.44772	1	FALSE
CCT3	-0.0230172	0.0494222	0.892438	1	FALSE
CCT4	-0.0707831	0.154737	0.700265	1	FALSE
CCT5	0.0910978	0.194926	0.638372	1	FALSE
CCT6A	0.0902565	0.19704	0.635272	1	FALSE
CCT7	0.0831759	0.171399	0.673909	1	FALSE
CCT8	0.212551	0.671038	0.213286	1	FALSE
CD14	-0.124632	0.341083	0.45595	1	FALSE
CD151	0.0368316	0.0763672	0.83875	1	FALSE
CD160	-0.0823323	0.205418	0.623135	1	FALSE
CD163	0.0813126	0.178045	0.663674	1	FALSE
CD163L1	-0.146324	0.356179	0.440373	1	FALSE
CD177	0.15874	0.458376	0.348035	1	FALSE
CD200	0.0243876	0.0509015	0.889403	1	FALSE
CD209	-0.117612	0.305821	0.494515	1	FALSE
CD248	0.0942585	0.241461	0.573507	1	FALSE
CD27	-0.00962566	0.0197387	0.955567	1	FALSE
CD276	0.0274115	0.060364	0.870234	1	FALSE
CD2AP	0.0987129	0.25536	0.555443	1	FALSE
CD300A	0.052809	0.123291	0.752851	1	FALSE
CD300C	-0.293528	1.06044	0.0870076	1	FALSE
CD300E	-0.0249979	0.0547407	0.881575	1	FALSE
CD300LF	-0.477581	2.42986	0.00371656	0.605868	FALSE
CD300LG	-0.222908	0.748207	0.178564	1	FALSE
CD320	0.122845	0.266344	0.541572	1	FALSE
CD33	-0.261416	0.947362	0.112886	1	FALSE
CD34	0.0262405	0.0513111	0.888564	1	FALSE
CD38	0.122663	0.26586	0.542175	1	FALSE
CD40	0.107966	0.204894	0.623887	1	FALSE
CD44	-0.00192964	0.00400247	0.990826	1	FALSE
CD46	-0.183078	0.511702	0.307821	1	FALSE
CD55	-0.179676	0.552217	0.280403	1	FALSE
CD58	-0.0191926	0.0414624	0.908945	1	FALSE
CD59	0.0705017	0.171313	0.674042	1	FALSE
CD5L	-0.366944	1.37365	0.0423006	0.95978	FALSE
CD63	-0.0361297	0.0635538	0.863866	1	FALSE
CD7	0.151828	0.43216	0.369692	1	FALSE
CD74	-0.0117738	0.0206697	0.953521	1	FALSE
CD82	0.173734	0.487071	0.325783	1	FALSE
CD83	-0.3648	0.824059	0.149948	1	FALSE
CD84	-0.0669382	0.161357	0.689673	1	FALSE
CD9	0.0658556	0.155792	0.698567	1	FALSE
CD93	-0.14149	0.379337	0.417506	1	FALSE
CD97	-0.208078	0.452509	0.35277	1	FALSE
CD99	-0.27348	0.908098	0.123567	1	FALSE
CD99L2	-0.149035	0.275241	0.53059	1	FALSE
CDA	0.12653	0.225464	0.595025	1	FALSE
CDC42	0.050476	0.117219	0.76345	1	FALSE
CDC42	0.228792	0.777088	0.167075	1	FALSE
CDC42BPB	0.130497	0.264936	0.543331	1	FALSE
CDH1	-0.352264	1.52171	0.0300809	0.860891	FALSE
CDH11	-0.0927515	0.236813	0.579678	1	FALSE
CDH13	-0.11943	0.323202	0.475114	1	FALSE
CDH15	0.128373	0.354155	0.44243	1	FALSE
CDH16	-0.226085	0.763731	0.172293	1	FALSE
CDH17	-0.304485	1.17455	0.0669037	1	FALSE
CDH19	0.0600799	0.140311	0.723918	1	FALSE
CDH2	-0.0353645	0.0793262	0.833055	1	FALSE
CDH20	0.362221	1.34453	0.0452343	0.95978	FALSE
CDH22	-0.0610678	0.135765	0.731535	1	FALSE
CDH3	-0.219489	0.731676	0.185491	1	FALSE
CDH5	0.0224291	0.0488223	0.893671	1	FALSE
CDH6	0.199776	0.639865	0.229158	1	FALSE
CDH8	0.141629	0.38725	0.409968	1	FALSE
CDHR1	-0.0481709	0.0823766	0.827224	1	FALSE
CDHR2	-0.392487	1.82985	0.0147962	0.857219	FALSE
CDHR5	0.271519	1.00371	0.0991502	1	FALSE
CDSN	0.051419	0.0760161	0.839429	1	FALSE
CEACAM1	0.146962	0.210331	0.616125	1	FALSE
CEACAM19	-0.0756205	0.15012	0.70775	1	FALSE
CEACAM5	-0.0133848	0.0272557	0.93917	1	FALSE
CEACAM6	0.0777707	0.172476	0.67224	1	FALSE
CEACAM7	0.0381662	0.0765089	0.838477	1	FALSE
CEACAM8	0.106038	0.269043	0.538217	1	FALSE
CEL	0.0924156	0.235781	0.581057	1	FALSE
CETP	-0.188567	0.5789	0.263694	1	FALSE
CFB	-0.0224935	0.0489698	0.893368	1	FALSE
CFD	0.224817	0.74239	0.180971	1	FALSE
CFH	0.152008	0.440966	0.362272	1	FALSE
CFHR1	-0.0524632	0.122387	0.75442	1	FALSE
CFHR2	0.134691	0.313324	0.486045	1	FALSE
CFHR5	-0.070446	0.128664	0.743595	1	FALSE
CFI	0.199278	0.637622	0.230345	1	FALSE
CFL1	-0.135746	0.380446	0.416442	1	FALSE
CFL2	-0.167322	0.482326	0.329362	1	FALSE
CFP	0.222212	0.425403	0.375489	1	FALSE
CHCHD2P9;CHCHD2	-0.303953	0.715306	0.192617	1	FALSE
CHCHD3	-0.2612	0.619179	0.240337	1	FALSE
CHD1;CHD1;CHD2;CHD2;CHD9;CHD9;CHD9;CHD6;CHD8;CHD8;CHD7	-0.185935	0.567769	0.27054	1	FALSE
CHGA	-0.556164	3.28215	0.000522215	0.297532	FALSE
CHGB	-0.165609	0.485055	0.327299	1	FALSE
CHI3L1	0.14987	0.392383	0.405151	1	FALSE
CHIT1	0.117735	0.14536	0.71555	1	FALSE
CHL1	0.330622	1.37039	0.0426193	0.95978	FALSE
CHMP1B	0.0250872	0.0549477	0.881155	1	FALSE
CHMP2A	0.00134632	0.00278867	0.993599	1	FALSE
CHMP2B	0.0482397	0.111455	0.77365	1	FALSE
CHMP3	-0.0469195	0.0994047	0.795418	1	FALSE
CHMP4A	0.0327157	0.0707008	0.849766	1	FALSE
CHMP4B	0.0436291	0.0997441	0.794796	1	FALSE
CHMP4C	-0.0782929	0.166918	0.680898	1	FALSE
CHMP5	-0.16045	0.46496	0.3428	1	FALSE
CHMP6	0.18338	0.478797	0.33205	1	FALSE
CHODL	-0.0131389	0.0267401	0.940286	1	FALSE
CHODL	-0.0947048	0.199502	0.631681	1	FALSE
CHP1	-0.127221	0.291782	0.510761	1	FALSE
CILP	-0.265582	0.970378	0.107059	1	FALSE
CILP2	0.138907	0.391937	0.405567	1	FALSE
CKB	0.213734	0.704262	0.197578	1	FALSE
CLCA4	0.306067	0.946178	0.113194	1	FALSE
CLEC14A	-0.00964437	0.0203728	0.954173	1	FALSE
CLEC3B	0.101668	0.264712	0.54361	1	FALSE
CLEC4G	-0.278845	1.04567	0.0900175	1	FALSE
CLEC5A	-0.145541	0.408861	0.390067	1	FALSE
CLEC7A	-0.0821074	0.204754	0.624088	1	FALSE
CLEC9A	-0.0315895	0.0404745	0.911015	1	FALSE
CLIC1	-0.0752021	0.184669	0.653628	1	FALSE
CLIC3	-0.589037	1.13567	0.0731701	1	FALSE
CLIC4	0.00539379	0.0112801	0.974361	1	FALSE
CLMP	-0.149444	0.431192	0.370517	1	FALSE
CLN5	-0.0496866	0.115178	0.767046	1	FALSE
CLPS	-0.0558862	0.0942625	0.804892	1	FALSE
CLSTN1	-0.179939	0.553325	0.279689	1	FALSE
CLSTN3	-0.319246	1.21059	0.0615754	1	FALSE
CLTB	-0.0259117	0.034275	0.924113	1	FALSE
CLTC	0.0459037	0.100485	0.793441	1	FALSE
CLTRN	0.0157589	0.0301445	0.932944	1	FALSE
CLU	0.0965086	0.152895	0.703242	1	FALSE
CLU	0.115321	0.309324	0.490542	1	FALSE
CLUL1	0.284234	0.699305	0.199846	1	FALSE
CMBL	0.0230066	0.0501467	0.89095	1	FALSE
CMPK1	0.00706916	0.0146285	0.966878	1	FALSE
CNDP1	-0.128108	0.340545	0.456515	1	FALSE
CNDP2	0.0715181	0.17418	0.669607	1	FALSE
CNN2	0	0	1	1	FALSE
CNNM3	0.076007	0.143861	0.718024	1	FALSE
CNP	0.0181008	0.0384277	0.915319	1	FALSE
CNTFR	-0.150279	0.434364	0.36782	1	FALSE
CNTN1	0.10315	0.269444	0.53772	1	FALSE
CNTN2	-0.00719044	0.00925484	0.978915	1	FALSE
COCH	0.163985	0.48782	0.325222	1	FALSE
COL11A1	-0.292431	0.702646	0.198314	1	FALSE
COL11A2	-0.293503	0.759285	0.174066	1	FALSE
COL12A1	0.0933833	0.238759	0.577087	1	FALSE
COL14A1	0.0721987	0.176106	0.666644	1	FALSE
COL15A1	-0.014062	0.0300153	0.933221	1	FALSE
COL18A1	-0.345284	1.47185	0.0337406	0.873805	FALSE
COL1A1	0.0836224	0.209235	0.617682	1	FALSE
COL1A2	-0.0739257	0.178039	0.663683	1	FALSE
COL28A1	0.132733	0.321865	0.47658	1	FALSE
COL2A1	-0.106724	0.158622	0.694029	1	FALSE
COL3A1	-0.208546	0.63965	0.229271	1	FALSE
COL4A1	0.117918	0.295355	0.506577	1	FALSE
COL4A2	0.0779934	0.192721	0.641622	1	FALSE
COL4A5	0.00326153	0.0056308	0.987118	1	FALSE
COL4A6	0.172741	0.342956	0.453988	1	FALSE
COL5A2	-0.0838262	0.184481	0.653911	1	FALSE
COL5A3	0.0820112	0.204471	0.624496	1	FALSE
COL6A1	0.278348	1.0428	0.0906154	1	FALSE
COL6A2	0.0359212	0.0781894	0.835239	1	FALSE
COL6A2	0.0410257	0.0932332	0.806802	1	FALSE
COL6A3	-0.259282	0.935679	0.115963	1	FALSE
COL7A1	0.209856	0.658994	0.219283	1	FALSE
COLEC10	-0.416005	1.01439	0.0967406	1	FALSE
COLEC12	0.0268403	0.0590278	0.872916	1	FALSE
COMP	-0.0293269	0.0648702	0.861251	1	FALSE
COMT	0.0799116	0.181482	0.658442	1	FALSE
COPB2	-0.131205	0.351044	0.445611	1	FALSE
CORO1A	-0.0721211	0.135544	0.731906	1	FALSE
CORO1B	0.120904	0.29868	0.502712	1	FALSE
CORO1C	-0.289343	0.585054	0.259984	1	FALSE
COTL1	-0.105924	0.278373	0.526777	1	FALSE
COX16	-0.167571	0.434669	0.367563	1	FALSE
COX4I1	0.00872857	0.0103836	0.976375	1	FALSE
COX5B	-0.0878056	0.10451	0.786122	1	FALSE
COX6B1	0.292077	0.536377	0.290819	1	FALSE
CP	-0.120987	0.328518	0.469334	1	FALSE
CPA4	0.408074	0.831256	0.147484	1	FALSE
CPAMD8	0.0139998	0.0175	0.960506	1	FALSE
CPB2	0.124603	0.334918	0.462468	1	FALSE
CPE	0.0233603	0.0509597	0.889284	1	FALSE
CPM	0.11105	0.295121	0.50685	1	FALSE
CPN1	0.00917198	0.0173022	0.960943	1	FALSE
CPN2	-0.0993255	0.25729	0.55298	1	FALSE
CPNE3	0.208851	0.640971	0.228575	1	FALSE
CPNE8	0.0191072	0.0333019	0.926186	1	FALSE
CPPED1	0.110346	0.228028	0.591524	1	FALSE
CPQ	-0.338547	1.42468	0.0376112	0.911871	FALSE
CPVL	0.156112	0.4568	0.349301	1	FALSE
CPXM2	0.250788	0.760518	0.173573	1	FALSE
CPZ	-0.139081	0.385451	0.41167	1	FALSE
CR1	-0.174237	0.509375	0.309474	1	FALSE
CRABP2	0.0564636	0.117542	0.762883	1	FALSE
CRB2	-0.0171057	0.0362317	0.919959	1	FALSE
CREB3L2	-0.140307	0.306092	0.494206	1	FALSE
CREB3L3	0.047597	0.0934948	0.806316	1	FALSE
CREG1	-0.11161	0.286551	0.51695	1	FALSE
CRHBP	-0.104751	0.235292	0.581712	1	FALSE
CRIM1	0.0898743	0.220275	0.602178	1	FALSE
CRIP2	-0.074304	0.173011	0.671412	1	FALSE
CRISP3	0.0910575	0.231621	0.58665	1	FALSE
CRISPLD2	-0.1843	0.446797	0.35744	1	FALSE
CRK	-0.102075	0.252146	0.559569	1	FALSE
CRKL	0.192367	0.434351	0.367831	1	FALSE
CRNN	0.387305	1.62646	0.0236342	0.860891	FALSE
CRTAC1	-0.0151356	0.0319131	0.929152	1	FALSE
CRTC1	-0.801305	2.02582	0.00942276	0.834565	FALSE
CRYAA2;CRYAA	-0.189561	0.345606	0.451226	1	FALSE
CRYAB	-0.140236	0.396805	0.401046	1	FALSE
CRYL1	-0.00194775	0.0040402	0.99074	1	FALSE
CRYM	0.112035	0.287904	0.515343	1	FALSE
CRYZ	-0.181848	0.561403	0.274535	1	FALSE
CSF1	-0.00619976	0.0129903	0.970532	1	FALSE
CSF1R	-0.30617	1.18487	0.0653326	1	FALSE
CSPG4	0.12206	0.3322	0.465372	1	FALSE
CSPG5	-0.0324017	0.0524794	0.886177	1	FALSE
CSRP1	0.0891496	0.190037	0.645599	1	FALSE
CST2	-0.431287	1.65883	0.0219366	0.860891	FALSE
CST3	0.137924	0.388349	0.408932	1	FALSE
CST4	0.0327838	0.0719863	0.847254	1	FALSE
CST5	-0.121315	0.19958	0.631568	1	FALSE
CST6	0.0567661	0.133727	0.734976	1	FALSE
CSTA	0.0537488	0.125753	0.748594	1	FALSE
CSTB	0.129423	0.357858	0.438674	1	FALSE
CTBS	-0.136588	0.383494	0.413529	1	FALSE
CTSA	-0.0866065	0.218141	0.605144	1	FALSE
CTSB	-0.0899821	0.228343	0.591095	1	FALSE
CTSC	-0.132795	0.369841	0.426736	1	FALSE
CTSD	-0.302262	1.18629	0.0651197	1	FALSE
CTSF	0.110796	0.268146	0.539329	1	FALSE
CTSG	0.190207	0.503005	0.314047	1	FALSE
CTSH	-0.1912	0.601748	0.25018	1	FALSE
CTSL	-0.0692296	0.167742	0.679607	1	FALSE
CTSO	0.0793419	0.183381	0.65557	1	FALSE
CTSS	-0.112902	0.251957	0.559813	1	FALSE
CTSV	-0.0398004	0.0394939	0.913074	1	FALSE
CTSZ	-0.0834108	0.208608	0.618574	1	FALSE
CTTN	0.189928	0.56149	0.274479	1	FALSE
CUBN	-0.210052	0.686988	0.205595	1	FALSE
CUTA	-0.050131	0.114493	0.768258	1	FALSE
CXADR	-0.302931	0.931349	0.117125	1	FALSE
CXCL12	-0.043956	0.100567	0.793292	1	FALSE
CXCL16	0.179162	0.452957	0.352406	1	FALSE
CYB5A	-0.0128031	0.0215611	0.951566	1	FALSE
CYB5R3	0.28859	0.889582	0.128949	1	FALSE
CYBA	0.178906	0.111578	0.773431	1	FALSE
CYBB	0.543656	0.885077	0.130293	1	FALSE
CYBRD1	0.011916	0.0249377	0.944196	1	FALSE
CYCS	0.269266	0.887085	0.129692	1	FALSE
CYFIP1	0.00307031	0.00484458	0.988907	1	FALSE
CYSTM1	0.138969	0.392165	0.405355	1	FALSE
CZIB	-0.203951	0.64593	0.22598	1	FALSE
DAB2	0.182087	0.451321	0.353735	1	FALSE
DAG1	-0.10723	0.282607	0.521666	1	FALSE
DAP	-0.354827	1.01483	0.0966418	1	FALSE
DBI	0.170879	0.486297	0.326365	1	FALSE
DBNL	0.196048	0.611072	0.244866	1	FALSE
DCBLD1	0.310981	0.997469	0.100584	1	FALSE
DCBLD2	0.180042	0.467149	0.341076	1	FALSE
DCD	0.0871782	0.216162	0.607908	1	FALSE
DCDC2	0.175177	0.232059	0.586059	1	FALSE
DCHS1	0.351298	1.51475	0.0305671	0.860891	FALSE
DCN	-0.221095	0.739419	0.182214	1	FALSE
DCTN2	0.0128215	0.023481	0.947369	1	FALSE
DCXR	0.00929029	0.0196085	0.955854	1	FALSE
DDAH1	-0.043519	0.0994673	0.795303	1	FALSE
DDAH2	-0.386942	1.78518	0.016399	0.857219	FALSE
DDB1	0.154266	0.39878	0.399227	1	FALSE
DDC	0.0767139	0.189019	0.647114	1	FALSE
DDR1	0.0099918	0.0211241	0.952524	1	FALSE
DDR2	-0.0414405	0.0942657	0.804886	1	FALSE
DDT	0.0218173	0.0474226	0.896556	1	FALSE
DECR1	-0.0837776	0.180567	0.659832	1	FALSE
DEFA3	0.185579	0.56627	0.271475	1	FALSE
DEFA6	-0.198025	0.350536	0.446133	1	FALSE
DEFB1	-0.0469904	0.108259	0.779365	1	FALSE
DHX9	-0.22811	0.630803	0.23399	1	FALSE
DIRAS2	-0.327892	0.368712	0.427846	1	FALSE
DKK3	-0.0912506	0.186558	0.650792	1	FALSE
DLK1	0.0292992	0.0597727	0.87142	1	FALSE
DLK2	0.0150439	0.0276759	0.938262	1	FALSE
DLST	0.0321257	0.0715236	0.848157	1	FALSE
DMBT1	0.0292367	0.0495731	0.892128	1	FALSE
DMKN	-0.102222	0.247866	0.565112	1	FALSE
DNAH7	-0.119859	0.324663	0.473518	1	FALSE
DNAJA2	0.133444	0.309691	0.490127	1	FALSE
DNASE1	0.231762	0.79187	0.161484	1	FALSE
DNASE2	-0.171625	0.518741	0.302872	1	FALSE
DNER	0.0715839	0.144259	0.717366	1	FALSE
DNM2	-0.0864543	0.124817	0.750211	1	FALSE
DNPH1	0.139747	0.387839	0.409412	1	FALSE
DPEP1	0.278596	1.04423	0.0903171	1	FALSE
DPP3	-0.45777	1.78648	0.0163499	0.857219	FALSE
DPP4	-0.198494	0.634097	0.232222	1	FALSE
DPP7	-0.289505	1.10845	0.0779028	1	FALSE
DPT	-0.0791422	0.196062	0.636705	1	FALSE
DPYS	-0.0531159	0.120138	0.758337	1	FALSE
DSC1	-0.128483	0.308979	0.490931	1	FALSE
DSC2	-0.207607	0.675633	0.211041	1	FALSE
DSC3	0.158074	0.447131	0.357165	1	FALSE
DSG1	-0.0158212	0.0339101	0.92489	1	FALSE
DSG2	-0.120183	0.32577	0.472313	1	FALSE
DSG3	-0.363407	1.12984	0.074159	1	FALSE
DSP	0.00864058	0.0182093	0.958938	1	FALSE
DST	0.0168486	0.0228134	0.948826	1	FALSE
DSTN	0.244065	0.819796	0.151427	1	FALSE
DYNC1H1	0.0600159	0.115664	0.766189	1	FALSE
DYNC1I2	0.171019	0.350002	0.446682	1	FALSE
DYNLL1	0.0244023	0.0501021	0.891041	1	FALSE
EAPP	-0.209055	0.572576	0.267562	1	FALSE
ECHS1	-0.224629	0.356475	0.440073	1	FALSE
ECM1	0.289539	1.08525	0.0821763	1	FALSE
EDNRB	-0.223855	0.465034	0.342741	1	FALSE
EEF1A1	0.015301	0.0327551	0.927353	1	FALSE
EEF1D	0.111241	0.119387	0.759649	1	FALSE
EEF1G	0.0773148	0.177932	0.663847	1	FALSE
EEF2	0.098422	0.254445	0.556615	1	FALSE
EFCAB14	-0.201435	0.647368	0.225233	1	FALSE
EFEMP1	-0.0809351	0.201305	0.629064	1	FALSE
EFEMP1	-0.207453	0.355818	0.440739	1	FALSE
EFEMP2	0.0375678	0.084698	0.822815	1	FALSE
EFHD1	-0.0879113	0.210741	0.615544	1	FALSE
EFHD2	-0.00939547	0.00771847	0.982385	1	FALSE
EFNA1	0.0657124	0.157965	0.69508	1	FALSE
EFNA2	0.0427992	0.0882643	0.816086	1	FALSE
EFNA4	0.204975	0.637446	0.230438	1	FALSE
EFNA5	0.0630026	0.148099	0.711051	1	FALSE
EFNB1	-0.306891	1.21528	0.0609144	1	FALSE
EGF	0.186096	0.579573	0.263286	1	FALSE
EGF	0.0667026	0.104494	0.78615	1	FALSE
EGFR	0.0393576	0.0877244	0.817101	1	FALSE
EHD1	0.0654713	0.152173	0.704412	1	FALSE
EHD3	-0.162107	0.480345	0.330868	1	FALSE
EHD4	-0.117479	0.311011	0.48864	1	FALSE
EIF3J	0.205083	0.398326	0.399645	1	FALSE
EIF5A	-0.221933	0.743476	0.18052	1	FALSE
EIF6	-0.0284245	0.0627424	0.865481	1	FALSE
ELANE	0.152593	0.331149	0.466499	1	FALSE
ELFN1	-0.0624956	0.149146	0.709339	1	FALSE
EMC10	0.176077	0.485449	0.327003	1	FALSE
EML2	0.0274837	0.0518517	0.887459	1	FALSE
ENDOD1	-0.309014	1.22871	0.0590594	1	FALSE
ENG	-0.18634	0.580624	0.262649	1	FALSE
ENO1	0.000344837	0.000712578	0.998361	1	FALSE
ENOPH1	-0.144738	0.326665	0.471341	1	FALSE
ENPEP	-0.176535	0.539049	0.289036	1	FALSE
ENPP2	0.220738	0.737694	0.182939	1	FALSE
ENPP4	-0.135579	0.337825	0.459383	1	FALSE
ENPP6	-0.0920368	0.222574	0.598999	1	FALSE
ENPP7	0.188738	0.556653	0.277554	1	FALSE
ENTPD5	-0.209473	0.289465	0.513494	1	FALSE
EPCAM	-0.0226777	0.0471521	0.897115	1	FALSE
EPDR1	-0.216986	0.618001	0.24099	1	FALSE
EPHA1	-0.0723923	0.176655	0.665802	1	FALSE
EPHA10	-0.155659	0.43812	0.364653	1	FALSE
EPHA2	-0.102232	0.252617	0.558963	1	FALSE
EPHA4	-0.0974311	0.242705	0.571867	1	FALSE
EPHA7	0.0352959	0.0791599	0.833374	1	FALSE
EPHB2	0.00900751	0.018999	0.957196	1	FALSE
EPHB3	0.174849	0.532036	0.293741	1	FALSE
EPHB4	-0.0261206	0.0573489	0.876297	1	FALSE
EPHB6	-0.269637	0.993075	0.101607	1	FALSE
EPHX2	0.283281	1.00374	0.0991425	1	FALSE
EPS8	0.0889756	0.221487	0.6005	1	FALSE
EPS8L1	0.0674905	0.154855	0.700076	1	FALSE
EPS8L2	-0.106864	0.27654	0.529005	1	FALSE
ERAP1	0.132449	0.313939	0.485357	1	FALSE
ERBB4	0.0208507	0.0380439	0.916128	1	FALSE
ERMAP	-0.231607	0.505282	0.312405	1	FALSE
ERN1	-0.0758192	0.132319	0.737363	1	FALSE
ERO1A	-0.0234024	0.0296424	0.934023	1	FALSE
ERP44	-0.106299	0.274742	0.5312	1	FALSE
ESAM	-0.0166558	0.0357688	0.92094	1	FALSE
ESD	-0.00758153	0.0159375	0.963968	1	FALSE
EVPL	0.0309039	0.0643627	0.862258	1	FALSE
EXOC7	0	0	1	1	FALSE
EXTL2	0.0789052	0.182204	0.657349	1	FALSE
EZR	0.0065863	0.0138128	0.968695	1	FALSE
F10	0.110836	0.257439	0.552792	1	FALSE
F11	-0.0898693	0.227999	0.591563	1	FALSE
F11R	-0.179408	0.551086	0.281134	1	FALSE
F12	0.0352437	0.0790333	0.833617	1	FALSE
F13B	0.00909754	0.0108279	0.975376	1	FALSE
F2	0.277582	1.03837	0.0915434	1	FALSE
F2R	0.166778	0.282063	0.522321	1	FALSE
F5	-0.0843985	0.19716	0.635097	1	FALSE
F9	0.00567698	0.0117095	0.973398	1	FALSE
FABP1	-0.0134723	0.0287167	0.936016	1	FALSE
FABP2	-0.114594	0.21996	0.602614	1	FALSE
FABP3	-0.127459	0.350944	0.445714	1	FALSE
FABP4	0.0322095	0.0575575	0.875876	1	FALSE
FABP5	0.170667	0.50511	0.312529	1	FALSE
FAH	0.0699058	0.169638	0.676646	1	FALSE
FAHD1	0.135662	0.338086	0.459107	1	FALSE
FAM129A	-0.450462	1.79184	0.0161494	0.857219	FALSE
FAM129B	0.0847249	0.122017	0.755063	1	FALSE
FAM151A	0.114061	0.299763	0.50146	1	FALSE
FAM171A1	-0.188299	0.543312	0.286212	1	FALSE
FAM174A	-0.163946	0.383152	0.413855	1	FALSE
FAM234A	-0.0812414	0.198838	0.632648	1	FALSE
FAM25A;FAM25C;FAM25G	-0.0101691	0.00667539	0.984747	1	FALSE
FAM3A	-0.106029	0.24906	0.56356	1	FALSE
FAM3B	-0.0167492	0.0359774	0.920497	1	FALSE
FAM3C	0.0385023	0.0869919	0.81848	1	FALSE
FAM49B	0.192018	0.291778	0.510767	1	FALSE
FAM83E	0.0202626	0.0369276	0.918486	1	FALSE
FASN	0.104609	0.219271	0.603572	1	FALSE
FASTKD3	0.187327	0.480801	0.330521	1	FALSE
FAT2	-0.0365386	0.0612111	0.868538	1	FALSE
FAT4	0.225932	0.747729	0.17876	1	FALSE
FBLN1	-0.253156	0.902586	0.125145	1	FALSE
FBLN1	-0.288563	1.10282	0.078919	1	FALSE
FBLN2	0.17045	0.513935	0.306242	1	FALSE
FBLN5	0.131359	0.364717	0.4318	1	FALSE
FBLN7	-0.0918202	0.233955	0.583506	1	FALSE
FBN1	-0.101763	0.260456	0.548964	1	FALSE
FBP1	0.0994381	0.257646	0.552528	1	FALSE
FBP2	-0.0526719	0.120985	0.756858	1	FALSE
FCAMR	0.077188	0.164201	0.685171	1	FALSE
FCER1A	-0.253035	0.692796	0.202864	1	FALSE
FCER1G	0.344414	0.110052	0.776155	1	FALSE
FCER2	0.343373	1.36217	0.0434339	0.95978	FALSE
FCGBP	0.0653046	0.156841	0.696882	1	FALSE
FCGR2A	-0.149174	0.390021	0.407361	1	FALSE
FCGR3A	0.170025	0.512201	0.307468	1	FALSE
FCGR3B	-0.280857	1.0352	0.0922137	1	FALSE
FCGRT	-0.0835828	0.147807	0.71153	1	FALSE
FCN1	-0.706337	0.739014	0.182384	1	FALSE
FCN2	0.10039	0.260655	0.548713	1	FALSE
FCN3	0.190474	0.186149	0.651405	1	FALSE
FCRL1	-0.00832456	0.0125876	0.971432	1	FALSE
FDPS	0.0641183	0.14348	0.718655	1	FALSE
FDX1	-0.150771	0.411961	0.387293	1	FALSE
FETUB	0.0430238	0.0951511	0.803247	1	FALSE
FGA	0.0666078	0.160441	0.691129	1	FALSE
FGB	0.0713608	0.173735	0.670293	1	FALSE
FGD2	0.14457	0.41285	0.3865	1	FALSE
FGFBP2	-0.23661	0.783261	0.164717	1	FALSE
FGFR1	0.0969065	0.241127	0.573949	1	FALSE
FGFR2	-0.17172	0.489519	0.323953	1	FALSE
FGFR3	-0.269668	0.910124	0.122992	1	FALSE
FGFR4	-0.00983792	0.0201838	0.954589	1	FALSE
FGG	0.0497689	0.115391	0.766672	1	FALSE
FGL1	0.184621	0.423682	0.37698	1	FALSE
FGL2	0.00844774	0.0177947	0.959854	1	FALSE
FKBP1A	0.368873	1.57124	0.0268388	0.860891	FALSE
FLG	0.0241196	0.0478129	0.895751	1	FALSE
FLG2	-0.0436749	0.0637988	0.863378	1	FALSE
FLNA	-0.107736	0.284256	0.51969	1	FALSE
FLNB	-0.00984544	0.0208074	0.953219	1	FALSE
FLNC	-0.0830172	0.207442	0.620237	1	FALSE
FLOT1	-0.123552	0.331351	0.466283	1	FALSE
FLOT2	0.212321	0.642068	0.227999	1	FALSE
FLRT1	0.275328	0.89546	0.127215	1	FALSE
FLRT2	0.304247	1.19867	0.0632897	1	FALSE
FLRT3	0.14927	0.430531	0.371081	1	FALSE
FMOD	-0.0197583	0.042741	0.906273	1	FALSE
FN1	-0.267251	0.97969	0.104788	1	FALSE
FOLR1	0.022952	0.0500215	0.891207	1	FALSE
FOLR2	-0.362686	1.49143	0.0322527	0.861385	FALSE
FREM2	0.181372	0.559386	0.275813	1	FALSE
FRK	0.00153349	0.0030401	0.993024	1	FALSE
FRZB	-0.0416317	0.0856461	0.82102	1	FALSE
FSTL1	0.155736	0.438406	0.364413	1	FALSE
FSTL3	0.00949397	0.0182398	0.958871	1	FALSE
FTCD	-0.0595506	0.13891	0.726256	1	FALSE
FTL	0.252929	0.750832	0.177487	1	FALSE
FUBP1	-0.359348	1.57338	0.026707	0.860891	FALSE
FUCA1	-0.13691	0.384663	0.412418	1	FALSE
FUCA2	-0.279587	1.02799	0.0937584	1	FALSE
FURIN	-0.270761	0.936784	0.115669	1	FALSE
FXYD2	0.214589	0.680214	0.208827	1	FALSE
FZD1	-0.0718066	0.1663	0.681868	1	FALSE
FZD4	-0.174852	0.532049	0.293732	1	FALSE
FZD7;FZD2	-0.014881	0.0313576	0.930341	1	FALSE
FZD8	0.072929	0.169308	0.677161	1	FALSE
G6PD	0.0651161	0.111582	0.773424	1	FALSE
GAA	-0.0254358	0.0557565	0.879515	1	FALSE
GALC	-0.237993	0.704853	0.197309	1	FALSE
GALK1	-0.137283	0.350513	0.446157	1	FALSE
GALM	0.214579	0.708256	0.195769	1	FALSE
GALNS	-0.272189	1.00751	0.0982864	1	FALSE
GALNT1	0.0942385	0.211776	0.614078	1	FALSE
GALNT18	-0.0054722	0.0109458	0.975111	1	FALSE
GALNT7	0.302202	1.08423	0.0823708	1	FALSE
GANAB	0.404264	1.92715	0.0118262	0.834565	FALSE
GAPDH	0.165995	0.495877	0.319244	1	FALSE
GAS1	0.0153198	0.0323152	0.928292	1	FALSE
GAS6	0.218898	0.728839	0.186707	1	FALSE
GASK1B	0.0880683	0.147539	0.711969	1	FALSE
GATM	-0.244277	0.69555	0.201581	1	FALSE
GBA	0.0946765	0.238624	0.577266	1	FALSE
GBE1	-0.104723	0.26975	0.537341	1	FALSE
GC	0.0653953	0.157091	0.696481	1	FALSE
GCA	-0.0432151	0.0788506	0.833968	1	FALSE
GCHFR	-0.267269	0.97979	0.104763	1	FALSE
GCNT2	0.0368363	0.0664058	0.858211	1	FALSE
GDA	0.0983704	0.241102	0.573981	1	FALSE
GDF15	-0.186779	0.560067	0.275381	1	FALSE
GDI2	0.0475275	0.109631	0.776907	1	FALSE
GFPT1	0.369784	0.84151	0.144042	1	FALSE
GFRA3	-0.226915	0.455693	0.350192	1	FALSE
GGACT	0.19433	0.615534	0.242363	1	FALSE
GGCT	0.244344	0.856078	0.139291	1	FALSE
GGH	-0.157523	0.462297	0.344908	1	FALSE
GGT1	0.120443	0.326658	0.471348	1	FALSE
GGT6	0.184102	0.560076	0.275375	1	FALSE
GHR	0.0850727	0.202706	0.627038	1	FALSE
GINM1	-0.024773	0.0542198	0.882633	1	FALSE
GIPC1	-0.0309725	0.0588464	0.87328	1	FALSE
GIPC2	0.00069123	0.00121134	0.997215	1	FALSE
GK	0.0265923	0.0539342	0.883214	1	FALSE
GLA	-0.0820745	0.204657	0.624227	1	FALSE
GLB1	-0.148828	0.428857	0.372514	1	FALSE
GLG1	0.122207	0.332706	0.46483	1	FALSE
GLIPR2	0.0152071	0.0285247	0.93643	1	FALSE
GLO1	0.160601	0.474384	0.335441	1	FALSE
GLOD4	0.0697542	0.166449	0.681633	1	FALSE
GLRX	-0.178344	0.546613	0.284045	1	FALSE
GLTP	0.375116	0.986472	0.103164	1	FALSE
GLUD1	0.166316	0.304356	0.496186	1	FALSE
GLUL	-0.248104	0.730065	0.186181	1	FALSE
GM2A	-0.324448	1.32898	0.0468838	0.95978	FALSE
GMFB	-0.220098	0.40234	0.395968	1	FALSE
GMFG	-0.351007	1.06876	0.0853577	1	FALSE
GMPR2	-0.0721156	0.170072	0.675971	1	FALSE
GNA11	-0.0391564	0.087236	0.81802	1	FALSE
GNA13	-0.128318	0.334819	0.462574	1	FALSE
GNAI1	0.218887	0.699765	0.199634	1	FALSE
GNAI2	0.174425	0.530278	0.294932	1	FALSE
GNAI3	0.133075	0.364168	0.432347	1	FALSE
GNAQ	0.0302521	0.0650148	0.860964	1	FALSE
GNAS	0.0526328	0.120885	0.757033	1	FALSE
GNB1	0.0845927	0.21212	0.613593	1	FALSE
GNB2	0.0569117	0.134114	0.734321	1	FALSE
GNG12	0.102748	0.263537	0.545083	1	FALSE
GNG5	0.233539	0.669149	0.214216	1	FALSE
GNPDA1	0.129096	0.330843	0.466828	1	FALSE
GNPTG	0.0884378	0.196444	0.636145	1	FALSE
GNS	-0.171598	0.518632	0.302948	1	FALSE
GOLIM4	0.116133	0.266713	0.541111	1	FALSE
GOLM1	0.379385	1.72546	0.0188167	0.860891	FALSE
GORASP2	-0.176648	0.262992	0.545768	1	FALSE
GOT1	0.135352	0.379025	0.417807	1	FALSE
GP1BA	-0.380115	1.65349	0.0222078	0.860891	FALSE
GP2	-0.0725478	0.171253	0.674135	1	FALSE
GP5	-0.116833	0.303296	0.497398	1	FALSE
GP6	-0.0723064	0.176411	0.666176	1	FALSE
GPA33	0.166702	0.401728	0.396526	1	FALSE
GPC1	0.178119	0.545671	0.284662	1	FALSE
GPC3	0.0506099	0.117566	0.762841	1	FALSE
GPC4	0.0712568	0.173442	0.670746	1	FALSE
GPD1	-0.0489742	0.113342	0.770296	1	FALSE
GPD1L	0.173701	0.434726	0.367514	1	FALSE
GPHN	-0.00836409	0.0129903	0.970532	1	FALSE
GPI	0.00501164	0.0104714	0.976177	1	FALSE
GPLD1	-0.0500891	0.0882018	0.816203	1	FALSE
GPNMB	0.0192836	0.0404253	0.911118	1	FALSE
GPR180	0.0078621	0.0162994	0.963165	1	FALSE
GPR37L1	-0.235628	0.535906	0.291135	1	FALSE
GPRC5A	0.0760195	0.177659	0.664264	1	FALSE
GPRC5B	0.0162418	0.034846	0.922899	1	FALSE
GPRC5C	-0.00726884	0.0152689	0.965453	1	FALSE
GPT	-0.0195043	0.0396159	0.912818	1	FALSE
GPX1	0.156911	0.442784	0.360758	1	FALSE
GPX3	0.0403565	0.0915713	0.809895	1	FALSE
GPX4	0.0920447	0.226651	0.593401	1	FALSE
GRB2	-0.0550934	0.129294	0.742516	1	FALSE
GRHPR	0.0841618	0.20731	0.620427	1	FALSE
GRN	0.20654	0.657551	0.220013	1	FALSE
GSN	-0.215361	0.71196	0.194107	1	FALSE
GSN	0.0614799	0.136802	0.729791	1	FALSE
GSPT1	-0.155156	0.338228	0.458958	1	FALSE
GSR	0.123221	0.330231	0.467486	1	FALSE
GSS	0.33615	1.3466	0.0450191	0.95978	FALSE
GSTA1	0.16141	0.404343	0.394146	1	FALSE
GSTA2	-0.130973	0.363347	0.433165	1	FALSE
GSTM1	-0.0642651	0.146429	0.713791	1	FALSE
GSTM2	-0.571065	3.55993	0.000275467	0.209263	FALSE
GSTM3	-0.184673	0.573456	0.26702	1	FALSE
GSTO1	0.0344297	0.0770628	0.837408	1	FALSE
GSTP1	0.0391871	0.088679	0.815307	1	FALSE
GSTT1	0.034809	0.0581348	0.874712	1	FALSE
GTF2IRD2	0.0126372	0.0268838	0.939975	1	FALSE
GUCA2A	-0.0398266	0.0902589	0.812346	1	FALSE
GUCA2B	-0.248059	0.575661	0.265668	1	FALSE
GUSB	0.00481235	0.0086702	0.980234	1	FALSE
H2AFY	-0.229886	0.346869	0.449916	1	FALSE
H2AFZ;H2AFV	0.191433	0.0922841	0.808567	1	FALSE
HAAO	0.19073	0.588122	0.258154	1	FALSE
HABP2	0.19044	0.441465	0.361855	1	FALSE
HADHB	0.406937	0.775766	0.167584	1	FALSE
HAGH	0.122196	0.32677	0.471227	1	FALSE
HAMP	-0.0501013	0.11625	0.765157	1	FALSE
HARS	0.197018	0.317349	0.481561	1	FALSE
HAVCR2	-0.0779641	0.192636	0.641747	1	FALSE
HBA1	-0.17409	0.528891	0.295875	1	FALSE
HBB	-0.100465	0.260892	0.548413	1	FALSE
HBD	-0.0188663	0.0382661	0.915659	1	FALSE
HBM	0.133606	0.157809	0.69533	1	FALSE
HDAC6	0.0865118	0.139829	0.724721	1	FALSE
HDGF	-0.165743	0.398714	0.399288	1	FALSE
HDHD2	-0.205435	0.517182	0.303961	1	FALSE
HEBP1	-0.0210184	0.044923	0.901731	1	FALSE
HEBP2	0.06329	0.151313	0.705808	1	FALSE
HEG1	-0.0741575	0.169528	0.676818	1	FALSE
HEPACAM2	-0.320479	0.926957	0.118316	1	FALSE
HEXA	-0.280443	1.05495	0.0881143	1	FALSE
HEXB	-0.213214	0.70181	0.198696	1	FALSE
HGD	0.0479674	0.10726	0.78116	1	FALSE
HGFAC	0.179594	0.551869	0.280628	1	FALSE
HINT1	-0.159334	0.451861	0.353296	1	FALSE
HIST1H1B	0.492531	1.20655	0.0621507	1	FALSE
HIST1H1C	0.214625	0.680374	0.20875	1	FALSE
HIST1H2AB;HIST1H2AG;HIST1H2AD;HIST3H2A;HIST1H2AC;HIST1H2AH;HIST1H2AJ;H2AFJ	0.127041	0.343244	0.453687	1	FALSE
HIST1H2BK;HIST1H2BD;HIST1H2BC;HIST2H2BF;HIST2H2BF;HIST1H2BH;HIST1H2BN;HIST1H2BM;HIST1H2BL	0.115487	0.30988	0.489915	1	FALSE
HIST1H3A;H3F3A;HIST3H3;HIST2H3A	0.164546	0.480887	0.330455	1	FALSE
HIST1H4A	0.13056	0.361879	0.434631	1	FALSE
HIST2H2AB	0.674303	0.673894	0.211888	1	FALSE
HK3	0.147271	0.261692	0.547404	1	FALSE
HLA-A	0.0437966	0.0921726	0.808774	1	FALSE
HLA-A	-0.106204	0.239235	0.576455	1	FALSE
HLA-A	0.186016	0.35088	0.44578	1	FALSE
HLA-B	-0.114473	0.29569	0.506186	1	FALSE
HLA-C	-0.0274379	0.060426	0.87011	1	FALSE
HLA-DMB	-0.119768	0.238648	0.577234	1	FALSE
HLA-DRA	-0.0887051	0.14387	0.71801	1	FALSE
HLA-DRB1	0.0305571	0.0466078	0.89824	1	FALSE
HMCN1	0.17457	0.530879	0.294524	1	FALSE
HMCN2	0.238058	0.807028	0.155945	1	FALSE
HMGB1	0.132058	0.268832	0.538478	1	FALSE
HMGB2	0.359552	0.725651	0.188083	1	FALSE
HMGN2	-0.244845	0.525571	0.298146	1	FALSE
HNMT	0.00268703	0.00550379	0.987407	1	FALSE
HNRNPA1	-0.0968003	0.190241	0.645297	1	FALSE
HNRNPA2B1	0.168873	0.418869	0.381181	1	FALSE
HNRNPC	0.0775819	0.0963111	0.801104	1	FALSE
HNRNPK	0.0355383	0.0708529	0.849468	1	FALSE
HP	-0.115012	0.308287	0.491714	1	FALSE
HPCAL1	0.0852015	0.191853	0.642905	1	FALSE
HPD	-0.0631126	0.145933	0.714606	1	FALSE
HPGD	-0.134854	0.370423	0.426164	1	FALSE
HPN	0.288436	1.07882	0.0834023	1	FALSE
HPR	0.056413	0.086945	0.818568	1	FALSE
HPRT1	-0.351354	1.31313	0.0486257	0.971568	FALSE
HPX	-0.0159306	0.0341534	0.924372	1	FALSE
HRC	0.0133046	0.0266554	0.940469	1	FALSE
HRG	0.085357	0.2144	0.61038	1	FALSE
HRNR	0.0813328	0.199101	0.632264	1	FALSE
HS6ST2	0.251053	0.817888	0.152094	1	FALSE
HSP90AA1	0.108474	0.286662	0.516818	1	FALSE
HSP90AB1	0.139517	0.39417	0.403487	1	FALSE
HSP90AB4P	0.125622	0.319663	0.479002	1	FALSE
HSP90B1	-0.019533	0.0409714	0.909973	1	FALSE
HSPA13	0.216861	0.39456	0.403126	1	FALSE
HSPA1A;HSPA1B	0.279418	1.04899	0.0893317	1	FALSE
HSPA2	0.138053	0.381777	0.415167	1	FALSE
HSPA4	-0.0397179	0.0828628	0.826299	1	FALSE
HSPA5	0.399152	1.8845	0.0130466	0.840885	FALSE
HSPA8	0.271521	1.00372	0.099148	1	FALSE
HSPA9	0.126118	0.327585	0.470344	1	FALSE
HSPB1	0.220904	0.738497	0.182601	1	FALSE
HSPB11	-0.408683	1.51101	0.0308309	0.860891	FALSE
HSPD1	-0.0275088	0.0519017	0.887357	1	FALSE
HSPE1	0.00168359	0.00318042	0.992704	1	FALSE
HSPG2	0.104101	0.272495	0.533956	1	FALSE
HSPH1	0.288532	0.439995	0.363082	1	FALSE
HTRA1	-0.243032	0.832018	0.147225	1	FALSE
HTRA3	0.106662	0.26603	0.541963	1	FALSE
HUWE1	0.333211	0.718444	0.19123	1	FALSE
HYAL1	0.000585691	0.00117632	0.997295	1	FALSE
HYAL1	-0.0491697	0.110243	0.775814	1	FALSE
HYOU1	-0.000861599	0.00156862	0.996395	1	FALSE
ICAM1	-0.0530447	0.123907	0.751783	1	FALSE
ICAM2	0.170149	0.512704	0.307112	1	FALSE
ICAM3	-0.0424849	0.095369	0.802844	1	FALSE
ICOSLG	0.176966	0.540844	0.287843	1	FALSE
IDE	-0.0754757	0.0934439	0.80641	1	FALSE
IDH1	-0.0144675	0.0309102	0.9313	1	FALSE
IDH2	-0.0863062	0.21724	0.606401	1	FALSE
IDS	0.0254237	0.037292	0.917715	1	FALSE
IDUA	-0.0164858	0.0343407	0.923973	1	FALSE
IFI30	-0.0657565	0.158087	0.694885	1	FALSE
IFNAR1	-0.340587	1.18364	0.0655186	1	FALSE
IFNAR2	-0.255289	0.914035	0.121889	1	FALSE
IGDCC4	-0.308646	0.958471	0.110035	1	FALSE
IGF2	-0.00791125	0.0154063	0.965148	1	FALSE
IGF2R	0.0333406	0.0744375	0.842486	1	FALSE
IGFALS	0.198088	0.632277	0.233197	1	FALSE
IGFBP2	-0.0505704	0.117464	0.763021	1	FALSE
IGFBP3	0.0526769	0.122945	0.75345	1	FALSE
IGFBP4	0.0591831	0.131045	0.739529	1	FALSE
IGFBP5	0.0707807	0.166438	0.681651	1	FALSE
IGFBP6	-0.0901426	0.221061	0.60109	1	FALSE
IGFBP7	0.308346	1.22448	0.0596379	1	FALSE
IGFLR1	-0.0451318	0.0952536	0.803057	1	FALSE
IGHA1	-0.0291803	0.0645239	0.861938	1	FALSE
IGHG1	-0.0643194	0.0899485	0.812927	1	FALSE
IGHG2	-0.207638	0.675772	0.210974	1	FALSE
IGHG3	-0.0241568	0.0527953	0.885533	1	FALSE
IGHG4	-0.138258	0.389568	0.407786	1	FALSE
IGHM	-0.125459	0.343957	0.452942	1	FALSE
IGHV1-18	-0.264091	0.922226	0.119612	1	FALSE
IGHV1-2	-0.00917553	0.0109219	0.975165	1	FALSE
IGHV1-46	-0.0577643	0.092127	0.808859	1	FALSE
IGHV1-69	-0.283242	1.07132	0.084856	1	FALSE
IGHV2-70	-0.40289	1.42956	0.037191	0.911378	FALSE
IGHV2-70D	-0.139651	0.394659	0.403033	1	FALSE
IGHV3-13	-0.00155373	0.00312754	0.992824	1	FALSE
IGHV3-15	-0.145531	0.416439	0.383319	1	FALSE
IGHV3-30;IGHV3-30-5	-0.114014	0.304952	0.495505	1	FALSE
IGHV3-43	-0.272517	0.8163	0.152651	1	FALSE
IGHV3-43D	-0.22459	0.756409	0.175223	1	FALSE
IGHV3-49	-0.477934	2.37125	0.00425357	0.605868	FALSE
IGHV3-64	-0.252897	0.845543	0.142711	1	FALSE
IGHV3-64D	-0.254211	0.833173	0.146834	1	FALSE
IGHV3-7	-0.199471	0.63849	0.229885	1	FALSE
IGHV3-72	0.000140695	0.00029059	0.999331	1	FALSE
IGHV3-73	-0.0702899	0.170718	0.674967	1	FALSE
IGHV3-74	-0.145696	0.41706	0.382772	1	FALSE
IGHV4-28	-0.186736	0.514075	0.306144	1	FALSE
IGHV4-61;IGHV4-39;IGHV4-59;IGHV4-34;IGHV4-30-4;IGHV4-38-2	-0.117658	0.317192	0.481734	1	FALSE
IGHV5-51	-0.0828386	0.206914	0.620992	1	FALSE
IGHV6-1	-0.0230233	0.0501852	0.890871	1	FALSE
IGKC	-0.502314	2.88245	0.00131083	0.497898	FALSE
IGKJ1	-0.244122	0.784859	0.164112	1	FALSE
IGKV1-16	-0.400909	1.89909	0.0126156	0.840885	FALSE
IGKV1-17	-0.10837	0.281348	0.523181	1	FALSE
IGKV1-27	-0.194616	0.568547	0.270055	1	FALSE
IGKV1-39;IGKV1D-39	-0.202902	0.576123	0.265385	1	FALSE
IGKV1-5	-0.189494	0.559727	0.275596	1	FALSE
IGKV1-6	-0.174286	0.529706	0.295321	1	FALSE
IGKV1-8	-0.220068	0.734465	0.184304	1	FALSE
IGKV1D-13;IGKV1-13	-0.410694	1.98171	0.0104301	0.834565	FALSE
IGKV1D-16	-0.144022	0.364892	0.431627	1	FALSE
IGKV1D-33;IGKV1-33	-0.418745	2.05149	0.00888207	0.834565	FALSE
IGKV2-24	-0.177329	0.542363	0.286838	1	FALSE
IGKV2-28;IGKV2D-28	-0.211563	0.694051	0.202278	1	FALSE
IGKV2-29	-0.287043	1.09377	0.0805807	1	FALSE
IGKV2-30	-0.0127056	0.0270336	0.939651	1	FALSE
IGKV2-40;IGKV2D-40	-0.416714	1.94067	0.0114639	0.834565	FALSE
IGKV2D-29	-0.120411	0.320774	0.477778	1	FALSE
IGKV2D-30	-0.00228469	0.00280918	0.993553	1	FALSE
IGKV3-11	-0.31253	1.25115	0.056086	1	FALSE
IGKV3-15	-0.300772	1.17704	0.0665219	1	FALSE
IGKV3-20	-0.404078	1.92559	0.0118688	0.834565	FALSE
IGKV3D-15	-0.479897	2.63895	0.0022964	0.565708	FALSE
IGKV3D-20	-0.519597	3.00804	0.000981647	0.447435	FALSE
IGKV4-1	-0.354347	1.53678	0.0290546	0.860891	FALSE
IGKV6-21	-0.235534	0.761524	0.173171	1	FALSE
IGKV6D-21	0.0387078	0.0861488	0.820071	1	FALSE
IGLC3	-0.258278	0.930216	0.117431	1	FALSE
IGLC6	-0.382068	1.74651	0.0179263	0.860891	FALSE
IGLC7	-0.419565	2.05868	0.00873613	0.834565	FALSE
IGLL1	-0.304972	1.20321	0.0626312	1	FALSE
IGLON5	-0.113554	0.292746	0.509629	1	FALSE
IGLV1-40	-0.259909	0.939102	0.115053	1	FALSE
IGLV1-44	-0.174492	0.458653	0.347814	1	FALSE
IGLV1-47	-0.217303	0.721203	0.190019	1	FALSE
IGLV1-51	-0.202103	0.650399	0.223667	1	FALSE
IGLV10-54	-0.117705	0.31176	0.487798	1	FALSE
IGLV2-11	-0.214419	0.578364	0.264019	1	FALSE
IGLV2-14	-0.180276	0.501121	0.315412	1	FALSE
IGLV2-18	-0.221457	0.741169	0.181481	1	FALSE
IGLV2-23	-0.296602	0.850169	0.141199	1	FALSE
IGLV2-8	-0.262211	0.951729	0.111756	1	FALSE
IGLV3-1	-0.212884	0.700253	0.19941	1	FALSE
IGLV3-10	-0.39562	1.85541	0.0139506	0.840885	FALSE
IGLV3-12	-0.349919	1.50484	0.031272	0.860891	FALSE
IGLV3-19	-0.223802	0.752561	0.176782	1	FALSE
IGLV3-21	-0.294736	1.11585	0.0765863	1	FALSE
IGLV3-25	-0.141426	0.401188	0.397019	1	FALSE
IGLV3-9	-0.366309	1.6252	0.0237027	0.860891	FALSE
IGLV4-60	-0.12572	0.307191	0.492957	1	FALSE
IGLV4-69	-0.0704777	0.171246	0.674146	1	FALSE
IGLV5-45	-0.00183733	0.00375589	0.991389	1	FALSE
IGLV5-52	-0.813412	1.58419	0.0260503	0.860891	FALSE
IGLV6-57	-0.0762593	0.187708	0.64907	1	FALSE
IGLV7-43	-0.302806	1.18967	0.0646146	1	FALSE
IGLV7-46	-0.227537	0.739932	0.181999	1	FALSE
IGLV8-61	0.0965596	0.248611	0.564142	1	FALSE
IGLV9-49	-0.145076	0.319217	0.479494	1	FALSE
IGSF11	0.110922	0.284372	0.519551	1	FALSE
IGSF8	0.00169013	0.00350368	0.991965	1	FALSE
IL10RB	0.0828418	0.206923	0.620979	1	FALSE
IL13RA1	-0.311642	1.21875	0.0604299	1	FALSE
IL17RA	0.24268	0.577513	0.264538	1	FALSE
IL18	0.0557925	0.113706	0.769651	1	FALSE
IL18BP	0.0604578	0.14362	0.718423	1	FALSE
IL1R1	-0.0809341	0.197952	0.63394	1	FALSE
IL1R2	0.0729692	0.178293	0.663296	1	FALSE
IL1RAP	-0.267795	0.98273	0.104057	1	FALSE
IL1RN	0.114203	0.305583	0.494785	1	FALSE
IL2RA	0.273394	0.907666	0.12369	1	FALSE
IL2RB	-0.156862	0.451189	0.353843	1	FALSE
IL4R	0.151448	0.328003	0.469891	1	FALSE
IL6R	0.155192	0.436389	0.36611	1	FALSE
IL6ST	0.0284235	0.06274	0.865486	1	FALSE
IMPA2	0.148259	0.353828	0.442763	1	FALSE
IMPAD1	0.111429	0.264603	0.543747	1	FALSE
IMPDH2	-0.17253	0.22781	0.59182	1	FALSE
INAFM2	-0.0518799	0.120866	0.757067	1	FALSE
INHBB	-0.344939	0.900733	0.12568	1	FALSE
INHBC	-0.212399	0.670354	0.213622	1	FALSE
IQGAP1	0.0782379	0.193431	0.640574	1	FALSE
IQGAP2	0.0478151	0.0795365	0.832652	1	FALSE
ISLR	-0.491194	2.69436	0.00202136	0.565708	FALSE
ISM2	0.239562	0.694019	0.202293	1	FALSE
IST1	0.222588	0.746651	0.179204	1	FALSE
ITFG1	0.226283	0.764704	0.171908	1	FALSE
ITGA3	0.0218138	0.04148	0.908908	1	FALSE
ITGAM	0.337498	0.585986	0.259426	1	FALSE
ITGAV	-0.2583	0.833636	0.146678	1	FALSE
ITGB1	0.0367665	0.0801815	0.831416	1	FALSE
ITGB2	-0.260954	0.409873	0.389159	1	FALSE
ITGB3	-0.531224	1.54957	0.028212	0.860891	FALSE
ITIH1	0.130648	0.362191	0.434319	1	FALSE
ITIH2	0.0482903	0.111585	0.773419	1	FALSE
ITIH3	0.172859	0.421291	0.379061	1	FALSE
ITIH4	0.178133	0.344456	0.452423	1	FALSE
ITIH4	-0.0992369	0.257011	0.553336	1	FALSE
ITIH5	0.205648	0.600475	0.250914	1	FALSE
ITLN1	0.0821481	0.194519	0.63897	1	FALSE
ITM2B	0.0200447	0.0433896	0.90492	1	FALSE
ITPRID2	-0.250803	0.89004	0.128813	1	FALSE
IVL	0.103885	0.222691	0.598838	1	FALSE
IWS1	-0.428811	2.0425	0.00906774	0.834565	FALSE
JAG1	0.0215993	0.0334081	0.925959	1	FALSE
JAM3	-0.0402629	0.0913393	0.810328	1	FALSE
JAML	-0.115515	0.287909	0.515337	1	FALSE
JCHAIN	0.0155535	0.0333154	0.926157	1	FALSE
JMJD8	-0.120036	0.265273	0.542909	1	FALSE
JSRP1	-0.114404	0.232045	0.586078	1	FALSE
JUP	0.0665373	0.144185	0.717488	1	FALSE
KAZALD1	0.222348	0.655058	0.22128	1	FALSE
KCNE3	-0.124138	0.242205	0.572525	1	FALSE
KCNQ2	0.0082796	0.0174336	0.960653	1	FALSE
KCP	0.359707	1.29335	0.050892	0.971568	FALSE
KCTD12	-0.249082	0.431017	0.370666	1	FALSE
KDM4C	0.102386	0.233857	0.583637	1	FALSE
KHK	-0.0516001	0.120137	0.758338	1	FALSE
KHSRP	-0.28809	0.581455	0.262147	1	FALSE
KIAA0319L	-0.0972902	0.246608	0.566751	1	FALSE
KIAA1549	-0.035103	0.0586565	0.873662	1	FALSE
KIF12	0.0644885	0.154596	0.700493	1	FALSE
KIF5B	0.110288	0.222056	0.599714	1	FALSE
KIR2DL1	-0.00145302	0.00296761	0.99319	1	FALSE
KIR2DL3	0.0302236	0.0649494	0.861094	1	FALSE
KIRREL1	0.0964765	0.248352	0.564479	1	FALSE
KIT	0.15246	0.418009	0.381937	1	FALSE
KL	0.286785	0.976193	0.105635	1	FALSE
KLK1	0.386444	1.7812	0.0165501	0.857219	FALSE
KLK10	0.0984035	0.144524	0.716929	1	FALSE
KLK11	0.00844102	0.016998	0.961617	1	FALSE
KLK13	0.246322	0.628477	0.235246	1	FALSE
KLK3	0.0632459	0.133501	0.735359	1	FALSE
KLK6	0.292417	0.882591	0.131042	1	FALSE
KLK7	0.322507	0.684523	0.206765	1	FALSE
KLK8	0.0206797	0.023862	0.946538	1	FALSE
KLKB1	0.0647058	0.142347	0.720531	1	FALSE
KLRB1	-0.355783	0.753913	0.176233	1	FALSE
KLRD1	-0.078869	0.153824	0.70174	1	FALSE
KLRK1	0.0338917	0.0710478	0.849087	1	FALSE
KNG1	0.244647	0.857653	0.138786	1	FALSE
KNG1	-0.0698268	0.169417	0.676992	1	FALSE
KPNB1	0.00484913	0.0092233	0.978987	1	FALSE
KPRP	0.134753	0.199233	0.632072	1	FALSE
KRAS	-0.19336	0.382957	0.41404	1	FALSE
KREMEN1	0.44387	2.01474	0.00966628	0.834565	FALSE
KRT1	0.0789365	0.195462	0.637584	1	FALSE
KRT10	0.0590762	0.1399	0.724603	1	FALSE
KRT13	0.0790155	0.195692	0.637247	1	FALSE
KRT14	0.0418893	0.0953849	0.802814	1	FALSE
KRT16	0.0418412	0.0952648	0.803036	1	FALSE
KRT17	0.0580586	0.13276	0.736613	1	FALSE
KRT18	-0.00742634	0.0153804	0.965205	1	FALSE
KRT19	-0.142097	0.403666	0.394761	1	FALSE
KRT2	0.0515926	0.120117	0.758372	1	FALSE
KRT36	-0.437349	0.555116	0.278538	1	FALSE
KRT4	0.14305	0.361735	0.434776	1	FALSE
KRT5	0.065585	0.157614	0.695643	1	FALSE
KRT6A	0.124407	0.340304	0.456769	1	FALSE
KRT6B	-0.0439193	0.100474	0.793461	1	FALSE
KRT7	-0.109487	0.214273	0.610557	1	FALSE
KRT78	-0.102804	0.254337	0.556754	1	FALSE
KRT8	-0.0763704	0.184923	0.653247	1	FALSE
KRT80	0.0909555	0.185852	0.651851	1	FALSE
KRT83	-0.139114	0.392693	0.404862	1	FALSE
KRT9	0.0808941	0.201185	0.629238	1	FALSE
L1CAM	0.0655966	0.157646	0.695591	1	FALSE
L1TD1	-0.0574741	0.135612	0.731792	1	FALSE
LAG3	-0.229129	0.461698	0.345384	1	FALSE
LAIR1	-0.112084	0.298537	0.502879	1	FALSE
LAIR2	0.016538	0.0333714	0.926038	1	FALSE
LAMA3	-0.0306629	0.0423925	0.907	1	FALSE
LAMA4	-0.247844	0.765963	0.17141	1	FALSE
LAMA5	0.187259	0.573358	0.26708	1	FALSE
LAMB1	-0.238884	0.777386	0.166961	1	FALSE
LAMB2	0.00817861	0.0172169	0.961132	1	FALSE
LAMC1	0.0818157	0.203895	0.625324	1	FALSE
LAMP1	-0.0418314	0.0952404	0.803081	1	FALSE
LAMP2	0.0516277	0.120209	0.758213	1	FALSE
LAMP3	-0.0305911	0.0544977	0.882069	1	FALSE
LAMTOR5	0.120429	0.197857	0.634078	1	FALSE
LAP3	-0.139074	0.37825	0.418553	1	FALSE
LASP1	-0.329684	1.3047	0.049579	0.971568	FALSE
LAYN	-0.234438	0.789085	0.162523	1	FALSE
LBP	-0.298919	1.01533	0.0965312	1	FALSE
LCAT	-0.0879528	0.222194	0.599524	1	FALSE
LCN1	-0.118795	0.321043	0.477482	1	FALSE
LCN2	0.0719271	0.175337	0.667826	1	FALSE
LCP1	0.171298	0.517402	0.303807	1	FALSE
LDHA	0.0769542	0.189713	0.646081	1	FALSE
LDHB	-0.038886	0.0879366	0.816702	1	FALSE
LDLR	-0.019189	0.0369716	0.918393	1	FALSE
LDLRAD3	0.148975	0.213783	0.611247	1	FALSE
LEAP2	0.117883	0.220878	0.601342	1	FALSE
LEPR	0.139799	0.254428	0.556637	1	FALSE
LFNG	-0.152725	0.358698	0.437827	1	FALSE
LGALS1	-0.327029	1.28773	0.0515547	0.971568	FALSE
LGALS3	0.0494698	0.114619	0.768035	1	FALSE
LGALS3BP	0.23567	0.811538	0.154334	1	FALSE
LGALS7	0.046988	0.0977591	0.798437	1	FALSE
LGALS8	-0.412743	0.683833	0.207094	1	FALSE
LGALS9	0.125006	0.342381	0.454589	1	FALSE
LGMN	-0.0426446	0.0957622	0.802117	1	FALSE
LHPP	0.162347	0.454134	0.351452	1	FALSE
LIFR	0.347835	1.1907	0.064462	1	FALSE
LILRA1	-0.206849	0.65894	0.219311	1	FALSE
LILRA5	-0.0946046	0.238406	0.577556	1	FALSE
LILRA6	0.216124	0.658408	0.21958	1	FALSE
LILRB1	0.0260585	0.0480403	0.895282	1	FALSE
LILRB4	-0.171366	0.517681	0.303612	1	FALSE
LIN7C	-0.226837	0.525865	0.297944	1	FALSE
LIPA	0.0100115	0.0167716	0.962118	1	FALSE
LMAN1	-0.874933	2.00343	0.00992143	0.834565	FALSE
LMAN2	-0.0589058	0.139442	0.725367	1	FALSE
LMNA	-0.202318	0.61298	0.243792	1	FALSE
LMNB1	0.459819	1.07255	0.0846152	1	FALSE
LMTK3	0.0448321	0.0762162	0.839042	1	FALSE
LOX	-0.00119744	0.00247941	0.994307	1	FALSE
LOXL1	-0.747272	2.28273	0.00521517	0.660298	FALSE
LPA	-0.062867	0.150159	0.707687	1	FALSE
LPL	0.185957	0.487876	0.32518	1	FALSE
LPP	-0.418098	0.639755	0.229216	1	FALSE
LRG1	-0.352261	1.52169	0.0300824	0.860891	FALSE
LRP1	0.113313	0.270096	0.536913	1	FALSE
LRP10	-0.187039	0.572427	0.267653	1	FALSE
LRP11	0.130719	0.315737	0.483351	1	FALSE
LRP2	-0.154095	0.448989	0.35564	1	FALSE
LRRC15	0.00153432	0.00313424	0.992809	1	FALSE
LRRC19	0.000764133	0.00153534	0.996471	1	FALSE
LRRC25	0.0404271	0.0888909	0.814909	1	FALSE
LRRC57	-0.118918	0.179853	0.660917	1	FALSE
LRRN4	0.0838596	0.1993	0.631976	1	FALSE
LRRN4CL	-0.204519	0.499975	0.316246	1	FALSE
LRRTM2	-0.609618	4.31408	4.85196e-05	0.0552881	FALSE
LSAMP	-0.0174715	0.0375924	0.917081	1	FALSE
LSM3	0.32287	0.584698	0.260197	1	FALSE
LSP1	0.869712	0.885097	0.130288	1	FALSE
LSR	0.284182	0.985714	0.103344	1	FALSE
LTA4H	-0.210238	0.660694	0.218427	1	FALSE
LTBP1	0.0163145	0.0339707	0.924761	1	FALSE
LTBP2	0.0561901	0.13009	0.741157	1	FALSE
LTBP3	-0.326111	0.921182	0.1199	1	FALSE
LTBP4	-0.0869127	0.207905	0.619577	1	FALSE
LTBR	-0.518612	1.71809	0.0191386	0.860891	FALSE
LTF	0.112179	0.298852	0.502514	1	FALSE
LUM	0.0148007	0.0316468	0.929722	1	FALSE
LY6D	-0.247996	0.7296	0.18638	1	FALSE
LY6G6F	0.129893	0.285302	0.51844	1	FALSE
LY6H	-0.0704196	0.165458	0.68319	1	FALSE
LY75	0.167494	0.46379	0.343724	1	FALSE
LYN	0.0558635	0.104383	0.786351	1	FALSE
LYPD1	0.0307774	0.0607557	0.869449	1	FALSE
LYPD2	-0.333316	1.08069	0.083044	1	FALSE
LYPD3	0.159993	0.445422	0.358573	1	FALSE
LYPD6B	0.0788144	0.181959	0.657719	1	FALSE
LYPLA1	-0.256941	0.788054	0.162909	1	FALSE
LYPLA2	0.0498575	0.104355	0.786404	1	FALSE
LYVE1	-0.165966	0.49576	0.31933	1	FALSE
LYZ	0.13595	0.36736	0.429181	1	FALSE
MADCAM1	0.018746	0.0404554	0.911055	1	FALSE
MAF1	0.419419	0.236137	0.580581	1	FALSE
MAG	-0.17554	0.451629	0.353485	1	FALSE
MAMLD1	-0.160212	0.400429	0.397714	1	FALSE
MAN1A1	0.123338	0.336604	0.460677	1	FALSE
MAN1B1	-0.0361097	0.0747544	0.841871	1	FALSE
MAN1C1	0.0536092	0.121386	0.75616	1	FALSE
MAN2A1	0.0882998	0.211847	0.613978	1	FALSE
MAN2A2	-0.00317247	0.00547608	0.98747	1	FALSE
MAN2B1	-0.0865056	0.214179	0.61069	1	FALSE
MAN2B2	-0.187436	0.574106	0.266621	1	FALSE
MANBA	-0.0171312	0.0368309	0.91869	1	FALSE
MANEA	-0.0168617	0.0340491	0.924594	1	FALSE
MANSC1	-0.236037	0.69653	0.201127	1	FALSE
MAOB	-0.244766	0.484618	0.327628	1	FALSE
MAPT	-0.413724	1.10643	0.078266	1	FALSE
MARCKS	0.138401	0.383018	0.413982	1	FALSE
MARCKSL1	0.116859	0.256713	0.553716	1	FALSE
MARVELD2	-0.0912236	0.220227	0.602245	1	FALSE
MASP1	0.14916	0.422211	0.378259	1	FALSE
MASP2	0.00605767	0.0126883	0.971207	1	FALSE
MAT2A	-0.0267609	0.0561513	0.878716	1	FALSE
MATN4	0.281767	1.06268	0.0865611	1	FALSE
MB	0.0102908	0.0142712	0.967673	1	FALSE
MBTPS1	-0.155308	0.393476	0.404133	1	FALSE
MCAM	-0.147296	0.423069	0.377512	1	FALSE
MDGA1	-0.535423	0.955783	0.110718	1	FALSE
MDH1	0.0112433	0.0238401	0.946586	1	FALSE
MDH2	-0.0164551	0.0331981	0.926407	1	FALSE
MDK	0.063385	0.120116	0.758375	1	FALSE
MEGF8	-0.122987	0.335391	0.461965	1	FALSE
MEGF9	0.216282	0.427338	0.373819	1	FALSE
MELTF	0.320522	1.30303	0.0497704	0.971568	FALSE
MENT	0.0685877	0.100366	0.79366	1	FALSE
MERTK	-0.109087	0.236155	0.580558	1	FALSE
METTL7A	-0.125742	0.223778	0.59734	1	FALSE
MFAP4	-0.0671036	0.151119	0.706123	1	FALSE
MFAP5	-0.280504	0.758428	0.17441	1	FALSE
MFGE8	0.0270255	0.0409817	0.909952	1	FALSE
MGAM	0.0114902	0.0243778	0.945414	1	FALSE
MGAT1	-0.144597	0.358828	0.437695	1	FALSE
MGAT5	0.154665	0.442846	0.360707	1	FALSE
MGP	0.0626984	0.13735	0.728871	1	FALSE
MGST1	-0.209055	0.250141	0.562159	1	FALSE
MIA2	0.0154262	0.0320559	0.928847	1	FALSE
MIA3	0.24546	0.844355	0.143102	1	FALSE
MIEN1	-0.0760763	0.187181	0.649859	1	FALSE
MIF	-0.0787795	0.191771	0.643027	1	FALSE
MILR1	0.00316576	0.00511709	0.988287	1	FALSE
MINPP1	0.0144626	0.0304465	0.932295	1	FALSE
MIOX	-0.297144	0.980822	0.104515	1	FALSE
MITD1	0.15842	0.43964	0.363379	1	FALSE
MLEC	0.0906271	0.206341	0.621812	1	FALSE
MME	-0.0226073	0.0492305	0.892832	1	FALSE
MMP16	-0.234399	0.788893	0.162595	1	FALSE
MMP2	-0.212464	0.670644	0.21348	1	FALSE
MMP24OS	0.166765	0.305389	0.495007	1	FALSE
MMP7	-0.0284819	0.0628775	0.865212	1	FALSE
MMP8	0.204197	0.348621	0.448104	1	FALSE
MMP9	0.277827	1.01804	0.0959302	1	FALSE
MMRN1	0.11596	0.283607	0.520467	1	FALSE
MMRN2	-0.147767	0.424845	0.375972	1	FALSE
MNDA	0.305768	0.476541	0.333779	1	FALSE
MOCS2	-0.117355	0.316166	0.482874	1	FALSE
MOG	-0.421454	1.54419	0.0285637	0.860891	FALSE
MOGAT2	-0.139738	0.365951	0.430575	1	FALSE
MPO	0.245375	0.772866	0.168707	1	FALSE
MPP5	-0.219299	0.518269	0.303201	1	FALSE
MPST	-0.147462	0.423696	0.376968	1	FALSE
MPZL1	-0.0751127	0.181373	0.658608	1	FALSE
MRC2	0.0334592	0.0724285	0.846392	1	FALSE
MSLN	-0.238912	0.828044	0.148579	1	FALSE
MSN	0.0359382	0.08072	0.830386	1	FALSE
MSRA	-0.042808	0.0866434	0.819137	1	FALSE
MST1	0.161939	0.470724	0.33828	1	FALSE
MT-CO2	-0.114606	0.207023	0.620837	1	FALSE
MT1H	0.127015	0.249038	0.563589	1	FALSE
MT1X	0.111485	0.291378	0.511236	1	FALSE
MTAP	0.0404277	0.0428453	0.906055	1	FALSE
MTHFD1	-0.0162353	0.0348315	0.922929	1	FALSE
MTOR	0.0419648	0.0763886	0.838709	1	FALSE
MTPN	0.0571553	0.128233	0.744332	1	FALSE
MTURN	0.167458	0.233217	0.584498	1	FALSE
MUC1	0.0637954	0.152696	0.703565	1	FALSE
MUC13	-0.249666	0.539962	0.288428	1	FALSE
MUC20	-0.0911945	0.23204	0.586085	1	FALSE
MUC4	0.0556585	0.0828238	0.826373	1	FALSE
MUC5AC	-0.136109	0.254659	0.55634	1	FALSE
MUC5B	0.0344281	0.0758809	0.83969	1	FALSE
MUC6	0.0565105	0.130925	0.739732	1	FALSE
MUCL1	0.0775465	0.161605	0.689279	1	FALSE
MVB12A	-0.167227	0.393144	0.404442	1	FALSE
MVB12B	-0.0075346	0.0144145	0.967354	1	FALSE
MVP	0.0924636	0.215522	0.608804	1	FALSE
MXRA5	0.136432	0.369031	0.427533	1	FALSE
MXRA8	0.0161232	0.0345818	0.92346	1	FALSE
MYDGF	-0.00927772	0.0195814	0.955914	1	FALSE
MYH9	0.193994	0.614044	0.243196	1	FALSE
MYL12B;MYL12A	0.0685787	0.134337	0.733944	1	FALSE
MYL6	0.110244	0.287369	0.515978	1	FALSE
MYL9	-0.0309905	0.0588827	0.873207	1	FALSE
MYLK	0.0493931	0.108955	0.778117	1	FALSE
MYO1B	-0.215295	0.551573	0.280819	1	FALSE
MYO1C	-0.107997	0.285105	0.518675	1	FALSE
MYO1D	0.143033	0.39223	0.405294	1	FALSE
MYO5B	0.0890894	0.185674	0.652118	1	FALSE
MYO6	-0.0705463	0.162938	0.687167	1	FALSE
MYOC	-0.122902	0.323157	0.475163	1	FALSE
MYRF	0.132391	0.320821	0.477726	1	FALSE
MZB1	-0.175756	0.419596	0.380543	1	FALSE
NAAA	0.0323539	0.0664406	0.858142	1	FALSE
NACA	0.571859	0.503361	0.31379	1	FALSE
NAGA	-0.210469	0.688931	0.204677	1	FALSE
NAGK	0.256127	0.803879	0.15708	1	FALSE
NAGLU	-0.179556	0.55171	0.280731	1	FALSE
NAMPT	-0.0714871	0.165446	0.68321	1	FALSE
NANS	0.227977	0.494494	0.320263	1	FALSE
NAP1L4	0.0485339	0.0785657	0.834515	1	FALSE
NAPA	0.0186404	0.0345437	0.923541	1	FALSE
NAPRT	0.030646	0.0659199	0.859172	1	FALSE
NAPSA	-0.159791	0.471189	0.337918	1	FALSE
NAXE	-0.0838688	0.188339	0.648129	1	FALSE
NBL1	0.183131	0.556019	0.277959	1	FALSE
NCAM1	-0.146949	0.421761	0.378651	1	FALSE
NCAM2	-0.237444	0.80397	0.157047	1	FALSE
NCAN	-0.399436	1.27453	0.0531458	0.992782	FALSE
NCCRP1	0.31059	1.02309	0.0948225	1	FALSE
NCMAP	0.082799	0.166612	0.681377	1	FALSE
NCR3LG1	0.110991	0.289781	0.51312	1	FALSE
NDRG1	0.0212808	0.0448151	0.901955	1	FALSE
NDRG2	0.0701405	0.156074	0.698113	1	FALSE
NEBL	-0.217873	0.304215	0.496347	1	FALSE
NECTIN1	0.236021	0.81332	0.153702	1	FALSE
NECTIN2	0.11103	0.295054	0.506928	1	FALSE
NECTIN3	0.0735494	0.179944	0.660778	1	FALSE
NECTIN4	0.230223	0.784195	0.164363	1	FALSE
NEDD8	0.0968783	0.223393	0.59787	1	FALSE
NEGR1	-0.000864266	0.00178813	0.995891	1	FALSE
NELL1	0.145761	0.248825	0.563865	1	FALSE
NENF	0.191639	0.419026	0.381043	1	FALSE
NEO1	-0.00640503	0.0134269	0.969556	1	FALSE
NEU1	-0.193144	0.610292	0.245306	1	FALSE
NFASC	0.118118	0.307463	0.492648	1	FALSE
NFIB	0.0470189	0.108332	0.779234	1	FALSE
NGFR	0.0790587	0.161633	0.689235	1	FALSE
NHLRC3	-0.0122062	0.0255622	0.94284	1	FALSE
NID1	-0.249091	0.880974	0.13153	1	FALSE
NID2	0.0475813	0.104542	0.786064	1	FALSE
NIT2	-0.0741086	0.181539	0.658356	1	FALSE
NME1	0.102956	0.264192	0.544263	1	FALSE
NME2	0.0278553	0.0614048	0.868151	1	FALSE
NNT	-0.0905267	0.180402	0.660081	1	FALSE
NOTCH1	0.19065	0.402963	0.3954	1	FALSE
NOTCH3	0.027752	0.0593062	0.872356	1	FALSE
NPC1L1	0.136832	0.32707	0.470901	1	FALSE
NPC2	-0.00587409	0.0122984	0.972079	1	FALSE
NPEPPS	0.0716067	0.171572	0.67364	1	FALSE
NPHS2	-0.139324	0.386323	0.410844	1	FALSE
NPM1	-0.068244	0.103539	0.787882	1	FALSE
NPNT	0.177931	0.4816	0.329914	1	FALSE
NPR1	0.132147	0.305926	0.494395	1	FALSE
NPR3	0.290545	1.09114	0.0810703	1	FALSE
NPTN	0.0930862	0.22973	0.58921	1	FALSE
NPTXR	-0.334893	0.860673	0.137825	1	FALSE
NQO1	0.301319	1.028	0.093756	1	FALSE
NQO2	0.0172923	0.0355235	0.92146	1	FALSE
NRAS	0.0144419	0.0304015	0.932392	1	FALSE
NRCAM	0.152525	0.434775	0.367473	1	FALSE
NRP1	0.295081	1.1179	0.0762257	1	FALSE
NRP2	0.235646	0.762052	0.172961	1	FALSE
NRXN3	-0.225677	0.700318	0.19938	1	FALSE
NSF	0.177721	0.29224	0.510223	1	FALSE
NSFL1C	-0.066435	0.15474	0.700261	1	FALSE
NT5C	0.126913	0.336526	0.460759	1	FALSE
NTM	-0.0235712	0.0514452	0.88829	1	FALSE
NTRK1	0.134974	0.170199	0.675774	1	FALSE
NTRK2	0.224027	0.692989	0.202773	1	FALSE
NUCB1	0.161748	0.478921	0.331955	1	FALSE
NUCB2	0.178155	0.279618	0.525269	1	FALSE
NUCKS1	-0.146721	0.420905	0.379398	1	FALSE
NUDT1	-0.147639	0.424364	0.376389	1	FALSE
NUDT5	0.0372313	0.0825849	0.826828	1	FALSE
NUMA1	0.044776	0.101034	0.792439	1	FALSE
NUTF2	-0.172056	0.52051	0.301641	1	FALSE
NXNL1	0.00951301	0.0176344	0.960209	1	FALSE
OAF	0.082771	0.203263	0.626235	1	FALSE
OCC1	0.134688	0.305924	0.494397	1	FALSE
OGFOD3	-0.0737541	0.177559	0.664417	1	FALSE
OGN	-0.0176141	0.0362107	0.920003	1	FALSE
OIT3	0.110022	0.286651	0.516831	1	FALSE
OLA1	-0.0356479	0.0611528	0.868655	1	FALSE
OLFM1	-0.428087	1.63733	0.0230499	0.860891	FALSE
OLFM4	-0.0620189	0.147849	0.71146	1	FALSE
OLR1	-0.0673016	0.162365	0.688073	1	FALSE
OMD	0.0123282	0.0258251	0.942269	1	FALSE
OPCML	0.0320551	0.0713546	0.848487	1	FALSE
OPLAH	-0.0676862	0.119787	0.758949	1	FALSE
OR5K4	-0.0895793	0.199436	0.631778	1	FALSE
ORM1	-0.207125	0.673403	0.212128	1	FALSE
ORM2	-0.346767	1.48235	0.0329342	0.862726	FALSE
OSCAR	-0.0756672	0.182936	0.656242	1	FALSE
OSCAR	-0.131342	0.364657	0.43186	1	FALSE
OSMR	-0.0498262	0.115539	0.76641	1	FALSE
OTUB1	-0.184579	0.551021	0.281177	1	FALSE
OXSR1	0.119396	0.317383	0.481523	1	FALSE
P2RX4	-0.0898798	0.14096	0.722836	1	FALSE
P4HB	0.0924314	0.235829	0.580993	1	FALSE
PABPC1	0.166257	0.40033	0.397805	1	FALSE
PACSIN2	-0.138189	0.382263	0.414703	1	FALSE
PACSIN3	0.0195774	0.0404243	0.91112	1	FALSE
PADI4	0.166822	0.282154	0.522211	1	FALSE
PAFAH1B1	-0.0846541	0.170941	0.67462	1	FALSE
PAFAH1B2	0.235933	0.536864	0.290493	1	FALSE
PAFAH1B3	-0.114019	0.21226	0.613395	1	FALSE
PAH	-0.0466169	0.100465	0.793479	1	FALSE
PAK2	-0.379194	1.3717	0.0424913	0.95978	FALSE
PAM	0.0216019	0.0469309	0.897572	1	FALSE
PAPLN	0.0735442	0.145426	0.715441	1	FALSE
PAPPA2	-0.340685	1.43955	0.0363455	0.911378	FALSE
PARD3B	-0.110039	0.29179	0.510751	1	FALSE
PARD6B	-0.253753	0.792913	0.161097	1	FALSE
PARK7	0.0587041	0.138901	0.726271	1	FALSE
PATJ	-0.0708536	0.142586	0.720134	1	FALSE
PAXX	-0.485214	2.37589	0.00420834	0.605868	FALSE
PBLD	-0.015452	0.0330901	0.926638	1	FALSE
PCBD1	0.227329	0.67605	0.210839	1	FALSE
PCBP1	0.061883	0.142703	0.719941	1	FALSE
PCBP2	0.117662	0.305982	0.494331	1	FALSE
PCDH1	-0.101966	0.265664	0.54242	1	FALSE
PCDH12	-0.13321	0.371325	0.42528	1	FALSE
PCDH17	0.248394	0.636004	0.231204	1	FALSE
PCDH19	0.207858	0.636681	0.230844	1	FALSE
PCDH7	0.0714863	0.162498	0.687863	1	FALSE
PCDH9	0.165256	0.455556	0.350303	1	FALSE
PCDHA10	0.0659827	0.119554	0.759357	1	FALSE
PCDHA11	-0.0250649	0.0515376	0.888101	1	FALSE
PCDHA4	0.11721	0.198774	0.632741	1	FALSE
PCDHB8;PCDHB13	-0.246955	0.761952	0.173001	1	FALSE
PCDHGA2	-0.0825207	0.205974	0.622337	1	FALSE
PCDHGC3	-0.0039865	0.00830922	0.981049	1	FALSE
PCDHGC5	-0.365401	1.51019	0.0308895	0.860891	FALSE
PCK1	-0.0223892	0.0487308	0.893859	1	FALSE
PCK2	-0.118183	0.284465	0.519439	1	FALSE
PCOLCE	-0.347568	1.48805	0.0325051	0.861385	FALSE
PCOLCE2	-0.0870385	0.21575	0.608485	1	FALSE
PCSK1N	0.0945948	0.242502	0.572134	1	FALSE
PCYOX1	0.0819295	0.193911	0.639866	1	FALSE
PCYT2	0.0979494	0.235403	0.581563	1	FALSE
PDCD10	-0.141876	0.380675	0.416222	1	FALSE
PDCD1LG2	-0.0818408	0.203969	0.625218	1	FALSE
PDCD6	-0.156723	0.459177	0.347395	1	FALSE
PDCD6IP	0.089464	0.226768	0.593242	1	FALSE
PDGFB	-0.35612	1.09369	0.0805949	1	FALSE
PDGFRA	-0.035998	0.0770991	0.837338	1	FALSE
PDGFRB	-0.113608	0.3036	0.49705	1	FALSE
PDIA3	0.251877	0.859001	0.138356	1	FALSE
PDIA4	0.19381	0.565299	0.272083	1	FALSE
PDIA5	0.0420034	0.0472681	0.896875	1	FALSE
PDLIM5	0.28177	0.739373	0.182233	1	FALSE
PDXK	0.114388	0.306201	0.494082	1	FALSE
PDZK1	0.022142	0.0481651	0.895025	1	FALSE
PDZK1IP1	0.0170711	0.0366965	0.918975	1	FALSE
PEA15	0.0855193	0.168858	0.677863	1	FALSE
PEAR1	0.0654674	0.149557	0.708668	1	FALSE
PEBP1	0.207641	0.675789	0.210965	1	FALSE
PEBP4	-0.0980031	0.253129	0.558304	1	FALSE
PECAM1	0.0340424	0.0761278	0.839213	1	FALSE
PEF1	0.0967295	0.244888	0.568999	1	FALSE
PEPD	0.0213512	0.0463591	0.898754	1	FALSE
PF4	0.267746	0.686332	0.205905	1	FALSE
PFKL	0.0669961	0.161518	0.689418	1	FALSE
PFN1	0.0565045	0.133031	0.736154	1	FALSE
PFN2	0.178155	0.535438	0.291449	1	FALSE
PGA3	-0.124154	0.339426	0.457693	1	FALSE
PGAM1	-0.142996	0.406995	0.391746	1	FALSE
PGC	-0.0105396	0.0216583	0.951353	1	FALSE
PGD	0.0715595	0.171441	0.673843	1	FALSE
PGK1	-0.0274839	0.0605337	0.869894	1	FALSE
PGLS	-0.416958	2.03586	0.00920757	0.834565	FALSE
PGLYRP1	-0.0713701	0.173762	0.670252	1	FALSE
PGLYRP2	-0.0339903	0.0760021	0.839456	1	FALSE
PGM1	0.0210213	0.0442427	0.903145	1	FALSE
PGRMC1	0.212823	0.644214	0.226874	1	FALSE
PHF6	-0.0183375	0.0395358	0.912986	1	FALSE
PHGDH	0.0610964	0.145347	0.715572	1	FALSE
PHPT1	0.0720984	0.172939	0.671524	1	FALSE
PI15	0.187939	0.494905	0.31996	1	FALSE
PI16	-0.177697	0.543902	0.285824	1	FALSE
PI3	0.146261	0.347752	0.449002	1	FALSE
PI4K2A	-0.227881	0.402335	0.395972	1	FALSE
PIANP	-0.28206	0.974455	0.106058	1	FALSE
PIAS4	-0.118831	0.24938	0.563144	1	FALSE
PIGR	0.0505395	0.117384	0.763161	1	FALSE
PIK3IP1	0.0221605	0.0482074	0.894937	1	FALSE
PILRA	0.159039	0.179951	0.660768	1	FALSE
PIP	0.130821	0.362808	0.433703	1	FALSE
PIP4K2A	0.315692	1.07766	0.0836261	1	FALSE
PKD1	-0.001614	0.00309993	0.992888	1	FALSE
PKLR	-0.0551685	0.123241	0.752938	1	FALSE
PKM	-0.082039	0.204553	0.624378	1	FALSE
PKP1	-0.156416	0.351222	0.445428	1	FALSE
PLA2G15	-0.252941	0.901433	0.125478	1	FALSE
PLAT	-0.318097	1.25943	0.0550263	1	FALSE
PLAU	0.238106	0.823927	0.149994	1	FALSE
PLAUR	-0.195739	0.573088	0.267246	1	FALSE
PLBD1	0.18531	0.45006	0.354764	1	FALSE
PLBD2	-0.29564	1.14551	0.0715306	1	FALSE
PLCD1	-0.0215223	0.0446342	0.902331	1	FALSE
PLD3	-0.237251	0.819564	0.151508	1	FALSE
PLEC	0.220285	0.471985	0.337299	1	FALSE
PLEKHB1	0.158375	0.375863	0.420859	1	FALSE
PLG	-0.00263659	0.00547802	0.987466	1	FALSE
PLGLB1	0.134415	0.312518	0.486947	1	FALSE
PLIN3	0.226943	0.380913	0.415994	1	FALSE
PLOD1	0.719158	1.35293	0.0443679	0.95978	FALSE
PLOD2	0.0921087	0.0895467	0.813679	1	FALSE
PLOD3	0.107661	0.258897	0.550938	1	FALSE
PLP2	0.500571	1.24133	0.0573684	1	FALSE
PLS1	0.00590192	0.0116313	0.973573	1	FALSE
PLS3	-0.00215544	0.00440944	0.989898	1	FALSE
PLXDC1	0.122354	0.315334	0.4838	1	FALSE
PLXDC2	-0.23429	0.804564	0.156832	1	FALSE
PLXNB1	-0.0369084	0.0723913	0.846464	1	FALSE
PLXNB2	0.0155673	0.0328561	0.927137	1	FALSE
PLXND1	0.0864107	0.21021	0.616297	1	FALSE
PMM2	-0.0592601	0.0600702	0.870823	1	FALSE
PNP	0.210517	0.689156	0.204571	1	FALSE
PNPLA8	-0.356164	1.55002	0.0281825	0.860891	FALSE
PNPO	0.164561	0.443557	0.360117	1	FALSE
PODXL	-0.25886	0.933384	0.116578	1	FALSE
PODXL2	0.100826	0.252991	0.558482	1	FALSE
POMGNT1	0.124344	0.296609	0.505115	1	FALSE
PON1	0.0856608	0.181366	0.658619	1	FALSE
POTEF	-0.106395	0.171115	0.67435	1	FALSE
POTEJ	0.0199606	0.0425583	0.906654	1	FALSE
PPA1	-0.0238149	0.0512289	0.888733	1	FALSE
PPBP	0	0	1	1	FALSE
PPIA	0.0551017	0.129316	0.742479	1	FALSE
PPIB	0.314259	1.26227	0.054668	1	FALSE
PPIC	0.232747	0.780774	0.165663	1	FALSE
PPL	0.225225	0.667142	0.215208	1	FALSE
PPP1CA	0.0155674	0.0281066	0.937332	1	FALSE
PPP1CB	0.367968	0.835126	0.146175	1	FALSE
PPP1R7	-0.110434	0.256302	0.55424	1	FALSE
PPP2CB;PPP2CA	0.0903164	0.161549	0.689368	1	FALSE
PPP2R1A	0.0645696	0.144629	0.716755	1	FALSE
PPP2R5A	-0.335553	0.690619	0.203883	1	FALSE
PPT1	-0.125288	0.337248	0.459994	1	FALSE
PPT2	-0.0444382	0.101783	0.791075	1	FALSE
PRCP	-0.0438723	0.100356	0.793677	1	FALSE
PRDX1	0.03477	0.0778856	0.835823	1	FALSE
PRDX2	0.142563	0.405391	0.393196	1	FALSE
PRDX3	0.0457027	0.0798429	0.832065	1	FALSE
PRDX4	-0.413222	0.510197	0.308889	1	FALSE
PRDX5	0.0472806	0.109	0.778036	1	FALSE
PRDX6	-0.0962303	0.247584	0.565478	1	FALSE
PRELP	-0.204957	0.472773	0.336688	1	FALSE
PRG2	-0.0455854	0.104685	0.785805	1	FALSE
PRH1	-0.0504463	0.103726	0.787543	1	FALSE
PRKAR2A	0.109684	0.254182	0.556953	1	FALSE
PRKCSH	-0.0263074	0.0577842	0.875419	1	FALSE
PRND	-0.133117	0.357584	0.438951	1	FALSE
PRNP	-0.00498656	0.0104184	0.976296	1	FALSE
PROC	-0.00431275	0.00873659	0.980084	1	FALSE
PROCR	0.000356535	0.00073677	0.998305	1	FALSE
PROM1	0.0346965	0.0777079	0.836165	1	FALSE
PROM2	0.0672156	0.159491	0.692643	1	FALSE
PROS1	-0.0643721	0.141514	0.721915	1	FALSE
PROZ	0.0549581	0.128937	0.743127	1	FALSE
PRR4	-0.413133	1.63336	0.0232615	0.860891	FALSE
PRSS2	0.0867921	0.218699	0.604368	1	FALSE
PRSS23	-0.169277	0.409866	0.389165	1	FALSE
PRSS27	0.361757	1.0085	0.0980609	1	FALSE
PRSS8	0.0258249	0.0566606	0.877686	1	FALSE
PRTN3	0.259943	0.781554	0.165366	1	FALSE
PSAP	0.141316	0.40078	0.397392	1	FALSE
PSAT1	0.0294899	0.0601866	0.870589	1	FALSE
PSCA	0.166293	0.410492	0.388604	1	FALSE
PSG5	0.272689	0.350759	0.445904	1	FALSE
PSMA1	-0.196996	0.602948	0.249489	1	FALSE
PSMA2	0.138746	0.325241	0.472889	1	FALSE
PSMA3	0.227121	0.753442	0.176424	1	FALSE
PSMA4	0.30634	0.542467	0.286769	1	FALSE
PSMA5	0.15495	0.435489	0.366869	1	FALSE
PSMA6	0.115359	0.293008	0.509322	1	FALSE
PSMA7	0.104769	0.255388	0.555407	1	FALSE
PSMB1	-0.0307647	0.054825	0.881404	1	FALSE
PSMB2	0.0368295	0.064869	0.861254	1	FALSE
PSMB4	0.257204	0.709369	0.195268	1	FALSE
PSMB5	0.303664	0.68556	0.206272	1	FALSE
PSMB6	0.227556	0.740021	0.181961	1	FALSE
PSMC2	0.316108	0.632708	0.232966	1	FALSE
PSMC5	0.0385599	0.0773611	0.836833	1	FALSE
PSMD2	-0.192578	0.461021	0.345923	1	FALSE
PSMD9	0.126254	0.201209	0.629203	1	FALSE
PSME1	-0.19338	0.611335	0.244718	1	FALSE
PSME2	0.0366465	0.0431644	0.90539	1	FALSE
PSPH	0.155764	0.259224	0.550524	1	FALSE
PTER	0.183492	0.557527	0.276995	1	FALSE
PTGDS	-0.492814	2.77725	0.00167012	0.543743	FALSE
PTGES3	0.480993	1.95505	0.0110904	0.834565	FALSE
PTGFRN	0.0468327	0.106168	0.783128	1	FALSE
PTGR1	0.0483809	0.111818	0.773005	1	FALSE
PTGR2	-0.0990637	0.243158	0.571271	1	FALSE
PTK7	0.00585944	0.012091	0.972543	1	FALSE
PTMA	0.0564819	0.05708	0.876839	1	FALSE
PTPA	-0.0411645	0.0798274	0.832094	1	FALSE
PTPN13	0.0557153	0.122452	0.754307	1	FALSE
PTPRC	-0.257538	0.298012	0.503487	1	FALSE
PTPRD	-0.270589	0.956834	0.11045	1	FALSE
PTPRF	-0.0816826	0.203503	0.625889	1	FALSE
PTPRG	-0.271524	1.00373	0.0991442	1	FALSE
PTPRJ	0.21236	0.697789	0.200545	1	FALSE
PTPRK	0.170817	0.50571	0.312097	1	FALSE
PTPRM	0.00420697	0.00877336	0.980001	1	FALSE
PTPRN	-0.0332254	0.0741603	0.843023	1	FALSE
PTPRO	-0.20042	0.617643	0.241189	1	FALSE
PTPRS	0.0776086	0.191606	0.643272	1	FALSE
PTPRZ1	0.0688068	0.10815	0.77956	1	FALSE
PTTG1IP	-0.0286618	0.0594005	0.872167	1	FALSE
PTX3	0.926348	0.60931	0.245861	1	FALSE
PVALB	-0.145963	0.387094	0.410115	1	FALSE
PVR	0.205091	0.664039	0.216751	1	FALSE
PVRIG	-0.181239	0.515714	0.30499	1	FALSE
PXDN	0.216561	0.674768	0.211462	1	FALSE
PYCARD	-0.365772	0.477541	0.333011	1	FALSE
PYGL	-0.200226	0.444116	0.359654	1	FALSE
PZP	-0.0737963	0.180648	0.659709	1	FALSE
QDPR	0.0722315	0.176199	0.666502	1	FALSE
QPCT	-0.0719863	0.175504	0.667568	1	FALSE
QPRT	-0.205821	0.667394	0.215083	1	FALSE
QSOX1	0.0248529	0.0544049	0.882257	1	FALSE
RAB10	-0.0762641	0.184622	0.6537	1	FALSE
RAB11A;RAB11A;RAB11B;RAB11B	-0.0820776	0.204666	0.624214	1	FALSE
RAB11FIP1	0.0391536	0.0830251	0.82599	1	FALSE
RAB14	0.0489392	0.113252	0.770456	1	FALSE
RAB1A	0.0195925	0.0423659	0.907056	1	FALSE
RAB1B	0.0361079	0.0619937	0.866974	1	FALSE
RAB25	-0.225792	0.621773	0.238906	1	FALSE
RAB27A	0.059855	0.104484	0.786168	1	FALSE
RAB29	-0.134082	0.354047	0.442541	1	FALSE
RAB2A	0.027205	0.0533045	0.884495	1	FALSE
RAB35	-0.140631	0.383726	0.413308	1	FALSE
RAB3D	0.285271	0.677711	0.210034	1	FALSE
RAB4A	-0.0937651	0.235859	0.580953	1	FALSE
RAB4B	0.0539028	0.11378	0.769521	1	FALSE
RAB5A	0.181645	0.472726	0.336724	1	FALSE
RAB5B	0.175586	0.535097	0.291678	1	FALSE
RAB5C	0.0992386	0.252611	0.55897	1	FALSE
RAB6D;RAB6C	0.153379	0.197818	0.634135	1	FALSE
RAB7A	0.37406	1.64657	0.0225646	0.860891	FALSE
RAB8A	0.147539	0.423986	0.376716	1	FALSE
RAB8B	-0.251337	0.565804	0.271766	1	FALSE
RAC1	0.104909	0.275094	0.530769	1	FALSE
RAC2	0.0639046	0.0651088	0.860778	1	FALSE
RACK1	-0.451472	1.34011	0.0456976	0.95978	FALSE
RAD23B	0.029394	0.062039	0.866884	1	FALSE
RALA	-0.0161329	0.0335786	0.925596	1	FALSE
RALB	0.124733	0.341434	0.455582	1	FALSE
RALBP1	0	0	1	1	FALSE
RAMP3	-0.243846	0.675448	0.211131	1	FALSE
RAN	0.0321824	0.0694647	0.852188	1	FALSE
RANBP1	-0.261085	0.209524	0.617272	1	FALSE
RAP1B	0.0376058	0.0834868	0.825113	1	FALSE
RAP1GAP	-0.0857158	0.169307	0.677162	1	FALSE
RAP2B	0.0746225	0.167612	0.679811	1	FALSE
RARRES1	-0.105425	0.27676	0.528738	1	FALSE
RARRES2	0.170418	0.513804	0.306335	1	FALSE
RBBP9	-0.446949	1.60043	0.025094	0.860891	FALSE
RBKS	-0.259589	0.898646	0.126286	1	FALSE
RBP1	-0.486649	1.5293	0.02956	0.860891	FALSE
RBP2	-0.252826	0.343703	0.453208	1	FALSE
RBP4	-0.00624104	0.0130781	0.970335	1	FALSE
RBP5	-0.0393983	0.0892003	0.814329	1	FALSE
RCN3	0.130452	0.328535	0.469316	1	FALSE
RDX	0.0243643	0.0532747	0.884556	1	FALSE
RECK	-0.167646	0.493091	0.321298	1	FALSE
REG1A	-0.0399664	0.0906048	0.811699	1	FALSE
REG3A	-0.228665	0.632975	0.232823	1	FALSE
RELT	0.0944972	0.23808	0.57799	1	FALSE
RENBP	-0.168216	0.416727	0.383065	1	FALSE
RETN	-0.0385342	0.0870704	0.818332	1	FALSE
RFC4	-0.286715	0.494444	0.320299	1	FALSE
RGMA	0.0212455	0.0319106	0.929158	1	FALSE
RHCG	-0.411536	0.73567	0.183793	1	FALSE
RHOA	0.1483	0.426859	0.374232	1	FALSE
RHOC	0.20826	0.497853	0.317795	1	FALSE
RHOF	-0.159905	0.361296	0.435216	1	FALSE
RHOG	0.300013	1.0466	0.0898262	1	FALSE
RIDA	-0.0734686	0.179714	0.661129	1	FALSE
RNASE1	0.0106327	0.022513	0.949483	1	FALSE
RNASE2	-0.349762	1.50372	0.0313532	0.860891	FALSE
RNASE3	0.063284	0.117032	0.763779	1	FALSE
RNASE4	0.221454	0.711568	0.194282	1	FALSE
RNASE7	-0.371221	1.09063	0.0811647	1	FALSE
RNASET2	-0.107287	0.282793	0.521444	1	FALSE
RNF13	-0.105249	0.204451	0.624523	1	FALSE
RNF149	-0.0224263	0.0488158	0.893685	1	FALSE
RNF150	-0.00771775	0.0145141	0.967132	1	FALSE
RNF167	0.0132675	0.0228665	0.94871	1	FALSE
RNF180	-0.674947	1.94418	0.0113716	0.834565	FALSE
RNF213	-0.0272344	0.0599494	0.871065	1	FALSE
RNH1	0.0446043	0.100608	0.793217	1	FALSE
RNPEP	0.109895	0.281125	0.52345	1	FALSE
ROBO4	-0.0233943	0.051038	0.889123	1	FALSE
ROR1	0.147821	0.425049	0.375795	1	FALSE
ROR2	-0.0156959	0.0326363	0.927606	1	FALSE
RP2	0.131469	0.303965	0.496632	1	FALSE
RPL10	0.0607412	0.0523751	0.88639	1	FALSE
RPL11	-0.0522256	0.121767	0.755498	1	FALSE
RPL12	0.0703943	0.125171	0.749599	1	FALSE
RPL3L	-0.223313	0.62794	0.235538	1	FALSE
RPL7A	-0.0269021	0.0465164	0.898429	1	FALSE
RPL8	-0.085016	0.122487	0.754246	1	FALSE
RPLP0	-0.0595591	0.0922535	0.808624	1	FALSE
RPLP2	0.0702561	0.134853	0.733073	1	FALSE
RPN1	-0.247652	0.44967	0.355083	1	FALSE
RPS14	0.0271888	0.0412405	0.90941	1	FALSE
RPS19	-0.0530498	0.0939152	0.805536	1	FALSE
RPS2	0.250807	0.501073	0.315447	1	FALSE
RPS28	-0.327878	0.667426	0.215067	1	FALSE
RPS4X	-0.198937	0.382767	0.414222	1	FALSE
RPS6	0.126245	0.192942	0.641295	1	FALSE
RPSA	-0.10511	0.186932	0.650232	1	FALSE
RRAS	-0.0790229	0.185872	0.651821	1	FALSE
RRAS2	0.0681332	0.161998	0.688656	1	FALSE
RSPO3	-0.0710963	0.115877	0.765813	1	FALSE
RTN4	-0.153168	0.386454	0.41072	1	FALSE
RTN4R	-0.0326301	0.0727314	0.845802	1	FALSE
RTN4RL2	0.131092	0.363769	0.432744	1	FALSE
S100A10	0.196916	0.540091	0.288343	1	FALSE
S100A11	0.143699	0.409606	0.389398	1	FALSE
S100A12	0.214995	0.472852	0.336626	1	FALSE
S100A13	0.161675	0.433304	0.36872	1	FALSE
S100A14	0.191088	0.443464	0.360194	1	FALSE
S100A16	0.273805	0.95283	0.111473	1	FALSE
S100A2	0.0906138	0.202158	0.62783	1	FALSE
S100A4	0.0342175	0.0753807	0.840658	1	FALSE
S100A6	-0.181156	0.558471	0.276394	1	FALSE
S100A7	-0.087151	0.12065	0.757443	1	FALSE
S100A8	0.187381	0.562553	0.273809	1	FALSE
S100A9	0.172762	0.493518	0.320983	1	FALSE
S100P	0.149121	0.429965	0.371565	1	FALSE
SAA4	0.122736	0.266052	0.541936	1	FALSE
SAMM50	-0.0805677	0.165196	0.683603	1	FALSE
SARG	-0.00176961	0.00322783	0.992595	1	FALSE
SARS	-0.0972599	0.181203	0.658866	1	FALSE
SBSN	0.176717	0.519231	0.30253	1	FALSE
SBSN	0.484047	0.806023	0.156307	1	FALSE
SCARB2	0.111579	0.296866	0.504817	1	FALSE
SCEL	0.373926	0.541922	0.28713	1	FALSE
SCG2	-0.0472318	0.100133	0.794085	1	FALSE
SCGB1A1	-0.353373	1.52973	0.0295306	0.860891	FALSE
SCGB1D2	0.00111923	0.00214731	0.995068	1	FALSE
SCIN	0.136959	0.377879	0.41891	1	FALSE
SCN1B	0.18601	0.41548	0.384167	1	FALSE
SCN3B	-0.0249762	0.0521984	0.886751	1	FALSE
SCNN1A	-0.0667792	0.136256	0.730709	1	FALSE
SCNN1G	0.191061	0.506072	0.311838	1	FALSE
SCPEP1	-0.087785	0.221687	0.600223	1	FALSE
SCRN1	0.045341	0.094007	0.805365	1	FALSE
SCRN2	-0.279088	0.981036	0.104463	1	FALSE
SCUBE1	-0.221956	0.606967	0.247191	1	FALSE
SCUBE2	-0.240419	0.64385	0.227065	1	FALSE
SDC1	0.0432564	0.0957152	0.802204	1	FALSE
SDC2	-0.166414	0.459809	0.346889	1	FALSE
SDC4	0.103764	0.271413	0.535287	1	FALSE
SDCBP	0.0312379	0.069404	0.852307	1	FALSE
SDCBP	-0.0115132	0.024428	0.945305	1	FALSE
SDCBP2	0.134193	0.347495	0.449268	1	FALSE
SDF4	0.171611	0.50889	0.30982	1	FALSE
SDK1	0.0367005	0.0825772	0.826842	1	FALSE
SDSL	0.173604	0.148924	0.709702	1	FALSE
SECTM1	0.155609	0.454848	0.350875	1	FALSE
SELENBP1	-0.000881054	0.00182293	0.995811	1	FALSE
SELENOF	-0.125711	0.294119	0.50802	1	FALSE
SELENOP	0.020578	0.0439373	0.90378	1	FALSE
SELL	-0.329905	1.33589	0.0461432	0.95978	FALSE
SEMA4A	0.359126	0.959157	0.109861	1	FALSE
SEMA4B	-0.121338	0.317995	0.480844	1	FALSE
SEMA5A	-0.0374239	0.0843456	0.823483	1	FALSE
SEMA7A	0.156132	0.439878	0.36318	1	FALSE
SEMG1	0.0860092	0.157152	0.696383	1	FALSE
SERBP1	0.158125	0.296262	0.50552	1	FALSE
SERINC3	-0.506777	0.416182	0.383546	1	FALSE
SERPINA1	-0.10278	0.26826	0.539188	1	FALSE
SERPINA3	-0.15315	0.445349	0.358634	1	FALSE
SERPINA4	0.157067	0.460517	0.346324	1	FALSE
SERPINA5	0.0628863	0.150211	0.707602	1	FALSE
SERPINA6	-0.260531	0.942508	0.114154	1	FALSE
SERPINA7	-0.235038	0.808345	0.155473	1	FALSE
SERPINB1	0.168231	0.495407	0.31959	1	FALSE
SERPINB12	0.384578	1.19712	0.0635161	1	FALSE
SERPINB13	0.283461	0.696537	0.201124	1	FALSE
SERPINB2	0.4875	1.04067	0.0910605	1	FALSE
SERPINB3	0.29494	1.11706	0.0763724	1	FALSE
SERPINB4	0.48711	1.5319	0.0293834	0.860891	FALSE
SERPINB5	0.0855722	0.173093	0.671284	1	FALSE
SERPINB6	-0.12104	0.317016	0.48193	1	FALSE
SERPINB8	-0.053482	0.0872979	0.817904	1	FALSE
SERPINC1	0.00713417	0.0149812	0.966093	1	FALSE
SERPIND1	0.0237922	0.0519542	0.88725	1	FALSE
SERPINF1	0.034518	0.0772761	0.836997	1	FALSE
SERPINF2	-0.00505261	0.010558	0.975982	1	FALSE
SERPING1	0.0945768	0.242446	0.572208	1	FALSE
SERPINI1	-0.0373569	0.0841817	0.823793	1	FALSE
SET	0.0164689	0.0245412	0.945059	1	FALSE
SEZ6L2	-0.221479	0.741277	0.181436	1	FALSE
SFN	0.13655	0.369443	0.427127	1	FALSE
SFPQ	-0.100851	0.107005	0.781619	1	FALSE
SFRP1	0.193472	0.587995	0.258229	1	FALSE
SFRP4	0.0212247	0.0446915	0.902212	1	FALSE
SGSH	-0.1956	0.621166	0.23924	1	FALSE
SH3BGRL	0.102898	0.264008	0.544492	1	FALSE
SH3BGRL3	-0.307076	1.21645	0.0607507	1	FALSE
SH3GL1	0.0781127	0.169937	0.676181	1	FALSE
SHBG	-0.187853	0.587163	0.258724	1	FALSE
SHISA5	0.0320238	0.0712799	0.848633	1	FALSE
SHISA6	-0.0922758	0.145248	0.715734	1	FALSE
SHISA7	-0.269277	0.801938	0.157784	1	FALSE
SHMT1	0.0220732	0.0480076	0.895349	1	FALSE
SHROOM3	0.326631	1.34354	0.0453381	0.95978	FALSE
SIAE	-0.0639984	0.153252	0.702665	1	FALSE
SIGLEC1	-0.13689	0.377636	0.419144	1	FALSE
SIGLEC14	0.0621992	0.109024	0.777993	1	FALSE
SIPA1L1	-0.164913	0.491533	0.322454	1	FALSE
SIRPA	-0.139313	0.393424	0.404181	1	FALSE
SIRPB1	-0.146157	0.418785	0.381254	1	FALSE
SIRPB2	0.0474667	0.104264	0.786567	1	FALSE
SKP1	-0.130674	0.362286	0.434224	1	FALSE
SLAMF1	-0.173924	0.508137	0.310358	1	FALSE
SLAMF8	-0.19388	0.411963	0.387291	1	FALSE
SLC10A3	-0.033432	0.0612221	0.868516	1	FALSE
SLC12A1	-0.0453797	0.104163	0.78675	1	FALSE
SLC12A3	0.0884308	0.223637	0.597534	1	FALSE
SLC13A2	0.0342775	0.0681603	0.854751	1	FALSE
SLC13A3	0.353381	1.29106	0.0511609	0.971568	FALSE
SLC15A2	0.412616	1.15115	0.0706069	1	FALSE
SLC22A2	0.101321	0.195466	0.63758	1	FALSE
SLC22A6	0.258717	0.756047	0.175369	1	FALSE
SLC22A8	0.170678	0.445369	0.358617	1	FALSE
SLC23A1	0.00810431	0.016811	0.962031	1	FALSE
SLC25A3	-0.0218541	0.0460825	0.899327	1	FALSE
SLC25A5	-0.086018	0.152743	0.703488	1	FALSE
SLC26A4	0.0419766	0.0728408	0.845589	1	FALSE
SLC28A1	0.137303	0.257393	0.552849	1	FALSE
SLC2A5	0.161273	0.477039	0.333396	1	FALSE
SLC35F6	0.0980429	0.203008	0.626602	1	FALSE
SLC36A2	0.00698516	0.0146632	0.9668	1	FALSE
SLC38A10	0.0296123	0.0583138	0.874352	1	FALSE
SLC39A14	0.286199	0.996479	0.100814	1	FALSE
SLC39A5	-0.298056	0.882604	0.131038	1	FALSE
SLC3A1	-0.194537	0.616451	0.241852	1	FALSE
SLC3A2	0.0299377	0.0663151	0.85839	1	FALSE
SLC44A2	0.0039713	0.00686575	0.984315	1	FALSE
SLC44A4	-0.00242433	0.00496265	0.988638	1	FALSE
SLC47A1	0.179518	0.431485	0.370267	1	FALSE
SLC47A2	0.265622	0.176644	0.665819	1	FALSE
SLC4A4	0.0805704	0.186704	0.650572	1	FALSE
SLC5A1	-0.0205372	0.043846	0.90397	1	FALSE
SLC5A10	0.0939957	0.183798	0.654941	1	FALSE
SLC5A12	0.0228344	0.0474945	0.896408	1	FALSE
SLC5A2	-0.0145158	0.0310168	0.931072	1	FALSE
SLC6A19	0.0205464	0.0445278	0.902552	1	FALSE
SLC6A8	-0.169559	0.481261	0.330171	1	FALSE
SLC9A3R1	-0.00878231	0.0185141	0.958266	1	FALSE
SLC9A3R2	0.00681884	0.0132472	0.969958	1	FALSE
SLIT1	0.0443305	0.0967067	0.800375	1	FALSE
SLITRK1	-0.267315	0.980047	0.104701	1	FALSE
SLITRK5	0.155053	0.347316	0.449453	1	FALSE
SLK	0.0909583	0.194575	0.638888	1	FALSE
SLPI	0.0773515	0.181289	0.658735	1	FALSE
SLURP1	0.0228367	0.0497567	0.89175	1	FALSE
SLURP2;LYNX1	-0.0813877	0.202635	0.627141	1	FALSE
SMIM24	0.0377358	0.0851098	0.822035	1	FALSE
SMIM5	-0.167184	0.413377	0.386031	1	FALSE
[truncated: 280 more rows]

## Sheet: UPDRS-III - all PD patients
Gene name	Pearson correlation	p-value [-log10]	p-value	q-value (following Benjamini-Hochberg correction)	Significant (5% FDR)
IGKV6-21	0.536635	5.08258	8.26828e-06	0.0188434	TRUE
NEU1	0.502094	4.62587	2.3666e-05	0.0269674	TRUE
A1BG	0.417397	3.22155	0.000600415	0.0621976	FALSE
A1BG	0.46715	4.00166	9.96184e-05	0.0526334	FALSE
A2M	0.00526443	0.0145429	0.967068	0.993297	FALSE
A2ML1	0.322153	1.97204	0.0106651	0.192588	FALSE
AARS	-0.201318	0.671855	0.212885	0.562074	FALSE
ABCB1	-0.11496	0.436877	0.365698	0.688214	FALSE
ABCC2	0.0898808	0.305714	0.494637	0.777969	FALSE
ABHD14B	0.274344	1.54895	0.0282519	0.263898	FALSE
ABI3BP	-0.335216	2.05355	0.00884	0.18363	FALSE
ACAA2	0.12616	0.439694	0.363334	0.686012	FALSE
ACADM	0.127482	0.411303	0.387879	0.705345	FALSE
ACAN	-0.131384	0.516126	0.304701	0.638988	FALSE
ACAT1	0.155478	0.495582	0.319461	0.651944	FALSE
ACAT2	-0.0658421	0.189633	0.646199	0.860645	FALSE
ACE	-0.0341626	0.102159	0.79039	0.935364	FALSE
ACE2	-0.0171317	0.0486707	0.893983	0.973784	FALSE
ACLY	-0.056788	0.174426	0.669227	0.87603	FALSE
ACO1	-0.0778587	0.26692	0.540853	0.804572	FALSE
ACO2	0.161047	0.619514	0.240152	0.585748	FALSE
ACOX1	-0.00374873	0.003576	0.9918	1	FALSE
ACP2	0.219227	1.08739	0.0817725	0.396697	FALSE
ACPP	0.267913	1.49045	0.0323257	0.275976	FALSE
ACSM2B	-0.0898065	0.21219	0.613494	0.847542	FALSE
ACTB;ACTG1	-0.22637	1.14227	0.0720666	0.381953	FALSE
ACTBL2	-0.120698	0.445762	0.358292	0.68445	FALSE
ACTG2	-0.191508	0.887613	0.129535	0.475116	FALSE
ACTN1	-0.0850454	0.288517	0.514616	0.78808	FALSE
ACTN4	-0.17887	0.803252	0.157307	0.493382	FALSE
ACTR2	-0.131916	0.501645	0.315032	0.648618	FALSE
ACTR3	-0.0132504	0.0368802	0.918586	0.980817	FALSE
ACVR1	-0.0507618	0.11796	0.76215	0.925225	FALSE
ACVR1B	-0.312762	1.90066	0.0125703	0.198942	FALSE
ACY1	-0.129101	0.509633	0.309291	0.641961	FALSE
ACY3	-0.298053	1.7298	0.0186296	0.230883	FALSE
ACYP1	-0.381079	0.701373	0.198896	0.544813	FALSE
ADAM10	-0.168518	0.589217	0.257503	0.605	FALSE
ADAM22	0.193672	0.772334	0.168914	0.506521	FALSE
ADAM8	-0.104569	0.229656	0.589311	0.832118	FALSE
ADAM9	-0.392809	2.32088	0.00477666	0.162675	FALSE
ADAMDEC1	-0.327843	1.11375	0.076958	0.393772	FALSE
ADAMTS1	-0.0952156	0.317767	0.481097	0.771948	FALSE
ADAMTS17	-0.362444	1.5254	0.0298265	0.267616	FALSE
ADAMTSL2	-0.10409	0.367876	0.42867	0.736146	FALSE
ADAMTSL3	-0.316598	1.33209	0.0465493	0.324422	FALSE
ADAMTSL4	-0.302581	1.63058	0.023411	0.24636	FALSE
ADGRB3	-0.202247	0.519965	0.30202	0.638988	FALSE
ADGRF1	-0.0469529	0.130184	0.740997	0.918305	FALSE
ADGRF5	-0.0790029	0.269022	0.538243	0.803028	FALSE
ADGRG1	-0.111731	0.420894	0.379408	0.700705	FALSE
ADGRG2	-0.237199	0.868472	0.135372	0.478995	FALSE
ADGRG6	0.0917268	0.316943	0.482011	0.771948	FALSE
ADGRL1	-0.28934	1.66863	0.0214473	0.243295	FALSE
ADGRL2	-0.0687799	0.227519	0.592217	0.8345	FALSE
ADGRL3	-0.0465736	0.137588	0.72847	0.909213	FALSE
ADGRL4	-0.103409	0.231668	0.586586	0.829652	FALSE
ADH5	-0.0833691	0.287394	0.515949	0.78808	FALSE
ADH6	-0.020442	0.0402061	0.911578	0.979023	FALSE
ADIPOQ	-0.00742094	0.020292	0.954351	0.990656	FALSE
ADIRF	-0.0457453	0.142883	0.719642	0.907011	FALSE
ADK	0.0736729	0.197503	0.634595	0.858814	FALSE
ADM	-0.340867	1.90305	0.0125011	0.198942	FALSE
ADRM1	-0.262059	1.00927	0.0978889	0.429844	FALSE
AEBP1	0.00279462	0.00672573	0.984633	0.999418	FALSE
AFM	0.378984	2.696	0.00201374	0.119884	FALSE
AGA	-0.239821	0.641577	0.228256	0.573045	FALSE
AGBL3	0.116052	0.43763	0.365065	0.687588	FALSE
AGRN	0.248417	1.32075	0.0477804	0.327002	FALSE
AGT	0.0406689	0.125128	0.749673	0.921373	FALSE
AGTR1	-0.114084	0.404704	0.393818	0.708671	FALSE
AHCY	-0.130494	0.517052	0.304052	0.638988	FALSE
AHNAK	-0.160122	0.677795	0.209993	0.561694	FALSE
AHNAK2	0.342137	1.48133	0.0330119	0.280724	FALSE
AHSG	0.0722641	0.24382	0.570401	0.820922	FALSE
AIF1L	-0.0139589	0.0379007	0.91643	0.980077	FALSE
AIFM1	0.062162	0.14585	0.714744	0.905788	FALSE
AK1	-0.213256	0.95384	0.111214	0.45077	FALSE
AK2	-0.172279	0.653684	0.221981	0.568968	FALSE
AKAP9	0.18735	0.818898	0.151741	0.490524	FALSE
AKR1A1	-0.234746	1.20843	0.0618827	0.359656	FALSE
AKR1B1	0.00444783	0.0122559	0.972174	0.995147	FALSE
AKR1B10	0.00903896	0.0223657	0.949805	0.990277	FALSE
AKR1C2	-0.110995	0.408463	0.390425	0.707247	FALSE
AKR1C3	-0.183033	0.830588	0.147711	0.490524	FALSE
AKR1C3	-0.264637	0.823213	0.15024	0.490524	FALSE
AKR7A2	-0.120372	0.413485	0.385936	0.704202	FALSE
AKR7A3	-0.243929	1.25136	0.0560587	0.347168	FALSE
ALAD	0.10918	0.395494	0.40226	0.716182	FALSE
ALB	0.259525	1.41604	0.0383671	0.304027	FALSE
ALCAM	0.290999	1.7065	0.0196563	0.230883	FALSE
ALDH1A1	-0.112933	0.426815	0.37427	0.695159	FALSE
ALDH1A3	-0.134988	0.517424	0.303791	0.638988	FALSE
ALDH1L1	-0.185164	0.844753	0.142971	0.486314	FALSE
ALDH2	0.0996186	0.292351	0.510092	0.78808	FALSE
ALDH3A1	-0.033026	0.0367586	0.918843	0.980817	FALSE
ALDH4A1	-0.0524895	0.104114	0.786839	0.933962	FALSE
ALDH6A1	0.151599	0.562527	0.273825	0.617868	FALSE
ALDH7A1	-0.200203	0.948065	0.112703	0.45077	FALSE
ALDH8A1	-0.235413	0.589572	0.257293	0.605	FALSE
ALDH9A1	-0.04209	0.128857	0.743264	0.918809	FALSE
ALDOA	-0.282461	1.62464	0.0237335	0.24636	FALSE
ALDOB	-0.106291	0.394494	0.403186	0.716182	FALSE
ALDOC	0.161511	0.477979	0.332675	0.658703	FALSE
ALPI	-0.179978	0.714845	0.192821	0.533301	FALSE
ALPL	-0.13659	0.550027	0.281821	0.624964	FALSE
AMBP	0.0143026	0.0406305	0.910688	0.978528	FALSE
AMN	0.0904272	0.297981	0.503523	0.783831	FALSE
AMPH	-0.290293	1.4562	0.0349781	0.289137	FALSE
AMY1A	0.0183615	0.0528148	0.885493	0.973784	FALSE
AMY2A	-0.151454	0.634098	0.232221	0.575878	FALSE
AMY2B	-0.0842506	0.294106	0.508036	0.785815	FALSE
ANG	0.28316	1.54732	0.0283583	0.263898	FALSE
ANGPTL1	-0.195786	0.773286	0.168544	0.506077	FALSE
ANGPTL2	0.0606541	0.197912	0.633998	0.858515	FALSE
ANGPTL2	0.121325	0.287695	0.515591	0.78808	FALSE
ANGPTL3	0.0080721	0.0209451	0.952917	0.990656	FALSE
ANGPTL6	0.0704235	0.219915	0.602678	0.840577	FALSE
ANO6	0.0617716	0.184328	0.654141	0.866234	FALSE
ANP32A	-0.0753738	0.135195	0.732495	0.912216	FALSE
ANPEP	0.267903	1.49036	0.0323324	0.275976	FALSE
ANTXR1	0.291454	1.71092	0.0194572	0.230883	FALSE
ANXA1	-0.0176912	0.0507823	0.889647	0.973784	FALSE
ANXA10	-0.0305515	0.062496	0.865972	0.965565	FALSE
ANXA11	0.0136591	0.0387257	0.914691	0.979763	FALSE
ANXA13	0.148711	0.583403	0.260974	0.608761	FALSE
ANXA2	0.00530115	0.014646	0.966839	0.993297	FALSE
ANXA3	-0.0746464	0.251078	0.560947	0.815826	FALSE
ANXA4	-0.00769349	0.021414	0.951888	0.990656	FALSE
ANXA5	0.021308	0.0618441	0.867273	0.965565	FALSE
ANXA6	-0.0961899	0.347189	0.449584	0.752278	FALSE
ANXA7	0.161498	0.693912	0.202343	0.54884	FALSE
AOC1	0.0416579	0.128549	0.743791	0.918809	FALSE
AOC3	-0.0257497	0.0214814	0.951741	0.990656	FALSE
AOX1	0.0831921	0.274876	0.531036	0.796728	FALSE
AP1B1	0.0204108	0.042224	0.907352	0.97849	FALSE
AP1G1	0.00838895	0.0149302	0.966206	0.993297	FALSE
AP2B1	0.0604724	0.152657	0.703628	0.89987	FALSE
APCS	0.0580283	0.182509	0.656888	0.867351	FALSE
APEH	-0.0449302	0.136098	0.730974	0.911319	FALSE
APEX1	0.11843	0.235432	0.581525	0.826365	FALSE
APLP1	-0.240977	0.939003	0.115079	0.451382	FALSE
APLP2	-0.316367	1.96375	0.0108705	0.192588	FALSE
APMAP	-0.490156	0.822818	0.150377	0.490524	FALSE
APOA1	0.0486363	0.153216	0.702723	0.899543	FALSE
APOA2	0.0325071	0.0976032	0.798724	0.937812	FALSE
APOA4	0.0402378	0.123643	0.752241	0.92146	FALSE
APOB	0.0981783	0.341521	0.45549	0.757709	FALSE
APOC1	-0.115911	0.417944	0.381993	0.701501	FALSE
APOC2	-0.18688	0.815907	0.152789	0.490524	FALSE
APOC3	-0.199313	0.941783	0.114345	0.45077	FALSE
APOD	0.261645	1.43464	0.0367587	0.297067	FALSE
APOE	-0.11329	0.428583	0.372749	0.694491	FALSE
APOF	0.298196	1.21018	0.0616337	0.359656	FALSE
APOH	-0.251738	1.34885	0.0447863	0.320725	FALSE
APOL1	-0.088723	0.260645	0.548725	0.812041	FALSE
APOM	0.245327	1.29489	0.0507122	0.33171	FALSE
APP	-0.338605	2.17794	0.00663833	0.162675	FALSE
AQP1	-0.16546	0.660171	0.21869	0.568164	FALSE
AQP2	0.167198	0.712243	0.19398	0.535206	FALSE
ARF3;ARF1	-0.0939356	0.330021	0.467713	0.766296	FALSE
ARF4	-0.152113	0.496869	0.318516	0.651944	FALSE
ARG1	-0.232485	1.08719	0.0818112	0.396697	FALSE
ARHGAP1	0.0391867	0.106411	0.782689	0.933962	FALSE
ARHGAP18	-0.153517	0.541892	0.287149	0.627585	FALSE
ARHGDIA	-0.120287	0.453801	0.351721	0.677172	FALSE
ARHGDIB	0.0867421	0.283046	0.521139	0.789678	FALSE
ARHGEF10L	-0.027124	0.0787091	0.83424	0.952521	FALSE
ARL15	-0.00852834	0.0225788	0.949339	0.990277	FALSE
ARL3	0.170764	0.716567	0.192058	0.533301	FALSE
ARMC5	-0.107798	0.232796	0.585064	0.828175	FALSE
ARMH4	-0.334002	1.14721	0.0712512	0.378512	FALSE
ARPC1A	-0.250589	1.27194	0.0534639	0.338456	FALSE
ARPC1B	0.0449417	0.138748	0.726528	0.908334	FALSE
ARPC2	-0.136379	0.542845	0.28652	0.627585	FALSE
ARPC3	0.192849	0.854276	0.13987	0.483709	FALSE
ARPC4	-0.134423	0.5264	0.297577	0.634999	FALSE
ARPC5	0.0167308	0.0379877	0.916247	0.980077	FALSE
ARPC5L	0.0189688	0.049777	0.891709	0.973784	FALSE
ARRDC1	-0.149211	0.586106	0.259355	0.606847	FALSE
ARSA	0.232397	1.18968	0.0646132	0.363114	FALSE
ARSA	-0.24547	0.465603	0.342292	0.667415	FALSE
ARSB	0.309202	1.88892	0.0129146	0.202982	FALSE
ARSF	0.282376	1.41379	0.0385662	0.304027	FALSE
ART3	-0.086496	0.300791	0.500275	0.782516	FALSE
ART4	0.128507	0.288537	0.514592	0.78808	FALSE
ASAH1	0.34936	2.33148	0.00466139	0.162675	FALSE
ASGR1	-0.339288	1.70677	0.019644	0.230883	FALSE
ASGR2	0.00111767	0.00302295	0.993064	1	FALSE
ASL	-0.255002	1.29008	0.0512771	0.33199	FALSE
ASPA	-0.0566978	0.141848	0.72136	0.907808	FALSE
ASPDH	0.0607908	0.1849	0.653281	0.866101	FALSE
ASRGL1	-0.10073	0.296399	0.50536	0.785081	FALSE
ASS1	0.0179786	0.0516529	0.887865	0.973784	FALSE
ATF6	-0.0594566	0.117039	0.763768	0.925865	FALSE
ATF6B	0.183499	0.663615	0.216963	0.565742	FALSE
ATIC	-0.0194096	0.0499435	0.891367	0.973784	FALSE
ATOX1	0.252258	1.30237	0.0498462	0.33171	FALSE
ATP12A	-0.214103	0.591903	0.255916	0.603667	FALSE
ATP1A1	0.115877	0.441455	0.361864	0.686012	FALSE
ATP1B1	0.0245447	0.0719433	0.847338	0.958354	FALSE
ATP1B3	0.443689	1.35722	0.0439321	0.320725	FALSE
ATP5F1A	0.0905423	0.25268	0.558882	0.815114	FALSE
ATP5F1B	0.0785292	0.239421	0.576207	0.823825	FALSE
ATP6AP1	-0.220646	1.08483	0.0822569	0.398012	FALSE
ATP6AP2	-0.213877	1.04721	0.0896986	0.415592	FALSE
ATP6V0A1	0.1376	0.524791	0.298682	0.635571	FALSE
ATP6V0A4	-0.163931	0.635028	0.231724	0.575878	FALSE
ATP6V0D1	0.0950541	0.327878	0.470027	0.768429	FALSE
ATP6V1A	-0.0551196	0.176977	0.665309	0.873073	FALSE
ATP6V1B1	-0.03144	0.0932567	0.806758	0.942433	FALSE
ATP6V1B2	0.0166781	0.0469041	0.897627	0.974904	FALSE
ATP6V1D	0.246336	1.02188	0.0950878	0.423252	FALSE
ATP6V1E1	-0.0506633	0.157543	0.695756	0.894824	FALSE
ATP6V1F	-0.086256	0.255193	0.555657	0.815114	FALSE
ATP6V1G1	0.0072951	0.0195949	0.955884	0.990656	FALSE
ATP6V1H	-0.112247	0.405415	0.393174	0.708671	FALSE
ATRN	0.0292042	0.0868178	0.818808	0.94628	FALSE
ATRN	-0.212958	1.00265	0.0993919	0.432322	FALSE
AXL	-0.25408	1.36887	0.0427689	0.319186	FALSE
AZGP1	0.373919	2.63126	0.00233744	0.121069	FALSE
AZU1	-0.0693947	0.194293	0.639303	0.859995	FALSE
B2M	0.171647	0.756874	0.175035	0.516049	FALSE
B3GNT2	-0.169346	0.742379	0.180976	0.522082	FALSE
B3GNT3	-0.0834234	0.212099	0.613622	0.847542	FALSE
B3GNT9	-0.246399	1.07295	0.0845381	0.402238	FALSE
B4GALT1	0.0312404	0.0934431	0.806412	0.942433	FALSE
B4GAT1	-0.0276767	0.0818978	0.828137	0.950574	FALSE
BAIAP2	-0.00327061	0.00890508	0.979704	0.997709	FALSE
BAIAP2L1	-0.403996	2.52633	0.00297626	0.135222	FALSE
BAMBI	-0.229694	0.97913	0.104923	0.44415	FALSE
BANF1	-0.172396	0.744043	0.180284	0.52208	FALSE
BASP1	-0.24682	1.29107	0.0511603	0.33199	FALSE
BBOX1	-0.0897104	0.318005	0.480834	0.771948	FALSE
BCAM	-0.0674431	0.224427	0.596449	0.837011	FALSE
BCAN	-0.349587	2.30286	0.00497892	0.162675	FALSE
BCAS1	-0.156302	0.571059	0.268498	0.613804	FALSE
BCHE	0.465348	1.84027	0.0144455	0.215172	FALSE
BDH2	-0.148674	0.617977	0.241003	0.586175	FALSE
BGN	-0.0280221	0.0822721	0.827424	0.950574	FALSE
BHMT	-0.157545	0.67008	0.213757	0.562074	FALSE
BHMT2	-0.0829657	0.288572	0.51455	0.78808	FALSE
BID	0.0552843	0.177591	0.664368	0.873073	FALSE
BIN1	0.0753133	0.251256	0.560718	0.815826	FALSE
BIN2	-0.823457	1.35655	0.0439998	0.320725	FALSE
BLMH	0.00881373	0.0171977	0.961175	0.992813	FALSE
BLVRA	-0.246016	1.18654	0.0650822	0.363192	FALSE
BLVRB	0.212966	1.04045	0.0911064	0.416773	FALSE
BMPR2	-0.256649	1.17872	0.0662651	0.365661	FALSE
BNC2	-0.0626052	0.205438	0.623106	0.852766	FALSE
BOC	0.0217722	0.0473196	0.896769	0.974841	FALSE
BOLA2	0.237831	0.822523	0.150479	0.490524	FALSE
BPGM	0.0402933	0.0624508	0.866062	0.965565	FALSE
BPI	-0.227614	0.579309	0.263446	0.608879	FALSE
BPIFB1	0.0555322	0.122001	0.75509	0.922407	FALSE
BPIFB2	0.172251	0.491554	0.322438	0.652028	FALSE
BPNT1	0.0114799	0.0309422	0.931232	0.98382	FALSE
BROX	-0.190065	0.877772	0.132504	0.475116	FALSE
BSG	-0.165135	0.699796	0.19962	0.545484	FALSE
BST1	0.403922	2.77873	0.00166446	0.11452	FALSE
BST2	0.0244503	0.0691079	0.852888	0.961868	FALSE
BTD	0.0659669	0.218583	0.604529	0.842643	FALSE
BTLA	-0.294709	1.53837	0.0289488	0.263898	FALSE
BTN2A1	-0.315833	1.93242	0.0116838	0.195195	FALSE
BTN2A2	-0.0819062	0.156696	0.697114	0.895971	FALSE
BTNL3	-0.0159631	0.0411139	0.909675	0.97849	FALSE
C11orf52	-0.192346	0.872239	0.134203	0.478802	FALSE
C11orf54	-0.262434	1.4416	0.0361744	0.293386	FALSE
C16orf89	-0.0515979	0.157761	0.695406	0.894824	FALSE
C18orf63	0.045223	0.13842	0.727076	0.908446	FALSE
C19orf57	0.200553	0.950539	0.112063	0.45077	FALSE
C1orf159	-0.180716	0.435301	0.367028	0.688442	FALSE
C1QA	-0.420955	2.72435	0.00188648	0.119425	FALSE
C1QB	0.00293302	0.00742687	0.983044	0.999418	FALSE
C1QC	-0.0594799	0.143221	0.719083	0.907004	FALSE
C1QTNF5	0.109261	0.351318	0.445331	0.748318	FALSE
C1R	0.171371	0.746437	0.179293	0.52208	FALSE
C1RL	-0.254691	1.37412	0.042255	0.319186	FALSE
C1S	0.033733	0.101658	0.791302	0.935364	FALSE
C2	0.159631	0.674869	0.211413	0.562074	FALSE
C2CD2L	-0.0798695	0.26432	0.544101	0.807822	FALSE
C3	0.145681	0.600825	0.250712	0.598296	FALSE
C4A	0.173463	0.768411	0.170447	0.508493	FALSE
C4B	0.217313	1.07293	0.0845424	0.402238	FALSE
C4BPA	-0.123696	0.275244	0.530587	0.796579	FALSE
C4BPB	0.262096	1.19946	0.0631744	0.361067	FALSE
C5	0.0172768	0.0495298	0.892216	0.973784	FALSE
C6	0.187925	0.85314	0.140236	0.484239	FALSE
C6orf120	-0.182546	0.808036	0.155584	0.493382	FALSE
C7	-0.222146	1.10964	0.0776888	0.393772	FALSE
C8A	-0.0909992	0.317132	0.481802	0.771948	FALSE
C8B	0.124562	0.480545	0.330716	0.65836	FALSE
C8G	-0.0226211	0.0641817	0.862618	0.965462	FALSE
C9	0.0985104	0.35786	0.438672	0.741642	FALSE
CA1	0.0696187	0.230845	0.587698	0.830356	FALSE
CA12	-0.1564	0.610276	0.245315	0.592867	FALSE
CA2	-0.0882041	0.311348	0.48826	0.774825	FALSE
CA4	-0.110913	0.412485	0.386825	0.70488	FALSE
CAB39	0.030767	0.0885867	0.81548	0.945832	FALSE
CACNA1H	0.171965	0.7149	0.192797	0.533301	FALSE
CACNA2D1	-0.123184	0.463129	0.344248	0.669975	FALSE
CADM1	-0.357861	2.39989	0.00398211	0.151254	FALSE
CADM2	-0.134983	0.535319	0.291528	0.631552	FALSE
CADM3	0.197701	0.930465	0.117364	0.453166	FALSE
CADM4	-0.222125	1.10948	0.0777179	0.393772	FALSE
CALB1	-0.104232	0.380658	0.416238	0.726902	FALSE
CALCA	-0.238383	1.02004	0.0954903	0.42339	FALSE
CALM1;CALM2;CALM3	-0.231477	1.16785	0.0679444	0.369626	FALSE
CALML3	-0.200111	0.947419	0.112871	0.45077	FALSE
CALML5	-0.205453	0.926241	0.118511	0.453166	FALSE
CALR	0.303739	1.83302	0.0146887	0.215971	FALSE
CALU	-0.390493	2.4943	0.00320403	0.135222	FALSE
CAMP	-0.0109705	0.0303239	0.932559	0.983936	FALSE
CAND1	-0.056663	0.168584	0.678291	0.88232	FALSE
CANT1	-0.222726	1.10052	0.0793377	0.396476	FALSE
CANX	0.271805	1.5063	0.0311672	0.273897	FALSE
CAP1	-0.0404116	0.124241	0.751205	0.921419	FALSE
CAPG	0.0664103	0.220334	0.602097	0.840577	FALSE
CAPN1	0.112736	0.407707	0.391104	0.707402	FALSE
CAPN2	-0.0507978	0.156497	0.697434	0.895971	FALSE
CAPN5	0.056111	0.164889	0.684087	0.886822	FALSE
CAPN7	0.295602	1.7516	0.0177175	0.230883	FALSE
CAPNS1	0.0508861	0.152162	0.70443	0.899886	FALSE
CAPS	0.182159	0.795869	0.160004	0.497475	FALSE
CAPZA1	-0.188772	0.827975	0.148602	0.490524	FALSE
CAPZA2	-0.110813	0.403165	0.395216	0.70977	FALSE
CAPZB	-0.163693	0.699255	0.199869	0.545511	FALSE
CARD18	-0.0367612	0.0512921	0.888603	0.973784	FALSE
CARHSP1	-0.0984162	0.300078	0.501097	0.782965	FALSE
CARMIL1	0.157024	0.451809	0.353339	0.67935	FALSE
CASP14	0.180283	0.803026	0.157389	0.493382	FALSE
CAST	-0.205757	0.806625	0.15609	0.493382	FALSE
CAT	-0.213246	1.04253	0.0906722	0.416617	FALSE
CAVIN2	0.67232	1.47902	0.0331876	0.281079	FALSE
CBR1	-0.0609078	0.198887	0.632577	0.858217	FALSE
CC2D1A	-0.114204	0.243687	0.570575	0.820922	FALSE
CCDC149	-0.143128	0.533663	0.292642	0.632305	FALSE
CCL15	-0.216471	0.949151	0.112422	0.45077	FALSE
CCN1	-0.250167	1.02881	0.0935815	0.420159	FALSE
CCN2	-0.337886	2.05241	0.00886325	0.18363	FALSE
CCN3	-0.291488	1.66704	0.0215259	0.243295	FALSE
CCS	-0.0906357	0.295437	0.506481	0.785436	FALSE
CCT2	-0.0710064	0.194417	0.639121	0.859995	FALSE
CCT3	0.00119501	0.00323286	0.992584	1	FALSE
CCT4	0.0898934	0.285671	0.517999	0.78808	FALSE
CCT5	0.124802	0.422477	0.378027	0.698864	FALSE
CCT6A	0.0771769	0.237242	0.579106	0.825897	FALSE
CCT7	-0.14738	0.519929	0.302045	0.638988	FALSE
CCT8	-0.0916569	0.316641	0.482346	0.771948	FALSE
CD14	0.279039	1.59248	0.0255577	0.253244	FALSE
CD151	0.0307053	0.0858536	0.820628	0.947104	FALSE
CD160	-0.0659599	0.216439	0.60752	0.844152	FALSE
CD163	-0.143679	0.495503	0.319519	0.651944	FALSE
CD163L1	-0.32654	1.62892	0.0235008	0.24636	FALSE
CD177	0.00868832	0.0238495	0.946565	0.990005	FALSE
CD200	-0.0426477	0.12334	0.752767	0.92146	FALSE
CD209	0.236734	1.16377	0.0685848	0.369896	FALSE
CD248	0.0114968	0.0323787	0.928157	0.982618	FALSE
CD27	-0.29086	1.63903	0.0229597	0.24636	FALSE
CD276	0.034609	0.104572	0.786009	0.933962	FALSE
CD2AP	-0.133483	0.533109	0.293016	0.632305	FALSE
CD300A	-0.201677	0.947084	0.112958	0.45077	FALSE
CD300C	0.0384372	0.110965	0.774524	0.930309	FALSE
CD300E	-0.276085	1.54505	0.028507	0.263898	FALSE
CD300LF	0.24377	1.23409	0.0583328	0.349381	FALSE
CD300LG	-0.315757	1.95732	0.0110327	0.192588	FALSE
CD320	-0.208978	0.7349	0.18412	0.524938	FALSE
CD33	-0.115521	0.439677	0.363348	0.686012	FALSE
CD34	-0.356985	1.96132	0.0109315	0.192588	FALSE
CD38	-0.0587576	0.154019	0.701425	0.89907	FALSE
CD40	0.0116634	0.0258091	0.942304	0.988996	FALSE
CD44	-0.244475	1.2878	0.0515462	0.332787	FALSE
CD46	-0.0745904	0.232977	0.584821	0.828175	FALSE
CD55	-0.128706	0.50754	0.310785	0.642656	FALSE
CD58	-0.197543	0.929362	0.117662	0.453166	FALSE
CD59	-0.316146	1.96142	0.0109291	0.192588	FALSE
CD5L	-0.191357	0.759045	0.174163	0.515228	FALSE
CD63	0.233914	0.882339	0.131118	0.475116	FALSE
CD7	-0.254889	1.32394	0.0474303	0.327002	FALSE
CD74	-0.154254	0.529904	0.295186	0.632859	FALSE
CD82	-0.203828	0.867953	0.135534	0.478995	FALSE
CD83	-0.152996	0.350535	0.446134	0.748318	FALSE
CD84	-0.0715525	0.240928	0.574212	0.823246	FALSE
CD9	-0.153956	0.64147	0.228313	0.573045	FALSE
CD93	0.20392	0.927752	0.118099	0.453166	FALSE
CD97	-0.128214	0.359868	0.436648	0.739961	FALSE
CD99	-0.259998	1.29416	0.0507972	0.33171	FALSE
CD99L2	-0.369357	1.50073	0.0315696	0.275145	FALSE
CDA	-0.0986575	0.255186	0.555666	0.815114	FALSE
CDC42	-0.246929	1.30826	0.0491742	0.329612	FALSE
CDC42	-0.354417	2.39133	0.00406137	0.151735	FALSE
CDC42BPB	0.00502645	0.0110857	0.974797	0.995589	FALSE
CDH1	-0.0507462	0.160859	0.690465	0.892046	FALSE
CDH11	0.207787	1.00243	0.0994414	0.432322	FALSE
CDH13	-0.102728	0.377554	0.419224	0.728243	FALSE
CDH15	-0.034124	0.102957	0.788939	0.935065	FALSE
CDH16	0.173513	0.768733	0.17032	0.508493	FALSE
CDH17	-0.193029	0.876805	0.132799	0.475116	FALSE
CDH19	-0.186867	0.815825	0.152818	0.490524	FALSE
CDH2	-0.230495	1.1746	0.0668954	0.368248	FALSE
CDH20	-0.249447	1.05898	0.0873009	0.410577	FALSE
CDH22	-0.0641849	0.190624	0.644727	0.860265	FALSE
CDH3	0.209082	1.01187	0.0973034	0.428097	FALSE
CDH5	0.153508	0.64613	0.225876	0.573045	FALSE
CDH6	0.117118	0.447688	0.356708	0.68314	FALSE
CDH8	-0.167136	0.67811	0.209841	0.561694	FALSE
CDHR1	0.0280682	0.0580948	0.874793	0.969204	FALSE
CDHR2	-0.0300913	0.0896948	0.813402	0.944823	FALSE
CDHR5	-0.166772	0.726314	0.187796	0.527862	FALSE
CDSN	-0.0385743	0.0773924	0.836773	0.953863	FALSE
CEACAM1	0.0751476	0.123288	0.752856	0.92146	FALSE
CEACAM19	0.104503	0.310281	0.489463	0.774825	FALSE
CEACAM5	-0.184685	0.792046	0.161419	0.498972	FALSE
CEACAM6	-0.278988	1.36579	0.0430733	0.319186	FALSE
CEACAM7	0.0139157	0.0363629	0.919681	0.981251	FALSE
CEACAM8	-0.250941	1.27476	0.0531178	0.338426	FALSE
CEL	-0.14228	0.581592	0.262064	0.608879	FALSE
CETP	0.104889	0.383746	0.413289	0.726841	FALSE
CFB	0.172319	0.761134	0.173327	0.514338	FALSE
CFD	0.0178242	0.0507447	0.889724	0.973784	FALSE
CFH	0.0302543	0.0902248	0.81241	0.944823	FALSE
CFHR1	0.122835	0.476835	0.333553	0.658742	FALSE
CFHR2	0.00311738	0.00726619	0.983408	0.999418	FALSE
CFHR5	-0.125263	0.367255	0.429284	0.736146	FALSE
CFI	0.0456916	0.142693	0.719957	0.907011	FALSE
CFL1	0.0024835	0.00674553	0.984588	0.999418	FALSE
CFL2	-0.105095	0.376542	0.420202	0.728243	FALSE
CFP	-0.126575	0.296634	0.505087	0.785081	FALSE
CHCHD2P9;CHCHD2	-0.256141	0.80394	0.157058	0.493382	FALSE
CHCHD3	0.12533	0.361573	0.434937	0.739498	FALSE
CHD1;CHD1;CHD2;CHD2;CHD9;CHD9;CHD9;CHD6;CHD8;CHD8;CHD7	0.0384505	0.116455	0.764795	0.926002	FALSE
CHGA	-0.256187	1.31713	0.0481799	0.327767	FALSE
CHGB	-0.0852379	0.289323	0.513662	0.78808	FALSE
CHI3L1	-0.0999624	0.326034	0.472026	0.769244	FALSE
CHIT1	-0.00141328	0.00252856	0.994195	1	FALSE
CHL1	-0.156326	0.655321	0.221146	0.568968	FALSE
CHMP1B	-0.0434768	0.134888	0.733013	0.912363	FALSE
CHMP2A	0.256518	1.38988	0.0407494	0.313743	FALSE
CHMP2B	-0.12452	0.485567	0.326914	0.655842	FALSE
CHMP3	-0.0385384	0.105627	0.784104	0.933962	FALSE
CHMP4A	-0.194846	0.867309	0.135735	0.478995	FALSE
CHMP4B	-0.191483	0.876979	0.132746	0.475116	FALSE
CHMP4C	0.113035	0.357197	0.439342	0.742224	FALSE
CHMP5	0.0742659	0.247033	0.566196	0.818757	FALSE
CHMP6	-0.151739	0.555824	0.278084	0.620719	FALSE
CHODL	-0.0662301	0.211039	0.615121	0.848115	FALSE
CHODL	0.0135538	0.031711	0.929585	0.982618	FALSE
CHP1	-0.200122	0.786504	0.163492	0.498972	FALSE
CILP	0.0135835	0.0385024	0.915161	0.979763	FALSE
CILP2	0.0446677	0.139073	0.725983	0.908334	FALSE
CKB	0.0595976	0.193869	0.639927	0.859995	FALSE
CLCA4	-0.0522562	0.143548	0.718543	0.907004	FALSE
CLEC14A	0.29178	1.7141	0.0193152	0.230883	FALSE
CLEC3B	-0.214602	1.05261	0.0885906	0.412879	FALSE
CLEC4G	0.0792234	0.272653	0.533761	0.799239	FALSE
CLEC5A	-0.0717017	0.236787	0.579713	0.826245	FALSE
CLEC7A	-0.257347	1.3795	0.0417346	0.318104	FALSE
CLEC9A	0.0507639	0.098249	0.797537	0.937812	FALSE
CLIC1	0.0545676	0.174922	0.668464	0.875535	FALSE
CLIC3	0.373744	0.855533	0.139466	0.483709	FALSE
CLIC4	-0.125271	0.48948	0.323982	0.652256	FALSE
CLMP	0.345345	2.28464	0.00519232	0.162675	FALSE
CLN5	0.126481	0.49581	0.319294	0.651944	FALSE
CLPS	0.173743	0.487106	0.325757	0.654674	FALSE
CLSTN1	0.109646	0.410699	0.38842	0.705345	FALSE
CLSTN3	0.199589	0.887299	0.129629	0.475116	FALSE
CLTB	-0.294541	0.942685	0.114108	0.45077	FALSE
CLTC	0.087281	0.294775	0.507253	0.785436	FALSE
CLTRN	-0.188374	0.773605	0.168421	0.506077	FALSE
CLU	0.0556882	0.124543	0.750684	0.921373	FALSE
CLU	-0.0644879	0.212772	0.612672	0.847542	FALSE
CLUL1	-0.142414	0.351917	0.444716	0.748318	FALSE
CMBL	-0.101318	0.370924	0.425673	0.73271	FALSE
CMPK1	-0.0726115	0.240407	0.5749	0.823246	FALSE
CNDP1	0.254715	1.33982	0.0457273	0.322503	FALSE
CNDP2	-0.0778948	0.267071	0.540665	0.804572	FALSE
CNN2	-0.589707	0.66159	0.217977	0.567139	FALSE
CNNM3	-0.286144	1.13397	0.0734568	0.385479	FALSE
CNP	0.0241578	0.0701072	0.850928	0.960508	FALSE
CNTFR	0.238571	1.23931	0.0576353	0.34829	FALSE
CNTN1	-0.263689	1.45271	0.0352607	0.289137	FALSE
CNTN2	0.116662	0.211449	0.614541	0.848115	FALSE
COCH	0.0558124	0.179564	0.661357	0.871736	FALSE
COL11A1	-0.0343856	0.0683907	0.854298	0.961868	FALSE
COL11A2	-0.233313	0.79965	0.158617	0.494512	FALSE
COL12A1	-0.224953	1.13126	0.073916	0.385479	FALSE
COL14A1	-0.170943	0.752426	0.176838	0.519346	FALSE
COL15A1	0.152898	0.642549	0.227746	0.573045	FALSE
COL18A1	-0.00205541	0.00562157	0.987139	0.999418	FALSE
COL1A1	-0.374949	2.64434	0.00226808	0.121069	FALSE
COL1A2	-0.285326	1.63062	0.0234089	0.24636	FALSE
COL28A1	-0.370842	2.02388	0.00946496	0.189216	FALSE
COL2A1	-0.434405	1.67997	0.0208944	0.239288	FALSE
COL3A1	-0.278549	1.52689	0.0297239	0.267616	FALSE
COL4A1	-0.0981039	0.333691	0.463776	0.76369	FALSE
COL4A2	-0.0567983	0.183263	0.655748	0.86674	FALSE
COL4A5	-0.0687115	0.19205	0.642614	0.859995	FALSE
COL4A6	0.160649	0.483359	0.32858	0.656872	FALSE
COL5A2	-0.26723	1.19777	0.0634199	0.361335	FALSE
COL5A3	0.0661827	0.217309	0.606305	0.844086	FALSE
COL6A1	-0.237671	1.23201	0.0586121	0.349678	FALSE
COL6A2	0.225267	1.10597	0.0783475	0.393772	FALSE
COL6A2	-0.0855983	0.299946	0.501249	0.782965	FALSE
COL6A3	0.00266139	0.0072927	0.983348	0.999418	FALSE
COL7A1	0.0371964	0.111206	0.774094	0.930309	FALSE
COLEC10	-0.0340173	0.0609969	0.868967	0.965565	FALSE
COLEC12	-0.151716	0.635627	0.231405	0.575878	FALSE
COMP	-0.0731345	0.247372	0.565755	0.818638	FALSE
COMT	-0.0388873	0.106684	0.782197	0.933962	FALSE
COPB2	0.299206	1.74095	0.0181571	0.230883	FALSE
CORO1A	-0.119535	0.378433	0.418376	0.728243	FALSE
CORO1B	-0.0624312	0.192786	0.641526	0.859995	FALSE
CORO1C	-0.0960426	0.207486	0.620174	0.851432	FALSE
COTL1	-0.00450604	0.0124185	0.97181	0.995147	FALSE
COX16	-0.320856	1.58201	0.0261813	0.254382	FALSE
COX4I1	0.399142	1.40713	0.0391622	0.305564	FALSE
COX5B	0.124712	0.221581	0.600369	0.839928	FALSE
COX6B1	-0.00743036	0.0139652	0.968356	0.994091	FALSE
CP	0.362971	2.49476	0.00320066	0.135222	FALSE
CPA4	-0.103886	0.222693	0.598835	0.838296	FALSE
CPAMD8	0.239925	0.605519	0.248017	0.594291	FALSE
CPB2	0.0449316	0.138712	0.726587	0.908334	FALSE
CPE	0.105195	0.389252	0.408082	0.720945	FALSE
CPM	-0.244066	1.28441	0.0519504	0.334449	FALSE
CPN1	0.13913	0.50719	0.311035	0.642656	FALSE
CPN2	0.0795179	0.273895	0.532236	0.79748	FALSE
CPNE3	-0.0245665	0.0688105	0.853473	0.961868	FALSE
CPNE8	0.0238784	0.0573606	0.876273	0.969633	FALSE
CPPED1	-0.199756	0.725133	0.188307	0.527862	FALSE
CPQ	-0.166696	0.725842	0.188	0.527862	FALSE
CPVL	0.110548	0.415097	0.384506	0.704202	FALSE
CPXM2	0.100349	0.319614	0.479055	0.771948	FALSE
CPZ	0.0828995	0.285399	0.518324	0.78808	FALSE
CR1	0.145108	0.570848	0.268629	0.613804	FALSE
CRABP2	-0.0690785	0.205459	0.623076	0.852766	FALSE
CRB2	-0.155278	0.641752	0.228164	0.573045	FALSE
CREB3L2	-0.306111	1.33824	0.0458943	0.322503	FALSE
CREB3L3	-0.274875	1.27268	0.0533723	0.338456	FALSE
CREG1	0.0367953	0.108851	0.778304	0.932573	FALSE
CRHBP	-0.0133638	0.0341704	0.924335	0.982618	FALSE
CRIM1	-0.373362	2.44561	0.00358418	0.143304	FALSE
CRIP2	-0.199221	0.884882	0.130352	0.475116	FALSE
CRISP3	0.0902944	0.320598	0.477971	0.771948	FALSE
CRISPLD2	0.415512	2.29816	0.0050332	0.162675	FALSE
CRK	-0.104323	0.364839	0.431679	0.738032	FALSE
CRKL	-0.258423	0.931003	0.117219	0.453166	FALSE
CRNN	-0.0839694	0.278032	0.527191	0.795015	FALSE
CRTAC1	-0.0464873	0.144172	0.71751	0.907004	FALSE
CRTC1	-0.228293	0.44103	0.362218	0.686012	FALSE
CRYAA2;CRYAA	0.0403189	0.0871817	0.818123	0.946069	FALSE
CRYAB	-0.0163339	0.0466916	0.898066	0.974904	FALSE
CRYL1	-0.148509	0.617026	0.241532	0.586209	FALSE
CRYM	0.107284	0.390875	0.406561	0.719368	FALSE
CRYZ	-0.190181	0.878562	0.132263	0.475116	FALSE
CSF1	-0.314043	1.93929	0.0115003	0.195195	FALSE
CSF1R	-0.0918172	0.324058	0.474179	0.770794	FALSE
CSPG4	-0.0724376	0.244527	0.569473	0.820641	FALSE
CSPG5	-0.433005	1.87591	0.0133074	0.206309	FALSE
CSRP1	0.300445	1.54025	0.0288235	0.263898	FALSE
CST2	-0.102948	0.286943	0.516485	0.78808	FALSE
CST3	-0.000139968	0.000380535	0.999124	1	FALSE
CST4	-0.124179	0.478583	0.332213	0.65836	FALSE
CST5	0.112112	0.25547	0.555303	0.815114	FALSE
CST6	0.00214082	0.00585672	0.986605	0.999418	FALSE
CSTA	-0.238955	1.24244	0.0572219	0.34829	FALSE
CSTB	-0.246261	1.30267	0.0498114	0.33171	FALSE
CTBS	-0.102938	0.374609	0.422077	0.729278	FALSE
CTSA	0.361967	2.48248	0.00329246	0.136428	FALSE
CTSB	0.180035	0.81086	0.154575	0.493382	FALSE
CTSC	0.337746	2.1976	0.00634454	0.162675	FALSE
CTSD	0.149415	0.622252	0.238642	0.585748	FALSE
CTSF	-0.0688	0.216215	0.607834	0.844152	FALSE
CTSG	0.0491703	0.141783	0.721469	0.907808	FALSE
CTSH	-0.0109081	0.030665	0.931826	0.98382	FALSE
CTSL	0.0647364	0.213745	0.611301	0.847542	FALSE
CTSO	0.0569786	0.176894	0.665435	0.873073	FALSE
CTSS	-0.176395	0.704093	0.197655	0.542064	FALSE
CTSV	-0.0299514	0.0483049	0.894736	0.973784	FALSE
CTSZ	0.331712	2.12996	0.00741373	0.172407	FALSE
CTTN	-0.166678	0.69235	0.203072	0.549646	FALSE
CUBN	0.156115	0.661551	0.217996	0.567139	FALSE
CUTA	-0.131854	0.512878	0.306989	0.640098	FALSE
CXADR	0.0848918	0.250304	0.561948	0.81676	FALSE
CXCL12	0.0637945	0.210063	0.616506	0.848441	FALSE
CXCL16	-0.287914	1.34825	0.0448492	0.320725	FALSE
CYB5A	0.136175	0.422389	0.378104	0.698864	FALSE
CYB5R3	-0.0288945	0.0737789	0.843764	0.95621	FALSE
CYBA	-0.286845	0.465961	0.34201	0.667415	FALSE
CYBB	-0.446222	1.3134	0.0485955	0.328826	FALSE
CYBRD1	-0.138278	0.553152	0.2798	0.623328	FALSE
CYCS	-0.273955	1.38679	0.0410402	0.314918	FALSE
CYFIP1	0.0617442	0.158593	0.694077	0.894684	FALSE
CYSTM1	-0.0417485	0.128863	0.743253	0.918809	FALSE
CZIB	0.184393	0.819953	0.151373	0.490524	FALSE
DAB2	0.262826	1.18589	0.0651801	0.363192	FALSE
DAG1	0.0229209	0.0668531	0.857328	0.963437	FALSE
DAP	-0.204716	0.649356	0.224205	0.571341	FALSE
DBI	-0.191026	0.831922	0.147258	0.490524	FALSE
DBNL	0.131493	0.510987	0.308328	0.641747	FALSE
DCBLD1	0.111636	0.341966	0.455024	0.757487	FALSE
DCBLD2	-0.043741	0.12024	0.758158	0.923486	FALSE
DCD	-0.192216	0.871377	0.134469	0.478802	FALSE
DCDC2	-0.31308	0.806928	0.155981	0.493382	FALSE
DCHS1	-0.204087	0.964056	0.108628	0.45077	FALSE
DCN	-0.0372773	0.111474	0.773616	0.930309	FALSE
DCTN2	-0.251595	1.02011	0.0954758	0.42339	FALSE
DCXR	-0.125717	0.49181	0.322247	0.652028	FALSE
DDAH1	0.154767	0.653556	0.222047	0.568968	FALSE
DDAH2	0.186587	0.854275	0.13987	0.483709	FALSE
DDB1	-0.0450757	0.128523	0.743836	0.918809	FALSE
DDC	-0.219389	1.08862	0.0815424	0.396697	FALSE
DDR1	-0.0332177	0.09995	0.79442	0.937103	FALSE
DDR2	0.238318	1.23725	0.057909	0.34829	FALSE
DDT	-0.0964058	0.348177	0.448563	0.75112	FALSE
DECR1	0.00350133	0.00888043	0.97976	0.997709	FALSE
DEFA3	-0.0955791	0.340864	0.456179	0.758285	FALSE
DEFA6	-0.0574645	0.110209	0.775874	0.930309	FALSE
DEFB1	-0.348945	2.32661	0.00471398	0.162675	FALSE
DHX9	0.217858	0.944903	0.113526	0.45077	FALSE
DIRAS2	0.0361873	0.0485877	0.894154	0.973784	FALSE
DKK3	0.230128	0.922019	0.119669	0.454542	FALSE
DLK1	-0.304367	1.62224	0.0238649	0.24636	FALSE
DLK2	-0.402054	2.16602	0.00682303	0.163425	FALSE
DLST	-0.421089	3.22992	0.000588949	0.0621976	FALSE
DMBT1	-0.188825	0.579995	0.26303	0.608879	FALSE
DMKN	-0.295162	1.65657	0.022051	0.24561	FALSE
DNAH7	0.386878	2.79896	0.00158869	0.113144	FALSE
DNAJA2	-0.196258	0.730208	0.18612	0.526261	FALSE
DNASE1	-0.278579	1.58818	0.0258117	0.253555	FALSE
DNASE2	0.0170118	0.0487305	0.89386	0.973784	FALSE
DNER	-0.251432	1.08946	0.0813847	0.396697	FALSE
DNM2	0.0169933	0.0319933	0.928981	0.982618	FALSE
DNPH1	-0.323837	2.01667	0.00962332	0.190044	FALSE
DPEP1	-0.0233533	0.0682039	0.854665	0.961868	FALSE
DPP3	0.0226812	0.0563152	0.878385	0.971057	FALSE
DPP4	0.265914	1.47252	0.0336885	0.281231	FALSE
DPP7	0.423718	3.31416	0.000485107	0.0608994	FALSE
DPT	0.171269	0.754482	0.176002	0.517559	FALSE
DPYS	-0.069314	0.227362	0.592431	0.8345	FALSE
DSC1	-0.0164618	0.0424574	0.906865	0.97849	FALSE
DSC2	0.218014	1.07821	0.0835192	0.400716	FALSE
DSC3	-0.173667	0.734004	0.1845	0.524938	FALSE
DSG1	-0.0406217	0.124966	0.749954	0.921373	FALSE
DSG2	0.16143	0.693503	0.202534	0.54884	FALSE
DSG3	0.127703	0.382521	0.414457	0.726841	FALSE
DSP	-0.185435	0.84656	0.142377	0.486314	FALSE
DST	-0.257107	0.866598	0.135957	0.478995	FALSE
DSTN	0.239381	1.21504	0.0609474	0.358371	FALSE
DYNC1H1	-0.180864	0.680327	0.208772	0.560029	FALSE
DYNC1I2	-0.0248696	0.0576099	0.87577	0.969633	FALSE
DYNLL1	-0.124238	0.441749	0.361619	0.686012	FALSE
EAPP	0.205772	0.880195	0.131766	0.475116	FALSE
ECHS1	0.190328	0.478873	0.331991	0.65836	FALSE
ECM1	-0.136704	0.532441	0.293467	0.632305	FALSE
EDNRB	-0.247338	0.800099	0.158453	0.494512	FALSE
EEF1A1	-0.0450808	0.140531	0.72355	0.908334	FALSE
EEF1D	6.47e-05	0.000113318	0.999739	1	FALSE
EEF1G	0.00354415	0.00941295	0.978559	0.997709	FALSE
EEF2	-0.0430312	0.132104	0.737727	0.916229	FALSE
EFCAB14	-0.129269	0.510526	0.308655	0.641812	FALSE
EFEMP1	0.0202253	0.058508	0.873961	0.969204	FALSE
EFEMP1	0.194384	0.453694	0.351808	0.677172	FALSE
EFEMP2	-0.0276933	0.0819511	0.828035	0.950574	FALSE
EFHD1	-0.0358546	0.104775	0.785643	0.933962	FALSE
EFHD2	0.0525262	0.0804561	0.830891	0.951275	FALSE
EFNA1	-0.160337	0.686875	0.205648	0.5553	FALSE
EFNA2	0.351479	2.07029	0.00850572	0.179486	FALSE
EFNA4	0.0309941	0.0892996	0.814142	0.945202	FALSE
EFNA5	-0.0620331	0.201272	0.629111	0.856803	FALSE
EFNB1	0.245651	1.29759	0.0503977	0.33171	FALSE
EGF	-0.113665	0.430437	0.371162	0.692774	FALSE
EGF	-0.26158	0.78882	0.162622	0.498972	FALSE
EGFR	0.00926274	0.02569	0.942562	0.988996	FALSE
EHD1	-0.0649179	0.210302	0.616167	0.848441	FALSE
EHD3	-0.0122572	0.0346013	0.923419	0.982618	FALSE
EHD4	0.045241	0.139794	0.724779	0.908334	FALSE
EIF3J	0.263177	0.733457	0.184732	0.524944	FALSE
EIF5A	0.253133	1.34371	0.0453199	0.321757	FALSE
EIF6	-0.117352	0.448863	0.355744	0.681867	FALSE
ELANE	-0.0824265	0.238409	0.577552	0.824713	FALSE
ELFN1	0.0159219	0.0454563	0.900624	0.975998	FALSE
EMC10	-0.15218	0.558032	0.276674	0.620486	FALSE
EML2	-0.0708637	0.2017	0.628493	0.856803	FALSE
ENDOD1	0.231037	1.17889	0.0662387	0.365661	FALSE
ENG	0.139832	0.56165	0.274379	0.617894	FALSE
ENO1	-0.295929	1.75483	0.017586	0.230883	FALSE
ENOPH1	0.416971	2.49548	0.00319539	0.135222	FALSE
ENPEP	0.388372	2.81874	0.00151797	0.111595	FALSE
ENPP2	-0.236973	1.22636	0.05938	0.352414	FALSE
ENPP4	0.247219	1.1956	0.0637385	0.361344	FALSE
ENPP6	0.160669	0.665338	0.216103	0.564146	FALSE
ENPP7	-0.04151	0.124497	0.750763	0.921373	FALSE
ENTPD5	0.0297199	0.0438953	0.903867	0.978439	FALSE
EPCAM	-0.300562	1.61263	0.0243987	0.24636	FALSE
EPDR1	0.270649	1.26169	0.054741	0.342838	FALSE
EPHA1	0.033864	0.102093	0.79051	0.935364	FALSE
EPHA10	0.0334447	0.0988887	0.796363	0.937541	FALSE
EPHA2	0.0850203	0.285372	0.518356	0.78808	FALSE
EPHA4	0.206263	0.955665	0.110748	0.45077	FALSE
EPHA7	0.00433386	0.0119376	0.972887	0.995147	FALSE
EPHB2	-0.0267471	0.0789244	0.833826	0.952521	FALSE
EPHB3	0.095517	0.344116	0.452776	0.755954	FALSE
EPHB4	0.263676	1.4526	0.0352699	0.289137	FALSE
EPHB6	0.221766	1.10674	0.0782102	0.393772	FALSE
EPHX2	0.159685	0.6518	0.222946	0.570252	FALSE
EPS8	-0.254416	1.33733	0.045991	0.322503	FALSE
EPS8L1	0.0150585	0.0413966	0.909083	0.97849	FALSE
EPS8L2	0.095875	0.342199	0.45478	0.757487	FALSE
ERAP1	-0.14867	0.562003	0.274156	0.617894	FALSE
ERBB4	-0.426113	2.40603	0.0039262	0.151254	FALSE
ERMAP	-0.160301	0.455505	0.350345	0.676067	FALSE
ERN1	-0.0358194	0.0898147	0.813177	0.944823	FALSE
ERO1A	-0.469272	1.99035	0.0102247	0.192588	FALSE
ERP44	0.0730265	0.244504	0.569503	0.820641	FALSE
ESAM	-0.181439	0.820067	0.151333	0.490524	FALSE
ESD	-0.149219	0.621119	0.239266	0.585748	FALSE
EVPL	0.000430063	0.00108115	0.997514	1	FALSE
EXOC7	0	0	1	1	FALSE
EXTL2	-0.0242768	0.0685827	0.85392	0.961868	FALSE
EZR	-0.150633	0.629317	0.234792	0.578863	FALSE
F10	-0.286832	1.36222	0.0434288	0.320305	FALSE
F11	-0.0171889	0.0492646	0.892761	0.973784	FALSE
F11R	0.268376	1.49462	0.0320169	0.275976	FALSE
F12	0.0537301	0.171815	0.673263	0.87853	FALSE
F13B	-0.204443	0.527702	0.296687	0.634188	FALSE
F2	-0.368297	2.56058	0.00275055	0.130594	FALSE
F2R	0.0203276	0.0330842	0.92665	0.982618	FALSE
F5	-0.309981	1.74753	0.0178844	0.230883	FALSE
F9	0.0471295	0.146439	0.713774	0.90573	FALSE
FABP1	0.0665988	0.221079	0.601064	0.840263	FALSE
FABP2	0.0348741	0.0872343	0.818023	0.946069	FALSE
FABP3	0.0617864	0.20227	0.627667	0.856803	FALSE
FABP4	0.0452609	0.123507	0.752476	0.92146	FALSE
FABP5	-0.0879442	0.307065	0.4931	0.776222	FALSE
FAH	-0.000776134	0.00211428	0.995144	1	FALSE
FAHD1	-0.0410852	0.1183	0.761553	0.925225	FALSE
FAM129A	-0.078029	0.226147	0.594092	0.834732	FALSE
FAM129B	-0.126516	0.303077	0.497648	0.780014	FALSE
FAM151A	0.0659747	0.216497	0.60744	0.844152	FALSE
FAM171A1	0.306398	1.71391	0.0193237	0.230883	FALSE
FAM174A	-0.206523	0.735334	0.183936	0.524938	FALSE
FAM234A	0.117796	0.431735	0.370054	0.691273	FALSE
FAM25A;FAM25C;FAM25G	0.350343	0.658699	0.219432	0.56867	FALSE
FAM3A	-0.00692232	0.016849	0.961947	0.992879	FALSE
FAM3B	-0.0915913	0.326384	0.471646	0.769244	FALSE
FAM3C	0.034892	0.105517	0.784301	0.933962	FALSE
FAM49B	0.0322211	0.0661491	0.858719	0.964185	FALSE
FAM83E	-0.100422	0.307711	0.492367	0.776222	FALSE
FASN	0.116426	0.360731	0.435781	0.739498	FALSE
FASTKD3	0.329331	1.65225	0.0222717	0.246114	FALSE
FAT2	0.156694	0.433329	0.368698	0.690437	FALSE
FAT4	-0.238472	1.19247	0.064199	0.362152	FALSE
FBLN1	-0.212866	1.03971	0.0912616	0.416773	FALSE
FBLN1	0.0264394	0.0779439	0.835711	0.953246	FALSE
FBLN2	-0.211514	1.02972	0.0933854	0.420159	FALSE
FBLN5	-0.229368	1.16572	0.0682774	0.369626	FALSE
FBLN7	0.18382	0.835805	0.145947	0.489136	FALSE
FBN1	-0.377551	2.64114	0.00228484	0.121069	FALSE
FBN2	-0.145518	0.337244	0.459998	0.761871	FALSE
FBP1	-0.164201	0.710435	0.194789	0.536141	FALSE
FBP2	-0.120144	0.458063	0.348287	0.67438	FALSE
FCAMR	-0.22368	0.940824	0.114598	0.45077	FALSE
FCER1A	-0.0841292	0.23785	0.578296	0.825257	FALSE
FCER1G	-0.366601	0.378197	0.418604	0.728243	FALSE
FCER2	-0.0839974	0.278146	0.527053	0.795015	FALSE
FCGBP	0.103914	0.383159	0.413848	0.726841	FALSE
FCGR2A	-0.00727638	0.0191933	0.956768	0.990656	FALSE
FCGR3A	-0.190442	0.880335	0.131724	0.475116	FALSE
FCGR3B	-0.181784	0.803142	0.157347	0.493382	FALSE
FCGRT	-0.0161479	0.0341272	0.924427	0.982618	FALSE
FCN1	-0.280068	0.363325	0.433187	0.739201	FALSE
FCN2	-0.0715247	0.240815	0.574361	0.823246	FALSE
FCN3	-0.216439	0.375987	0.42074	0.728621	FALSE
FCRL1	-0.175252	0.482396	0.329309	0.657752	FALSE
FDPS	-0.205822	0.916722	0.121137	0.456412	FALSE
FDX1	-0.134428	0.484353	0.327828	0.656521	FALSE
FETUB	0.0183302	0.0513468	0.888491	0.973784	FALSE
FGA	0.122608	0.475661	0.334456	0.658742	FALSE
FGB	-0.0177205	0.050871	0.889465	0.973784	FALSE
FGD2	-0.100834	0.368662	0.427896	0.735981	FALSE
FGFBP2	-0.0120824	0.0335104	0.925741	0.982618	FALSE
FGFR1	-0.429395	3.25657	0.000553902	0.0621976	FALSE
FGFR2	-0.271203	1.38414	0.0412917	0.315784	FALSE
FGFR3	-0.30459	1.69709	0.0200866	0.231199	FALSE
FGFR4	-0.108062	0.394538	0.403146	0.716182	FALSE
FGG	-0.0100788	0.0282611	0.936998	0.985882	FALSE
FGL1	0.0914489	0.252012	0.559742	0.815114	FALSE
FGL2	0.0813335	0.281593	0.522886	0.791798	FALSE
FKBP1A	-0.127669	0.48017	0.331001	0.65836	FALSE
FLG	-0.185153	0.75461	0.17595	0.517559	FALSE
FLG2	0.000802584	0.00156379	0.996406	1	FALSE
FLNA	-0.110298	0.413875	0.385589	0.704202	FALSE
FLNB	0.0115375	0.0324976	0.927903	0.982618	FALSE
FLNC	-0.208035	1.00424	0.0990289	0.432322	FALSE
FLOT1	-0.0546491	0.17357	0.670548	0.87625	FALSE
FLOT2	-0.0478105	0.143177	0.719155	0.907004	FALSE
FLRT1	0.0459231	0.132646	0.736808	0.915586	FALSE
FLRT2	-0.106188	0.393999	0.403647	0.716442	FALSE
FLRT3	-0.0505398	0.160107	0.69166	0.893084	FALSE
FMOD	-0.0103068	0.028921	0.935576	0.985501	FALSE
FN1	-0.00115878	0.0031604	0.992749	1	FALSE
FOLR1	-0.179903	0.809995	0.154883	0.493382	FALSE
FOLR2	0.130932	0.496635	0.318687	0.651944	FALSE
FREM2	-0.0595954	0.19201	0.642673	0.859995	FALSE
FRK	-0.215084	0.99204	0.10185	0.43697	FALSE
FRZB	0.030537	0.0844885	0.823212	0.948483	FALSE
FSTL1	-0.203263	0.899856	0.125934	0.469728	FALSE
FSTL3	0.0220816	0.0560005	0.879022	0.971057	FALSE
FTCD	-0.194259	0.885057	0.1303	0.475116	FALSE
FTL	-0.0286324	0.0779951	0.835612	0.953246	FALSE
FUBP1	0.337015	2.18934	0.00646637	0.162675	FALSE
FUCA1	0.194113	0.905512	0.124305	0.464411	FALSE
FUCA2	0.145569	0.593511	0.25497	0.602965	FALSE
FURIN	-0.14581	0.567845	0.270492	0.615221	FALSE
FXYD2	-0.294334	1.60354	0.0249148	0.249039	FALSE
FZD1	-0.208342	0.95795	0.110167	0.45077	FALSE
FZD4	-0.128591	0.501434	0.315185	0.648618	FALSE
FZD7;FZD2	-0.191844	0.868897	0.135239	0.478995	FALSE
FZD8	-0.113967	0.413505	0.385918	0.704202	FALSE
G6PD	-0.155386	0.478863	0.331999	0.65836	FALSE
GAA	-0.279533	1.5971	0.0252874	0.251659	FALSE
GALC	0.454739	3.31256	0.000486905	0.0608994	FALSE
GALK1	0.00596484	0.0149383	0.966188	0.993297	FALSE
GALM	-0.0920288	0.328344	0.469522	0.768156	FALSE
GALNS	0.277039	1.57386	0.0266772	0.254382	FALSE
GALNT1	-0.237903	1.01692	0.09618	0.42562	FALSE
GALNT18	0.0642622	0.201551	0.628708	0.856803	FALSE
GALNT7	0.0287228	0.0806473	0.830525	0.951275	FALSE
GANAB	-0.0835486	0.291078	0.51159	0.78808	FALSE
GAPDH	-0.277186	1.57522	0.0265938	0.254382	FALSE
GAS1	-0.289869	1.62984	0.0234511	0.24636	FALSE
GAS6	-0.234803	1.20889	0.0618169	0.359656	FALSE
GASK1B	-0.160809	0.411751	0.38748	0.705325	FALSE
GATM	0.145286	0.530862	0.294536	0.632859	FALSE
GBA	0.0802953	0.274419	0.531595	0.797043	FALSE
GBE1	0.0947954	0.323194	0.475123	0.771229	FALSE
GC	0.122396	0.474571	0.335296	0.658742	FALSE
GCA	-0.217625	0.862297	0.13731	0.481352	FALSE
GCHFR	0.16522	0.716707	0.191996	0.533301	FALSE
GCNT2	-0.0247924	0.0596947	0.871576	0.967522	FALSE
GDA	0.132609	0.493443	0.321038	0.652028	FALSE
GDF15	0.243699	1.23352	0.0584091	0.349381	FALSE
GDI2	-0.0755468	0.257296	0.552973	0.815114	FALSE
GFPT1	-0.0754829	0.169849	0.676318	0.880759	FALSE
GFRA3	-0.203107	0.576933	0.264891	0.609784	FALSE
GGACT	-0.0259867	0.0765042	0.838486	0.953863	FALSE
GGCT	0.00244194	0.00668677	0.984721	0.999418	FALSE
GGH	-0.119793	0.461232	0.345755	0.67176	FALSE
GGT1	-0.189036	0.870787	0.134652	0.478802	FALSE
GGT6	-0.177666	0.786206	0.163604	0.498972	FALSE
GHR	-0.234197	1.11455	0.0768163	0.393772	FALSE
GINM1	-0.0897807	0.315084	0.484079	0.77256	FALSE
GIPC1	-0.149466	0.500333	0.315986	0.648767	FALSE
GIPC2	-0.0982827	0.299573	0.501681	0.783103	FALSE
GK	-0.283695	1.50974	0.0309217	0.273142	FALSE
GLA	-0.0574599	0.185756	0.651995	0.864899	FALSE
GLB1	0.375403	2.65012	0.00223808	0.121069	FALSE
GLG1	-0.0473726	0.14868	0.710101	0.903867	FALSE
GLIPR2	0.0574623	0.161924	0.688773	0.890665	FALSE
GLO1	-0.0850861	0.294726	0.507311	0.785436	FALSE
GLOD4	-0.165364	0.709397	0.195255	0.536775	FALSE
GLRX	0.0735475	0.249062	0.563557	0.818054	FALSE
GLTP	0.121103	0.317223	0.481701	0.771948	FALSE
GLUD1	0.192359	0.630082	0.234379	0.57871	FALSE
GLUL	0.0719458	0.218128	0.605162	0.84301	FALSE
GM2A	0.44506	3.64051	0.000228819	0.0575709	FALSE
GMFB	0.187539	0.517081	0.304031	0.638988	FALSE
GMFG	0.219613	0.846121	0.142521	0.486314	FALSE
GMPR2	0.042031	0.126251	0.747738	0.921373	FALSE
GNA11	0.0380319	0.115045	0.767283	0.927167	FALSE
GNA13	-0.0237081	0.065611	0.859783	0.964294	FALSE
GNAI1	-0.194406	0.886044	0.130004	0.475116	FALSE
GNAI2	-0.101389	0.371259	0.425345	0.732699	FALSE
GNAI3	-0.0421703	0.127931	0.744851	0.919066	FALSE
GNAQ	-0.137536	0.53066	0.294673	0.632859	FALSE
GNAS	-0.0297282	0.0877288	0.817093	0.946069	FALSE
GNB1	-0.0149172	0.0424566	0.906866	0.97849	FALSE
GNB2	-0.0616649	0.201802	0.628345	0.856803	FALSE
GNG12	-0.225963	1.12518	0.0749588	0.390025	FALSE
GNG5	-0.0800013	0.226974	0.592961	0.8345	FALSE
GNPDA1	0.0825802	0.26945	0.537713	0.803028	FALSE
GNPTG	0.124681	0.4164	0.383354	0.703433	FALSE
GNS	0.113471	0.429479	0.371982	0.693737	FALSE
GOLIM4	-0.281522	1.32203	0.0476395	0.327002	FALSE
GOLM1	-0.476562	4.16319	6.86776e-05	0.0521721	FALSE
GORASP2	-0.375665	1.07109	0.0849012	0.403104	FALSE
GOT1	-0.272123	1.5286	0.0296071	0.267616	FALSE
GP1BA	0.257731	1.36515	0.0431371	0.319186	FALSE
GP2	0.143999	0.571517	0.268215	0.613804	FALSE
GP5	0.160699	0.657613	0.219982	0.56867	FALSE
GP6	-0.215235	1.05734	0.0876311	0.410577	FALSE
GPA33	-0.0554482	0.149864	0.708168	0.902636	FALSE
GPC1	-0.39397	2.89363	0.00127751	0.10398	FALSE
GPC3	-0.140116	0.569495	0.269467	0.613971	FALSE
GPC4	-0.251617	1.34782	0.0448931	0.320725	FALSE
GPD1	-0.0547883	0.175743	0.667202	0.874887	FALSE
GPD1L	0.149975	0.510116	0.308947	0.641832	FALSE
GPHN	-0.148897	0.397221	0.400663	0.713925	FALSE
GPI	-0.161916	0.696457	0.20116	0.547556	FALSE
GPLD1	0.196203	0.671588	0.213016	0.562074	FALSE
GPNMB	0.0811222	0.27224	0.534269	0.799272	FALSE
GPR180	0.162831	0.694042	0.202282	0.54884	FALSE
GPR37L1	-0.307449	1.16658	0.0681435	0.369626	FALSE
GPRC5A	-0.0987408	0.33261	0.464932	0.764677	FALSE
GPRC5B	-0.341707	2.2427	0.00571869	0.162675	FALSE
GPRC5C	-0.269546	1.50518	0.0312475	0.273897	FALSE
GPT	0.111371	0.373975	0.422693	0.729455	FALSE
GPX1	0.198272	0.878666	0.132231	0.475116	FALSE
GPX3	-0.00104127	0.00283888	0.993485	1	FALSE
GPX4	-0.0221137	0.0632159	0.864538	0.965565	FALSE
GRB2	-0.0525386	0.167419	0.680113	0.883178	FALSE
GRHPR	-0.224946	1.1174	0.0763125	0.393772	FALSE
GRN	-0.24341	1.21524	0.0609193	0.358371	FALSE
GSN	0.234302	1.20487	0.0623915	0.359656	FALSE
GSN	-0.0975469	0.335037	0.462342	0.76369	FALSE
GSPT1	-0.230148	0.845966	0.142572	0.486314	FALSE
GSR	-0.0352228	0.104695	0.785788	0.933962	FALSE
GSS	-0.138313	0.540955	0.287769	0.627585	FALSE
GSTA1	-0.217623	0.943376	0.113926	0.45077	FALSE
GSTA2	-0.149018	0.619963	0.239904	0.585748	FALSE
GSTM1	0.304096	1.74073	0.0181664	0.230883	FALSE
GSTM2	0.155295	0.641854	0.228111	0.573045	FALSE
GSTM3	-0.087446	0.308017	0.492021	0.776222	FALSE
GSTO1	-0.127554	0.496021	0.319138	0.651944	FALSE
GSTP1	-0.260533	1.42487	0.0375948	0.300953	FALSE
GSTT1	-0.133542	0.418138	0.381823	0.701501	FALSE
GTF2IRD2	0.317144	1.97197	0.0106668	0.192588	FALSE
GUCA2A	-0.0835429	0.291054	0.511619	0.78808	FALSE
GUCA2B	0.106299	0.303209	0.497498	0.780014	FALSE
GUSB	-0.327016	1.74551	0.0179677	0.230883	FALSE
H2AFY	-0.241053	0.533857	0.292512	0.632305	FALSE
H2AFZ;H2AFV	-0.474045	0.92268	0.119487	0.454542	FALSE
HAAO	-0.137251	0.541458	0.287436	0.627585	FALSE
HABP2	0.187292	0.629027	0.234949	0.578863	FALSE
HADHB	-0.241775	0.649026	0.224375	0.571341	FALSE
HAGH	-0.163498	0.681897	0.208019	0.559711	FALSE
HAMP	-0.305752	1.8535	0.0140118	0.212887	FALSE
HARS	-0.206633	0.549494	0.282167	0.624964	FALSE
HAVCR2	-0.161853	0.696072	0.201339	0.547556	FALSE
HBA1	-0.219506	1.08951	0.081375	0.396697	FALSE
HBB	-0.21939	1.08863	0.0815407	0.396697	FALSE
HBD	-0.0641212	0.19682	0.635594	0.859345	FALSE
HBM	0.0354178	0.0475014	0.896393	0.974841	FALSE
HDAC6	0.0399127	0.090472	0.811948	0.944823	FALSE
HDGF	-0.20963	0.777424	0.166946	0.503933	FALSE
HDHD2	-0.106091	0.325177	0.472959	0.769909	FALSE
HEBP1	-0.117514	0.444889	0.359013	0.685169	FALSE
HEBP2	0.0459319	0.143546	0.718546	0.907004	FALSE
HEG1	-0.361454	2.20769	0.00619884	0.162675	FALSE
HEPACAM2	-0.313157	1.33543	0.046192	0.322919	FALSE
HEXA	-0.0136785	0.0387833	0.91457	0.979763	FALSE
HEXB	0.0345941	0.104523	0.786099	0.933962	FALSE
HGD	-0.315273	1.84951	0.0141412	0.21343	FALSE
HGFAC	0.0033441	0.00918297	0.979077	0.997709	FALSE
HINT1	0.0725775	0.240272	0.57508	0.823246	FALSE
HIST1H1B	-0.221237	0.604212	0.248764	0.594291	FALSE
HIST1H1C	-0.17366	0.742931	0.180746	0.52208	FALSE
HIST1H2AB;HIST1H2AG;HIST1H2AD;HIST3H2A;HIST1H2AC;HIST1H2AH;HIST1H2AJ;H2AFJ	-0.0217285	0.0620432	0.866876	0.965565	FALSE
HIST1H2BK;HIST1H2BD;HIST1H2BC;HIST2H2BF;HIST2H2BF;HIST1H2BH;HIST1H2BN;HIST1H2BM;HIST1H2BL	-0.0406671	0.125122	0.749683	0.921373	FALSE
HIST1H3A;H3F3A;HIST3H3;HIST2H3A	-0.080634	0.275839	0.52986	0.796446	FALSE
HIST1H4A	-0.0449887	0.138912	0.726254	0.908334	FALSE
HIST2H2AB	-0.157937	0.178484	0.663003	0.873073	FALSE
HK3	0.199869	0.551252	0.281027	0.624964	FALSE
HLA-A	0.103045	0.359148	0.437373	0.739995	FALSE
HLA-A	0.134978	0.493127	0.321272	0.652028	FALSE
HLA-A	-0.124274	0.28995	0.51292	0.78808	FALSE
HLA-B	0.161169	0.676168	0.210781	0.561837	FALSE
HLA-C	0.122747	0.47638	0.333903	0.658742	FALSE
HLA-DMB	-0.214579	0.790772	0.161893	0.498972	FALSE
HLA-DRA	0.281597	1.06168	0.0867596	0.410524	FALSE
HLA-DRB1	0.30054	1.27471	0.0531238	0.338426	FALSE
HMCN1	-0.166625	0.725403	0.18819	0.527862	FALSE
HMCN2	-0.210965	1.00095	0.0997811	0.432322	FALSE
HMGB1	-0.217976	0.823018	0.150308	0.490524	FALSE
HMGB2	-0.208754	0.557291	0.277146	0.620486	FALSE
HMGN2	-0.219643	0.732419	0.185174	0.525544	FALSE
HNMT	-0.133285	0.508653	0.30999	0.642242	FALSE
HNRNPA1	0.248601	0.949265	0.112392	0.45077	FALSE
HNRNPA2B1	-0.00816789	0.0197326	0.955581	0.990656	FALSE
HNRNPC	0.148174	0.310178	0.489578	0.774825	FALSE
HNRNPK	-0.176291	0.665727	0.21591	0.564146	FALSE
HP	0.00754488	0.0209907	0.952816	0.990656	FALSE
HPCAL1	0.00237436	0.00600257	0.986274	0.999418	FALSE
HPD	0.164924	0.69853	0.200203	0.545768	FALSE
HPGD	0.210729	0.986879	0.103067	0.439504	FALSE
HPN	-0.0335962	0.100296	0.793788	0.936842	FALSE
HPR	0.0121396	0.0276049	0.938415	0.986917	FALSE
HPRT1	-0.30668	1.61801	0.0240985	0.24636	FALSE
HPX	0.0911741	0.324519	0.473676	0.770526	FALSE
HRC	-0.330997	1.92426	0.0119052	0.195195	FALSE
HRG	0.0710034	0.238703	0.577161	0.824671	FALSE
HRNR	-0.00875804	0.024046	0.946137	0.990005	FALSE
HS6ST2	-0.045543	0.131409	0.738909	0.917196	FALSE
HSP90AA1	-0.00903483	0.0252522	0.943513	0.989083	FALSE
HSP90AB1	0.0552433	0.177438	0.664603	0.873073	FALSE
HSP90AB4P	0.103857	0.362761	0.433749	0.739201	FALSE
HSP90B1	0.195214	0.880621	0.131637	0.475116	FALSE
HSPA13	-0.120894	0.2676	0.540008	0.804364	FALSE
HSPA1A;HSPA1B	-0.244791	1.29043	0.0512354	0.33199	FALSE
HSPA2	0.0263771	0.0749771	0.841439	0.955071	FALSE
HSPA4	0.00495523	0.0126207	0.971358	0.995147	FALSE
HSPA5	-0.313526	1.93387	0.0116447	0.195195	FALSE
HSPA8	-0.238306	1.23716	0.0579209	0.34829	FALSE
HSPA9	-0.183672	0.785766	0.16377	0.498972	FALSE
HSPB1	0.0593768	0.193027	0.64117	0.859995	FALSE
HSPB11	0.348494	1.8817	0.0131311	0.204971	FALSE
HSPD1	-0.0323346	0.0871347	0.818211	0.946069	FALSE
HSPE1	0.136895	0.489993	0.323599	0.652195	FALSE
HSPG2	0.202338	0.963219	0.108838	0.45077	FALSE
HSPH1	0.186082	0.428119	0.373148	0.694491	FALSE
HTRA1	-0.221183	1.08887	0.0814954	0.396697	FALSE
HTRA3	-0.127374	0.456515	0.34953	0.675067	FALSE
HUWE1	0.0503194	0.0951952	0.803165	0.940603	FALSE
HYAL1	0.0607238	0.194375	0.639183	0.859995	FALSE
HYAL1	-0.0146862	0.0410544	0.909799	0.97849	FALSE
HYOU1	-0.174886	0.658271	0.219649	0.56867	FALSE
ICAM1	-0.150766	0.623031	0.238215	0.585748	FALSE
ICAM2	-0.253891	1.35012	0.0446561	0.320725	FALSE
ICAM3	0.112829	0.408147	0.390708	0.707247	FALSE
ICOSLG	-0.160963	0.690665	0.203862	0.551128	FALSE
IDE	-0.23059	0.606941	0.247206	0.593659	FALSE
IDH1	0.196794	0.924128	0.119089	0.454236	FALSE
IDH2	-0.0587671	0.190706	0.644605	0.860265	FALSE
IDS	-0.177603	0.480406	0.330821	0.65836	FALSE
IDUA	0.110128	0.399937	0.398164	0.712733	FALSE
IFI30	0.131494	0.516705	0.304295	0.638988	FALSE
IFNAR1	-0.0357777	0.0941146	0.805166	0.942433	FALSE
IFNAR2	0.430685	3.41835	0.000381636	0.0608994	FALSE
IGDCC4	0.141227	0.456957	0.349175	0.674953	FALSE
IGF2	-0.24299	1.17997	0.0660736	0.365661	FALSE
IGF2R	0.0190029	0.0542941	0.882482	0.973233	FALSE
IGFALS	-0.116355	0.443853	0.359871	0.685741	FALSE
IGFBP2	-0.0601071	0.193945	0.639817	0.859995	FALSE
IGFBP3	-0.344126	2.24021	0.00575162	0.162675	FALSE
IGFBP4	-0.218955	0.992414	0.101762	0.43697	FALSE
IGFBP5	-0.247516	1.2475	0.0565589	0.34829	FALSE
IGFBP6	-0.225536	1.10801	0.077982	0.393772	FALSE
IGFBP7	-0.339666	2.21939	0.00603411	0.162675	FALSE
IGFLR1	-0.131718	0.459501	0.347135	0.673295	FALSE
IGHA1	0.222998	1.11619	0.0765267	0.393772	FALSE
IGHG1	0.229997	0.671138	0.213237	0.562074	FALSE
IGHG2	0.245647	1.29755	0.0504017	0.33171	FALSE
IGHG3	0.0802421	0.276958	0.528497	0.796063	FALSE
IGHG4	0.383837	2.759	0.00174182	0.11452	FALSE
IGHM	0.0771304	0.263876	0.544658	0.808121	FALSE
IGHV1-18	0.208411	0.994886	0.101185	0.435963	FALSE
IGHV1-2	-0.160859	0.373843	0.422822	0.729455	FALSE
IGHV1-46	0.11857	0.320282	0.478319	0.771948	FALSE
IGHV1-69	0.0959842	0.346249	0.450559	0.753355	FALSE
IGHV2-70	0.0686633	0.189416	0.646523	0.860645	FALSE
IGHV2-70D	0.349413	2.3321	0.00465474	0.162675	FALSE
IGHV3-13	-0.15043	0.606961	0.247195	0.593659	FALSE
IGHV3-15	0.106881	0.397325	0.400567	0.713925	FALSE
IGHV3-30;IGHV3-30-5	0.0363943	0.110557	0.775253	0.930309	FALSE
IGHV3-43	0.160554	0.60881	0.246144	0.593611	FALSE
IGHV3-43D	0.328333	2.09265	0.00807878	0.176908	FALSE
IGHV3-49	0.108185	0.390846	0.406587	0.719368	FALSE
IGHV3-64	0.16597	0.671452	0.213082	0.562074	FALSE
IGHV3-64D	0.107003	0.381124	0.415792	0.726841	FALSE
IGHV3-7	0.146932	0.607963	0.246625	0.593659	FALSE
IGHV3-72	0.104801	0.387377	0.409849	0.722945	FALSE
IGHV3-73	0.151461	0.634142	0.232198	0.575878	FALSE
IGHV3-74	0.286833	1.66626	0.0215645	0.243295	FALSE
IGHV4-28	0.040261	0.110866	0.774701	0.930309	FALSE
IGHV4-61;IGHV4-39;IGHV4-59;IGHV4-34;IGHV4-30-4;IGHV4-38-2	0.148982	0.61975	0.240022	0.585748	FALSE
IGHV5-51	0.0819041	0.284027	0.519964	0.788421	FALSE
IGHV6-1	0.105037	0.388499	0.408791	0.721637	FALSE
IGKC	0.168425	0.736607	0.183397	0.52442	FALSE
IGKJ1	0.193488	0.858434	0.138537	0.482025	FALSE
IGKV1-16	0.103553	0.381452	0.415478	0.726841	FALSE
IGKV1-17	0.00683664	0.0188204	0.95759	0.990656	FALSE
IGKV1-27	0.188694	0.817151	0.152352	0.490524	FALSE
IGKV1-39;IGKV1D-39	0.179163	0.748593	0.178405	0.52208	FALSE
IGKV1-5	0.0109828	0.0300945	0.933051	0.984	FALSE
IGKV1-6	0.165605	0.719083	0.190949	0.533301	FALSE
IGKV1-8	0.326937	2.07737	0.00836819	0.179486	FALSE
IGKV1D-13;IGKV1-13	0.146273	0.604197	0.248773	0.594291	FALSE
IGKV1D-16	0.239331	1.10548	0.0784367	0.393772	FALSE
IGKV1D-33;IGKV1-33	0.108788	0.40653	0.392166	0.708671	FALSE
IGKV2-24	0.0892086	0.315782	0.483301	0.772401	FALSE
IGKV2-28;IGKV2D-28	0.284937	1.64814	0.0224834	0.246114	FALSE
IGKV2-29	0.3398	2.22092	0.00601288	0.162675	FALSE
IGKV2-30	0.0393049	0.120441	0.757807	0.923486	FALSE
IGKV2-40;IGKV2D-40	0.323286	1.92994	0.0117507	0.195195	FALSE
IGKV2D-29	0.225626	1.1226	0.0754047	0.390562	FALSE
IGKV2D-30	0.187331	0.492744	0.321556	0.652028	FALSE
IGKV3-11	0.292242	1.7186	0.019116	0.230883	FALSE
IGKV3-15	0.247359	1.31186	0.0487684	0.328826	FALSE
IGKV3-20	0.292485	1.72098	0.0190118	0.230883	FALSE
IGKV3D-15	0.204056	0.975492	0.105805	0.445206	FALSE
IGKV3D-20	0.123682	0.476034	0.334169	0.658742	FALSE
IGKV4-1	0.0783214	0.26886	0.538444	0.803028	FALSE
IGKV6D-21	0.0707536	0.235368	0.58161	0.826365	FALSE
IGLC3	0.219376	1.08852	0.08156	0.396697	FALSE
IGLC6	0.25198	1.35091	0.0445747	0.320725	FALSE
IGLC7	0.33967	2.21944	0.00603343	0.162675	FALSE
IGLL1	0.238881	1.24183	0.0573019	0.34829	FALSE
IGLON5	-0.297299	1.69952	0.0199746	0.231077	FALSE
IGLV1-40	0.228921	1.16221	0.0688318	0.369971	FALSE
IGLV1-44	0.0230372	0.0611456	0.868669	0.965565	FALSE
IGLV1-47	0.229866	1.16964	0.0676647	0.369626	FALSE
IGLV1-51	0.337814	2.19836	0.00633338	0.162675	FALSE
IGLV10-54	0.089837	0.298909	0.502448	0.783764	FALSE
IGLV2-11	0.084681	0.268606	0.538758	0.803028	FALSE
IGLV2-14	0.120805	0.399648	0.39843	0.712733	FALSE
IGLV2-18	0.221598	1.10544	0.0784433	0.393772	FALSE
IGLV2-23	0.197048	0.711101	0.194491	0.535967	FALSE
IGLV2-8	0.209303	1.00131	0.0996987	0.432322	FALSE
IGLV3-1	0.399301	2.96618	0.00108097	0.0985416	FALSE
IGLV3-10	0.22171	1.10631	0.0782875	0.393772	FALSE
IGLV3-12	0.280855	1.6095	0.0245754	0.246728	FALSE
IGLV3-19	0.448816	3.70019	0.000199438	0.0568148	FALSE
IGLV3-21	0.176561	0.779155	0.166282	0.503262	FALSE
IGLV3-25	0.297808	1.77346	0.0168478	0.230883	FALSE
IGLV3-9	0.294014	1.73596	0.0183669	0.230883	FALSE
IGLV4-60	0.193273	0.770036	0.16981	0.508493	FALSE
IGLV4-69	0.0679793	0.226561	0.593526	0.8345	FALSE
IGLV5-45	-0.00189711	0.00510053	0.988324	0.999762	FALSE
IGLV5-52	-0.14299	0.170755	0.674909	0.879929	FALSE
IGLV6-57	0.298866	1.78399	0.0164439	0.230883	FALSE
IGLV7-43	0.203048	0.968283	0.107576	0.449847	FALSE
IGLV7-46	0.172673	0.736897	0.183275	0.52442	FALSE
IGLV8-61	0.292986	1.72588	0.0187985	0.230883	FALSE
IGLV9-49	0.0170236	0.0425883	0.906592	0.97849	FALSE
IGSF11	-0.207625	0.928705	0.117841	0.453166	FALSE
IGSF8	0.290882	1.70536	0.0197079	0.230883	FALSE
IL10RB	0.0889016	0.311237	0.488386	0.774825	FALSE
IL13RA1	-0.12745	0.495481	0.319535	0.651944	FALSE
IL17RA	-0.00956395	0.0186922	0.957873	0.990656	FALSE
IL18	0.172978	0.657415	0.220082	0.56867	FALSE
IL18BP	-0.284685	1.64574	0.0226079	0.246114	FALSE
IL1R1	-0.110169	0.404523	0.393983	0.708671	FALSE
IL1R2	0.107838	0.397717	0.400205	0.713925	FALSE
IL1RAP	0.295122	1.74686	0.0179118	0.230883	FALSE
IL1RN	-0.227182	1.13454	0.0733602	0.385479	FALSE
IL2RA	-0.126884	0.426043	0.374936	0.69583	FALSE
IL2RB	-0.0201519	0.0572696	0.876457	0.969633	FALSE
IL4R	-0.047095	0.116758	0.764262	0.925972	FALSE
IL6R	-0.114537	0.425522	0.375386	0.696098	FALSE
IL6ST	-0.0809919	0.28014	0.524639	0.793528	FALSE
IMPA2	0.107155	0.333803	0.463657	0.76369	FALSE
IMPAD1	0.0622128	0.183796	0.654944	0.866289	FALSE
IMPDH2	0.356729	0.949131	0.112427	0.45077	FALSE
INAFM2	-0.332565	2.11106	0.00774351	0.174526	FALSE
INHBB	-0.133111	0.364294	0.432221	0.738405	FALSE
INHBC	0.0958923	0.331519	0.466102	0.764677	FALSE
IQGAP1	0.201604	0.957998	0.110155	0.45077	FALSE
IQGAP2	-0.0278779	0.0632779	0.864415	0.965565	FALSE
ISLR	0.0879268	0.30699	0.493186	0.776222	FALSE
ISM2	-0.0945104	0.277817	0.527452	0.795015	FALSE
IST1	-0.215316	1.05795	0.0875094	0.410577	FALSE
ITFG1	-0.268199	1.49303	0.0321346	0.275976	FALSE
ITGA3	0.170782	0.654718	0.221453	0.568968	FALSE
ITGAM	-0.321477	0.839855	0.144592	0.486788	FALSE
ITGAV	0.269638	1.37137	0.0425235	0.319186	FALSE
ITGB1	-0.248811	1.2744	0.0531622	0.338426	FALSE
ITGB2	0.0438574	0.0763641	0.838757	0.953863	FALSE
ITGB3	-0.247601	0.574171	0.266581	0.612438	FALSE
ITIH1	0.0491341	0.155011	0.699824	0.897523	FALSE
ITIH2	0.0222953	0.0649047	0.861183	0.965389	FALSE
ITIH3	-0.0981065	0.290911	0.511786	0.78808	FALSE
ITIH4	0.139136	0.334052	0.463392	0.76369	FALSE
ITIH4	0.15225	0.638752	0.229746	0.575878	FALSE
ITIH5	-0.288836	1.5327	0.0293294	0.266302	FALSE
ITLN1	0.0702915	0.226535	0.593561	0.8345	FALSE
ITM2B	-0.235222	1.21225	0.0613404	0.359369	FALSE
ITPRID2	-0.0899814	0.319207	0.479505	0.771948	FALSE
IVL	-0.201771	0.783985	0.164443	0.499021	FALSE
IWS1	0.0684889	0.224132	0.596855	0.837065	FALSE
JAG1	-0.186667	0.490387	0.323306	0.652195	FALSE
JAM3	-0.0252655	0.0742184	0.842911	0.955824	FALSE
JAML	0.175289	0.743839	0.180369	0.52208	FALSE
JCHAIN	0.0584789	0.189612	0.646232	0.860645	FALSE
JMJD8	0.0720994	0.20586	0.622501	0.852766	FALSE
JSRP1	-0.386987	2.10305	0.00788773	0.174526	FALSE
JUP	-0.1507	0.557969	0.276714	0.620486	FALSE
KAZALD1	-0.0554018	0.158911	0.693569	0.894535	FALSE
KCNE3	-0.155073	0.435945	0.366484	0.688442	FALSE
KCNQ2	0.0255666	0.0751716	0.841063	0.955071	FALSE
KCP	0.0189395	0.0465633	0.898332	0.974904	FALSE
KCTD12	-0.027251	0.0533998	0.884301	0.973784	FALSE
KDM4C	0.0122069	0.0317427	0.929517	0.982618	FALSE
KHK	-0.172566	0.7627	0.172703	0.513155	FALSE
KHSRP	-0.410485	1.47574	0.0334394	0.281079	FALSE
KIAA0319L	-0.0374814	0.112152	0.77241	0.929911	FALSE
KIAA1549	0.0110661	0.0244517	0.945253	0.989997	FALSE
KIF12	-0.247361	1.31188	0.0487665	0.328826	FALSE
KIF5B	-0.251575	1.00222	0.0994893	0.432322	FALSE
KIR2DL1	-0.0431787	0.133845	0.734776	0.914058	FALSE
KIR2DL3	0.35331	2.21803	0.00605295	0.162675	FALSE
KIRREL1	-0.129877	0.513759	0.306366	0.639728	FALSE
KIT	-0.273836	1.40577	0.0392849	0.305564	FALSE
KL	0.023603	0.0640337	0.862912	0.965462	FALSE
KLK1	-0.0970206	0.350996	0.445661	0.748318	FALSE
KLK10	0.139684	0.365769	0.430756	0.73756	FALSE
KLK11	0.234494	1.13176	0.0738305	0.385479	FALSE
KLK13	-0.0481355	0.126108	0.747983	0.921373	FALSE
KLK3	0.26358	1.2478	0.0565195	0.34829	FALSE
KLK6	-0.0538006	0.153658	0.702008	0.899312	FALSE
KLK7	0.0476511	0.102923	0.788999	0.935065	FALSE
KLK8	0.0671434	0.118714	0.760827	0.925225	FALSE
KLKB1	-0.150846	0.587778	0.258358	0.606352	FALSE
KLRB1	0.346236	1.18189	0.0657831	0.365658	FALSE
KLRD1	0.0156974	0.0341228	0.924437	0.982618	FALSE
KLRK1	-0.156434	0.579533	0.26331	0.608879	FALSE
KNG1	-0.297572	1.77111	0.0169392	0.230883	FALSE
KNG1	-0.218344	1.0807	0.0830416	0.400272	FALSE
KPNB1	0.0320158	0.0862001	0.819974	0.947104	FALSE
KPRP	-0.150241	0.287631	0.515667	0.78808	FALSE
KRAS	-0.0796533	0.173829	0.670149	0.87625	FALSE
KREMEN1	0.0109424	0.0286291	0.936205	0.985501	FALSE
KRT1	-0.0825729	0.286888	0.51655	0.78808	FALSE
KRT10	-0.00568022	0.0157118	0.964469	0.993297	FALSE
KRT13	-0.0575658	0.186155	0.651395	0.864607	FALSE
KRT14	-0.0493953	0.155955	0.698304	0.896078	FALSE
KRT16	-0.136135	0.547532	0.283444	0.625939	FALSE
KRT17	-0.0867926	0.295864	0.505983	0.785436	FALSE
KRT18	0.0648826	0.212248	0.613411	0.847542	FALSE
KRT19	0.217205	1.05912	0.0872723	0.410577	FALSE
KRT2	0.0231322	0.0675127	0.856027	0.962924	FALSE
KRT36	-0.0281909	0.041535	0.908793	0.97849	FALSE
KRT4	0.130232	0.475913	0.334262	0.658742	FALSE
KRT5	0.000866351	0.00236071	0.994579	1	FALSE
KRT6A	-0.0325512	0.0977485	0.798457	0.937812	FALSE
KRT6B	0.254213	1.37001	0.0426568	0.319186	FALSE
KRT7	0.0388523	0.0931211	0.80701	0.942433	FALSE
KRT78	0.295073	1.65574	0.0220931	0.24561	FALSE
KRT8	0.213969	1.02256	0.094937	0.423252	FALSE
KRT80	-0.101045	0.262731	0.546096	0.809202	FALSE
KRT83	0.180897	0.816509	0.152578	0.490524	FALSE
KRT9	-0.0672304	0.223582	0.59761	0.837244	FALSE
L1CAM	-0.000197286	0.000532075	0.998776	1	FALSE
L1TD1	0.277488	1.57802	0.0264228	0.254382	FALSE
LAG3	0.210515	0.490182	0.323458	0.652195	FALSE
LAIR1	-0.372748	2.61644	0.00241858	0.122487	FALSE
LAIR2	-0.212105	0.946144	0.113202	0.45077	FALSE
LAMA3	-0.224606	0.584983	0.260026	0.607794	FALSE
LAMA4	-0.296255	1.57473	0.0266235	0.254382	FALSE
LAMA5	-0.196227	0.909269	0.123234	0.461926	FALSE
LAMB1	0.349897	2.24366	0.00570607	0.162675	FALSE
LAMB2	-0.152829	0.642141	0.22796	0.573045	FALSE
LAMC1	-0.206139	0.978625	0.105045	0.44415	FALSE
LAMP1	0.109475	0.409863	0.389168	0.706141	FALSE
LAMP2	0.180868	0.816318	0.152645	0.490524	FALSE
LAMP3	-0.237938	0.839623	0.144669	0.486788	FALSE
LAMTOR5	-0.169249	0.450468	0.354432	0.680497	FALSE
LAP3	-0.082723	0.278845	0.526205	0.795015	FALSE
LASP1	-0.0409314	0.12138	0.75617	0.922576	FALSE
LAYN	-0.120529	0.455006	0.350747	0.676271	FALSE
LBP	0.0309144	0.0873495	0.817806	0.946069	FALSE
LCAT	-0.0336463	0.10137	0.791826	0.935496	FALSE
LCN1	0.0355585	0.107747	0.780284	0.933262	FALSE
LCN2	-0.0295616	0.087975	0.816629	0.946069	FALSE
LCP1	-0.146437	0.605136	0.248236	0.594291	FALSE
LDHA	-0.0926762	0.331252	0.466389	0.764677	FALSE
LDHB	-0.132477	0.527682	0.2967	0.634188	FALSE
LDLR	-0.132044	0.442891	0.360669	0.686012	FALSE
LDLRAD3	-0.152949	0.332129	0.465448	0.764677	FALSE
LEAP2	-0.0963842	0.239559	0.576025	0.823825	FALSE
LEPR	-0.25935	0.738441	0.182624	0.524183	FALSE
LFNG	-0.299744	1.36663	0.0429898	0.319186	FALSE
LGALS1	0.08766	0.30269	0.498092	0.780174	FALSE
LGALS3	-0.0184596	0.0531127	0.884886	0.973784	FALSE
LGALS3BP	-0.0629407	0.20674	0.621241	0.852383	FALSE
LGALS7	-0.0687135	0.194516	0.638975	0.859995	FALSE
LGALS8	-0.312026	0.743586	0.180474	0.52208	FALSE
LGALS9	0.0239681	0.0701305	0.850882	0.960508	FALSE
LGMN	0.106328	0.39054	0.406874	0.719368	FALSE
LHPP	0.0415261	0.122151	0.754829	0.922407	FALSE
LIFR	-0.249812	1.06136	0.0868244	0.410524	FALSE
LILRA1	0.0973347	0.348809	0.44791	0.750578	FALSE
LILRA5	-0.116499	0.439843	0.36321	0.686012	FALSE
LILRA6	0.0781822	0.254815	0.556142	0.815114	FALSE
LILRB1	0.117084	0.378744	0.418077	0.728243	FALSE
LILRB4	0.182154	0.824783	0.149698	0.490524	FALSE
LIN7C	0.165181	0.492608	0.321657	0.652028	FALSE
LIPA	-0.103792	0.312018	0.487508	0.774825	FALSE
LMAN1	0.0840073	0.130573	0.740333	0.918305	FALSE
LMAN2	0.231921	1.1859	0.0651784	0.363192	FALSE
LMNA	0.00614213	0.0164409	0.962851	0.993297	FALSE
LMNB1	-0.266477	0.768366	0.170464	0.508493	FALSE
LMTK3	-0.222013	0.81682	0.152468	0.490524	FALSE
LOX	-0.232075	1.1579	0.0695183	0.372781	FALSE
LOXL1	-0.144499	0.291869	0.510659	0.78808	FALSE
LPA	0.0170861	0.0489546	0.893399	0.973784	FALSE
LPL	-0.172973	0.620299	0.239718	0.585748	FALSE
LPP	-0.609822	1.8017	0.015787	0.22628	FALSE
LRG1	0.350895	2.34955	0.00447149	0.162675	FALSE
LRP1	-0.2766	1.36758	0.0428966	0.319186	FALSE
LRP10	0.156207	0.647129	0.225357	0.573045	FALSE
LRP11	-0.0587466	0.164121	0.685297	0.887887	FALSE
LRP2	0.0905044	0.321533	0.476944	0.771948	FALSE
LRRC15	-0.145465	0.592925	0.255314	0.602965	FALSE
LRRC19	-0.171582	0.730251	0.186101	0.526261	FALSE
LRRC25	-0.348189	2.16215	0.00688407	0.163425	FALSE
LRRC57	-0.30194	0.92669	0.118389	0.453166	FALSE
LRRN4	0.146586	0.578837	0.263732	0.608879	FALSE
LRRN4CL	-0.0931222	0.26906	0.538195	0.803028	FALSE
LRRTM2	0.0017705	0.00483801	0.988922	0.99989	FALSE
LSAMP	-0.072997	0.244384	0.56966	0.820641	FALSE
LSM3	-0.336459	0.832913	0.146922	0.490524	FALSE
LSP1	-0.372945	0.440257	0.362863	0.686012	FALSE
LSR	0.19114	0.83265	0.147011	0.490524	FALSE
LTA4H	-0.113173	0.414354	0.385165	0.704202	FALSE
LTBP1	-0.178748	0.727071	0.187469	0.527862	FALSE
LTBP2	-0.30825	1.80536	0.0156544	0.226275	FALSE
LTBP3	-0.233796	0.81815	0.152002	0.490524	FALSE
LTBP4	-0.332879	1.9717	0.0106733	0.192588	FALSE
LTBR	-0.155578	0.403206	0.395179	0.70977	FALSE
LTF	-0.0214031	0.0621382	0.866686	0.965565	FALSE
LUM	0.133522	0.533324	0.292871	0.632305	FALSE
LY6D	-0.349102	2.01443	0.00967316	0.190044	FALSE
LY6G6F	-0.0174513	0.0386338	0.914884	0.979763	FALSE
LY6H	-0.299639	1.72182	0.0189747	0.230883	FALSE
LY75	0.0671801	0.212418	0.613172	0.847542	FALSE
LYN	-0.0666888	0.183067	0.656045	0.86674	FALSE
LYPD1	-0.123487	0.405722	0.392896	0.708671	FALSE
LYPD2	-0.356901	1.8268	0.0149006	0.217683	FALSE
LYPD3	-0.206066	0.930359	0.117393	0.453166	FALSE
LYPD6B	-0.247351	1.16332	0.0686556	0.369896	FALSE
LYPLA1	0.0178659	0.0472122	0.89699	0.974841	FALSE
LYPLA2	-0.101296	0.339539	0.457573	0.758963	FALSE
LYVE1	0.159608	0.682472	0.207744	0.559631	FALSE
LYZ	-0.104238	0.37666	0.420087	0.728243	FALSE
MADCAM1	-0.256556	1.39021	0.0407186	0.313743	FALSE
MAF1	0.329148	0.565207	0.272141	0.617123	FALSE
MAG	-0.324957	1.61576	0.0242235	0.24636	FALSE
MAMLD1	0.143371	0.521414	0.301014	0.638149	FALSE
MAN1A1	-0.134634	0.539353	0.288833	0.628702	FALSE
MAN1B1	-0.317435	1.76624	0.01713	0.230883	FALSE
MAN1C1	-0.158381	0.659776	0.218889	0.568164	FALSE
MAN2A1	0.0617023	0.192146	0.642471	0.859995	FALSE
MAN2A2	0.169638	0.576328	0.26526	0.610018	FALSE
MAN2B1	0.341875	2.21469	0.00609975	0.162675	FALSE
MAN2B2	0.460924	3.84233	0.000143771	0.0526334	FALSE
MANBA	-0.304541	1.84116	0.0144157	0.215172	FALSE
MANEA	0.00951885	0.0252747	0.943464	0.989083	FALSE
MANSC1	0.143391	0.514725	0.305686	0.639722	FALSE
MAOB	0.0909758	0.223505	0.597717	0.837244	FALSE
MAPT	-0.282739	0.955197	0.110867	0.45077	FALSE
MARCKS	-0.273043	1.49785	0.0317798	0.275385	FALSE
MARCKSL1	-0.0708016	0.193758	0.640091	0.859995	FALSE
MARVELD2	0.300886	1.73377	0.0184599	0.230883	FALSE
MASP1	0.277729	1.53986	0.0288499	0.263898	FALSE
MASP2	0.001008	0.00274788	0.993693	1	FALSE
MAT2A	-0.0491481	0.147742	0.711636	0.904332	FALSE
MATN4	-0.115855	0.441349	0.361952	0.686012	FALSE
MB	0.0154021	0.0320041	0.928958	0.982618	FALSE
MBTPS1	0.000461723	0.00111569	0.997434	1	FALSE
MCAM	0.106923	0.397526	0.400381	0.713925	FALSE
MDGA1	0.460369	1.44706	0.0357227	0.291257	FALSE
MDH1	-0.142191	0.581089	0.262368	0.608879	FALSE
MDH2	0.245403	1.21458	0.0610127	0.358371	FALSE
MDK	-0.0849711	0.213248	0.612001	0.847542	FALSE
MEGF8	-0.0242458	0.071003	0.849175	0.959955	FALSE
MEGF9	-0.167527	0.424552	0.376225	0.696521	FALSE
MELTF	-0.199649	0.944156	0.113722	0.45077	FALSE
MENT	-0.218505	0.578457	0.263963	0.608879	FALSE
MERTK	0.156903	0.518078	0.303334	0.638988	FALSE
METTL7A	0.0402924	0.0885679	0.815515	0.945832	FALSE
MFAP4	-0.165958	0.637526	0.230395	0.575878	FALSE
MFAP5	-0.25511	0.987191	0.102993	0.439504	FALSE
MFGE8	0.107634	0.298461	0.502966	0.783831	FALSE
MGAM	0.0177418	0.0509356	0.889333	0.973784	FALSE
MGAT1	-0.116807	0.37759	0.419189	0.728243	FALSE
MGAT5	-0.174869	0.741283	0.181433	0.522327	FALSE
MGP	-0.0930633	0.301749	0.499173	0.781329	FALSE
MGST1	0.160387	0.322536	0.475843	0.771299	FALSE
MIA2	-0.0072165	0.0195506	0.955981	0.990656	FALSE
MIA3	0.227491	1.1228	0.0753698	0.390562	FALSE
MIEN1	-0.09693	0.35058	0.446088	0.748318	FALSE
MIF	-0.143146	0.579962	0.26305	0.608879	FALSE
MILR1	-0.0595702	0.145687	0.715012	0.905788	FALSE
MINPP1	-0.125397	0.484846	0.327457	0.656354	FALSE
MIOX	-0.123041	0.414711	0.384848	0.704202	FALSE
MITD1	-0.196864	0.891631	0.128342	0.472522	FALSE
MLEC	-0.0359465	0.10098	0.792538	0.935852	FALSE
MME	-0.0478458	0.150375	0.707335	0.90208	FALSE
MMP16	0.133161	0.525566	0.298149	0.635571	FALSE
MMP2	0.0943509	0.331858	0.465739	0.764677	FALSE
MMP24OS	0.147372	0.351125	0.445528	0.748318	FALSE
MMP7	-0.0303553	0.0905536	0.811795	0.944823	FALSE
MMP8	-0.202108	0.586123	0.259345	0.606847	FALSE
MMP9	-0.146188	0.596994	0.252933	0.601706	FALSE
MMRN1	-0.253062	1.17064	0.0675083	0.369626	FALSE
MMRN2	0.13783	0.556838	0.277435	0.620486	FALSE
MNDA	-0.286602	0.758127	0.174531	0.515228	FALSE
MOCS2	-0.154171	0.650038	0.223852	0.571341	FALSE
MOG	-0.115102	0.350439	0.446232	0.748318	FALSE
MOGAT2	0.189251	0.810257	0.15479	0.493382	FALSE
MPO	-0.108881	0.381027	0.415885	0.726841	FALSE
MPP5	0.0233762	0.0502346	0.89077	0.973784	FALSE
MPST	0.192233	0.892579	0.128062	0.472522	FALSE
MPZL1	0.11606	0.432946	0.369024	0.69048	FALSE
MRC2	0.0345862	0.101657	0.791304	0.935364	FALSE
MSLN	0.281247	1.61319	0.0243674	0.24636	FALSE
MSN	-0.151485	0.634278	0.232125	0.575878	FALSE
MSRA	0.0359676	0.0989517	0.796248	0.937541	FALSE
MST1	-0.198503	0.913815	0.121951	0.458624	FALSE
MT-CO2	0.183755	0.591134	0.256369	0.603667	FALSE
MT1H	-0.138231	0.368131	0.42842	0.736146	FALSE
MT1X	-0.261606	1.39809	0.0399866	0.309964	FALSE
MTAP	-0.1516	0.337493	0.459734	0.761871	FALSE
MTHFD1	-0.0914747	0.325863	0.472212	0.769244	FALSE
MTOR	-0.0355784	0.0924594	0.80824	0.942573	FALSE
MTPN	-0.323521	1.90524	0.0124383	0.198942	FALSE
MTURN	0.522486	1.74216	0.0181068	0.230883	FALSE
MUC1	-0.277774	1.58068	0.0262613	0.254382	FALSE
MUC13	-0.224692	0.61751	0.241263	0.586181	FALSE
MUC20	-0.446403	3.4558	0.000350106	0.0608994	FALSE
MUC4	-0.115032	0.286421	0.517106	0.78808	FALSE
MUC5AC	0.119462	0.311844	0.487704	0.774825	FALSE
MUC5B	0.0591075	0.19017	0.645402	0.860645	FALSE
MUC6	-0.0858301	0.285632	0.518045	0.78808	FALSE
MUCL1	-0.227618	0.951194	0.111894	0.45077	FALSE
MVB12A	-0.235816	0.940691	0.114633	0.45077	FALSE
MVB12B	0.271096	1.20513	0.0623544	0.359656	FALSE
MVP	-0.0391577	0.113277	0.770412	0.928978	FALSE
MXRA5	0.0877807	0.303208	0.497499	0.780014	FALSE
MXRA8	-0.0742726	0.252039	0.559707	0.815114	FALSE
MYDGF	0.240692	1.25662	0.0553835	0.34486	FALSE
MYH9	-0.103871	0.382957	0.414041	0.726841	FALSE
MYL12B;MYL12A	0.00497469	0.0109701	0.975057	0.995589	FALSE
MYL6	-0.202833	0.943641	0.113857	0.45077	FALSE
MYL9	-0.0839233	0.256352	0.554176	0.815114	FALSE
MYLK	-0.188492	0.815875	0.1528	0.490524	FALSE
MYO1B	0.000951973	0.00218121	0.99499	1	FALSE
MYO1C	-0.0203386	0.0588561	0.873261	0.96892	FALSE
MYO1D	-0.196047	0.88617	0.129966	0.475116	FALSE
MYO5B	-0.169842	0.604741	0.248462	0.594291	FALSE
MYO6	0.000378369	0.00100398	0.997691	1	FALSE
MYOC	0.0865616	0.29799	0.503512	0.783831	FALSE
MYRF	-0.312164	1.58936	0.0257417	0.253555	FALSE
MZB1	0.163221	0.537953	0.289766	0.629461	FALSE
NAAA	0.178063	0.751419	0.177248	0.519881	FALSE
NACA	-0.258615	0.379854	0.41701	0.727692	FALSE
NAGA	0.455902	3.81469	0.000153217	0.0526334	FALSE
NAGK	0.00891452	0.0225115	0.949486	0.990277	FALSE
NAGLU	0.136557	0.549844	0.281939	0.624964	FALSE
NAMPT	0.104772	0.362712	0.433799	0.739201	FALSE
NANS	0.0706371	0.171695	0.67345	0.87853	FALSE
NAP1L4	-0.29123	1.04758	0.0896241	0.415592	FALSE
NAPA	0.0296311	0.0792591	0.833184	0.952521	FALSE
NAPRT	-0.118545	0.440259	0.362862	0.686012	FALSE
NAPSA	0.41486	3.18488	0.000653312	0.0647347	FALSE
NAXE	0.160805	0.618222	0.240867	0.586175	FALSE
NBL1	-0.321571	1.9926	0.0101717	0.192588	FALSE
NCAM1	-0.120362	0.464134	0.343452	0.668997	FALSE
NCAM2	0.403972	2.90526	0.00124376	0.10398	FALSE
NCAN	-0.210195	0.741077	0.18152	0.522327	FALSE
NCCRP1	-0.142471	0.503525	0.313671	0.646929	FALSE
NCMAP	-0.311009	1.4769	0.0333502	0.281079	FALSE
NCR3LG1	-0.197396	0.895195	0.127293	0.472522	FALSE
NDRG1	-0.00981419	0.0270326	0.939653	0.987762	FALSE
NDRG2	-0.0147173	0.0389263	0.914268	0.979763	FALSE
NEBL	0.306122	0.891857	0.128275	0.472522	FALSE
NECTIN1	0.0530135	0.167576	0.679866	0.883178	FALSE
NECTIN2	0.184792	0.842268	0.143791	0.486788	FALSE
NECTIN3	-0.22103	1.08772	0.0817117	0.396697	FALSE
NECTIN4	-0.0161724	0.0462069	0.899069	0.97524	FALSE
NEDD8	0.0389724	0.108108	0.779637	0.933189	FALSE
NEGR1	-0.0900317	0.319431	0.479258	0.771948	FALSE
NELL1	0.0574911	0.102594	0.789598	0.935288	FALSE
NENF	-0.249255	0.86383	0.136826	0.481215	FALSE
NEO1	-0.0992598	0.361331	0.43518	0.739498	FALSE
NFASC	-0.127381	0.47873	0.332101	0.65836	FALSE
NFIB	-0.113161	0.427941	0.373301	0.694491	FALSE
NGFR	-0.216248	0.827116	0.148896	0.490524	FALSE
NHLRC3	-0.197683	0.919299	0.120421	0.455878	FALSE
NID1	0.130866	0.51904	0.302663	0.638988	FALSE
NID2	0.123305	0.432055	0.369782	0.691273	FALSE
NIT2	-0.133047	0.530753	0.29461	0.632859	FALSE
NME1	-0.0613954	0.198838	0.632648	0.858217	FALSE
NME2	-0.0748391	0.254372	0.556708	0.815114	FALSE
NNT	-0.143464	0.473627	0.336026	0.659607	FALSE
NOTCH1	-0.220444	0.631916	0.233391	0.576983	FALSE
NOTCH3	-0.205458	0.926273	0.118502	0.453166	FALSE
NPC1L1	-0.162972	0.579708	0.263204	0.608879	FALSE
NPC2	-0.0201278	0.0582086	0.874564	0.969204	FALSE
NPEPPS	0.0641019	0.209225	0.617696	0.849565	FALSE
NPHS2	0.145543	0.593361	0.255058	0.602965	FALSE
NPM1	-0.0507132	0.114094	0.768965	0.928039	FALSE
NPNT	-0.191969	0.773428	0.168489	0.506077	FALSE
NPR1	-0.341344	1.72428	0.0188677	0.230883	FALSE
NPR3	-0.0886735	0.310241	0.489507	0.774825	FALSE
NPTN	-0.308251	1.75601	0.0175386	0.230883	FALSE
NPTXR	-0.424642	1.90982	0.0123079	0.198942	FALSE
NQO1	0.150712	0.572605	0.267544	0.613414	FALSE
NQO2	-0.217585	1.02267	0.0949136	0.423252	FALSE
NRAS	-0.126506	0.479789	0.331292	0.65836	FALSE
NRCAM	0.0283761	0.080367	0.831061	0.951275	FALSE
NRP1	-0.028882	0.0850157	0.822213	0.947811	FALSE
NRP2	0.0135769	0.0368217	0.91871	0.980817	FALSE
NRXN3	0.298452	1.64073	0.02287	0.24636	FALSE
NSF	-0.145656	0.354099	0.442487	0.746431	FALSE
NSFL1C	-0.0131511	0.0359482	0.920559	0.98127	FALSE
NT5C	-0.132115	0.514242	0.306026	0.639728	FALSE
NTM	-0.25293	1.35902	0.0437498	0.320725	FALSE
NTRK1	-0.0144503	0.0226835	0.94911	0.990277	FALSE
NTRK2	-0.143209	0.527362	0.296919	0.634188	FALSE
NUCB1	-0.363394	2.49995	0.00316265	0.135222	FALSE
NUCB2	-0.0780859	0.159346	0.692874	0.894145	FALSE
NUCKS1	0.114858	0.436368	0.366127	0.688442	FALSE
NUDT1	0.182471	0.826871	0.14898	0.490524	FALSE
NUDT5	-0.104673	0.374606	0.422079	0.729278	FALSE
NUMA1	-0.146906	0.594248	0.254538	0.602965	FALSE
NUTF2	-0.088649	0.313309	0.486061	0.774097	FALSE
NXNL1	0.165683	0.636049	0.23118	0.575878	FALSE
OAF	0.0492562	0.151076	0.706193	0.901128	FALSE
OCC1	-0.41629	2.30595	0.00494364	0.162675	FALSE
OGFOD3	0.412027	3.10077	0.000792929	0.0752952	FALSE
OGN	-0.0157072	0.0432631	0.905184	0.97849	FALSE
OIT3	0.0910794	0.317481	0.481414	0.771948	FALSE
OLA1	-0.000339734	0.00074053	0.998296	1	FALSE
OLFM1	0.1102	0.312281	0.487214	0.774825	FALSE
OLFM4	0.151114	0.632117	0.233283	0.576983	FALSE
OLR1	-0.0614849	0.201108	0.62935	0.856803	FALSE
OMD	0.180664	0.786434	0.163518	0.498972	FALSE
OPCML	-0.318079	1.95584	0.0110702	0.192588	FALSE
OPLAH	-0.0310331	0.0749448	0.841502	0.955071	FALSE
OR5K4	0.211643	0.866509	0.135985	0.478995	FALSE
ORM1	0.212373	1.03606	0.0920321	0.417811	FALSE
ORM2	0.189028	0.87073	0.13467	0.478802	FALSE
OSCAR	-0.159382	0.665645	0.215951	0.564146	FALSE
OSCAR	-0.290299	1.69969	0.0199667	0.231077	FALSE
OSMR	0.138961	0.556883	0.277407	0.620486	FALSE
OTUB1	0.150362	0.613657	0.243412	0.589519	FALSE
OXSR1	-0.186869	0.846129	0.142518	0.486314	FALSE
P2RX4	-0.0379976	0.0761441	0.839181	0.953863	FALSE
P4HB	-0.125091	0.48854	0.324683	0.653092	FALSE
PABPC1	-0.00656868	0.0158007	0.964271	0.993297	FALSE
PACSIN2	-0.164588	0.680115	0.208874	0.560029	FALSE
PACSIN3	-0.259736	1.32823	0.0469646	0.325326	FALSE
PADI4	0.057924	0.130176	0.741011	0.918305	FALSE
PAFAH1B1	-0.0637334	0.173667	0.670398	0.87625	FALSE
PAFAH1B2	0.205409	0.716937	0.191895	0.533301	FALSE
PAFAH1B3	0.0782031	0.202757	0.626964	0.856626	FALSE
PAH	-0.0794534	0.25986	0.549718	0.812456	FALSE
PAK2	0.211059	0.837237	0.145467	0.488245	FALSE
PAM	-0.185227	0.845176	0.142832	0.486314	FALSE
PAPLN	-0.252748	0.991381	0.102005	0.43697	FALSE
PAPPA2	-0.0829823	0.288644	0.514466	0.78808	FALSE
PARD3B	0.306453	1.86067	0.0137827	0.212235	FALSE
PARD6B	-0.00884729	0.0223375	0.949866	0.990277	FALSE
PARK7	-0.0494406	0.156119	0.698041	0.896078	FALSE
PATJ	0.10231	0.289155	0.51386	0.78808	FALSE
PAXX	-0.022397	0.0611531	0.868654	0.965565	FALSE
PBLD	-0.152829	0.642141	0.22796	0.573045	FALSE
PCBD1	-0.347349	1.93417	0.0116366	0.195195	FALSE
PCBP1	-0.0390495	0.116282	0.7651	0.926002	FALSE
PCBP2	0.0331866	0.0980506	0.797902	0.937812	FALSE
PCDH1	0.0276864	0.0819289	0.828078	0.950574	FALSE
PCDH12	0.0357895	0.108523	0.778892	0.932788	FALSE
PCDH17	0.00967553	0.0213062	0.952125	0.990656	FALSE
PCDH19	-0.0144095	0.0384475	0.915277	0.979763	FALSE
PCDH7	0.0517958	0.148791	0.70992	0.903867	FALSE
PCDH9	-0.0786419	0.248311	0.564533	0.818562	FALSE
PCDHA10	-0.0711895	0.167549	0.679909	0.883178	FALSE
PCDHA11	-0.0919291	0.297191	0.504439	0.784722	FALSE
PCDHA4	-0.350366	1.23901	0.0576757	0.34829	FALSE
PCDHB8;PCDHB13	-0.251418	1.08936	0.0814029	0.396697	FALSE
PCDHGA2	-0.0168967	0.0483839	0.894574	0.973784	FALSE
PCDHGC3	-0.0769714	0.263214	0.545489	0.808829	FALSE
PCDHGC5	0.175338	0.744134	0.180246	0.52208	FALSE
PCK1	0.0807314	0.276248	0.529361	0.796312	FALSE
PCK2	-0.160357	0.631851	0.233426	0.576983	FALSE
PCOLCE	0.245865	1.29937	0.0501914	0.33171	FALSE
PCOLCE2	-0.0360497	0.107415	0.780882	0.933262	FALSE
PCSK1N	-0.342928	2.19643	0.00636164	0.162675	FALSE
PCYOX1	0.0462191	0.139161	0.725837	0.908334	FALSE
PCYT2	-0.0990793	0.334048	0.463395	0.76369	FALSE
PDCD10	0.166534	0.699881	0.199581	0.545484	FALSE
PDCD1LG2	-0.0953556	0.343381	0.453544	0.756373	FALSE
PDCD6	0.397156	2.93685	0.00115651	0.101372	FALSE
PDCD6IP	-0.0938644	0.336611	0.460669	0.762429	FALSE
PDGFB	-0.225278	0.789894	0.162221	0.498972	FALSE
PDGFRA	-0.314422	1.71236	0.0193927	0.230883	FALSE
PDGFRB	0.096374	0.344454	0.452425	0.755921	FALSE
PDIA3	-0.031667	0.0922825	0.80857	0.942573	FALSE
PDIA4	-0.0221595	0.0610508	0.868859	0.965565	FALSE
PDIA5	-0.0500005	0.0811394	0.829584	0.951018	FALSE
PDLIM5	0.0754397	0.203098	0.626472	0.856466	FALSE
PDXK	-0.135527	0.544216	0.285617	0.627585	FALSE
PDZK1	-0.13919	0.564357	0.272673	0.617242	FALSE
PDZK1IP1	-0.134426	0.532332	0.293541	0.632305	FALSE
PEA15	-0.0201217	0.0448326	0.901919	0.976936	FALSE
PEAR1	-0.10748	0.361737	0.434773	0.739498	FALSE
PEBP1	-0.323874	2.04404	0.00903558	0.183858	FALSE
PEBP4	0.0346968	0.104865	0.785479	0.933962	FALSE
PECAM1	-0.11848	0.44971	0.35505	0.681111	FALSE
PEF1	0.17766	0.758321	0.174453	0.515228	FALSE
PEPD	0.0102389	0.0287244	0.935999	0.985501	FALSE
PF4	0.0900067	0.258113	0.551934	0.814675	FALSE
PFKL	0.00826363	0.0228488	0.948749	0.990277	FALSE
PFN1	-0.00237801	0.00651042	0.985121	0.999418	FALSE
PFN2	-0.0704452	0.234137	0.583262	0.828119	FALSE
PGA3	0.31685	1.96886	0.0107435	0.192588	FALSE
PGAM1	-0.0790838	0.272065	0.534485	0.799272	FALSE
PGC	0.287945	1.61207	0.0244306	0.24636	FALSE
PGD	-0.240229	1.23731	0.057901	0.34829	FALSE
PGK1	-0.212726	1.03868	0.091479	0.416773	FALSE
PGLS	0.181779	0.822307	0.150554	0.490524	FALSE
PGLYRP1	0.15817	0.673824	0.211922	0.562074	FALSE
PGLYRP2	0.229506	1.16681	0.0681072	0.369626	FALSE
PGM1	0.11153	0.411021	0.388132	0.705345	FALSE
PGRMC1	-0.214436	0.935833	0.115922	0.451382	FALSE
PHF6	-0.0510936	0.162125	0.688453	0.890665	FALSE
PHGDH	0.08739	0.307771	0.492299	0.776222	FALSE
PHPT1	-0.213096	1.02885	0.0935724	0.420159	FALSE
PI15	-0.300138	1.51383	0.0306315	0.271631	FALSE
PI16	0.211077	1.0265	0.0940801	0.421235	FALSE
PI3	-0.151114	0.522893	0.29999	0.636571	FALSE
PI4K2A	-0.116556	0.249789	0.562614	0.817207	FALSE
PIANP	0.14111	0.549474	0.28218	0.624964	FALSE
PIAS4	0.213321	0.784029	0.164426	0.499021	FALSE
PIGR	0.0312681	0.0935334	0.806244	0.942433	FALSE
PIK3IP1	-0.337822	2.19846	0.00633194	0.162675	FALSE
PILRA	0.120863	0.247984	0.564957	0.818562	FALSE
PIP	-0.225016	1.13175	0.0738324	0.385479	FALSE
PIP4K2A	-0.059955	0.170053	0.676001	0.880759	FALSE
PKD1	-0.0378333	0.103495	0.787961	0.934807	FALSE
PKLR	-0.195515	0.860731	0.137806	0.481688	FALSE
PKM	-0.0732753	0.247948	0.565005	0.818562	FALSE
PKP1	0.16851	0.580139	0.262943	0.608879	FALSE
PLA2G15	0.345319	2.28434	0.00519595	0.162675	FALSE
PLAT	0.0598927	0.191259	0.643785	0.860015	FALSE
PLAU	-0.0563162	0.181452	0.658488	0.868961	FALSE
PLAUR	-0.00896985	0.0235578	0.947201	0.990216	FALSE
PLBD1	-0.117901	0.376987	0.419771	0.728243	FALSE
PLBD2	0.112503	0.424695	0.376101	0.696521	FALSE
PLCD1	-0.132834	0.494566	0.32021	0.652028	FALSE
PLD3	0.422378	3.29438	0.000507718	0.0608994	FALSE
PLEC	-0.191803	0.615992	0.242107	0.586981	FALSE
PLEKHB1	-0.105663	0.319076	0.47965	0.771948	FALSE
PLG	0.245624	1.29736	0.0504241	0.33171	FALSE
PLGLB1	-0.0339938	0.093014	0.807209	0.942433	FALSE
PLIN3	-0.0972874	0.219964	0.602609	0.840577	FALSE
PLOD1	-0.409054	0.728819	0.186716	0.527293	FALSE
PLOD2	-0.347587	0.765464	0.171607	0.511233	FALSE
PLOD3	-0.0250797	0.0690069	0.853087	0.961868	FALSE
PLP2	-0.370203	1.04623	0.0899022	0.415592	FALSE
PLS1	-0.188277	0.814518	0.153279	0.491311	FALSE
PLS3	-0.158428	0.667722	0.21492	0.563641	FALSE
PLXDC1	0.0112369	0.0294247	0.934491	0.985063	FALSE
PLXDC2	0.0528554	0.168586	0.678289	0.88232	FALSE
PLXNB1	-0.261207	1.09947	0.0795295	0.396476	FALSE
PLXNB2	0.181921	0.804022	0.157028	0.493382	FALSE
PLXND1	0.00901256	0.0245493	0.945041	0.989997	FALSE
PMM2	0.102358	0.18685	0.650355	0.863728	FALSE
PNP	-0.151814	0.636203	0.231098	0.575878	FALSE
PNPLA8	0.184903	0.843011	0.143545	0.486788	FALSE
PNPO	-0.220918	0.951131	0.11191	0.45077	FALSE
PODXL	0.0180887	0.0519865	0.887184	0.973784	FALSE
PODXL2	-0.290599	1.54803	0.0283122	0.263898	FALSE
POMGNT1	-0.137828	0.500824	0.315628	0.648618	FALSE
PON1	0.0448079	0.119287	0.759824	0.924527	FALSE
POTEF	-0.0161149	0.0345632	0.9235	0.982618	FALSE
POTEJ	-0.0836198	0.28846	0.514683	0.78808	FALSE
PPA1	0.015086	0.0425927	0.906583	0.97849	FALSE
PPBP	-0.478462	0.472275	0.337073	0.660525	FALSE
PPIA	-0.0701879	0.23541	0.581553	0.826365	FALSE
PPIB	0.0347897	0.105175	0.784919	0.933962	FALSE
PPIC	-0.0749369	0.252262	0.559419	0.815114	FALSE
PPL	-0.00485187	0.0122339	0.972223	0.995147	FALSE
PPP1CA	-0.0713504	0.208447	0.618804	0.850062	FALSE
PPP1CB	-0.457754	1.90212	0.0125279	0.198942	FALSE
PPP1R7	-0.0158127	0.0415436	0.908775	0.97849	FALSE
PPP2CB;PPP2CA	-0.277306	1.01511	0.0965812	0.426567	FALSE
PPP2R1A	-0.163546	0.649482	0.224139	0.571341	FALSE
PPP2R5A	0.0393452	0.0834663	0.825152	0.949758	FALSE
PPT1	0.169883	0.737182	0.183155	0.52442	FALSE
PPT2	0.356845	2.42041	0.00379831	0.149247	FALSE
PRCP	0.306165	1.85772	0.0138765	0.212245	FALSE
PRDX1	-0.00153379	0.00418811	0.990403	1	FALSE
PRDX2	-0.192443	0.894019	0.127638	0.472522	FALSE
PRDX3	-0.00616752	0.0146568	0.966815	0.993297	FALSE
PRDX4	0.38876	0.817831	0.152114	0.490524	FALSE
PRDX5	0.0717555	0.241752	0.573124	0.823246	FALSE
PRDX6	0.0498505	0.157604	0.695659	0.894824	FALSE
PRELP	-0.269703	1.03446	0.0923724	0.418522	FALSE
PRG2	0.0988627	0.35949	0.437029	0.739961	FALSE
PRH1	-0.12644	0.457619	0.348643	0.674498	FALSE
PRKAR2A	-0.127515	0.451566	0.353536	0.67935	FALSE
PRKCSH	-0.0873242	0.307482	0.492627	0.776222	FALSE
PRND	0.0641126	0.1989	0.632557	0.858217	FALSE
PRNP	-0.391282	2.8575	0.00138836	0.109106	FALSE
PROC	0.20218	0.927571	0.118149	0.453166	FALSE
PROCR	-0.091519	0.326061	0.471997	0.769244	FALSE
PROM1	-0.183078	0.830884	0.14761	0.490524	FALSE
PROM2	-0.398497	2.83314	0.00146846	0.111554	FALSE
PROS1	-0.114111	0.404828	0.393706	0.708671	FALSE
PROZ	0.0755974	0.257506	0.552706	0.815114	FALSE
PRR4	-0.0541405	0.140309	0.72392	0.908334	FALSE
PRSS2	0.0921701	0.328978	0.468837	0.767586	FALSE
PRSS23	0.21777	0.849441	0.141436	0.486314	FALSE
PRSS27	0.0161613	0.0361579	0.920115	0.981255	FALSE
PRSS8	0.00663704	0.0184131	0.958489	0.990656	FALSE
PRTN3	-0.164083	0.610672	0.245092	0.592867	FALSE
PSAP	0.0373978	0.113946	0.769225	0.928039	FALSE
PSAT1	-0.148229	0.566778	0.271157	0.61612	FALSE
PSCA	-0.0379189	0.0991485	0.795887	0.937541	FALSE
PSG5	0.354625	0.670679	0.213462	0.562074	FALSE
PSMA1	-0.185641	0.818068	0.152031	0.490524	FALSE
PSMA2	0.0914698	0.284849	0.51898	0.788421	FALSE
PSMA3	-0.0323432	0.0953208	0.802933	0.940603	FALSE
PSMA4	-0.0606472	0.124815	0.750214	0.921373	FALSE
PSMA5	-0.136055	0.522949	0.299952	0.636571	FALSE
PSMA6	0.0187197	0.0520233	0.887109	0.973784	FALSE
PSMA7	0.0999938	0.334038	0.463407	0.76369	FALSE
PSMB1	0.12269	0.385826	0.411315	0.72497	FALSE
PSMB2	-0.0472817	0.122043	0.755018	0.922407	FALSE
PSMB4	0.0304391	0.0762116	0.839051	0.953863	FALSE
PSMB5	0.000177538	0.000371856	0.999144	1	FALSE
PSMB6	-0.0431977	0.12894	0.743122	0.918809	FALSE
PSMC2	0.15521	0.419352	0.380757	0.701492	FALSE
PSMC5	-0.0785766	0.245257	0.568517	0.820551	FALSE
PSMD2	-0.216013	0.784753	0.164152	0.499021	FALSE
PSMD9	0.0223241	0.0456261	0.900272	0.975998	FALSE
PSME1	-0.000613823	0.00167128	0.996159	1	FALSE
PSME2	-0.122493	0.258777	0.551091	0.813957	FALSE
PSPH	-0.0422101	0.0961862	0.801334	0.939424	FALSE
PTER	-0.0196231	0.0561716	0.878675	0.971057	FALSE
PTGDS	0.134782	0.540155	0.2883	0.628142	FALSE
PTGES3	0.0303718	0.0741703	0.843004	0.955824	FALSE
PTGFRN	0.245578	1.26467	0.0543668	0.34227	FALSE
PTGR1	0.0915375	0.326143	0.471907	0.769244	FALSE
PTGR2	0.231531	1.0951	0.0803336	0.396697	FALSE
PTK7	0.0350615	0.104166	0.786746	0.933962	FALSE
PTMA	-0.529402	1.70432	0.0197552	0.230883	FALSE
PTPA	0.069812	0.195666	0.637285	0.859995	FALSE
PTPN13	-0.185895	0.789479	0.162376	0.498972	FALSE
PTPRC	-0.247353	0.491633	0.322379	0.652028	FALSE
PTPRD	-0.102554	0.360959	0.435553	0.739498	FALSE
PTPRF	0.136466	0.543315	0.28621	0.627585	FALSE
PTPRG	0.277799	1.58091	0.0262474	0.254382	FALSE
PTPRJ	-0.324229	2.04788	0.00895609	0.183858	FALSE
PTPRK	-0.20371	0.949737	0.11227	0.45077	FALSE
PTPRM	0.170159	0.747483	0.178862	0.52208	FALSE
PTPRN	-0.261171	1.41243	0.038687	0.304027	FALSE
PTPRO	0.0637583	0.199691	0.631407	0.858217	FALSE
PTPRS	0.0153518	0.043752	0.904166	0.978439	FALSE
PTPRZ1	-0.281061	0.854831	0.139691	0.483709	FALSE
PTTG1IP	-0.217462	0.968973	0.107406	0.449847	FALSE
PTX3	-0.103077	0.0830518	0.825939	0.950185	FALSE
PVALB	-0.146605	0.544404	0.285493	0.627585	FALSE
PVR	-0.155133	0.655721	0.220942	0.568968	FALSE
PVRIG	-0.196744	0.801489	0.157947	0.494193	FALSE
PXDN	-0.210885	0.963073	0.108875	0.45077	FALSE
PYCARD	0.084946	0.141592	0.721785	0.907808	FALSE
PYGL	-0.0280423	0.0627655	0.865435	0.965565	FALSE
PZP	0.0697681	0.233721	0.583821	0.828119	FALSE
QDPR	-0.145775	0.594669	0.254291	0.602965	FALSE
QPCT	-0.262967	1.44631	0.035784	0.291257	FALSE
QPRT	0.200603	0.950898	0.11197	0.45077	FALSE
QSOX1	-0.333975	2.15518	0.00699559	0.16436	FALSE
RAB10	-0.0233651	0.0670443	0.856951	0.963437	FALSE
RAB11A;RAB11A;RAB11B;RAB11B	-0.275164	1.55651	0.0277644	0.263646	FALSE
RAB11FIP1	0.0119494	0.0325466	0.927798	0.982618	FALSE
RAB14	-0.0395747	0.121365	0.756196	0.922576	FALSE
RAB1A	0.19025	0.879033	0.13212	0.475116	FALSE
RAB1B	-0.095277	0.264916	0.543355	0.80724	FALSE
RAB25	-0.100897	0.309524	0.490315	0.775454	FALSE
RAB27A	0.309038	1.22886	0.0590387	0.351304	FALSE
RAB29	-0.00772597	0.0202174	0.954515	0.990656	FALSE
RAB2A	0.00457116	0.011852	0.973079	0.995147	FALSE
RAB35	-0.0765318	0.253582	0.557723	0.815114	FALSE
RAB3D	0.322729	1.11577	0.0765998	0.393772	FALSE
RAB4A	0.126824	0.49223	0.321936	0.652028	FALSE
RAB4B	0.0699433	0.206059	0.622216	0.852766	FALSE
RAB5A	-0.156071	0.577687	0.264432	0.609342	FALSE
RAB5B	-0.139549	0.566343	0.271429	0.616123	FALSE
RAB5C	-0.199955	0.923761	0.11919	0.454236	FALSE
RAB6D;RAB6C	-0.312335	0.804042	0.157021	0.493382	FALSE
RAB7A	-0.143087	0.573111	0.267232	0.613315	FALSE
RAB8A	0.129427	0.505812	0.312024	0.644115	FALSE
RAB8B	0.152854	0.47646	0.333841	0.658742	FALSE
RAC1	-0.175719	0.782861	0.164869	0.499649	FALSE
RAC2	-0.460824	1.20307	0.0626518	0.359656	FALSE
RACK1	0.235773	0.812064	0.154147	0.493382	FALSE
RAD23B	0.0661592	0.212932	0.612446	0.847542	FALSE
RALA	-0.232858	1.14921	0.0709236	0.378512	FALSE
RALB	-0.0747371	0.253952	0.557248	0.815114	FALSE
RALBP1	0	0	1	1	FALSE
RAMP3	-0.111028	0.3348	0.462594	0.76369	FALSE
RAN	0.014242	0.0390569	0.913993	0.979763	FALSE
RANBP1	-0.141693	0.145007	0.716131	0.906702	FALSE
RAP1B	-0.0303639	0.0897755	0.813251	0.944823	FALSE
RAP1GAP	0.209293	0.788529	0.162731	0.498972	FALSE
RAP2B	-0.268141	1.32076	0.0477796	0.327002	FALSE
RARRES1	0.102116	0.374671	0.422016	0.729278	FALSE
RARRES2	-0.0640391	0.211017	0.615153	0.848115	FALSE
RBBP9	0.0294539	0.0726641	0.845933	0.958052	FALSE
RBKS	-0.121865	0.461685	0.345394	0.671632	FALSE
RBP1	-0.101587	0.259907	0.549659	0.812456	FALSE
RBP2	0.0763492	0.133364	0.73559	0.914571	FALSE
RBP4	0.0261398	0.0769906	0.837547	0.953863	FALSE
RBP5	-0.164638	0.713121	0.193588	0.534772	FALSE
RCN3	-0.0950899	0.29512	0.506851	0.785436	FALSE
RDX	-0.142035	0.580216	0.262896	0.608879	FALSE
RECK	0.381232	2.68792	0.00205154	0.119884	FALSE
REG1A	0.123247	0.478965	0.331921	0.65836	FALSE
REG3A	0.0434943	0.118131	0.761848	0.925225	FALSE
RELT	-0.0053395	0.0145079	0.967146	0.993297	FALSE
RENBP	-0.124557	0.415863	0.383828	0.703736	FALSE
RETN	-0.0977772	0.354476	0.442104	0.746337	FALSE
RFC4	0.288394	0.936914	0.115634	0.451382	FALSE
RGMA	0.087966	0.199199	0.632122	0.858217	FALSE
RHCG	-0.061237	0.112823	0.771218	0.929159	FALSE
RHOA	-0.0541047	0.173203	0.671115	0.876488	FALSE
RHOC	0.0758973	0.210316	0.616147	0.848441	FALSE
RHOF	0.0139292	0.0305759	0.932018	0.98382	FALSE
RHOG	-0.232783	1.04441	0.0902792	0.415649	FALSE
RIDA	-0.0822453	0.285485	0.518221	0.78808	FALSE
RNASE1	-0.268959	1.49988	0.0316314	0.275145	FALSE
RNASE2	-0.291565	1.712	0.0194089	0.230883	FALSE
RNASE3	-0.0643907	0.178025	0.663704	0.873073	FALSE
RNASE4	0.128888	0.486298	0.326364	0.655315	FALSE
RNASE7	-0.0797677	0.184531	0.653836	0.866234	FALSE
RNASET2	0.337219	2.19164	0.00643224	0.162675	FALSE
RNF13	-0.201599	0.673186	0.212233	0.562074	FALSE
RNF149	-0.147097	0.608912	0.246087	0.593611	FALSE
RNF150	-0.24113	1.03801	0.0916206	0.416773	FALSE
RNF167	-0.41689	2.26612	0.00541855	0.162675	FALSE
RNF180	0.118569	0.235766	0.581078	0.826365	FALSE
RNF213	0.187321	0.85921	0.13829	0.4819	FALSE
RNH1	-0.134131	0.524858	0.298636	0.635571	FALSE
RNPEP	0.103104	0.367433	0.429108	0.736146	FALSE
ROBO4	-0.090289	0.320574	0.477998	0.771948	FALSE
ROR1	-0.0394649	0.120989	0.756852	0.922882	FALSE
ROR2	-0.281473	1.55311	0.0279826	0.263898	FALSE
RP2	-0.202195	0.786375	0.16354	0.498972	FALSE
RPL10	-0.457394	0.935303	0.116064	0.451382	FALSE
RPL11	0.33624	2.18059	0.00659796	0.162675	FALSE
RPL12	0.0914532	0.255772	0.554918	0.815114	FALSE
RPL3L	0.0111105	0.0267543	0.940255	0.98794	FALSE
RPL7A	0.0502054	0.12191	0.755249	0.922407	FALSE
RPL8	0.275121	0.760094	0.173743	0.514902	FALSE
RPLP0	0.0850892	0.195331	0.637777	0.859995	FALSE
RPLP2	0.0372521	0.0925635	0.808047	0.942573	FALSE
RPN1	0.00599439	0.0114299	0.974025	0.995427	FALSE
RPS14	0.104165	0.2536	0.557699	0.815114	FALSE
RPS19	0.0710753	0.183978	0.654669	0.866289	FALSE
RPS2	-0.017826	0.0336189	0.92551	0.982618	FALSE
RPS28	0.171824	0.438986	0.363926	0.686012	FALSE
RPS4X	0.206349	0.656691	0.22045	0.568968	FALSE
RPS6	-0.118094	0.29008	0.512767	0.78808	FALSE
RPSA	-0.00782674	0.0159837	0.963865	0.993297	FALSE
RRAS	-0.0556275	0.165034	0.683858	0.886822	FALSE
RRAS2	-0.0611815	0.198023	0.633836	0.858515	FALSE
RSPO3	0.356593	1.41519	0.038442	0.304027	FALSE
RTN4	-0.239569	1.07556	0.0840316	0.402238	FALSE
RTN4R	0.105961	0.392913	0.404657	0.717676	FALSE
RTN4RL2	-0.243383	1.27876	0.0526312	0.337877	FALSE
S100A10	-0.183232	0.743383	0.180558	0.52208	FALSE
S100A11	-0.0716192	0.241198	0.573855	0.823246	FALSE
S100A12	-0.0681047	0.180145	0.660473	0.871075	FALSE
S100A13	0.00743411	0.0188832	0.957452	0.990656	FALSE
S100A14	-0.11418	0.331643	0.465969	0.764677	FALSE
S100A16	-0.124729	0.465534	0.342347	0.667415	FALSE
S100A2	-0.11882	0.40146	0.396771	0.711442	FALSE
S100A4	-0.0708336	0.233347	0.584323	0.828154	FALSE
S100A6	0.190858	0.883172	0.130866	0.475116	FALSE
S100A7	-0.208186	0.541	0.28774	0.627585	FALSE
S100A8	-0.200573	0.916632	0.121163	0.456412	FALSE
S100A9	-0.202485	0.918057	0.120766	0.456412	FALSE
S100P	0.0449952	0.140229	0.724054	0.908334	FALSE
SAA4	0.0705373	0.195495	0.637537	0.859995	FALSE
SAMM50	0.528146	3.79138	0.000161665	0.0526334	FALSE
SARG	-0.118217	0.398823	0.399188	0.713528	FALSE
SARS	-0.0270093	0.0645736	0.861839	0.965462	FALSE
SBSN	-0.176603	0.723999	0.188799	0.528592	FALSE
SBSN	-0.35462	0.940361	0.11472	0.45077	FALSE
SCARB2	-0.068776	0.227504	0.592238	0.8345	FALSE
SCEL	-0.216112	0.507995	0.31046	0.642632	FALSE
SCG2	0.150094	0.547618	0.283388	0.625939	FALSE
SCGB1A1	0.370951	2.5938	0.00254802	0.126238	FALSE
SCGB1D2	0.0649941	0.199976	0.630992	0.858217	FALSE
SCIN	-0.156112	0.646576	0.225644	0.573045	FALSE
SCN1B	-0.0500219	0.116044	0.765519	0.926017	FALSE
SCN3B	-0.335541	1.99883	0.0100269	0.192588	FALSE
SCNN1A	-0.215827	0.851803	0.140668	0.484998	FALSE
SCNN1G	-0.268127	1.2041	0.0625035	0.359656	FALSE
SCPEP1	0.14272	0.584064	0.260577	0.608458	FALSE
SCRN1	-0.113204	0.377148	0.419616	0.728243	FALSE
SCRN2	0.247132	1.24446	0.0569556	0.34829	FALSE
SCUBE1	-0.300049	1.36888	0.0427676	0.319186	FALSE
SCUBE2	-0.26743	1.19918	0.0632144	0.361067	FALSE
SDC1	-0.204124	0.905513	0.124305	0.464411	FALSE
SDC2	0.186881	0.805753	0.156404	0.493382	FALSE
SDC4	-0.202738	0.966067	0.108127	0.45077	FALSE
SDCBP	-0.13068	0.518043	0.303359	0.638988	FALSE
SDCBP	-0.318821	1.98979	0.0102379	0.192588	FALSE
SDCBP2	-0.0778564	0.253527	0.557794	0.815114	FALSE
SDF4	-0.452308	3.59754	0.000252615	0.0575709	FALSE
SDK1	-0.0384644	0.11757	0.762833	0.925225	FALSE
SDSL	-0.217625	0.323227	0.475087	0.771229	FALSE
SECTM1	0.130248	0.515737	0.304974	0.638988	FALSE
SELENBP1	-0.304046	1.83613	0.0145837	0.215821	FALSE
SELENOF	-0.00189937	0.00460794	0.989446	0.999977	FALSE
SELENOP	-0.144471	0.587353	0.258611	0.606352	FALSE
SELL	-0.0588989	0.187551	0.649306	0.862838	FALSE
SEMA4A	0.186895	0.594148	0.254596	0.602965	FALSE
SEMA4B	0.266837	1.4244	0.0376357	0.300953	FALSE
SEMA5A	-0.119583	0.460161	0.346608	0.672845	FALSE
SEMA7A	-0.119853	0.446661	0.357552	0.683608	FALSE
SEMG1	-0.256898	0.997747	0.10052	0.434697	FALSE
SERBP1	-0.149239	0.382005	0.414949	0.726841	FALSE
SERINC3	0.146228	0.175282	0.667909	0.875311	FALSE
SERPINA1	0.293788	1.73374	0.0184612	0.230883	FALSE
SERPINA3	0.425569	3.34162	0.000455391	0.0608994	FALSE
SERPINA4	-0.0220098	0.0640179	0.862943	0.965462	FALSE
SERPINA5	-0.1492	0.62101	0.239326	0.585748	FALSE
SERPINA6	0.373921	2.63129	0.0023373	0.121069	FALSE
SERPINA7	0.424072	3.3194	0.000479287	0.0608994	FALSE
SERPINB1	-0.195737	0.89502	0.127345	0.472522	FALSE
SERPINB12	-0.00238302	0.00508644	0.988356	0.999762	FALSE
SERPINB13	-0.188163	0.644132	0.226918	0.573045	FALSE
SERPINB2	0.0507968	0.0918102	0.80945	0.943116	FALSE
SERPINB3	-0.11735	0.439266	0.363692	0.686012	FALSE
SERPINB4	-0.252408	0.8617	0.137499	0.481352	FALSE
SERPINB5	-0.288263	1.32852	0.0469334	0.325326	FALSE
SERPINB6	-0.030226	0.0852355	0.821797	0.947811	FALSE
SERPINB8	0.119611	0.3181	0.480729	0.771948	FALSE
SERPINC1	0.137307	0.553962	0.279279	0.622776	FALSE
SERPIND1	-0.225397	1.13471	0.0733316	0.385479	FALSE
SERPINF1	0.0188127	0.0541871	0.882699	0.973233	FALSE
SERPINF2	0.130891	0.519171	0.302572	0.638988	FALSE
SERPING1	0.0519225	0.165157	0.683664	0.886822	FALSE
SERPINI1	0.00277266	0.00760023	0.982652	0.999418	FALSE
SET	-0.00558923	0.0118599	0.973061	0.995147	FALSE
SEZ6L2	-0.201124	0.943215	0.113968	0.45077	FALSE
SFN	-0.16462	0.672054	0.212787	0.562074	FALSE
SFPQ	0.0752749	0.119532	0.759395	0.924499	FALSE
SFRP1	0.0293642	0.0857796	0.820768	0.947104	FALSE
SFRP4	-0.0495447	0.147594	0.711879	0.904332	FALSE
SGSH	0.0608044	0.19849	0.633156	0.858395	FALSE
SH3BGRL	0.0176884	0.050337	0.89056	0.973784	FALSE
SH3BGRL3	-0.0865049	0.303897	0.49671	0.780014	FALSE
SH3GL1	0.129132	0.41826	0.381716	0.701501	FALSE
SHBG	0.159714	0.683112	0.207438	0.559468	FALSE
SHISA5	-0.3203	2.00557	0.00987247	0.192302	FALSE
SHISA6	-0.207229	0.537586	0.290011	0.629461	FALSE
SHISA7	-0.3506	1.80445	0.0156874	0.226275	FALSE
SHMT1	-0.154718	0.653267	0.222195	0.568968	FALSE
SHROOM3	-0.1318	0.524044	0.299196	0.636071	FALSE
SIAE	-0.02128	0.0617577	0.867446	0.965565	FALSE
SIGLEC1	0.395561	2.75479	0.00175876	0.11452	FALSE
SIGLEC14	0.0325383	0.0725115	0.84623	0.958052	FALSE
SIPA1L1	0.232334	1.18918	0.0646881	0.363114	FALSE
SIRPA	0.0246011	0.0721213	0.846991	0.958354	FALSE
SIRPB1	0.0593627	0.192973	0.641249	0.859995	FALSE
SIRPB2	-0.04823	0.146054	0.714408	0.905788	FALSE
SKP1	0.205464	0.985617	0.103367	0.439504	FALSE
SLAMF1	0.142581	0.563828	0.273006	0.617242	FALSE
SLAMF8	0.0786301	0.188086	0.648507	0.862279	FALSE
SLC10A3	-0.27146	1.04485	0.0901888	0.415649	FALSE
SLC12A1	-0.18744	0.860008	0.138036	0.481752	FALSE
SLC12A3	-0.165374	0.717659	0.191576	0.533301	FALSE
SLC13A2	-0.071433	0.21628	0.607743	0.844152	FALSE
SLC13A3	0.18548	0.715471	0.192543	0.533301	FALSE
SLC15A2	0.231339	0.67674	0.210504	0.561755	FALSE
SLC22A2	0.0905773	0.252798	0.55873	0.815114	FALSE
SLC22A6	0.2801	1.35354	0.0443055	0.320725	FALSE
SLC22A8	-0.0798344	0.25288	0.558624	0.815114	FALSE
SLC23A1	-0.172721	0.746051	0.179452	0.52208	FALSE
SLC25A3	0.0608033	0.188872	0.647333	0.861222	FALSE
SLC25A5	0.0106744	0.024184	0.945836	0.990005	FALSE
SLC26A4	-0.148815	0.474957	0.334999	0.658742	FALSE
SLC28A1	-0.0976418	0.247688	0.565343	0.818562	FALSE
SLC2A5	-0.0362691	0.110135	0.776006	0.930309	FALSE
SLC35F6	0.234488	0.994839	0.101195	0.435963	FALSE
SLC36A2	-0.0144956	0.040852	0.910223	0.97849	FALSE
SLC38A10	-0.35674	1.9257	0.0118659	0.195195	FALSE
SLC39A14	-0.355648	2.17863	0.00662787	0.162675	FALSE
SLC39A5	-0.0224418	0.0543773	0.882313	0.973233	FALSE
SLC3A1	-0.0665472	0.220875	0.601347	0.840263	FALSE
SLC3A2	0.145359	0.598992	0.251772	0.600198	FALSE
SLC44A2	-0.206332	0.734355	0.184351	0.524938	FALSE
SLC44A4	-0.0454183	0.139097	0.725943	0.908334	FALSE
SLC47A1	-0.186929	0.681225	0.208341	0.559917	FALSE
SLC47A2	-0.420884	0.704708	0.197375	0.541949	FALSE
SLC4A4	0.168728	0.669932	0.21383	0.562074	FALSE
SLC5A1	-0.0453111	0.138726	0.726565	0.908334	FALSE
SLC5A10	0.0593751	0.157963	0.695084	0.894824	FALSE
SLC5A12	-0.131793	0.501017	0.315488	0.648618	FALSE
SLC5A2	-0.0865383	0.304043	0.496543	0.780014	FALSE
SLC6A19	-0.167426	0.730381	0.186045	0.526261	FALSE
SLC6A8	0.29194	1.62682	0.0236145	0.24636	FALSE
SLC9A3R1	-0.134316	0.537624	0.289986	0.629461	FALSE
SLC9A3R2	-0.00642126	0.015608	0.964699	0.993297	FALSE
SLIT1	0.0746041	0.235627	0.581264	0.826365	FALSE
SLITRK1	-0.0150246	0.0427765	0.906199	0.97849	FALSE
SLITRK5	0.152303	0.489904	0.323665	0.652195	FALSE
SLK	-0.0872333	0.255329	0.555483	0.815114	FALSE
SLPI	-0.141873	0.547014	0.283783	0.62608	FALSE
SLURP1	-0.335389	2.17103	0.00674488	0.163425	FALSE
SLURP2;LYNX1	-0.122052	0.472798	0.336668	0.660298	FALSE
SMIM24	-0.129002	0.509108	0.309665	0.642153	FALSE
SMIM5	-0.111272	0.340558	0.456501	0.758285	FALSE
[truncated: 280 more rows]

## Sheet: UPDRS-III - LRRK2- PD patients
Gene name	Pearson correlation	p-value [-log10]	p-value	q-value (following Benjamini-Hochberg correction)	Significant (5% FDR)
A1BG	0.287841	0.812776	0.153895	0.91799	FALSE
A1BG	0.210203	0.519006	0.302687	0.971695	FALSE
A2M	-0.163727	0.372458	0.424172	0.994519	FALSE
A2ML1	0.2418	0.612204	0.244228	0.957841	FALSE
AARS	-0.0274463	0.0390953	0.913913	0.994519	FALSE
ABCB1	-0.0333896	0.0598001	0.871365	0.994519	FALSE
ABCC2	-0.0360197	0.0633473	0.864276	0.994519	FALSE
ABHD14B	0.0258828	0.0456985	0.900122	0.994519	FALSE
ABI3BP	-0.250332	0.643084	0.227466	0.951594	FALSE
ACAA2	0.101964	0.207505	0.620148	0.994519	FALSE
ACADM	-0.00374605	0.0056202	0.987142	0.994723	FALSE
ACAN	0.191725	0.445434	0.358563	0.992726	FALSE
ACAT1	-0.189299	0.358876	0.437647	0.994519	FALSE
ACAT2	0.298268	0.777658	0.166856	0.918848	FALSE
ACE	0.100439	0.203831	0.625415	0.994519	FALSE
ACE2	0.0544433	0.101459	0.791664	0.994519	FALSE
ACLY	-0.129362	0.262111	0.546876	0.994519	FALSE
ACO1	-0.28068	0.782886	0.16486	0.918848	FALSE
ACO2	0.0186826	0.0310726	0.930952	0.994519	FALSE
ACOX1	-0.712882	0.541939	0.287118	0.963328	FALSE
ACP2	0.0201653	0.0352172	0.92211	0.994519	FALSE
ACPP	0.351974	1.10882	0.0778361	0.870448	FALSE
ACSM2B	-0.159091	0.277088	0.528338	0.994519	FALSE
ACTB;ACTG1	-0.301894	0.873207	0.133904	0.910946	FALSE
ACTBL2	-0.239417	0.603713	0.24905	0.959735	FALSE
ACTG2	-0.0607995	0.114661	0.76796	0.994519	FALSE
ACTN1	-0.130002	0.2711	0.535674	0.994519	FALSE
ACTN4	-0.104294	0.213152	0.612135	0.994519	FALSE
ACTR2	-0.126302	0.26166	0.547444	0.994519	FALSE
ACTR3	-0.108692	0.218219	0.605035	0.994519	FALSE
ACVR1	0.185878	0.30921	0.49067	0.994519	FALSE
ACVR1B	-0.0750883	0.141885	0.721298	0.994519	FALSE
ACY1	-0.357553	1.13714	0.0729219	0.870448	FALSE
ACY3	-0.0439969	0.0785285	0.834587	0.994519	FALSE
ACYP1	-0.199179	0.151698	0.705183	0.994519	FALSE
ADAM10	-0.0973693	0.130454	0.740536	0.994519	FALSE
ADAM22	0.262313	0.622938	0.238266	0.952279	FALSE
ADAM8	-0.291405	0.383021	0.41398	0.994519	FALSE
ADAM9	-0.11172	0.187848	0.648861	0.994519	FALSE
ADAMDEC1	-0.350062	0.492981	0.32138	0.981683	FALSE
ADAMTS1	0.166364	0.348675	0.448049	0.994519	FALSE
ADAMTS17	-0.347191	0.570497	0.268846	0.961854	FALSE
ADAMTSL2	0.147383	0.299153	0.502166	0.994519	FALSE
ADAMTSL3	-0.529662	1.20302	0.0626583	0.870448	FALSE
ADAMTSL4	-0.567179	2.13476	0.00733229	0.861779	FALSE
ADGRB3	-0.281728	0.366179	0.430349	0.994519	FALSE
ADGRF1	-0.0801578	0.13258	0.736919	0.994519	FALSE
ADGRF5	-0.197654	0.463938	0.343607	0.989126	FALSE
ADGRG1	-0.0141366	0.024405	0.945355	0.994519	FALSE
ADGRG2	0.223725	0.354613	0.441964	0.994519	FALSE
ADGRG6	0.22271	0.562016	0.274147	0.961854	FALSE
ADGRL1	-0.344795	1.03894	0.091425	0.870448	FALSE
ADGRL2	-0.089091	0.177072	0.665162	0.994519	FALSE
ADGRL3	0.0470357	0.0802742	0.831239	0.994519	FALSE
ADGRL4	0.115766	0.115329	0.766781	0.994519	FALSE
ADH5	-0.140469	0.306536	0.493701	0.994519	FALSE
ADH6	0.0678722	0.0874216	0.817671	0.994519	FALSE
ADIPOQ	-0.0289885	0.0514855	0.888208	0.994519	FALSE
ADIRF	0.217174	0.542784	0.28656	0.963328	FALSE
ADK	-0.00277412	0.00426637	0.990224	0.995466	FALSE
ADM	-0.390736	1.05309	0.088494	0.870448	FALSE
ADRM1	-0.647826	1.91231	0.0122376	0.861779	FALSE
AEBP1	-0.101446	0.167856	0.679429	0.994519	FALSE
AFM	0.271576	0.745743	0.179579	0.932282	FALSE
AGA	-0.334246	0.420984	0.379329	0.994519	FALSE
AGBL3	0.125648	0.266964	0.540799	0.994519	FALSE
AGRN	0.0961833	0.193678	0.640209	0.994519	FALSE
AGT	-0.0287411	0.0510221	0.889156	0.994519	FALSE
AGTR1	0.0916151	0.173741	0.670284	0.994519	FALSE
AHCY	-0.346629	1.08209	0.0827778	0.870448	FALSE
AHNAK	-0.101858	0.207249	0.620513	0.994519	FALSE
AHNAK2	0.325618	0.556543	0.277624	0.963022	FALSE
AHSG	-0.0193223	0.0336906	0.925357	0.994519	FALSE
AIF1L	-0.0979648	0.182739	0.65654	0.994519	FALSE
AIFM1	-0.081978	0.135991	0.731155	0.994519	FALSE
AK1	-0.33669	0.934799	0.116199	0.89335	FALSE
AK2	-0.0694437	0.126606	0.747126	0.994519	FALSE
AKAP9	0.0952293	0.186625	0.650692	0.994519	FALSE
AKR1A1	-0.199649	0.483922	0.328155	0.986628	FALSE
AKR1B1	-0.109837	0.226764	0.593248	0.994519	FALSE
AKR1B10	0.322266	0.842984	0.143554	0.913174	FALSE
AKR1C2	-0.0455538	0.0834852	0.825116	0.994519	FALSE
AKR1C3	-0.138063	0.299986	0.501203	0.994519	FALSE
AKR1C3	-0.125097	0.155848	0.698477	0.994519	FALSE
AKR7A2	0.010104	0.0161461	0.963505	0.994519	FALSE
AKR7A3	-0.163563	0.371975	0.424644	0.994519	FALSE
ALAD	0.189796	0.43948	0.363513	0.992726	FALSE
ALB	0.131064	0.281209	0.523349	0.994519	FALSE
ALCAM	0.294328	0.840377	0.144419	0.913174	FALSE
ALDH1A1	-0.328796	0.995698	0.100995	0.88431	FALSE
ALDH1A3	-0.113563	0.229992	0.588854	0.994519	FALSE
ALDH1L1	-0.375889	1.23338	0.0584277	0.870448	FALSE
ALDH2	-0.0555879	0.0910563	0.810856	0.994519	FALSE
ALDH3A1	0.660731	0.64829	0.224755	0.951594	FALSE
ALDH4A1	-0.0470661	0.0641993	0.862583	0.994519	FALSE
ALDH6A1	0.208387	0.468535	0.339989	0.989126	FALSE
ALDH7A1	-0.0866567	0.171463	0.673809	0.994519	FALSE
ALDH8A1	-0.0875385	0.0979951	0.798004	0.994519	FALSE
ALDH9A1	-0.138387	0.2929	0.509448	0.994519	FALSE
ALDOA	-0.453781	1.70143	0.019887	0.861779	FALSE
ALDOB	-0.194605	0.467538	0.340771	0.989126	FALSE
ALDOC	0.217882	0.414424	0.385102	0.994519	FALSE
ALPI	-0.386117	1.24723	0.0565942	0.870448	FALSE
ALPL	-0.00468978	0.00795049	0.98186	0.994519	FALSE
AMBP	0.195418	0.470161	0.338719	0.989126	FALSE
AMN	0.0159983	0.0271042	0.939498	0.994519	FALSE
AMPH	-0.0785342	0.129554	0.742073	0.994519	FALSE
AMY1A	0.299643	0.863367	0.136972	0.913174	FALSE
AMY2A	0.11249	0.233366	0.584297	0.994519	FALSE
AMY2B	0.188198	0.447076	0.35721	0.992726	FALSE
ANG	0.164575	0.354374	0.442207	0.994519	FALSE
ANGPTL1	-0.0427841	0.0685909	0.853904	0.994519	FALSE
ANGPTL2	-0.114959	0.239563	0.57602	0.994519	FALSE
ANGPTL2	0.340674	0.632095	0.233295	0.952279	FALSE
ANGPTL3	-0.0212347	0.0363302	0.91975	0.994519	FALSE
ANGPTL6	-0.0437168	0.0722069	0.846824	0.994519	FALSE
ANO6	0.0851594	0.159663	0.692368	0.994519	FALSE
ANP32A	-0.18479	0.247703	0.565323	0.994519	FALSE
ANPEP	0.296705	0.850615	0.141054	0.913174	FALSE
ANTXR1	0.172283	0.39792	0.400019	0.994519	FALSE
ANXA1	0.140576	0.306828	0.493369	0.994519	FALSE
ANXA10	-0.153597	0.233067	0.5847	0.994519	FALSE
ANXA11	0.274328	0.75687	0.175037	0.927696	FALSE
ANXA13	0.316925	0.881681	0.131316	0.907366	FALSE
ANXA2	0.157778	0.35514	0.441428	0.994519	FALSE
ANXA3	0.0748046	0.144802	0.71647	0.994519	FALSE
ANXA4	0.18113	0.424955	0.375876	0.994519	FALSE
ANXA5	0.408511	1.41714	0.0382706	0.861779	FALSE
ANXA6	0.0956855	0.1925	0.641949	0.994519	FALSE
ANXA7	0.293061	0.834944	0.146237	0.913174	FALSE
AOC1	-0.0730551	0.140957	0.722842	0.994519	FALSE
AOC3	-0.640507	0.253795	0.557449	0.994519	FALSE
AOX1	0.186114	0.415785	0.383897	0.994519	FALSE
AP1B1	0.0864359	0.129884	0.741508	0.994519	FALSE
AP1G1	0.382805	0.706196	0.1967	0.951594	FALSE
AP2B1	0.0590616	0.100163	0.79403	0.994519	FALSE
APCS	0.0857229	0.165136	0.683698	0.994519	FALSE
APEH	-0.0436503	0.07971	0.832319	0.994519	FALSE
APEX1	0.222105	0.351285	0.445364	0.994519	FALSE
APLP1	-0.434061	1.0316	0.092982	0.870448	FALSE
APLP2	0.0961914	0.193697	0.640181	0.994519	FALSE
APMAP	0	0	1	1	FALSE
APOA1	-0.240988	0.627744	0.235644	0.952279	FALSE
APOA2	-0.311251	0.914779	0.121681	0.894549	FALSE
APOA4	-0.0376516	0.0679805	0.855105	0.994519	FALSE
APOB	0.0930155	0.186213	0.651309	0.994519	FALSE
APOC1	-0.124896	0.258103	0.551946	0.994519	FALSE
APOC2	-0.164824	0.365438	0.431084	0.994519	FALSE
APOC3	-0.215972	0.538648	0.289303	0.963453	FALSE
APOD	0.274422	0.757252	0.174883	0.927696	FALSE
APOE	-0.529628	2.26815	0.0053933	0.861779	FALSE
APOF	0.528796	1.28505	0.0518743	0.870448	FALSE
APOH	-0.0363081	0.065388	0.860225	0.994519	FALSE
APOL1	-0.159219	0.29883	0.502539	0.994519	FALSE
APOM	0.149015	0.330206	0.467513	0.994519	FALSE
APP	-0.246995	0.630918	0.233928	0.952279	FALSE
AQP1	-0.128475	0.267193	0.540515	0.994519	FALSE
AQP2	0.30491	0.886487	0.129871	0.907366	FALSE
ARF3;ARF1	-0.143429	0.314664	0.484547	0.994519	FALSE
ARF4	0.0691946	0.115953	0.76568	0.994519	FALSE
ARG1	-0.339392	0.946474	0.113116	0.885508	FALSE
ARHGAP1	-0.0931714	0.167463	0.680045	0.994519	FALSE
ARHGAP18	-0.153101	0.304197	0.496367	0.994519	FALSE
ARHGDIA	0.0362322	0.0637462	0.863483	0.994519	FALSE
ARHGDIB	-0.183503	0.420301	0.379926	0.994519	FALSE
ARHGEF10L	-0.260408	0.701466	0.198854	0.951594	FALSE
ARL15	0.30638	0.837547	0.145363	0.913174	FALSE
ARL3	0.103176	0.205108	0.623579	0.994519	FALSE
ARMC5	0.462574	0.677935	0.209925	0.951594	FALSE
ARMH4	-0.29217	0.416454	0.383306	0.994519	FALSE
ARPC1A	-0.0941869	0.188964	0.647196	0.994519	FALSE
ARPC1B	-0.0289368	0.0513886	0.888406	0.994519	FALSE
ARPC2	-0.24511	0.643052	0.227482	0.951594	FALSE
ARPC3	-0.102185	0.208039	0.619385	0.994519	FALSE
ARPC4	-0.25039	0.662925	0.217308	0.951594	FALSE
ARPC5	-0.170612	0.326024	0.472037	0.994519	FALSE
ARPC5L	-0.0904993	0.175849	0.667039	0.994519	FALSE
ARRDC1	0.242763	0.596816	0.253037	0.959735	FALSE
ARSA	0.270884	0.742959	0.180734	0.932282	FALSE
ARSA	0.565737	0.842099	0.143847	0.913174	FALSE
ARSB	0.03597	0.0647378	0.861514	0.994519	FALSE
ARSF	-0.0491895	0.0886422	0.815376	0.994519	FALSE
ART3	-0.0745232	0.144182	0.717494	0.994519	FALSE
ART4	0.140261	0.155433	0.699144	0.994519	FALSE
ASAH1	0.325618	0.980747	0.104533	0.88431	FALSE
ASGR1	-0.43134	1.13138	0.0738964	0.870448	FALSE
ASGR2	-0.0652456	0.124072	0.751498	0.994519	FALSE
ASL	-0.530387	2.19493	0.00638361	0.861779	FALSE
ASPA	-0.203556	0.378976	0.417853	0.994519	FALSE
ASPDH	0.168167	0.364345	0.43217	0.994519	FALSE
ASRGL1	0.0469956	0.0690033	0.853094	0.994519	FALSE
ASS1	-0.172913	0.399822	0.398271	0.994519	FALSE
ATF6	0.0926149	0.110885	0.774667	0.994519	FALSE
ATF6B	0.211698	0.415359	0.384274	0.994519	FALSE
ATIC	0.500607	1.53713	0.0290314	0.861779	FALSE
ATOX1	0.173709	0.40223	0.396069	0.994519	FALSE
ATP12A	0.52782	1.02155	0.0951581	0.874457	FALSE
ATP1A1	0.0362665	0.0653081	0.860383	0.994519	FALSE
ATP1B1	-0.244642	0.641305	0.228399	0.951594	FALSE
ATP1B3	-0.085857	0.0597172	0.871531	0.994519	FALSE
ATP5F1A	-0.303076	0.683617	0.207197	0.951594	FALSE
ATP5F1B	-0.0646616	0.110717	0.774966	0.994519	FALSE
ATP6AP1	-0.212198	0.510713	0.308522	0.971695	FALSE
ATP6AP2	-0.140843	0.307559	0.492539	0.994519	FALSE
ATP6V0A1	0.321605	0.871151	0.134539	0.912545	FALSE
ATP6V0A4	0.140288	0.289692	0.513226	0.994519	FALSE
ATP6V0D1	0.329802	0.969008	0.107397	0.88431	FALSE
ATP6V1A	0.283182	0.793259	0.160968	0.918848	FALSE
ATP6V1B1	0.348529	1.0568	0.0877401	0.870448	FALSE
ATP6V1B2	-0.0971783	0.191114	0.644001	0.994519	FALSE
ATP6V1D	0.516842	1.55172	0.0280723	0.861779	FALSE
ATP6V1E1	0.361321	1.11941	0.0759602	0.870448	FALSE
ATP6V1F	0.17411	0.346438	0.450363	0.994519	FALSE
ATP6V1G1	0.374109	1.18425	0.0654263	0.870448	FALSE
ATP6V1H	0.405981	1.35609	0.0440462	0.870448	FALSE
ATRN	0.265924	0.723161	0.189164	0.941405	FALSE
ATRN	-0.199724	0.470475	0.338474	0.989126	FALSE
AXL	0.131609	0.282657	0.521607	0.994519	FALSE
AZGP1	0.404794	1.39535	0.0402389	0.861852	FALSE
AZU1	-0.132696	0.230525	0.588132	0.994519	FALSE
B2M	0.0899051	0.178959	0.662279	0.994519	FALSE
B3GNT2	-0.16587	0.378772	0.418049	0.994519	FALSE
B3GNT3	-0.670472	1.76893	0.0170242	0.861779	FALSE
B3GNT9	-0.352512	0.931646	0.117045	0.89335	FALSE
B4GALT1	-0.0648666	0.123264	0.752898	0.994519	FALSE
B4GAT1	-0.101668	0.20679	0.621169	0.994519	FALSE
BAIAP2	0.138641	0.301553	0.499398	0.994519	FALSE
BAIAP2L1	-0.416502	1.1187	0.0760856	0.870448	FALSE
BAMBI	0.131521	0.23623	0.580457	0.994519	FALSE
BANF1	0.0584129	0.104412	0.7863	0.994519	FALSE
BASP1	0.00324289	0.00536371	0.987726	0.994723	FALSE
BBOX1	-0.191831	0.458629	0.347833	0.989126	FALSE
BCAM	0.079017	0.154155	0.701205	0.994519	FALSE
BCAN	-0.2514	0.647	0.225424	0.951594	FALSE
BCAS1	-0.115102	0.208089	0.619315	0.994519	FALSE
BCHE	0.675754	1.4953	0.0319672	0.861779	FALSE
BDH2	-0.225771	0.572782	0.267435	0.961854	FALSE
BGN	-0.0759316	0.147291	0.712375	0.994519	FALSE
BHMT	-0.304882	0.886363	0.129908	0.907366	FALSE
BHMT2	-0.30104	0.869464	0.135063	0.913174	FALSE
BID	0.0186419	0.032462	0.927979	0.994519	FALSE
BIN1	-0.0342522	0.0600415	0.87088	0.994519	FALSE
BIN2	-0.919321	0.58926	0.257478	0.959735	FALSE
BLMH	-0.119379	0.19582	0.63706	0.994519	FALSE
BLVRA	-0.193609	0.424726	0.376075	0.994519	FALSE
BLVRB	-0.00846053	0.0144476	0.967281	0.994519	FALSE
BMPR2	-0.0708845	0.111782	0.773068	0.994519	FALSE
BNC2	-0.139703	0.304446	0.496083	0.994519	FALSE
BOC	-0.1387	0.196339	0.636298	0.994519	FALSE
BOLA2	0.0813028	0.111644	0.773314	0.994519	FALSE
BPGM	0.18274	0.212299	0.61334	0.994519	FALSE
BPI	-0.389522	0.77312	0.168609	0.923701	FALSE
BPIFB1	-0.00914863	0.0104005	0.976336	0.994519	FALSE
BPIFB2	0.205662	0.335233	0.462133	0.994519	FALSE
BPNT1	-0.0559017	0.10199	0.790696	0.994519	FALSE
BROX	0.245509	0.644545	0.226702	0.951594	FALSE
BSG	0.0359701	0.0647379	0.861514	0.994519	FALSE
BST1	0.503634	1.98849	0.0102685	0.861779	FALSE
BST2	0.0723385	0.136007	0.731128	0.994519	FALSE
BTD	0.041077	0.0746472	0.842079	0.994519	FALSE
BTLA	0.175483	0.349943	0.446743	0.994519	FALSE
BTN2A1	-0.169342	0.378426	0.418383	0.994519	FALSE
BTN2A2	0.136743	0.139223	0.725734	0.994519	FALSE
BTNL3	-0.0616137	0.104949	0.785327	0.994519	FALSE
C11orf52	0.109541	0.220258	0.602201	0.994519	FALSE
C11orf54	-0.276016	0.763737	0.172291	0.92619	FALSE
C16orf89	0.0236908	0.040719	0.910502	0.994519	FALSE
C18orf63	0.293969	0.787207	0.163227	0.918848	FALSE
C19orf57	0.0920995	0.184069	0.654533	0.994519	FALSE
C1orf159	0.220864	0.222465	0.59915	0.994519	FALSE
C1QA	-0.529502	1.78645	0.016351	0.861779	FALSE
C1QB	0.276191	0.718026	0.191414	0.941405	FALSE
C1QC	0.0667343	0.101014	0.792476	0.994519	FALSE
C1QTNF5	0.186096	0.364388	0.432128	0.994519	FALSE
C1R	0.15976	0.360876	0.435636	0.994519	FALSE
C1RL	0.104339	0.213262	0.61198	0.994519	FALSE
C1S	0.014644	0.0253056	0.943397	0.994519	FALSE
C2	0.0511048	0.0946422	0.804188	0.994519	FALSE
C2CD2L	0.344075	0.966914	0.107916	0.88431	FALSE
C3	-0.125556	0.266723	0.541099	0.994519	FALSE
C4A	-0.0375087	0.0677042	0.855649	0.994519	FALSE
C4B	-0.0603355	0.113687	0.769684	0.994519	FALSE
C4BPA	-0.0809427	0.106094	0.783259	0.994519	FALSE
C4BPB	0.204539	0.381367	0.41556	0.994519	FALSE
C5	0.0410869	0.0746666	0.842041	0.994519	FALSE
C6	0.023258	0.040859	0.910209	0.994519	FALSE
C6orf120	-0.300022	0.811546	0.154331	0.91799	FALSE
C7	0.178786	0.417722	0.382189	0.994519	FALSE
C8A	-0.155093	0.34743	0.449334	0.994519	FALSE
C8B	-0.0347034	0.0608834	0.869194	0.994519	FALSE
C8G	-0.0414778	0.0754326	0.840557	0.994519	FALSE
C9	-0.0193005	0.0336511	0.925441	0.994519	FALSE
CA1	0.0108397	0.0185953	0.958086	0.994519	FALSE
CA12	0.0983328	0.178288	0.663303	0.994519	FALSE
CA2	-0.248679	0.656453	0.22057	0.951594	FALSE
CA4	-0.0554919	0.103617	0.787741	0.994519	FALSE
CAB39	0.132038	0.283797	0.520239	0.994519	FALSE
CACNA1H	0.165169	0.376702	0.420047	0.994519	FALSE
CACNA2D1	-0.0198094	0.0338015	0.925121	0.994519	FALSE
CADM1	-0.129655	0.270211	0.53677	0.994519	FALSE
CADM2	0.0750909	0.145433	0.715429	0.994519	FALSE
CADM3	0.0920633	0.183984	0.65466	0.994519	FALSE
CADM4	0.0576464	0.108075	0.779695	0.994519	FALSE
CALB1	0.00995273	0.0170446	0.961514	0.994519	FALSE
CALCA	-0.300047	0.673665	0.212	0.951594	FALSE
CALM1;CALM2;CALM3	0.0187038	0.0318489	0.92929	0.994519	FALSE
CALML3	0.08375	0.164825	0.684187	0.994519	FALSE
CALML5	-0.406875	1.26756	0.0540052	0.870448	FALSE
CALR	0.211002	0.521706	0.300811	0.971695	FALSE
CALU	-0.23556	0.51715	0.303983	0.971695	FALSE
CAMP	-0.115421	0.240728	0.574476	0.994519	FALSE
CAND1	-0.171446	0.351123	0.44553	0.994519	FALSE
CANT1	-0.0868901	0.171999	0.672978	0.994519	FALSE
CANX	0.288646	0.816171	0.152696	0.915776	FALSE
CAP1	-0.196762	0.474513	0.335342	0.989126	FALSE
CAPG	-0.0151706	0.026242	0.941365	0.994519	FALSE
CAPN1	0.0583687	0.101624	0.791363	0.994519	FALSE
CAPN2	0.162823	0.359739	0.436778	0.994519	FALSE
CAPN5	0.518946	1.72015	0.019048	0.861779	FALSE
CAPN7	0.239545	0.622427	0.238546	0.952279	FALSE
CAPNS1	0.12451	0.25713	0.553184	0.994519	FALSE
CAPS	0.166456	0.359583	0.436936	0.994519	FALSE
CAPZA1	-0.0235492	0.0413936	0.909089	0.994519	FALSE
CAPZA2	-0.0870691	0.168138	0.678988	0.994519	FALSE
CAPZB	-0.205736	0.504022	0.313313	0.975464	FALSE
CARD18	0.451947	0.583492	0.26092	0.959735	FALSE
CARHSP1	-0.100578	0.166193	0.682035	0.994519	FALSE
[truncated: 1,952 more rows]

## Sheet: UPDRS-III - LRRK2+ PD patients
Gene name	Pearson correlation	p-value [-log10]	p-value	q-value (following Benjamini-Hochberg correction)	Significant (5% FDR)
[truncated: 2,279 more rows]
